# Supplementary material for: One Size Fits All? Development of the CPOSS209 Data Set of Experimental and Hypothetical Polymorphs for Testing Computational Modeling Methods
Source: Cryst Growth Des. 2025 Apr 28;25(9):3186–209. doi: 10.1021/acs.cgd.5c00255 (PMC12063060; doi:10.1021/acs.cgd.5c00255)
Supplement: Supplementary file 2 — cg5c00255_si_002.mol [file cg5c00255_si_002.mol]

CRN_opt
  -MOLDEN-
Molden generated mol file
 36 42  0  0  0  0  0  0  0  0999 V2000
    2.3944   -4.1462   -0.0040 H   0  0  0  0  0  0  0  0  0  0  0  0
    4.1510   -2.3861   -0.0040 H   0  0  0  0  0  0  0  0  0  0  0  0
    4.7881    0.0005   -0.0038 H   0  0  0  0  0  0  0  0  0  0  0  0
    4.1419    2.4018   -0.0036 H   0  0  0  0  0  0  0  0  0  0  0  0
    2.3936    4.1467   -0.0036 H   0  0  0  0  0  0  0  0  0  0  0  0
   -0.0091    4.7881   -0.0038 H   0  0  0  0  0  0  0  0  0  0  0  0
   -2.3945    4.1462   -0.0038 H   0  0  0  0  0  0  0  0  0  0  0  0
   -4.1510    2.3862   -0.0042 H   0  0  0  0  0  0  0  0  0  0  0  0
   -4.7881   -0.0005   -0.0039 H   0  0  0  0  0  0  0  0  0  0  0  0
   -4.1419   -2.4018   -0.0037 H   0  0  0  0  0  0  0  0  0  0  0  0
   -2.3936   -4.1467   -0.0038 H   0  0  0  0  0  0  0  0  0  0  0  0
    0.0091   -4.7881   -0.0039 H   0  0  0  0  0  0  0  0  0  0  0  0
    1.6201   -3.3771   -0.0039 C   0  0  0  0  0  0  0  0  0  0  0  0
    2.0159   -2.0118   -0.0038 C   0  0  0  0  0  0  0  0  0  0  0  0
    3.3804   -1.6133   -0.0038 C   0  0  0  0  0  0  0  0  0  0  0  0
    3.7348   -0.2855   -0.0038 C   0  0  0  0  0  0  0  0  0  0  0  0
    2.7502    0.7399   -0.0037 C   0  0  0  0  0  0  0  0  0  0  0  0
    3.0874    2.1209   -0.0036 C   0  0  0  0  0  0  0  0  0  0  0  0
    2.1146    3.0916   -0.0037 C   0  0  0  0  0  0  0  0  0  0  0  0
    0.7343    2.7517   -0.0037 C   0  0  0  0  0  0  0  0  0  0  0  0
   -0.2930    3.7343   -0.0037 C   0  0  0  0  0  0  0  0  0  0  0  0
    0.3673    1.3764   -0.0037 C   0  0  0  0  0  0  0  0  0  0  0  0
    1.3757    0.3701   -0.0036 C   0  0  0  0  0  0  0  0  0  0  0  0
    1.0084   -1.0063   -0.0037 C   0  0  0  0  0  0  0  0  0  0  0  0
   -1.6201    3.3772   -0.0038 C   0  0  0  0  0  0  0  0  0  0  0  0
   -2.0159    2.0118   -0.0038 C   0  0  0  0  0  0  0  0  0  0  0  0
   -3.3804    1.6133   -0.0039 C   0  0  0  0  0  0  0  0  0  0  0  0
   -3.7348    0.2855   -0.0038 C   0  0  0  0  0  0  0  0  0  0  0  0
   -2.7502   -0.7399   -0.0037 C   0  0  0  0  0  0  0  0  0  0  0  0
   -3.0874   -2.1208   -0.0037 C   0  0  0  0  0  0  0  0  0  0  0  0
   -2.1146   -3.0916   -0.0037 C   0  0  0  0  0  0  0  0  0  0  0  0
   -0.7343   -2.7517   -0.0037 C   0  0  0  0  0  0  0  0  0  0  0  0
    0.2930   -3.7342   -0.0038 C   0  0  0  0  0  0  0  0  0  0  0  0
   -0.3673   -1.3764   -0.0037 C   0  0  0  0  0  0  0  0  0  0  0  0
   -1.3757   -0.3701   -0.0037 C   0  0  0  0  0  0  0  0  0  0  0  0
   -1.0084    1.0063   -0.0037 C   0  0  0  0  0  0  0  0  0  0  0  0
  1 13  1  0  0  0  0
  2 15  1  0  0  0  0
  3 16  1  0  0  0  0
  4 18  1  0  0  0  0
  5 19  1  0  0  0  0
  6 21  1  0  0  0  0
  7 25  1  0  0  0  0
  8 27  1  0  0  0  0
  9 28  1  0  0  0  0
 10 30  1  0  0  0  0
 11 31  1  0  0  0  0
 12 33  1  0  0  0  0
 13 14  4  0  0  0  0
 13 33  4  0  0  0  0
 14 15  4  0  0  0  0
 14 24  4  0  0  0  0
 15 16  4  0  0  0  0
 16 17  4  0  0  0  0
 17 18  4  0  0  0  0
 17 23  4  0  0  0  0
 18 19  4  0  0  0  0
 19 20  4  0  0  0  0
 20 21  4  0  0  0  0
 20 22  4  0  0  0  0
 21 25  4  0  0  0  0
 22 23  4  0  0  0  0
 22 36  4  0  0  0  0
 23 24  4  0  0  0  0
 24 34  4  0  0  0  0
 25 26  4  0  0  0  0
 26 27  4  0  0  0  0
 26 36  4  0  0  0  0
 27 28  4  0  0  0  0
 28 29  4  0  0  0  0
 29 30  4  0  0  0  0
 29 35  4  0  0  0  0
 30 31  4  0  0  0  0
 31 32  4  0  0  0  0
 32 33  4  0  0  0  0
 32 34  4  0  0  0  0
 34 35  4  0  0  0  0
 35 36  4  0  0  0  0
M  END
$$$$
ACR_opt
  -MOLDEN-
Molden generated mol file
 23 25  0  0  0  0  0  0  0  0999 V2000
    1.5769    3.0360   -0.0004 H   0  0  0  0  0  0  0  0  0  0  0  0
    4.0074    2.4773   -0.0008 H   0  0  0  0  0  0  0  0  0  0  0  0
    4.7503    0.0979   -0.0008 H   0  0  0  0  0  0  0  0  0  0  0  0
    3.0831   -1.7338   -0.0001 H   0  0  0  0  0  0  0  0  0  0  0  0
    0.6678   -2.4481    0.0001 H   0  0  0  0  0  0  0  0  0  0  0  0
   -1.7751   -3.0595   -0.0000 H   0  0  0  0  0  0  0  0  0  0  0  0
   -4.1416   -2.3284   -0.0001 H   0  0  0  0  0  0  0  0  0  0  0  0
   -4.7102    0.0987    0.0002 H   0  0  0  0  0  0  0  0  0  0  0  0
   -2.9004    1.8144    0.0004 H   0  0  0  0  0  0  0  0  0  0  0  0
    0.9307    0.9782   -0.0000 C   0  0  0  0  0  0  0  0  0  0  0  0
    1.9234    2.0028   -0.0003 C   0  0  0  0  0  0  0  0  0  0  0  0
    3.2587    1.6843   -0.0005 C   0  0  0  0  0  0  0  0  0  0  0  0
    3.6842    0.3262   -0.0005 C   0  0  0  0  0  0  0  0  0  0  0  0
    2.7619   -0.6904   -0.0002 C   0  0  0  0  0  0  0  0  0  0  0  0
    1.3659   -0.4027    0.0000 C   0  0  0  0  0  0  0  0  0  0  0  0
    0.3802   -1.3935    0.0001 C   0  0  0  0  0  0  0  0  0  0  0  0
   -0.9722   -1.0407    0.0002 C   0  0  0  0  0  0  0  0  0  0  0  0
   -2.0285   -1.9976    0.0001 C   0  0  0  0  0  0  0  0  0  0  0  0
   -3.3393   -1.5903    0.0000 C   0  0  0  0  0  0  0  0  0  0  0  0
   -3.6625   -0.2042    0.0002 C   0  0  0  0  0  0  0  0  0  0  0  0
   -2.6741    0.7484    0.0003 C   0  0  0  0  0  0  0  0  0  0  0  0
   -1.2986    0.3699    0.0002 C   0  0  0  0  0  0  0  0  0  0  0  0
   -0.3652    1.3385    0.0002 N   0  0  0  0  0  0  0  0  0  0  0  0
  1 11  1  0  0  0  0
  2 12  1  0  0  0  0
  3 13  1  0  0  0  0
  4 14  1  0  0  0  0
  5 16  1  0  0  0  0
  6 18  1  0  0  0  0
  7 19  1  0  0  0  0
  8 20  1  0  0  0  0
  9 21  1  0  0  0  0
 10 11  4  0  0  0  0
 10 15  4  0  0  0  0
 10 23  4  0  0  0  0
 11 12  4  0  0  0  0
 12 13  4  0  0  0  0
 13 14  4  0  0  0  0
 14 15  4  0  0  0  0
 15 16  4  0  0  0  0
 16 17  4  0  0  0  0
 17 18  4  0  0  0  0
 17 22  4  0  0  0  0
 18 19  4  0  0  0  0
 19 20  4  0  0  0  0
 20 21  4  0  0  0  0
 21 22  4  0  0  0  0
 22 23  4  0  0  0  0
M  END
$$$$
PTH_opt
  -MOLDEN-
Molden generated mol file
 16 17  0  0  0  0  0  0  0  0999 V2000
    2.7714    1.9852   -0.0227 H   0  0  0  0  0  0  0  0  0  0  0  0
    3.5935   -0.3873   -0.0618 H   0  0  0  0  0  0  0  0  0  0  0  0
    1.9993   -2.2709   -0.0631 H   0  0  0  0  0  0  0  0  0  0  0  0
   -0.4762   -1.8526   -0.0254 H   0  0  0  0  0  0  0  0  0  0  0  0
   -2.1905    2.8926    0.0533 H   0  0  0  0  0  0  0  0  0  0  0  0
   -0.2000    0.2902   -0.0037 C   0  0  0  0  0  0  0  0  0  0  0  0
    0.7042    1.3583   -0.0028 C   0  0  0  0  0  0  0  0  0  0  0  0
    2.0758    1.1464   -0.0235 C   0  0  0  0  0  0  0  0  0  0  0  0
    2.5234   -0.1803   -0.0452 C   0  0  0  0  0  0  0  0  0  0  0  0
    1.6182   -1.2497   -0.0460 C   0  0  0  0  0  0  0  0  0  0  0  0
    0.2358   -1.0277   -0.0251 C   0  0  0  0  0  0  0  0  0  0  0  0
   -1.5872    0.8434    0.0211 C   0  0  0  0  0  0  0  0  0  0  0  0
   -0.0702    2.6352    0.0225 C   0  0  0  0  0  0  0  0  0  0  0  0
   -1.4157    2.2365    0.0354 N   0  0  0  0  0  0  0  0  0  0  0  0
   -2.6544    0.2590    0.0283 O   0  0  0  0  0  0  0  0  0  0  0  0
    0.3306    3.7842    0.0309 O   0  0  0  0  0  0  0  0  0  0  0  0
  1  8  1  0  0  0  0
  2  9  1  0  0  0  0
  3 10  1  0  0  0  0
  4 11  1  0  0  0  0
  5 14  1  0  0  0  0
  6  7  4  0  0  0  0
  6 11  4  0  0  0  0
  6 12  1  0  0  0  0
  7  8  4  0  0  0  0
  7 13  1  0  0  0  0
  8  9  4  0  0  0  0
  9 10  4  0  0  0  0
 10 11  4  0  0  0  0
 12 14  1  0  0  0  0
 12 15  2  0  0  0  0
 13 14  1  0  0  0  0
 13 16  2  0  0  0  0
M  END
$$$$
SAC_opt
  -MOLDEN-
Molden generated mol file
 17 18  0  0  0  0  0  0  0  0999 V2000
    2.8707    0.0452    0.0099 H   0  0  0  0  0  0  0  0  0  0  0  0
   -2.1649    1.7388    0.4248 H   0  0  0  0  0  0  0  0  0  0  0  0
   -3.9532    0.0438    0.0091 H   0  0  0  0  0  0  0  0  0  0  0  0
   -3.3674   -2.2920   -0.5627 H   0  0  0  0  0  0  0  0  0  0  0  0
   -0.9618   -2.9914   -0.7334 H   0  0  0  0  0  0  0  0  0  0  0  0
   -0.5928    0.2912    0.0709 C   0  0  0  0  0  0  0  0  0  0  0  0
   -1.9125    0.7098    0.1730 C   0  0  0  0  0  0  0  0  0  0  0  0
   -2.9052   -0.2465   -0.0616 C   0  0  0  0  0  0  0  0  0  0  0  0
   -2.5726   -1.5679   -0.3851 C   0  0  0  0  0  0  0  0  0  0  0  0
   -1.2385   -1.9678   -0.4828 C   0  0  0  0  0  0  0  0  0  0  0  0
   -0.2441   -1.0210   -0.2506 C   0  0  0  0  0  0  0  0  0  0  0  0
    1.2283   -1.2492   -0.3065 C   0  0  0  0  0  0  0  0  0  0  0  0
    1.8584   -0.0441   -0.0104 N   0  0  0  0  0  0  0  0  0  0  0  0
    0.9992    1.6877    1.7002 O   0  0  0  0  0  0  0  0  0  0  0  0
    1.0008    2.2838   -0.7238 O   0  0  0  0  0  0  0  0  0  0  0  0
    1.8059   -2.2907   -0.5625 O   0  0  0  0  0  0  0  0  0  0  0  0
    0.8540    1.2890    0.3167 S   0  0  0  0  0  0  0  0  0  0  0  0
  1 13  1  0  0  0  0
  2  7  1  0  0  0  0
  3  8  1  0  0  0  0
  4  9  1  0  0  0  0
  5 10  1  0  0  0  0
  6  7  4  0  0  0  0
  6 11  4  0  0  0  0
  6 17  1  0  0  0  0
  7  8  4  0  0  0  0
  8  9  4  0  0  0  0
  9 10  4  0  0  0  0
 10 11  4  0  0  0  0
 11 12  1  0  0  0  0
 12 13  1  0  0  0  0
 12 16  2  0  0  0  0
 13 17  1  0  0  0  0
 14 17  2  0  0  0  0
 15 17  2  0  0  0  0
M  END
$$$$
FLU_OPT
  -MOLDEN-
Molden generated mol file
 12 12  0  0  0  0  0  0  0  0999 V2000
   -0.5053   -2.5967   -0.0069 H   0  0  0  0  0  0  0  0  0  0  0  0
   -2.0330    1.1626    0.0108 H   0  0  0  0  0  0  0  0  0  0  0  0
    1.7529   -1.8006   -0.0117 H   0  0  0  0  0  0  0  0  0  0  0  0
   -1.4971   -0.8110    0.0025 C   0  0  0  0  0  0  0  0  0  0  0  0
    0.0330    1.2024    0.0043 C   0  0  0  0  0  0  0  0  0  0  0  0
    1.1416    0.2502   -0.0025 C   0  0  0  0  0  0  0  0  0  0  0  0
    0.9324   -1.0859   -0.0064 C   0  0  0  0  0  0  0  0  0  0  0  0
   -0.3459   -1.5952   -0.0038 N   0  0  0  0  0  0  0  0  0  0  0  0
   -1.2182    0.5514    0.0062 N   0  0  0  0  0  0  0  0  0  0  0  0
   -2.6239   -1.2798    0.0044 O   0  0  0  0  0  0  0  0  0  0  0  0
    0.1247    2.4199    0.0079 O   0  0  0  0  0  0  0  0  0  0  0  0
    2.3881    0.7526   -0.0048 F   0  0  0  0  0  0  0  0  0  0  0  0
  1  8  1  0  0  0  0
  2  9  1  0  0  0  0
  3  7  1  0  0  0  0
  4  8  1  0  0  0  0
  4  9  1  0  0  0  0
  4 10  2  0  0  0  0
  5  6  1  0  0  0  0
  5  9  1  0  0  0  0
  5 11  2  0  0  0  0
  6  7  2  0  0  0  0
  6 12  1  0  0  0  0
  7  8  1  0  0  0  0
M  END
$$$$
CBZ_In
  -MOLDEN-
Molden generated mol file
 30 32  0  0  0  0  0  0  0  0999 V2000
   -3.6039   -0.0150   -5.8295 H   0  0  0  0  0  0  0  0  0  0  0  0
   -1.4013    1.1130   -6.1385 H   0  0  0  0  0  0  0  0  0  0  0  0
   -0.7593    2.9985   -4.6335 H   0  0  0  0  0  0  0  0  0  0  0  0
   -2.3222    3.7528   -2.8639 H   0  0  0  0  0  0  0  0  0  0  0  0
   -4.2585    3.3652   -1.5053 H   0  0  0  0  0  0  0  0  0  0  0  0
   -6.6001    3.3531   -1.4881 H   0  0  0  0  0  0  0  0  0  0  0  0
   -8.5664    3.7068   -2.8334 H   0  0  0  0  0  0  0  0  0  0  0  0
  -10.0938    2.9865   -4.6466 H   0  0  0  0  0  0  0  0  0  0  0  0
   -9.3899    1.1849   -6.2263 H   0  0  0  0  0  0  0  0  0  0  0  0
   -7.1726    0.0769   -5.9187 H   0  0  0  0  0  0  0  0  0  0  0  0
   -7.4318   -0.7345   -3.1018 H   0  0  0  0  0  0  0  0  0  0  0  0
   -6.5632   -2.1469   -2.6211 H   0  0  0  0  0  0  0  0  0  0  0  0
   -4.1954    1.2441   -4.1983 C   0  0  0  0  0  0  0  0  0  0  0  0
   -3.3199    0.8290   -5.2026 C   0  0  0  0  0  0  0  0  0  0  0  0
   -2.0872    1.4561   -5.3641 C   0  0  0  0  0  0  0  0  0  0  0  0
   -1.7263    2.5090   -4.5177 C   0  0  0  0  0  0  0  0  0  0  0  0
   -2.6007    2.9290   -3.5231 C   0  0  0  0  0  0  0  0  0  0  0  0
   -3.8597    2.3196   -3.3481 C   0  0  0  0  0  0  0  0  0  0  0  0
   -4.7528    2.8262   -2.3176 C   0  0  0  0  0  0  0  0  0  0  0  0
   -6.1093    2.8189   -2.3053 C   0  0  0  0  0  0  0  0  0  0  0  0
   -7.0001    2.3136   -3.3381 C   0  0  0  0  0  0  0  0  0  0  0  0
   -8.2667    2.9069   -3.5125 C   0  0  0  0  0  0  0  0  0  0  0  0
   -9.1212    2.5075   -4.5339 C   0  0  0  0  0  0  0  0  0  0  0  0
   -8.7285    1.4980   -5.4186 C   0  0  0  0  0  0  0  0  0  0  0  0
   -7.4888    0.8832   -5.2570 C   0  0  0  0  0  0  0  0  0  0  0  0
   -6.6388    1.2613   -4.2114 C   0  0  0  0  0  0  0  0  0  0  0  0
   -5.3780   -0.7467   -3.4516 C   0  0  0  0  0  0  0  0  0  0  0  0
   -6.6104   -1.3201   -3.2035 N   0  0  0  0  0  0  0  0  0  0  0  0
   -5.4239    0.5438   -3.9946 N   0  0  0  0  0  0  0  0  0  0  0  0
   -4.3214   -1.3347   -3.2468 O   0  0  0  0  0  0  0  0  0  0  0  0
  1 14  1  0  0  0  0
  2 15  1  0  0  0  0
  3 16  1  0  0  0  0
  4 17  1  0  0  0  0
  5 19  1  0  0  0  0
  6 20  1  0  0  0  0
  7 22  1  0  0  0  0
  8 23  1  0  0  0  0
  9 24  1  0  0  0  0
 10 25  1  0  0  0  0
 11 28  1  0  0  0  0
 12 28  1  0  0  0  0
 13 14  4  0  0  0  0
 13 18  4  0  0  0  0
 13 29  1  0  0  0  0
 14 15  4  0  0  0  0
 15 16  4  0  0  0  0
 16 17  4  0  0  0  0
 17 18  4  0  0  0  0
 18 19  1  0  0  0  0
 19 20  2  0  0  0  0
 20 21  1  0  0  0  0
 21 22  4  0  0  0  0
 21 26  4  0  0  0  0
 22 23  4  0  0  0  0
 23 24  4  0  0  0  0
 24 25  4  0  0  0  0
 25 26  4  0  0  0  0
 26 29  1  0  0  0  0
 27 28  1  0  0  0  0
 27 29  1  0  0  0  0
 27 30  2  0  0  0  0
M  END
$$$$
CBZ_Out
  -MOLDEN-
Molden generated mol file
 30 32  0  0  0  0  0  0  0  0999 V2000
   -3.6079   -0.2626   -5.8955 H   0  0  0  0  0  0  0  0  0  0  0  0
   -1.3993    0.8525   -6.2186 H   0  0  0  0  0  0  0  0  0  0  0  0
   -0.7563    2.7628   -4.7462 H   0  0  0  0  0  0  0  0  0  0  0  0
   -2.3224    3.5549   -2.9961 H   0  0  0  0  0  0  0  0  0  0  0  0
   -4.2645    3.2015   -1.6396 H   0  0  0  0  0  0  0  0  0  0  0  0
   -6.6057    3.1921   -1.6227 H   0  0  0  0  0  0  0  0  0  0  0  0
   -8.5784    3.5130   -2.9681 H   0  0  0  0  0  0  0  0  0  0  0  0
  -10.1048    2.7592   -4.7682 H   0  0  0  0  0  0  0  0  0  0  0  0
   -9.3930    0.9417   -6.3260 H   0  0  0  0  0  0  0  0  0  0  0  0
   -7.1651   -0.1463   -6.0086 H   0  0  0  0  0  0  0  0  0  0  0  0
   -7.4833   -1.0242   -3.4262 H   0  0  0  0  0  0  0  0  0  0  0  0
   -6.6175   -2.3875   -2.7847 H   0  0  0  0  0  0  0  0  0  0  0  0
   -6.6422    1.0554   -4.3097 C   0  0  0  0  0  0  0  0  0  0  0  0
   -7.0062    2.1202   -3.4535 C   0  0  0  0  0  0  0  0  0  0  0  0
   -8.2751    2.7051   -3.6362 C   0  0  0  0  0  0  0  0  0  0  0  0
   -9.1297    2.2865   -4.6501 C   0  0  0  0  0  0  0  0  0  0  0  0
   -8.7336    1.2671   -5.5215 C   0  0  0  0  0  0  0  0  0  0  0  0
   -7.4902    0.6606   -5.3511 C   0  0  0  0  0  0  0  0  0  0  0  0
   -6.1154    2.6435   -2.4305 C   0  0  0  0  0  0  0  0  0  0  0  0
   -4.7588    2.6483   -2.4423 C   0  0  0  0  0  0  0  0  0  0  0  0
   -3.8643    2.1199   -3.4605 C   0  0  0  0  0  0  0  0  0  0  0  0
   -4.2003    1.0294   -4.2918 C   0  0  0  0  0  0  0  0  0  0  0  0
   -3.3226    0.5926   -5.2845 C   0  0  0  0  0  0  0  0  0  0  0  0
   -2.0871    1.2123   -5.4535 C   0  0  0  0  0  0  0  0  0  0  0  0
   -1.7257    2.2793   -4.6252 C   0  0  0  0  0  0  0  0  0  0  0  0
   -2.6021    2.7208   -3.6417 C   0  0  0  0  0  0  0  0  0  0  0  0
   -5.3927   -0.9166   -3.4482 C   0  0  0  0  0  0  0  0  0  0  0  0
   -5.4316    0.3359   -4.0794 N   0  0  0  0  0  0  0  0  0  0  0  0
   -6.6191   -1.4200   -3.0782 N   0  0  0  0  0  0  0  0  0  0  0  0
   -4.3381   -1.4987   -3.2163 O   0  0  0  0  0  0  0  0  0  0  0  0
  1 23  1  0  0  0  0
  2 24  1  0  0  0  0
  3 25  1  0  0  0  0
  4 26  1  0  0  0  0
  5 20  1  0  0  0  0
  6 19  1  0  0  0  0
  7 15  1  0  0  0  0
  8 16  1  0  0  0  0
  9 17  1  0  0  0  0
 10 18  1  0  0  0  0
 11 29  1  0  0  0  0
 12 29  1  0  0  0  0
 13 14  4  0  0  0  0
 13 18  4  0  0  0  0
 13 28  1  0  0  0  0
 14 15  4  0  0  0  0
 14 19  1  0  0  0  0
 15 16  4  0  0  0  0
 16 17  4  0  0  0  0
 17 18  4  0  0  0  0
 19 20  2  0  0  0  0
 20 21  1  0  0  0  0
 21 22  4  0  0  0  0
 21 26  4  0  0  0  0
 22 23  4  0  0  0  0
 22 28  1  0  0  0  0
 23 24  4  0  0  0  0
 24 25  4  0  0  0  0
 25 26  4  0  0  0  0
 27 28  1  0  0  0  0
 27 29  1  0  0  0  0
 27 30  2  0  0  0  0
M  END
$$$$
DHC_AntiIn
  -MOLDEN-
Molden generated mol file
 32 34  0  0  0  0  0  0  0  0999 V2000
   -3.7490    0.7424    5.6738 H   0  0  0  0  0  0  0  0  0  0  0  0
   -1.5972   -0.4266    6.0980 H   0  0  0  0  0  0  0  0  0  0  0  0
   -1.1486   -2.6182    4.9685 H   0  0  0  0  0  0  0  0  0  0  0  0
   -2.8398   -3.5737    3.4417 H   0  0  0  0  0  0  0  0  0  0  0  0
   -4.6089   -2.8982    1.7818 H   0  0  0  0  0  0  0  0  0  0  0  0
   -6.2265   -0.9984    1.7565 H   0  0  0  0  0  0  0  0  0  0  0  0
   -8.9074   -3.0927    2.9482 H   0  0  0  0  0  0  0  0  0  0  0  0
  -10.2790   -2.6113    4.9612 H   0  0  0  0  0  0  0  0  0  0  0  0
   -9.5095   -0.9196    6.6208 H   0  0  0  0  0  0  0  0  0  0  0  0
   -7.3534    0.2918    6.2418 H   0  0  0  0  0  0  0  0  0  0  0  0
   -7.7704    1.3409    3.5157 H   0  0  0  0  0  0  0  0  0  0  0  0
   -6.9111    2.7534    2.9997 H   0  0  0  0  0  0  0  0  0  0  0  0
   -5.4702   -3.6371    3.1232 H   0  0  0  0  0  0  0  0  0  0  0  0
   -7.0070   -2.5692    1.5352 H   0  0  0  0  0  0  0  0  0  0  0  0
   -3.0381   -2.6201    3.9362 C   0  0  0  0  0  0  0  0  0  0  0  0
   -4.2537   -1.9691    3.6647 C   0  0  0  0  0  0  0  0  0  0  0  0
   -4.4931   -0.7454    4.3178 C   0  0  0  0  0  0  0  0  0  0  0  0
   -3.5348   -0.2087    5.1898 C   0  0  0  0  0  0  0  0  0  0  0  0
   -2.3325   -0.8636    5.4224 C   0  0  0  0  0  0  0  0  0  0  0  0
   -2.0833   -2.0852    4.7930 C   0  0  0  0  0  0  0  0  0  0  0  0
   -5.1888   -2.6628    2.6883 C   0  0  0  0  0  0  0  0  0  0  0  0
   -6.4783   -1.9416    2.2664 C   0  0  0  0  0  0  0  0  0  0  0  0
   -7.3714   -1.6657    3.4412 C   0  0  0  0  0  0  0  0  0  0  0  0
   -6.9504   -0.7133    4.3847 C   0  0  0  0  0  0  0  0  0  0  0  0
   -7.7119   -0.4485    5.5267 C   0  0  0  0  0  0  0  0  0  0  0  0
   -8.9137   -1.1266    5.7319 C   0  0  0  0  0  0  0  0  0  0  0  0
   -9.3425   -2.0763    4.8023 C   0  0  0  0  0  0  0  0  0  0  0  0
   -8.5714   -2.3462    3.6703 C   0  0  0  0  0  0  0  0  0  0  0  0
   -5.6848    1.2934    3.6640 C   0  0  0  0  0  0  0  0  0  0  0  0
   -5.7192   -0.0210    4.1490 N   0  0  0  0  0  0  0  0  0  0  0  0
   -6.9220    1.8944    3.5345 N   0  0  0  0  0  0  0  0  0  0  0  0
   -4.6411    1.8792    3.3942 O   0  0  0  0  0  0  0  0  0  0  0  0
  1 18  1  0  0  0  0
  2 19  1  0  0  0  0
  3 20  1  0  0  0  0
  4 15  1  0  0  0  0
  5 21  1  0  0  0  0
  6 22  1  0  0  0  0
  7 28  1  0  0  0  0
  8 27  1  0  0  0  0
  9 26  1  0  0  0  0
 10 25  1  0  0  0  0
 11 31  1  0  0  0  0
 12 31  1  0  0  0  0
 13 21  1  0  0  0  0
 14 22  1  0  0  0  0
 15 16  4  0  0  0  0
 15 20  4  0  0  0  0
 16 17  4  0  0  0  0
 16 21  1  0  0  0  0
 17 18  4  0  0  0  0
 17 30  1  0  0  0  0
 18 19  4  0  0  0  0
 19 20  4  0  0  0  0
 21 22  1  0  0  0  0
 22 23  1  0  0  0  0
 23 24  4  0  0  0  0
 23 28  4  0  0  0  0
 24 25  4  0  0  0  0
 24 30  1  0  0  0  0
 25 26  4  0  0  0  0
 26 27  4  0  0  0  0
 27 28  4  0  0  0  0
 29 30  1  0  0  0  0
 29 31  1  0  0  0  0
 29 32  2  0  0  0  0
M  END
$$$$
DHC_AntiOut
  -MOLDEN-
Molden generated mol file
 32 34  0  0  0  0  0  0  0  0999 V2000
   -3.7601    0.9604    5.6906 H   0  0  0  0  0  0  0  0  0  0  0  0
   -1.6034   -0.1949    6.1362 H   0  0  0  0  0  0  0  0  0  0  0  0
   -1.1534   -2.4093    5.0540 H   0  0  0  0  0  0  0  0  0  0  0  0
   -2.8442   -3.4010    3.5503 H   0  0  0  0  0  0  0  0  0  0  0  0
   -4.6181   -2.7569    1.8753 H   0  0  0  0  0  0  0  0  0  0  0  0
   -6.2499   -0.8686    1.8160 H   0  0  0  0  0  0  0  0  0  0  0  0
   -8.9217   -2.9390    3.0594 H   0  0  0  0  0  0  0  0  0  0  0  0
  -10.2890   -2.4107    5.0635 H   0  0  0  0  0  0  0  0  0  0  0  0
   -9.5099   -0.6907    6.6888 H   0  0  0  0  0  0  0  0  0  0  0  0
   -7.3461    0.5007    6.2843 H   0  0  0  0  0  0  0  0  0  0  0  0
   -7.7835    1.6016    3.7810 H   0  0  0  0  0  0  0  0  0  0  0  0
   -6.9389    2.9608    3.1166 H   0  0  0  0  0  0  0  0  0  0  0  0
   -5.4712   -3.4770    3.2317 H   0  0  0  0  0  0  0  0  0  0  0  0
   -7.0197   -2.4489    1.6315 H   0  0  0  0  0  0  0  0  0  0  0  0
   -8.5821   -2.1780    3.7647 C   0  0  0  0  0  0  0  0  0  0  0  0
   -7.3820   -1.5049    3.5179 C   0  0  0  0  0  0  0  0  0  0  0  0
   -6.9577   -0.5334    4.4392 C   0  0  0  0  0  0  0  0  0  0  0  0
   -7.7141   -0.2453    5.5789 C   0  0  0  0  0  0  0  0  0  0  0  0
   -8.9181   -0.9154    5.8015 C   0  0  0  0  0  0  0  0  0  0  0  0
   -9.3511   -1.8819    4.8921 C   0  0  0  0  0  0  0  0  0  0  0  0
   -6.4917   -1.8027    2.3467 C   0  0  0  0  0  0  0  0  0  0  0  0
   -5.1968   -2.5088    2.7792 C   0  0  0  0  0  0  0  0  0  0  0  0
   -4.2614   -1.7949    3.7410 C   0  0  0  0  0  0  0  0  0  0  0  0
   -3.0442   -2.4376    4.0247 C   0  0  0  0  0  0  0  0  0  0  0  0
   -2.0895   -1.8822    4.8685 C   0  0  0  0  0  0  0  0  0  0  0  0
   -2.3395   -0.6477    5.4720 C   0  0  0  0  0  0  0  0  0  0  0  0
   -3.5437   -0.0006    5.2273 C   0  0  0  0  0  0  0  0  0  0  0  0
   -4.5018   -0.5583    4.3691 C   0  0  0  0  0  0  0  0  0  0  0  0
   -5.7039    1.4411    3.6196 C   0  0  0  0  0  0  0  0  0  0  0  0
   -5.7303    0.1587    4.1852 N   0  0  0  0  0  0  0  0  0  0  0  0
   -6.9478    1.9759    3.3478 N   0  0  0  0  0  0  0  0  0  0  0  0
   -4.6625    2.0246    3.3368 O   0  0  0  0  0  0  0  0  0  0  0  0
  1 27  1  0  0  0  0
  2 26  1  0  0  0  0
  3 25  1  0  0  0  0
  4 24  1  0  0  0  0
  5 22  1  0  0  0  0
  6 21  1  0  0  0  0
  7 15  1  0  0  0  0
  8 20  1  0  0  0  0
  9 19  1  0  0  0  0
 10 18  1  0  0  0  0
 11 31  1  0  0  0  0
 12 31  1  0  0  0  0
 13 22  1  0  0  0  0
 14 21  1  0  0  0  0
 15 16  4  0  0  0  0
 15 20  4  0  0  0  0
 16 17  4  0  0  0  0
 16 21  1  0  0  0  0
 17 18  4  0  0  0  0
 17 30  1  0  0  0  0
 18 19  4  0  0  0  0
 19 20  4  0  0  0  0
 21 22  1  0  0  0  0
 22 23  1  0  0  0  0
 23 24  4  0  0  0  0
 23 28  4  0  0  0  0
 24 25  4  0  0  0  0
 25 26  4  0  0  0  0
 26 27  4  0  0  0  0
 27 28  4  0  0  0  0
 28 30  1  0  0  0  0
 29 30  1  0  0  0  0
 29 31  1  0  0  0  0
 29 32  2  0  0  0  0
M  END
$$$$
DHC_SynIn
  -MOLDEN-
Molden generated mol file
 32 34  0  0  0  0  0  0  0  0999 V2000
   -3.5754   -0.9187    6.0069 H   0  0  0  0  0  0  0  0  0  0  0  0
   -1.4428   -2.1750    6.3691 H   0  0  0  0  0  0  0  0  0  0  0  0
   -0.7192   -3.8790    4.7026 H   0  0  0  0  0  0  0  0  0  0  0  0
   -2.1012   -4.3113    2.6849 H   0  0  0  0  0  0  0  0  0  0  0  0
   -4.7085   -2.1231    1.5228 H   0  0  0  0  0  0  0  0  0  0  0  0
   -6.3844   -3.9701    1.4445 H   0  0  0  0  0  0  0  0  0  0  0  0
   -8.1793   -4.7151    3.0678 H   0  0  0  0  0  0  0  0  0  0  0  0
   -9.8301   -3.8532    4.6900 H   0  0  0  0  0  0  0  0  0  0  0  0
   -9.3152   -1.7809    6.0013 H   0  0  0  0  0  0  0  0  0  0  0  0
   -7.1452   -0.6176    5.6320 H   0  0  0  0  0  0  0  0  0  0  0  0
   -7.2417    0.0542    2.9893 H   0  0  0  0  0  0  0  0  0  0  0  0
   -6.3513    1.4772    2.5661 H   0  0  0  0  0  0  0  0  0  0  0  0
   -3.9649   -3.7022    1.2656 H   0  0  0  0  0  0  0  0  0  0  0  0
   -5.5576   -4.8043    2.7499 H   0  0  0  0  0  0  0  0  0  0  0  0
   -6.4694   -1.9766    4.1130 C   0  0  0  0  0  0  0  0  0  0  0  0
   -6.7366   -3.1530    3.3813 C   0  0  0  0  0  0  0  0  0  0  0  0
   -7.9584   -3.8022    3.6255 C   0  0  0  0  0  0  0  0  0  0  0  0
   -8.8905   -3.3215    4.5391 C   0  0  0  0  0  0  0  0  0  0  0  0
   -8.6072   -2.1634    5.2662 C   0  0  0  0  0  0  0  0  0  0  0  0
   -7.3977   -1.5102    5.0600 C   0  0  0  0  0  0  0  0  0  0  0  0
   -5.8083   -3.7998    2.3684 C   0  0  0  0  0  0  0  0  0  0  0  0
   -4.4949   -3.0887    2.0078 C   0  0  0  0  0  0  0  0  0  0  0  0
   -3.6128   -2.8661    3.2036 C   0  0  0  0  0  0  0  0  0  0  0  0
   -4.0135   -1.9238    4.1607 C   0  0  0  0  0  0  0  0  0  0  0  0
   -3.2419   -1.6713    5.2933 C   0  0  0  0  0  0  0  0  0  0  0  0
   -2.0523   -2.3726    5.4873 C   0  0  0  0  0  0  0  0  0  0  0  0
   -1.6470   -3.3265    4.5519 C   0  0  0  0  0  0  0  0  0  0  0  0
   -2.4249   -3.5712    3.4193 C   0  0  0  0  0  0  0  0  0  0  0  0
   -5.2012    0.0647    3.4322 C   0  0  0  0  0  0  0  0  0  0  0  0
   -5.2554   -1.2349    3.9504 N   0  0  0  0  0  0  0  0  0  0  0  0
   -6.4206    0.6334    3.1207 N   0  0  0  0  0  0  0  0  0  0  0  0
   -4.1392    0.6616    3.2828 O   0  0  0  0  0  0  0  0  0  0  0  0
  1 25  1  0  0  0  0
  2 26  1  0  0  0  0
  3 27  1  0  0  0  0
  4 28  1  0  0  0  0
  5 22  1  0  0  0  0
  6 21  1  0  0  0  0
  7 17  1  0  0  0  0
  8 18  1  0  0  0  0
  9 19  1  0  0  0  0
 10 20  1  0  0  0  0
 11 31  1  0  0  0  0
 12 31  1  0  0  0  0
 13 22  1  0  0  0  0
 14 21  1  0  0  0  0
 15 16  4  0  0  0  0
 15 20  4  0  0  0  0
 15 30  1  0  0  0  0
 16 17  4  0  0  0  0
 16 21  1  0  0  0  0
 17 18  4  0  0  0  0
 18 19  4  0  0  0  0
 19 20  4  0  0  0  0
 21 22  1  0  0  0  0
 22 23  1  0  0  0  0
 23 24  4  0  0  0  0
 23 28  4  0  0  0  0
 24 25  4  0  0  0  0
 24 30  1  0  0  0  0
 25 26  4  0  0  0  0
 26 27  4  0  0  0  0
 27 28  4  0  0  0  0
 29 30  1  0  0  0  0
 29 31  1  0  0  0  0
 29 32  2  0  0  0  0
M  END
$$$$
DHC_SynOut
  -MOLDEN-
Molden generated mol file
 32 34  0  0  0  0  0  0  0  0999 V2000
   -3.5831   -0.6837    6.0924 H   0  0  0  0  0  0  0  0  0  0  0  0
   -1.4468   -1.9271    6.4823 H   0  0  0  0  0  0  0  0  0  0  0  0
   -0.7224   -3.6693    4.8562 H   0  0  0  0  0  0  0  0  0  0  0  0
   -2.1055   -4.1521    2.8509 H   0  0  0  0  0  0  0  0  0  0  0  0
   -4.7201   -1.9978    1.6400 H   0  0  0  0  0  0  0  0  0  0  0  0
   -6.3944   -3.8407    1.6048 H   0  0  0  0  0  0  0  0  0  0  0  0
   -8.1885   -4.5566    3.2523 H   0  0  0  0  0  0  0  0  0  0  0  0
   -9.8349   -3.6558    4.8570 H   0  0  0  0  0  0  0  0  0  0  0  0
   -9.3149   -1.5577    6.1232 H   0  0  0  0  0  0  0  0  0  0  0  0
   -7.1359   -0.4123    5.7311 H   0  0  0  0  0  0  0  0  0  0  0  0
   -7.3042    0.2763    3.2724 H   0  0  0  0  0  0  0  0  0  0  0  0
   -6.4257    1.6667    2.7217 H   0  0  0  0  0  0  0  0  0  0  0  0
   -3.9737   -3.5812    1.4199 H   0  0  0  0  0  0  0  0  0  0  0  0
   -5.5667   -4.6529    2.9238 H   0  0  0  0  0  0  0  0  0  0  0  0
   -2.4301   -3.3956    3.5679 C   0  0  0  0  0  0  0  0  0  0  0  0
   -3.6198   -2.6986    3.3368 C   0  0  0  0  0  0  0  0  0  0  0  0
   -4.0205   -1.7338    4.2719 C   0  0  0  0  0  0  0  0  0  0  0  0
   -3.2485   -1.4527    5.3970 C   0  0  0  0  0  0  0  0  0  0  0  0
   -2.0572   -2.1471    5.6065 C   0  0  0  0  0  0  0  0  0  0  0  0
   -1.6514   -3.1222    4.6935 C   0  0  0  0  0  0  0  0  0  0  0  0
   -4.5037   -2.9507    2.1478 C   0  0  0  0  0  0  0  0  0  0  0  0
   -5.8166   -3.6551    2.5246 C   0  0  0  0  0  0  0  0  0  0  0  0
   -6.7430   -2.9896    3.5265 C   0  0  0  0  0  0  0  0  0  0  0  0
   -6.4737   -1.7978    4.2304 C   0  0  0  0  0  0  0  0  0  0  0  0
   -7.3983   -1.3102    5.1702 C   0  0  0  0  0  0  0  0  0  0  0  0
   -8.6095   -1.9558    5.3938 C   0  0  0  0  0  0  0  0  0  0  0  0
   -8.8949   -3.1290    4.6927 C   0  0  0  0  0  0  0  0  0  0  0  0
   -7.9645   -3.6320    3.7889 C   0  0  0  0  0  0  0  0  0  0  0  0
   -5.2197    0.2088    3.4394 C   0  0  0  0  0  0  0  0  0  0  0  0
   -5.2649   -1.0539    4.0457 N   0  0  0  0  0  0  0  0  0  0  0  0
   -6.4274    0.6879    2.9770 N   0  0  0  0  0  0  0  0  0  0  0  0
   -4.1651    0.8163    3.2813 O   0  0  0  0  0  0  0  0  0  0  0  0
  1 18  1  0  0  0  0
  2 19  1  0  0  0  0
  3 20  1  0  0  0  0
  4 15  1  0  0  0  0
  5 21  1  0  0  0  0
  6 22  1  0  0  0  0
  7 28  1  0  0  0  0
  8 27  1  0  0  0  0
  9 26  1  0  0  0  0
 10 25  1  0  0  0  0
 11 31  1  0  0  0  0
 12 31  1  0  0  0  0
 13 21  1  0  0  0  0
 14 22  1  0  0  0  0
 15 16  4  0  0  0  0
 15 20  4  0  0  0  0
 16 17  4  0  0  0  0
 16 21  1  0  0  0  0
 17 18  4  0  0  0  0
 17 30  1  0  0  0  0
 18 19  4  0  0  0  0
 19 20  4  0  0  0  0
 21 22  1  0  0  0  0
 22 23  1  0  0  0  0
 23 24  4  0  0  0  0
 23 28  4  0  0  0  0
 24 25  4  0  0  0  0
 24 30  1  0  0  0  0
 25 26  4  0  0  0  0
 26 27  4  0  0  0  0
 27 28  4  0  0  0  0
 29 30  1  0  0  0  0
 29 31  1  0  0  0  0
 29 32  2  0  0  0  0
M  END
$$$$
CYH_AntiIn
  -MOLDEN-
Molden generated mol file
 33 35  0  0  0  0  0  0  0  0999 V2000
  -16.4393  -10.3395  -11.5338 H   0  0  0  0  0  0  0  0  0  0  0  0
  -14.2760   -9.1440  -11.5749 H   0  0  0  0  0  0  0  0  0  0  0  0
  -13.8648   -7.2948   -9.9299 H   0  0  0  0  0  0  0  0  0  0  0  0
  -15.6254   -6.7054   -8.3011 H   0  0  0  0  0  0  0  0  0  0  0  0
  -18.3125   -6.6452   -8.1989 H   0  0  0  0  0  0  0  0  0  0  0  0
  -19.8160   -8.0064   -6.7995 H   0  0  0  0  0  0  0  0  0  0  0  0
  -21.7209   -7.2669   -7.9466 H   0  0  0  0  0  0  0  0  0  0  0  0
  -23.2139   -7.2983   -9.9306 H   0  0  0  0  0  0  0  0  0  0  0  0
  -22.5427   -8.5798  -11.9653 H   0  0  0  0  0  0  0  0  0  0  0  0
  -20.3894   -9.8181  -11.9831 H   0  0  0  0  0  0  0  0  0  0  0  0
  -20.5920  -11.4359   -9.2035 H   0  0  0  0  0  0  0  0  0  0  0  0
  -19.7909  -12.6473   -8.2295 H   0  0  0  0  0  0  0  0  0  0  0  0
  -18.5053  -10.5295  -10.9878 H   0  0  0  0  0  0  0  0  0  0  0  0
  -17.4582   -7.5773   -6.9794 H   0  0  0  0  0  0  0  0  0  0  0  0
  -19.0276   -9.4910   -7.3155 H   0  0  0  0  0  0  0  0  0  0  0  0
  -17.2722   -9.2080   -9.9070 C   0  0  0  0  0  0  0  0  0  0  0  0
  -16.2587   -9.5300  -10.8241 C   0  0  0  0  0  0  0  0  0  0  0  0
  -15.0395   -8.8633  -10.8493 C   0  0  0  0  0  0  0  0  0  0  0  0
  -14.8114   -7.8359   -9.9341 C   0  0  0  0  0  0  0  0  0  0  0  0
  -15.8061   -7.5077   -9.0203 C   0  0  0  0  0  0  0  0  0  0  0  0
  -17.0432   -8.1731   -8.9785 C   0  0  0  0  0  0  0  0  0  0  0  0
  -18.0162   -7.6725   -7.9241 C   0  0  0  0  0  0  0  0  0  0  0  0
  -19.2932   -8.4746   -7.6460 C   0  0  0  0  0  0  0  0  0  0  0  0
  -20.2160   -8.5227   -8.8322 C   0  0  0  0  0  0  0  0  0  0  0  0
  -21.4300   -7.8290   -8.8364 C   0  0  0  0  0  0  0  0  0  0  0  0
  -22.2709   -7.8452   -9.9508 C   0  0  0  0  0  0  0  0  0  0  0  0
  -21.8974   -8.5620  -11.0868 C   0  0  0  0  0  0  0  0  0  0  0  0
  -20.6872   -9.2575  -11.0946 C   0  0  0  0  0  0  0  0  0  0  0  0
  -19.8390   -9.2476   -9.9808 C   0  0  0  0  0  0  0  0  0  0  0  0
  -18.5277  -11.2397   -9.0164 C   0  0  0  0  0  0  0  0  0  0  0  0
  -18.5461  -10.0341  -10.0031 C   0  0  0  0  0  0  0  0  0  0  0  0
  -19.7369  -11.8546   -8.8578 N   0  0  0  0  0  0  0  0  0  0  0  0
  -17.5024  -11.6500   -8.4891 O   0  0  0  0  0  0  0  0  0  0  0  0
  1 17  1  0  0  0  0
  2 18  1  0  0  0  0
  3 19  1  0  0  0  0
  4 20  1  0  0  0  0
  5 22  1  0  0  0  0
  6 23  1  0  0  0  0
  7 25  1  0  0  0  0
  8 26  1  0  0  0  0
  9 27  1  0  0  0  0
 10 28  1  0  0  0  0
 11 32  1  0  0  0  0
 12 32  1  0  0  0  0
 13 31  1  0  0  0  0
 14 22  1  0  0  0  0
 15 23  1  0  0  0  0
 16 17  4  0  0  0  0
 16 21  4  0  0  0  0
 16 31  1  0  0  0  0
 17 18  4  0  0  0  0
 18 19  4  0  0  0  0
 19 20  4  0  0  0  0
 20 21  4  0  0  0  0
 21 22  1  0  0  0  0
 22 23  1  0  0  0  0
 23 24  1  0  0  0  0
 24 25  4  0  0  0  0
 24 29  4  0  0  0  0
 25 26  4  0  0  0  0
 26 27  4  0  0  0  0
 27 28  4  0  0  0  0
 28 29  4  0  0  0  0
 29 31  1  0  0  0  0
 30 31  1  0  0  0  0
 30 32  1  0  0  0  0
 30 33  2  0  0  0  0
M  END
$$$$
CYH_SynPlanar
  -MOLDEN-
Molden generated mol file
 33 35  0  0  0  0  0  0  0  0999 V2000
   -6.8192    1.0476   -5.1566 H   0  0  0  0  0  0  0  0  0  0  0  0
   -4.6523    2.2421   -5.1410 H   0  0  0  0  0  0  0  0  0  0  0  0
   -4.2137    3.9627   -3.3685 H   0  0  0  0  0  0  0  0  0  0  0  0
   -5.9563    4.4450   -1.6861 H   0  0  0  0  0  0  0  0  0  0  0  0
   -8.6483    4.5055   -1.5780 H   0  0  0  0  0  0  0  0  0  0  0  0
  -10.1499    3.0919   -0.2450 H   0  0  0  0  0  0  0  0  0  0  0  0
  -12.0467    3.8953   -1.3563 H   0  0  0  0  0  0  0  0  0  0  0  0
  -13.5380    3.9650   -3.3412 H   0  0  0  0  0  0  0  0  0  0  0  0
  -12.8829    2.7546   -5.4238 H   0  0  0  0  0  0  0  0  0  0  0  0
  -10.7479    1.4893   -5.4902 H   0  0  0  0  0  0  0  0  0  0  0  0
   -6.8828    0.1441   -2.2359 H   0  0  0  0  0  0  0  0  0  0  0  0
   -7.6761   -1.2469   -1.5206 H   0  0  0  0  0  0  0  0  0  0  0  0
   -8.8597    0.7469   -4.5409 H   0  0  0  0  0  0  0  0  0  0  0  0
   -7.7866    3.5188   -0.4094 H   0  0  0  0  0  0  0  0  0  0  0  0
   -9.3803    1.6234   -0.8220 H   0  0  0  0  0  0  0  0  0  0  0  0
   -7.6265    2.0514   -3.4337 C   0  0  0  0  0  0  0  0  0  0  0  0
   -6.6232    1.7982   -4.3881 C   0  0  0  0  0  0  0  0  0  0  0  0
   -5.4029    2.4655   -4.3829 C   0  0  0  0  0  0  0  0  0  0  0  0
   -5.1610    3.4239   -3.3986 C   0  0  0  0  0  0  0  0  0  0  0  0
   -6.1456    3.6906   -2.4531 C   0  0  0  0  0  0  0  0  0  0  0  0
   -7.3849    3.0276   -2.4407 C   0  0  0  0  0  0  0  0  0  0  0  0
   -8.3523    3.4660   -1.3535 C   0  0  0  0  0  0  0  0  0  0  0  0
   -9.6317    2.6555   -1.1109 C   0  0  0  0  0  0  0  0  0  0  0  0
  -10.5551    2.6637   -2.2977 C   0  0  0  0  0  0  0  0  0  0  0  0
  -11.7608    3.3705   -2.2702 C   0  0  0  0  0  0  0  0  0  0  0  0
  -12.6003    3.4102   -3.3842 C   0  0  0  0  0  0  0  0  0  0  0  0
  -12.2344    2.7353   -4.5477 C   0  0  0  0  0  0  0  0  0  0  0  0
  -11.0330    2.0270   -4.5840 C   0  0  0  0  0  0  0  0  0  0  0  0
  -10.1876    1.9849   -3.4728 C   0  0  0  0  0  0  0  0  0  0  0  0
   -8.9221   -0.0386   -2.6088 C   0  0  0  0  0  0  0  0  0  0  0  0
   -8.8901    1.2094   -3.5404 C   0  0  0  0  0  0  0  0  0  0  0  0
   -7.7210   -0.4016   -2.0766 N   0  0  0  0  0  0  0  0  0  0  0  0
   -9.9511   -0.6755   -2.4216 O   0  0  0  0  0  0  0  0  0  0  0  0
  1 17  1  0  0  0  0
  2 18  1  0  0  0  0
  3 19  1  0  0  0  0
  4 20  1  0  0  0  0
  5 22  1  0  0  0  0
  6 23  1  0  0  0  0
  7 25  1  0  0  0  0
  8 26  1  0  0  0  0
  9 27  1  0  0  0  0
 10 28  1  0  0  0  0
 11 32  1  0  0  0  0
 12 32  1  0  0  0  0
 13 31  1  0  0  0  0
 14 22  1  0  0  0  0
 15 23  1  0  0  0  0
 16 17  4  0  0  0  0
 16 21  4  0  0  0  0
 16 31  1  0  0  0  0
 17 18  4  0  0  0  0
 18 19  4  0  0  0  0
 19 20  4  0  0  0  0
 20 21  4  0  0  0  0
 21 22  1  0  0  0  0
 22 23  1  0  0  0  0
 23 24  1  0  0  0  0
 24 25  4  0  0  0  0
 24 29  4  0  0  0  0
 25 26  4  0  0  0  0
 26 27  4  0  0  0  0
 27 28  4  0  0  0  0
 28 29  4  0  0  0  0
 29 31  1  0  0  0  0
 30 31  1  0  0  0  0
 30 32  1  0  0  0  0
 30 33  2  0  0  0  0
M  END
$$$$
CYT_In
  -MOLDEN-
Molden generated mol file
 31 33  0  0  0  0  0  0  0  0999 V2000
   -3.5337   -5.2847    3.2570 H   0  0  0  0  0  0  0  0  0  0  0  0
   -1.3742   -4.7913    4.3712 H   0  0  0  0  0  0  0  0  0  0  0  0
   -0.7632   -2.4251    4.8927 H   0  0  0  0  0  0  0  0  0  0  0  0
   -2.3499   -0.5997    4.3482 H   0  0  0  0  0  0  0  0  0  0  0  0
   -4.2777    0.1947    3.2385 H   0  0  0  0  0  0  0  0  0  0  0  0
   -6.6090    0.1979    3.2555 H   0  0  0  0  0  0  0  0  0  0  0  0
   -8.5375   -0.6078    4.3686 H   0  0  0  0  0  0  0  0  0  0  0  0
  -10.1301   -2.4337    4.8883 H   0  0  0  0  0  0  0  0  0  0  0  0
   -9.5186   -4.7992    4.3590 H   0  0  0  0  0  0  0  0  0  0  0  0
   -7.3495   -5.2882    3.2593 H   0  0  0  0  0  0  0  0  0  0  0  0
   -7.4491   -2.7562    0.9593 H   0  0  0  0  0  0  0  0  0  0  0  0
   -6.6126   -2.3808   -0.5273 H   0  0  0  0  0  0  0  0  0  0  0  0
   -5.4415   -4.6578    2.2690 H   0  0  0  0  0  0  0  0  0  0  0  0
   -6.7016   -3.2388    3.2011 C   0  0  0  0  0  0  0  0  0  0  0  0
   -7.0234   -1.8996    3.5397 C   0  0  0  0  0  0  0  0  0  0  0  0
   -8.2790   -1.6402    4.1264 C   0  0  0  0  0  0  0  0  0  0  0  0
   -9.1707   -2.6640    4.4247 C   0  0  0  0  0  0  0  0  0  0  0  0
   -8.8289   -3.9867    4.1302 C   0  0  0  0  0  0  0  0  0  0  0  0
   -7.6067   -4.2596    3.5191 C   0  0  0  0  0  0  0  0  0  0  0  0
   -6.1218   -0.7787    3.3177 C   0  0  0  0  0  0  0  0  0  0  0  0
   -4.7648   -0.7813    3.3102 C   0  0  0  0  0  0  0  0  0  0  0  0
   -3.8605   -1.8999    3.5263 C   0  0  0  0  0  0  0  0  0  0  0  0
   -4.1801   -3.2368    3.1955 C   0  0  0  0  0  0  0  0  0  0  0  0
   -3.2825   -4.2561    3.5217 C   0  0  0  0  0  0  0  0  0  0  0  0
   -2.0641   -3.9799    4.1391 C   0  0  0  0  0  0  0  0  0  0  0  0
   -1.7214   -2.6569    4.4275 C   0  0  0  0  0  0  0  0  0  0  0  0
   -2.6089   -1.6341    4.1158 C   0  0  0  0  0  0  0  0  0  0  0  0
   -5.4421   -3.5677    2.4353 C   0  0  0  0  0  0  0  0  0  0  0  0
   -5.3863   -2.9913    0.9884 C   0  0  0  0  0  0  0  0  0  0  0  0
   -6.6001   -2.7720    0.4072 N   0  0  0  0  0  0  0  0  0  0  0  0
   -4.3263   -2.8462    0.3948 O   0  0  0  0  0  0  0  0  0  0  0  0
  1 24  1  0  0  0  0
  2 25  1  0  0  0  0
  3 26  1  0  0  0  0
  4 27  1  0  0  0  0
  5 21  1  0  0  0  0
  6 20  1  0  0  0  0
  7 16  1  0  0  0  0
  8 17  1  0  0  0  0
  9 18  1  0  0  0  0
 10 19  1  0  0  0  0
 11 30  1  0  0  0  0
 12 30  1  0  0  0  0
 13 28  1  0  0  0  0
 14 15  4  0  0  0  0
 14 19  4  0  0  0  0
 14 28  1  0  0  0  0
 15 16  4  0  0  0  0
 15 20  1  0  0  0  0
 16 17  4  0  0  0  0
 17 18  4  0  0  0  0
 18 19  4  0  0  0  0
 20 21  2  0  0  0  0
 21 22  1  0  0  0  0
 22 23  4  0  0  0  0
 22 27  4  0  0  0  0
 23 24  4  0  0  0  0
 23 28  1  0  0  0  0
 24 25  4  0  0  0  0
 25 26  4  0  0  0  0
 26 27  4  0  0  0  0
 28 29  1  0  0  0  0
 29 30  1  0  0  0  0
 29 31  2  0  0  0  0
M  END
$$$$
OXC_AntiIn
  -MOLDEN-
Molden generated mol file
 31 33  0  0  0  0  0  0  0  0999 V2000
    2.8207    6.9175   -2.4680 H   0  0  0  0  0  0  0  0  0  0  0  0
    4.9383    5.7920   -1.8558 H   0  0  0  0  0  0  0  0  0  0  0  0
    5.3237    3.4105   -2.5180 H   0  0  0  0  0  0  0  0  0  0  0  0
    3.5641    2.2133   -3.8326 H   0  0  0  0  0  0  0  0  0  0  0  0
    0.3234    4.5751   -5.9330 H   0  0  0  0  0  0  0  0  0  0  0  0
   -2.3679    2.6374   -4.4522 H   0  0  0  0  0  0  0  0  0  0  0  0
   -3.7489    3.4207   -2.5407 H   0  0  0  0  0  0  0  0  0  0  0  0
   -2.9999    5.3629   -1.1724 H   0  0  0  0  0  0  0  0  0  0  0  0
   -0.8593    6.5234   -1.7375 H   0  0  0  0  0  0  0  0  0  0  0  0
   -1.2807    7.2056   -4.4769 H   0  0  0  0  0  0  0  0  0  0  0  0
   -0.4296    8.5707   -5.1333 H   0  0  0  0  0  0  0  0  0  0  0  0
   -0.4501    2.9628   -5.9559 H   0  0  0  0  0  0  0  0  0  0  0  0
   -2.0475    3.4968   -3.8617 C   0  0  0  0  0  0  0  0  0  0  0  0
   -0.8591    4.1534   -4.1972 C   0  0  0  0  0  0  0  0  0  0  0  0
   -0.4471    5.2448   -3.4188 C   0  0  0  0  0  0  0  0  0  0  0  0
   -1.2100    5.6793   -2.3311 C   0  0  0  0  0  0  0  0  0  0  0  0
   -2.4039    5.0277   -2.0210 C   0  0  0  0  0  0  0  0  0  0  0  0
   -2.8207    3.9366   -2.7867 C   0  0  0  0  0  0  0  0  0  0  0  0
    0.0365    3.7067   -5.3161 C   0  0  0  0  0  0  0  0  0  0  0  0
    1.3122    3.0665   -4.7672 C   0  0  0  0  0  0  0  0  0  0  0  0
    2.2252    3.8758   -3.9003 C   0  0  0  0  0  0  0  0  0  0  0  0
    3.4253    3.2470   -3.5174 C   0  0  0  0  0  0  0  0  0  0  0  0
    4.3991    3.9170   -2.7944 C   0  0  0  0  0  0  0  0  0  0  0  0
    4.1841    5.2496   -2.4265 C   0  0  0  0  0  0  0  0  0  0  0  0
    2.9974    5.8869   -2.7666 C   0  0  0  0  0  0  0  0  0  0  0  0
    2.0066    5.2152   -3.4956 C   0  0  0  0  0  0  0  0  0  0  0  0
    0.8093    7.1749   -4.3590 C   0  0  0  0  0  0  0  0  0  0  0  0
    0.7835    5.8988   -3.7591 N   0  0  0  0  0  0  0  0  0  0  0  0
   -0.4279    7.7472   -4.5457 N   0  0  0  0  0  0  0  0  0  0  0  0
    1.8501    7.7341   -4.6836 O   0  0  0  0  0  0  0  0  0  0  0  0
    1.5742    1.9053   -5.0551 O   0  0  0  0  0  0  0  0  0  0  0  0
  1 25  1  0  0  0  0
  2 24  1  0  0  0  0
  3 23  1  0  0  0  0
  4 22  1  0  0  0  0
  5 19  1  0  0  0  0
  6 13  1  0  0  0  0
  7 18  1  0  0  0  0
  8 17  1  0  0  0  0
  9 16  1  0  0  0  0
 10 29  1  0  0  0  0
 11 29  1  0  0  0  0
 12 19  1  0  0  0  0
 13 14  4  0  0  0  0
 13 18  4  0  0  0  0
 14 15  4  0  0  0  0
 14 19  1  0  0  0  0
 15 16  4  0  0  0  0
 15 28  1  0  0  0  0
 16 17  4  0  0  0  0
 17 18  4  0  0  0  0
 19 20  1  0  0  0  0
 20 21  1  0  0  0  0
 20 31  2  0  0  0  0
 21 22  4  0  0  0  0
 21 26  4  0  0  0  0
 22 23  4  0  0  0  0
 23 24  4  0  0  0  0
 24 25  4  0  0  0  0
 25 26  4  0  0  0  0
 26 28  1  0  0  0  0
 27 28  1  0  0  0  0
 27 29  1  0  0  0  0
 27 30  2  0  0  0  0
M  END
$$$$
OXC_AntiOut
  -MOLDEN-
Molden generated mol file
 31 33  0  0  0  0  0  0  0  0999 V2000
    2.8222   -6.8003    2.6803 H   0  0  0  0  0  0  0  0  0  0  0  0
    4.9442   -5.6884    2.0534 H   0  0  0  0  0  0  0  0  0  0  0  0
    5.3286   -3.2948    2.6701 H   0  0  0  0  0  0  0  0  0  0  0  0
    3.5671   -2.0715    3.9575 H   0  0  0  0  0  0  0  0  0  0  0  0
    0.3110   -4.3894    6.0942 H   0  0  0  0  0  0  0  0  0  0  0  0
   -2.3760   -2.4841    4.5702 H   0  0  0  0  0  0  0  0  0  0  0  0
   -3.7499   -3.3061    2.6707 H   0  0  0  0  0  0  0  0  0  0  0  0
   -2.9905   -5.2685    1.3369 H   0  0  0  0  0  0  0  0  0  0  0  0
   -0.8431   -6.4068    1.9240 H   0  0  0  0  0  0  0  0  0  0  0  0
   -1.2891   -7.1277    4.5064 H   0  0  0  0  0  0  0  0  0  0  0  0
   -0.4494   -8.4525    5.2607 H   0  0  0  0  0  0  0  0  0  0  0  0
   -0.4553   -2.7739    6.0822 H   0  0  0  0  0  0  0  0  0  0  0  0
    2.0077   -5.0776    3.6719 C   0  0  0  0  0  0  0  0  0  0  0  0
    2.2263   -3.7312    4.0527 C   0  0  0  0  0  0  0  0  0  0  0  0
    3.4278   -3.1108    3.6613 C   0  0  0  0  0  0  0  0  0  0  0  0
    4.4029   -3.7954    2.9537 C   0  0  0  0  0  0  0  0  0  0  0  0
    4.1883   -5.1346    2.6109 C   0  0  0  0  0  0  0  0  0  0  0  0
    2.9996   -5.7644    2.9592 C   0  0  0  0  0  0  0  0  0  0  0  0
    1.3112   -2.9058    4.9033 C   0  0  0  0  0  0  0  0  0  0  0  0
    0.8011   -7.0021    4.6027 C   0  0  0  0  0  0  0  0  0  0  0  0
    0.0313   -3.5319    5.4592 C   0  0  0  0  0  0  0  0  0  0  0  0
   -0.8614   -3.9990    4.3468 C   0  0  0  0  0  0  0  0  0  0  0  0
   -2.0509   -3.3528    3.9963 C   0  0  0  0  0  0  0  0  0  0  0  0
   -2.8209   -3.8149    2.9280 C   0  0  0  0  0  0  0  0  0  0  0  0
   -2.3990   -4.9176    2.1824 C   0  0  0  0  0  0  0  0  0  0  0  0
   -1.2029   -5.5589    2.5077 C   0  0  0  0  0  0  0  0  0  0  0  0
   -0.4449   -5.1034    3.5902 C   0  0  0  0  0  0  0  0  0  0  0  0
    0.7826   -5.7532    3.9464 N   0  0  0  0  0  0  0  0  0  0  0  0
   -0.4410   -7.5038    4.9110 N   0  0  0  0  0  0  0  0  0  0  0  0
    1.5761   -1.7407    5.1724 O   0  0  0  0  0  0  0  0  0  0  0  0
    1.8402   -7.5662    4.9245 O   0  0  0  0  0  0  0  0  0  0  0  0
  1 18  1  0  0  0  0
  2 17  1  0  0  0  0
  3 16  1  0  0  0  0
  4 15  1  0  0  0  0
  5 21  1  0  0  0  0
  6 23  1  0  0  0  0
  7 24  1  0  0  0  0
  8 25  1  0  0  0  0
  9 26  1  0  0  0  0
 10 29  1  0  0  0  0
 11 29  1  0  0  0  0
 12 21  1  0  0  0  0
 13 14  4  0  0  0  0
 13 18  4  0  0  0  0
 13 28  1  0  0  0  0
 14 15  4  0  0  0  0
 14 19  1  0  0  0  0
 15 16  4  0  0  0  0
 16 17  4  0  0  0  0
 17 18  4  0  0  0  0
 19 21  1  0  0  0  0
 19 30  2  0  0  0  0
 20 28  1  0  0  0  0
 20 29  1  0  0  0  0
 20 31  2  0  0  0  0
 21 22  1  0  0  0  0
 22 23  4  0  0  0  0
 22 27  4  0  0  0  0
 23 24  4  0  0  0  0
 24 25  4  0  0  0  0
 25 26  4  0  0  0  0
 26 27  4  0  0  0  0
 27 28  1  0  0  0  0
M  END
$$$$
OXC_SynIn
  -MOLDEN-
Molden generated mol file
 31 33  0  0  0  0  0  0  0  0999 V2000
   -1.4853    7.6598    8.5342 H   0  0  0  0  0  0  0  0  0  0  0  0
    0.6146    6.4423    9.1249 H   0  0  0  0  0  0  0  0  0  0  0  0
    1.2981    4.4451    7.8025 H   0  0  0  0  0  0  0  0  0  0  0  0
   -0.0918    3.6846    5.8880 H   0  0  0  0  0  0  0  0  0  0  0  0
   -2.6503    5.7248    4.3522 H   0  0  0  0  0  0  0  0  0  0  0  0
   -6.0226    3.3725    6.3186 H   0  0  0  0  0  0  0  0  0  0  0  0
   -7.7155    4.4921    7.7820 H   0  0  0  0  0  0  0  0  0  0  0  0
   -7.2473    6.7928    8.6461 H   0  0  0  0  0  0  0  0  0  0  0  0
   -5.1172    7.9184    8.0639 H   0  0  0  0  0  0  0  0  0  0  0  0
   -5.1161    8.2113    5.3940 H   0  0  0  0  0  0  0  0  0  0  0  0
   -4.2155    9.6215    4.9510 H   0  0  0  0  0  0  0  0  0  0  0  0
   -1.9371    4.0915    4.3343 H   0  0  0  0  0  0  0  0  0  0  0  0
   -0.3942    4.5544    6.4729 C   0  0  0  0  0  0  0  0  0  0  0  0
   -1.5612    5.2426    6.1271 C   0  0  0  0  0  0  0  0  0  0  0  0
   -1.9456    6.3464    6.8959 C   0  0  0  0  0  0  0  0  0  0  0  0
   -1.1700    6.7849    7.9677 C   0  0  0  0  0  0  0  0  0  0  0  0
    0.0029    6.1029    8.2892 C   0  0  0  0  0  0  0  0  0  0  0  0
    0.3861    4.9844    7.5462 C   0  0  0  0  0  0  0  0  0  0  0  0
   -2.4306    4.8357    4.9691 C   0  0  0  0  0  0  0  0  0  0  0  0
   -3.7570    4.2327    5.4140 C   0  0  0  0  0  0  0  0  0  0  0  0
   -4.6523    5.0072    6.3389 C   0  0  0  0  0  0  0  0  0  0  0  0
   -4.3934    6.3102    6.8324 C   0  0  0  0  0  0  0  0  0  0  0  0
   -5.3408    6.9301    7.6641 C   0  0  0  0  0  0  0  0  0  0  0  0
   -6.5317    6.2920    7.9933 C   0  0  0  0  0  0  0  0  0  0  0  0
   -6.7908    5.0035    7.5158 C   0  0  0  0  0  0  0  0  0  0  0  0
   -5.8537    4.3766    6.7074 C   0  0  0  0  0  0  0  0  0  0  0  0
   -3.1066    8.2772    5.9653 C   0  0  0  0  0  0  0  0  0  0  0  0
   -3.1792    7.0036    6.5608 N   0  0  0  0  0  0  0  0  0  0  0  0
   -4.3077    8.8041    5.5411 N   0  0  0  0  0  0  0  0  0  0  0  0
   -2.0427    8.8709    5.8379 O   0  0  0  0  0  0  0  0  0  0  0  0
   -4.0909    3.1253    5.0115 O   0  0  0  0  0  0  0  0  0  0  0  0
  1 16  1  0  0  0  0
  2 17  1  0  0  0  0
  3 18  1  0  0  0  0
  4 13  1  0  0  0  0
  5 19  1  0  0  0  0
  6 26  1  0  0  0  0
  7 25  1  0  0  0  0
  8 24  1  0  0  0  0
  9 23  1  0  0  0  0
 10 29  1  0  0  0  0
 11 29  1  0  0  0  0
 12 19  1  0  0  0  0
 13 14  4  0  0  0  0
 13 18  4  0  0  0  0
 14 15  4  0  0  0  0
 14 19  1  0  0  0  0
 15 16  4  0  0  0  0
 15 28  1  0  0  0  0
 16 17  4  0  0  0  0
 17 18  4  0  0  0  0
 19 20  1  0  0  0  0
 20 21  1  0  0  0  0
 20 31  2  0  0  0  0
 21 22  4  0  0  0  0
 21 26  4  0  0  0  0
 22 23  4  0  0  0  0
 22 28  1  0  0  0  0
 23 24  4  0  0  0  0
 24 25  4  0  0  0  0
 25 26  4  0  0  0  0
 27 28  1  0  0  0  0
 27 29  1  0  0  0  0
 27 30  2  0  0  0  0
M  END
$$$$
FEA_opt
  -MOLDEN-
Molden generated mol file
 27 28  0  0  0  0  0  0  0  0999 V2000
    0.7406    0.3955   -3.3329 H   0  0  0  0  0  0  0  0  0  0  0  0
    1.3489    1.4470   -0.2589 H   0  0  0  0  0  0  0  0  0  0  0  0
    1.0492    2.2962    2.0574 H   0  0  0  0  0  0  0  0  0  0  0  0
   -1.2708    2.5114    2.9820 H   0  0  0  0  0  0  0  0  0  0  0  0
   -3.2117    1.8590    1.6514 H   0  0  0  0  0  0  0  0  0  0  0  0
   -2.8473    0.5831   -1.8053 H   0  0  0  0  0  0  0  0  0  0  0  0
   -4.2023    0.0539    1.5901 H   0  0  0  0  0  0  0  0  0  0  0  0
   -6.5739   -0.4585    1.9764 H   0  0  0  0  0  0  0  0  0  0  0  0
   -8.2139   -0.3955    0.1031 H   0  0  0  0  0  0  0  0  0  0  0  0
   -7.4238    0.2157   -2.1887 H   0  0  0  0  0  0  0  0  0  0  0  0
   -5.0503    0.8051   -2.5720 H   0  0  0  0  0  0  0  0  0  0  0  0
   -0.5357    0.6932   -1.9982 C   0  0  0  0  0  0  0  0  0  0  0  0
   -0.7462    1.1275   -0.6158 C   0  0  0  0  0  0  0  0  0  0  0  0
    0.3528    1.5146    0.1763 C   0  0  0  0  0  0  0  0  0  0  0  0
    0.1871    1.9836    1.4693 C   0  0  0  0  0  0  0  0  0  0  0  0
   -1.1130    2.1047    1.9826 C   0  0  0  0  0  0  0  0  0  0  0  0
   -2.2166    1.7216    1.2375 C   0  0  0  0  0  0  0  0  0  0  0  0
   -2.0722    1.1941   -0.0664 C   0  0  0  0  0  0  0  0  0  0  0  0
   -4.4619    0.5136   -0.5139 C   0  0  0  0  0  0  0  0  0  0  0  0
   -4.9075    0.1433    0.7666 C   0  0  0  0  0  0  0  0  0  0  0  0
   -6.2500   -0.1694    0.9766 C   0  0  0  0  0  0  0  0  0  0  0  0
   -7.1690   -0.1415   -0.0723 C   0  0  0  0  0  0  0  0  0  0  0  0
   -6.7244    0.1987   -1.3524 C   0  0  0  0  0  0  0  0  0  0  0  0
   -5.3917    0.5290   -1.5721 C   0  0  0  0  0  0  0  0  0  0  0  0
   -3.1327    0.7995   -0.8393 N   0  0  0  0  0  0  0  0  0  0  0  0
    0.7659    0.6869   -2.3991 O   0  0  0  0  0  0  0  0  0  0  0  0
   -1.4199    0.3627   -2.7971 O   0  0  0  0  0  0  0  0  0  0  0  0
  1 26  1  0  0  0  0
  2 14  1  0  0  0  0
  3 15  1  0  0  0  0
  4 16  1  0  0  0  0
  5 17  1  0  0  0  0
  6 25  1  0  0  0  0
  7 20  1  0  0  0  0
  8 21  1  0  0  0  0
  9 22  1  0  0  0  0
 10 23  1  0  0  0  0
 11 24  1  0  0  0  0
 12 13  1  0  0  0  0
 12 26  1  0  0  0  0
 12 27  2  0  0  0  0
 13 14  4  0  0  0  0
 13 18  4  0  0  0  0
 14 15  4  0  0  0  0
 15 16  4  0  0  0  0
 16 17  4  0  0  0  0
 17 18  4  0  0  0  0
 18 25  1  0  0  0  0
 19 20  4  0  0  0  0
 19 24  4  0  0  0  0
 19 25  1  0  0  0  0
 20 21  4  0  0  0  0
 21 22  4  0  0  0  0
 22 23  4  0  0  0  0
 23 24  4  0  0  0  0
M  END
$$$$
MFA_A
  -MOLDEN-
Molden generated mol file
 33 34  0  0  0  0  0  0  0  0999 V2000
    3.0377    3.2750    0.2459 H   0  0  0  0  0  0  0  0  0  0  0  0
    5.3769    3.8856   -0.1812 H   0  0  0  0  0  0  0  0  0  0  0  0
    7.2305    2.2836    0.3315 H   0  0  0  0  0  0  0  0  0  0  0  0
    6.6679    0.0359    1.2312 H   0  0  0  0  0  0  0  0  0  0  0  0
   -2.1885    3.9111    1.3792 H   0  0  0  0  0  0  0  0  0  0  0  0
   -0.1021    4.7544    2.4354 H   0  0  0  0  0  0  0  0  0  0  0  0
    1.9527    3.3570    2.4015 H   0  0  0  0  0  0  0  0  0  0  0  0
   -0.4371   -0.8691    0.6376 H   0  0  0  0  0  0  0  0  0  0  0  0
    0.8702   -0.3081   -0.4145 H   0  0  0  0  0  0  0  0  0  0  0  0
   -0.8229   -0.0747   -0.8922 H   0  0  0  0  0  0  0  0  0  0  0  0
   -2.9055    0.6007    0.5173 H   0  0  0  0  0  0  0  0  0  0  0  0
   -2.5131    1.4391   -0.9877 H   0  0  0  0  0  0  0  0  0  0  0  0
   -3.4110    2.2871    0.2846 H   0  0  0  0  0  0  0  0  0  0  0  0
    2.0855   -0.0409    1.5224 H   0  0  0  0  0  0  0  0  0  0  0  0
    5.0077   -2.5744    2.3647 H   0  0  0  0  0  0  0  0  0  0  0  0
   -0.1304   -0.0564   -0.0417 C   0  0  0  0  0  0  0  0  0  0  0  0
   -0.1368    1.2805    0.6495 C   0  0  0  0  0  0  0  0  0  0  0  0
    1.0409    1.7692    1.2579 C   0  0  0  0  0  0  0  0  0  0  0  0
    1.0468    3.0156    1.9019 C   0  0  0  0  0  0  0  0  0  0  0  0
   -1.3108    2.0618    0.7114 C   0  0  0  0  0  0  0  0  0  0  0  0
   -2.5989    1.5726    0.1020 C   0  0  0  0  0  0  0  0  0  0  0  0
   -1.2782    3.3104    1.3424 C   0  0  0  0  0  0  0  0  0  0  0  0
   -0.1078    3.7877    1.9311 C   0  0  0  0  0  0  0  0  0  0  0  0
    3.4863    1.3084    1.0270 C   0  0  0  0  0  0  0  0  0  0  0  0
    3.8314    2.5711    0.4885 C   0  0  0  0  0  0  0  0  0  0  0  0
    5.1517    2.9067    0.2449 C   0  0  0  0  0  0  0  0  0  0  0  0
    6.1944    2.0086    0.5226 C   0  0  0  0  0  0  0  0  0  0  0  0
    5.8801    0.7584    1.0267 C   0  0  0  0  0  0  0  0  0  0  0  0
    4.5472    0.3775    1.2810 C   0  0  0  0  0  0  0  0  0  0  0  0
    4.2522   -0.9655    1.7790 C   0  0  0  0  0  0  0  0  0  0  0  0
    2.1881    0.9485    1.2659 N   0  0  0  0  0  0  0  0  0  0  0  0
    5.3573   -1.7166    2.0553 O   0  0  0  0  0  0  0  0  0  0  0  0
    3.1265   -1.4452    1.9531 O   0  0  0  0  0  0  0  0  0  0  0  0
  1 25  1  0  0  0  0
  2 26  1  0  0  0  0
  3 27  1  0  0  0  0
  4 28  1  0  0  0  0
  5 22  1  0  0  0  0
  6 23  1  0  0  0  0
  7 19  1  0  0  0  0
  8 16  1  0  0  0  0
  9 16  1  0  0  0  0
 10 16  1  0  0  0  0
 11 21  1  0  0  0  0
 12 21  1  0  0  0  0
 13 21  1  0  0  0  0
 14 31  1  0  0  0  0
 15 32  1  0  0  0  0
 16 17  1  0  0  0  0
 17 18  4  0  0  0  0
 17 20  4  0  0  0  0
 18 19  4  0  0  0  0
 18 31  1  0  0  0  0
 19 23  4  0  0  0  0
 20 21  1  0  0  0  0
 20 22  4  0  0  0  0
 22 23  4  0  0  0  0
 24 25  4  0  0  0  0
 24 29  4  0  0  0  0
 24 31  1  0  0  0  0
 25 26  4  0  0  0  0
 26 27  4  0  0  0  0
 27 28  4  0  0  0  0
 28 29  4  0  0  0  0
 29 30  1  0  0  0  0
 30 32  1  0  0  0  0
 30 33  2  0  0  0  0
M  END
$$$$
MFA_B
  -MOLDEN-
Molden generated mol file
 33 34  0  0  0  0  0  0  0  0999 V2000
   -0.7381    0.5586    2.9300 H   0  0  0  0  0  0  0  0  0  0  0  0
   -1.7031    2.6864    3.7069 H   0  0  0  0  0  0  0  0  0  0  0  0
   -4.1216    3.2028    3.3274 H   0  0  0  0  0  0  0  0  0  0  0  0
   -5.5506    1.5225    2.1816 H   0  0  0  0  0  0  0  0  0  0  0  0
    3.0001   -2.9041    2.1111 H   0  0  0  0  0  0  0  0  0  0  0  0
    1.1967   -4.0760    3.3574 H   0  0  0  0  0  0  0  0  0  0  0  0
   -1.1653   -3.2887    3.1331 H   0  0  0  0  0  0  0  0  0  0  0  0
    0.2534    1.0083    0.4280 H   0  0  0  0  0  0  0  0  0  0  0  0
   -1.0730    0.0274   -0.2121 H   0  0  0  0  0  0  0  0  0  0  0  0
    0.5526   -0.0950   -0.9200 H   0  0  0  0  0  0  0  0  0  0  0  0
    2.8139    0.2504    0.5876 H   0  0  0  0  0  0  0  0  0  0  0  0
    2.6863   -0.9582   -0.6924 H   0  0  0  0  0  0  0  0  0  0  0  0
    3.7638   -1.2476    0.6867 H   0  0  0  0  0  0  0  0  0  0  0  0
   -2.7270   -2.0261    1.2663 H   0  0  0  0  0  0  0  0  0  0  0  0
   -6.5808   -1.2098    0.6363 H   0  0  0  0  0  0  0  0  0  0  0  0
   -0.0028    0.0168    0.0211 C   0  0  0  0  0  0  0  0  0  0  0  0
    0.3355   -1.0870    0.9845 C   0  0  0  0  0  0  0  0  0  0  0  0
   -0.6728   -1.7365    1.7293 C   0  0  0  0  0  0  0  0  0  0  0  0
   -0.3616   -2.8107    2.5727 C   0  0  0  0  0  0  0  0  0  0  0  0
    1.6739   -1.5108    1.1465 C   0  0  0  0  0  0  0  0  0  0  0  0
    2.7905   -0.8331    0.3968 C   0  0  0  0  0  0  0  0  0  0  0  0
    1.9634   -2.5813    1.9997 C   0  0  0  0  0  0  0  0  0  0  0  0
    0.9545   -3.2404    2.7002 C   0  0  0  0  0  0  0  0  0  0  0  0
   -2.5757   -0.1824    2.0681 C   0  0  0  0  0  0  0  0  0  0  0  0
   -1.7885    0.7791    2.7451 C   0  0  0  0  0  0  0  0  0  0  0  0
   -2.3396    1.9702    3.1849 C   0  0  0  0  0  0  0  0  0  0  0  0
   -3.6971    2.2622    2.9797 C   0  0  0  0  0  0  0  0  0  0  0  0
   -4.4915    1.3266    2.3387 C   0  0  0  0  0  0  0  0  0  0  0  0
   -3.9672    0.1021    1.8787 C   0  0  0  0  0  0  0  0  0  0  0  0
   -4.8380   -0.8768    1.2305 C   0  0  0  0  0  0  0  0  0  0  0  0
   -2.0353   -1.3523    1.6139 N   0  0  0  0  0  0  0  0  0  0  0  0
   -6.1285   -0.4607    1.0699 O   0  0  0  0  0  0  0  0  0  0  0  0
   -4.5034   -2.0005    0.8412 O   0  0  0  0  0  0  0  0  0  0  0  0
  1 25  1  0  0  0  0
  2 26  1  0  0  0  0
  3 27  1  0  0  0  0
  4 28  1  0  0  0  0
  5 22  1  0  0  0  0
  6 23  1  0  0  0  0
  7 19  1  0  0  0  0
  8 16  1  0  0  0  0
  9 16  1  0  0  0  0
 10 16  1  0  0  0  0
 11 21  1  0  0  0  0
 12 21  1  0  0  0  0
 13 21  1  0  0  0  0
 14 31  1  0  0  0  0
 15 32  1  0  0  0  0
 16 17  1  0  0  0  0
 17 18  4  0  0  0  0
 17 20  4  0  0  0  0
 18 19  4  0  0  0  0
 18 31  1  0  0  0  0
 19 23  4  0  0  0  0
 20 21  1  0  0  0  0
 20 22  4  0  0  0  0
 22 23  4  0  0  0  0
 24 25  4  0  0  0  0
 24 29  4  0  0  0  0
 24 31  1  0  0  0  0
 25 26  4  0  0  0  0
 26 27  4  0  0  0  0
 27 28  4  0  0  0  0
 28 29  4  0  0  0  0
 29 30  1  0  0  0  0
 30 32  1  0  0  0  0
 30 33  2  0  0  0  0
M  END
$$$$
TFA_A
  -MOLDEN-
Molden generated mol file
 30 31  0  0  0  0  0  0  0  0999 V2000
   -3.5579    3.1480    0.0932 H   0  0  0  0  0  0  0  0  0  0  0  0
   -5.9476    3.5472   -0.2939 H   0  0  0  0  0  0  0  0  0  0  0  0
   -7.6394    1.7784    0.2262 H   0  0  0  0  0  0  0  0  0  0  0  0
   -6.8615   -0.4188    1.0877 H   0  0  0  0  0  0  0  0  0  0  0  0
    1.6749    4.1559    1.3380 H   0  0  0  0  0  0  0  0  0  0  0  0
   -0.5450    4.9115    2.1999 H   0  0  0  0  0  0  0  0  0  0  0  0
   -2.4935    3.3802    2.1095 H   0  0  0  0  0  0  0  0  0  0  0  0
   -0.9025   -0.2498   -0.6093 H   0  0  0  0  0  0  0  0  0  0  0  0
    0.8751   -0.1195   -0.5671 H   0  0  0  0  0  0  0  0  0  0  0  0
   -0.0010   -0.8110    0.8054 H   0  0  0  0  0  0  0  0  0  0  0  0
   -2.2960   -0.0952    1.2982 H   0  0  0  0  0  0  0  0  0  0  0  0
   -4.9596   -2.8805    2.1655 H   0  0  0  0  0  0  0  0  0  0  0  0
   -0.0372   -0.0281    0.0303 C   0  0  0  0  0  0  0  0  0  0  0  0
   -0.1579    1.3414    0.6327 C   0  0  0  0  0  0  0  0  0  0  0  0
   -1.4091    1.7940    1.1244 C   0  0  0  0  0  0  0  0  0  0  0  0
   -1.5375    3.0710    1.6904 C   0  0  0  0  0  0  0  0  0  0  0  0
    0.9247    2.2260    0.7432 C   0  0  0  0  0  0  0  0  0  0  0  0
    0.8030    3.5072    1.2824 C   0  0  0  0  0  0  0  0  0  0  0  0
   -0.4394    3.9219    1.7552 C   0  0  0  0  0  0  0  0  0  0  0  0
   -3.8143    1.1435    0.8640 C   0  0  0  0  0  0  0  0  0  0  0  0
   -4.2791    2.3732    0.3443 C   0  0  0  0  0  0  0  0  0  0  0  0
   -5.6285    2.5895    0.1198 C   0  0  0  0  0  0  0  0  0  0  0  0
   -6.5799    1.5977    0.4005 C   0  0  0  0  0  0  0  0  0  0  0  0
   -6.1456    0.3752    0.8843 C   0  0  0  0  0  0  0  0  0  0  0  0
   -4.7806    0.1159    1.1170 C   0  0  0  0  0  0  0  0  0  0  0  0
   -4.3575   -1.2047    1.5878 C   0  0  0  0  0  0  0  0  0  0  0  0
   -2.4831    0.8925    1.0826 N   0  0  0  0  0  0  0  0  0  0  0  0
   -5.3859   -2.0488    1.8817 O   0  0  0  0  0  0  0  0  0  0  0  0
   -3.1903   -1.5871    1.7228 O   0  0  0  0  0  0  0  0  0  0  0  0
    2.5105    1.7415    0.1864 CL  0  0  0  0  0  0  0  0  0  0  0  0
  1 21  1  0  0  0  0
  2 22  1  0  0  0  0
  3 23  1  0  0  0  0
  4 24  1  0  0  0  0
  5 18  1  0  0  0  0
  6 19  1  0  0  0  0
  7 16  1  0  0  0  0
  8 13  1  0  0  0  0
  9 13  1  0  0  0  0
 10 13  1  0  0  0  0
 11 27  1  0  0  0  0
 12 28  1  0  0  0  0
 13 14  1  0  0  0  0
 14 15  4  0  0  0  0
 14 17  4  0  0  0  0
 15 16  4  0  0  0  0
 15 27  1  0  0  0  0
 16 19  4  0  0  0  0
 17 18  4  0  0  0  0
 17 30  1  0  0  0  0
 18 19  4  0  0  0  0
 20 21  4  0  0  0  0
 20 25  4  0  0  0  0
 20 27  1  0  0  0  0
 21 22  4  0  0  0  0
 22 23  4  0  0  0  0
 23 24  4  0  0  0  0
 24 25  4  0  0  0  0
 25 26  1  0  0  0  0
 26 28  1  0  0  0  0
 26 29  2  0  0  0  0
M  END
$$$$
TFA_B
  -MOLDEN-
Molden generated mol file
 30 31  0  0  0  0  0  0  0  0999 V2000
   -0.3771    0.5188    2.4241 H   0  0  0  0  0  0  0  0  0  0  0  0
   -1.5799    2.5720    3.0511 H   0  0  0  0  0  0  0  0  0  0  0  0
   -4.0790    2.6571    2.9799 H   0  0  0  0  0  0  0  0  0  0  0  0
   -5.3390    0.6254    2.2996 H   0  0  0  0  0  0  0  0  0  0  0  0
    3.7576   -2.4452    1.3914 H   0  0  0  0  0  0  0  0  0  0  0  0
    2.3664   -3.7240    3.0279 H   0  0  0  0  0  0  0  0  0  0  0  0
   -0.0990   -3.3277    3.1166 H   0  0  0  0  0  0  0  0  0  0  0  0
   -1.0447   -0.5233   -0.5575 H   0  0  0  0  0  0  0  0  0  0  0  0
    0.4963   -0.4281   -1.4538 H   0  0  0  0  0  0  0  0  0  0  0  0
    0.1263    0.7574   -0.1980 H   0  0  0  0  0  0  0  0  0  0  0  0
   -2.1029   -2.5638    1.4500 H   0  0  0  0  0  0  0  0  0  0  0  0
   -6.0837   -2.4350    1.3025 H   0  0  0  0  0  0  0  0  0  0  0  0
    0.0250   -0.3044   -0.4709 C   0  0  0  0  0  0  0  0  0  0  0  0
    0.6716   -1.2018    0.5417 C   0  0  0  0  0  0  0  0  0  0  0  0
   -0.0881   -1.9024    1.5098 C   0  0  0  0  0  0  0  0  0  0  0  0
    0.5220   -2.8071    2.3877 C   0  0  0  0  0  0  0  0  0  0  0  0
    2.0596   -1.4198    0.5571 C   0  0  0  0  0  0  0  0  0  0  0  0
    2.6780   -2.3124    1.4317 C   0  0  0  0  0  0  0  0  0  0  0  0
    1.8963   -3.0202    2.3413 C   0  0  0  0  0  0  0  0  0  0  0  0
   -2.1588   -0.6106    1.9540 C   0  0  0  0  0  0  0  0  0  0  0  0
   -1.4646    0.5480    2.3715 C   0  0  0  0  0  0  0  0  0  0  0  0
   -2.1480    1.6977    2.7302 C   0  0  0  0  0  0  0  0  0  0  0  0
   -3.5497    1.7483    2.6979 C   0  0  0  0  0  0  0  0  0  0  0  0
   -4.2508    0.6166    2.3155 C   0  0  0  0  0  0  0  0  0  0  0  0
   -3.5900   -0.5714    1.9455 C   0  0  0  0  0  0  0  0  0  0  0  0
   -4.3586   -1.7602    1.5765 C   0  0  0  0  0  0  0  0  0  0  0  0
   -1.4934   -1.7473    1.5803 N   0  0  0  0  0  0  0  0  0  0  0  0
   -5.7084   -1.5687    1.5528 O   0  0  0  0  0  0  0  0  0  0  0  0
   -3.8893   -2.8700    1.3037 O   0  0  0  0  0  0  0  0  0  0  0  0
    3.0763   -0.5608   -0.5757 CL  0  0  0  0  0  0  0  0  0  0  0  0
  1 21  1  0  0  0  0
  2 22  1  0  0  0  0
  3 23  1  0  0  0  0
  4 24  1  0  0  0  0
  5 18  1  0  0  0  0
  6 19  1  0  0  0  0
  7 16  1  0  0  0  0
  8 13  1  0  0  0  0
  9 13  1  0  0  0  0
 10 13  1  0  0  0  0
 11 27  1  0  0  0  0
 12 28  1  0  0  0  0
 13 14  1  0  0  0  0
 14 15  4  0  0  0  0
 14 17  4  0  0  0  0
 15 16  4  0  0  0  0
 15 27  1  0  0  0  0
 16 19  4  0  0  0  0
 17 18  4  0  0  0  0
 17 30  1  0  0  0  0
 18 19  4  0  0  0  0
 20 21  4  0  0  0  0
 20 25  4  0  0  0  0
 20 27  1  0  0  0  0
 21 22  4  0  0  0  0
 22 23  4  0  0  0  0
 23 24  4  0  0  0  0
 24 25  4  0  0  0  0
 25 26  1  0  0  0  0
 26 28  1  0  0  0  0
 26 29  2  0  0  0  0
M  END
$$$$
FFA_A
  -MOLDEN-
Molden generated mol file
 30 31  0  0  0  0  0  0  0  0999 V2000
   -6.7055    5.0769   -2.2824 H   0  0  0  0  0  0  0  0  0  0  0  0
   -8.8575    2.6697   -1.6562 H   0  0  0  0  0  0  0  0  0  0  0  0
   -9.8607    0.4680   -1.0897 H   0  0  0  0  0  0  0  0  0  0  0  0
   -8.3512   -1.4426   -0.5155 H   0  0  0  0  0  0  0  0  0  0  0  0
   -5.9164   -1.1720   -0.5623 H   0  0  0  0  0  0  0  0  0  0  0  0
   -4.3289    2.0693   -1.3179 H   0  0  0  0  0  0  0  0  0  0  0  0
   -4.6076   -1.4288   -2.3188 H   0  0  0  0  0  0  0  0  0  0  0  0
   -2.7018   -2.9910   -2.2925 H   0  0  0  0  0  0  0  0  0  0  0  0
   -0.5327   -2.3305   -1.2617 H   0  0  0  0  0  0  0  0  0  0  0  0
   -2.2332    1.4893   -0.2123 H   0  0  0  0  0  0  0  0  0  0  0  0
    0.0733    0.0610   -0.1287 C   0  0  0  0  0  0  0  0  0  0  0  0
   -1.2552   -0.3712   -0.6930 C   0  0  0  0  0  0  0  0  0  0  0  0
   -1.3774   -1.6441   -1.2607 C   0  0  0  0  0  0  0  0  0  0  0  0
   -2.5963   -2.0109   -1.8272 C   0  0  0  0  0  0  0  0  0  0  0  0
   -3.6813   -1.1369   -1.8280 C   0  0  0  0  0  0  0  0  0  0  0  0
   -3.5681    0.1326   -1.2346 C   0  0  0  0  0  0  0  0  0  0  0  0
   -2.3347    0.5076   -0.6737 C   0  0  0  0  0  0  0  0  0  0  0  0
   -5.9572    0.8966   -1.1966 C   0  0  0  0  0  0  0  0  0  0  0  0
   -6.8237    2.0020   -1.4771 C   0  0  0  0  0  0  0  0  0  0  0  0
   -8.2190    1.8168   -1.4357 C   0  0  0  0  0  0  0  0  0  0  0  0
   -8.7793    0.5911   -1.1159 C   0  0  0  0  0  0  0  0  0  0  0  0
   -7.9295   -0.4794   -0.8053 C   0  0  0  0  0  0  0  0  0  0  0  0
   -6.5517   -0.3350   -0.8427 C   0  0  0  0  0  0  0  0  0  0  0  0
   -6.2710    3.3258   -1.7806 C   0  0  0  0  0  0  0  0  0  0  0  0
   -4.5952    1.0795   -1.2279 N   0  0  0  0  0  0  0  0  0  0  0  0
   -7.2067    4.2539   -2.1215 O   0  0  0  0  0  0  0  0  0  0  0  0
   -5.0771    3.6375   -1.7431 O   0  0  0  0  0  0  0  0  0  0  0  0
    0.9300    0.4676   -1.1145 F   0  0  0  0  0  0  0  0  0  0  0  0
    0.7012   -0.9508    0.5344 F   0  0  0  0  0  0  0  0  0  0  0  0
   -0.0390    1.0996    0.7425 F   0  0  0  0  0  0  0  0  0  0  0  0
  1 26  1  0  0  0  0
  2 20  1  0  0  0  0
  3 21  1  0  0  0  0
  4 22  1  0  0  0  0
  5 23  1  0  0  0  0
  6 25  1  0  0  0  0
  7 15  1  0  0  0  0
  8 14  1  0  0  0  0
  9 13  1  0  0  0  0
 10 17  1  0  0  0  0
 11 12  1  0  0  0  0
 11 28  1  0  0  0  0
 11 29  1  0  0  0  0
 11 30  1  0  0  0  0
 12 13  4  0  0  0  0
 12 17  4  0  0  0  0
 13 14  4  0  0  0  0
 14 15  4  0  0  0  0
 15 16  4  0  0  0  0
 16 17  4  0  0  0  0
 16 25  1  0  0  0  0
 18 19  4  0  0  0  0
 18 23  4  0  0  0  0
 18 25  1  0  0  0  0
 19 20  4  0  0  0  0
 19 24  1  0  0  0  0
 20 21  4  0  0  0  0
 21 22  4  0  0  0  0
 22 23  4  0  0  0  0
 24 26  1  0  0  0  0
 24 27  2  0  0  0  0
M  END
$$$$
FFA_B
  -MOLDEN-
Molden generated mol file
 30 31  0  0  0  0  0  0  0  0999 V2000
   -9.1757   -0.7919    0.6412 H   0  0  0  0  0  0  0  0  0  0  0  0
   -8.1919    2.1311   -0.4978 H   0  0  0  0  0  0  0  0  0  0  0  0
   -6.8167    3.9725   -1.4434 H   0  0  0  0  0  0  0  0  0  0  0  0
   -4.4550    3.4998   -2.1217 H   0  0  0  0  0  0  0  0  0  0  0  0
   -3.4861    1.2730   -1.8128 H   0  0  0  0  0  0  0  0  0  0  0  0
   -5.4629   -1.5453   -0.4846 H   0  0  0  0  0  0  0  0  0  0  0  0
   -4.0003   -3.2586   -1.4093 H   0  0  0  0  0  0  0  0  0  0  0  0
   -1.6975   -4.1713   -1.3837 H   0  0  0  0  0  0  0  0  0  0  0  0
    0.2245   -2.7182   -0.7364 H   0  0  0  0  0  0  0  0  0  0  0  0
   -2.5018    0.5304   -0.0016 H   0  0  0  0  0  0  0  0  0  0  0  0
    0.1081   -0.1005    0.0113 C   0  0  0  0  0  0  0  0  0  0  0  0
   -1.0385   -1.0042   -0.3603 C   0  0  0  0  0  0  0  0  0  0  0  0
   -0.7905   -2.3263   -0.7367 C   0  0  0  0  0  0  0  0  0  0  0  0
   -1.8697   -3.1337   -1.0983 C   0  0  0  0  0  0  0  0  0  0  0  0
   -3.1635   -2.6255   -1.1115 C   0  0  0  0  0  0  0  0  0  0  0  0
   -3.4147   -1.2890   -0.7482 C   0  0  0  0  0  0  0  0  0  0  0  0
   -2.3336   -0.4849   -0.3530 C   0  0  0  0  0  0  0  0  0  0  0  0
   -5.2559    0.4072   -0.9150 C   0  0  0  0  0  0  0  0  0  0  0  0
   -6.6221    0.6667   -0.5723 C   0  0  0  0  0  0  0  0  0  0  0  0
   -7.1527    1.9561   -0.7687 C   0  0  0  0  0  0  0  0  0  0  0  0
   -6.3883    2.9819   -1.2998 C   0  0  0  0  0  0  0  0  0  0  0  0
   -5.0627    2.7155   -1.6688 C   0  0  0  0  0  0  0  0  0  0  0  0
   -4.5057    1.4601   -1.4839 C   0  0  0  0  0  0  0  0  0  0  0  0
   -7.4765   -0.4021   -0.0448 C   0  0  0  0  0  0  0  0  0  0  0  0
   -4.7412   -0.8546   -0.7310 N   0  0  0  0  0  0  0  0  0  0  0  0
   -8.7182    0.0121    0.3269 O   0  0  0  0  0  0  0  0  0  0  0  0
   -7.1608   -1.5902    0.0712 O   0  0  0  0  0  0  0  0  0  0  0  0
    0.5634    0.6042   -1.0710 F   0  0  0  0  0  0  0  0  0  0  0  0
    1.1744   -0.7877    0.5024 F   0  0  0  0  0  0  0  0  0  0  0  0
   -0.2405    0.8221    0.9514 F   0  0  0  0  0  0  0  0  0  0  0  0
  1 26  1  0  0  0  0
  2 20  1  0  0  0  0
  3 21  1  0  0  0  0
  4 22  1  0  0  0  0
  5 23  1  0  0  0  0
  6 25  1  0  0  0  0
  7 15  1  0  0  0  0
  8 14  1  0  0  0  0
  9 13  1  0  0  0  0
 10 17  1  0  0  0  0
 11 12  1  0  0  0  0
 11 28  1  0  0  0  0
 11 29  1  0  0  0  0
 11 30  1  0  0  0  0
 12 13  4  0  0  0  0
 12 17  4  0  0  0  0
 13 14  4  0  0  0  0
 14 15  4  0  0  0  0
 15 16  4  0  0  0  0
 16 17  4  0  0  0  0
 16 25  1  0  0  0  0
 18 19  4  0  0  0  0
 18 23  4  0  0  0  0
 18 25  1  0  0  0  0
 19 20  4  0  0  0  0
 19 24  1  0  0  0  0
 20 21  4  0  0  0  0
 21 22  4  0  0  0  0
 22 23  4  0  0  0  0
 24 26  1  0  0  0  0
 24 27  2  0  0  0  0
M  END
$$$$
NFA_A
  -MOLDEN-
Molden generated mol file
 29 30  0  0  0  0  0  0  0  0999 V2000
   -7.0857    4.4917   -0.4324 H   0  0  0  0  0  0  0  0  0  0  0  0
   -9.1334    1.9025   -0.7065 H   0  0  0  0  0  0  0  0  0  0  0  0
   -9.9718   -0.4651   -0.8739 H   0  0  0  0  0  0  0  0  0  0  0  0
   -8.2815   -2.3148   -0.8119 H   0  0  0  0  0  0  0  0  0  0  0  0
   -4.6185    1.3977   -0.3518 H   0  0  0  0  0  0  0  0  0  0  0  0
   -4.7977   -2.3571   -0.5451 H   0  0  0  0  0  0  0  0  0  0  0  0
   -2.7299   -3.7250   -0.4342 H   0  0  0  0  0  0  0  0  0  0  0  0
   -0.5025   -2.6425   -0.1888 H   0  0  0  0  0  0  0  0  0  0  0  0
   -2.4203    1.2141   -0.1643 H   0  0  0  0  0  0  0  0  0  0  0  0
    0.0056    0.0118    0.0155 C   0  0  0  0  0  0  0  0  0  0  0  0
   -1.3380   -0.6443   -0.1608 C   0  0  0  0  0  0  0  0  0  0  0  0
   -1.4090   -2.0410   -0.2349 C   0  0  0  0  0  0  0  0  0  0  0  0
   -2.6578   -2.6390   -0.3725 C   0  0  0  0  0  0  0  0  0  0  0  0
   -3.8283   -1.8823   -0.4364 C   0  0  0  0  0  0  0  0  0  0  0  0
   -3.7540   -0.4808   -0.3608 C   0  0  0  0  0  0  0  0  0  0  0  0
   -2.4915    0.1279   -0.2215 C   0  0  0  0  0  0  0  0  0  0  0  0
   -6.1846    0.1814   -0.5348 C   0  0  0  0  0  0  0  0  0  0  0  0
   -7.0730    1.3139   -0.5611 C   0  0  0  0  0  0  0  0  0  0  0  0
   -8.4440    1.0605   -0.6847 C   0  0  0  0  0  0  0  0  0  0  0  0
   -8.9107   -0.2440   -0.7774 C   0  0  0  0  0  0  0  0  0  0  0  0
   -7.9639   -1.2704   -0.7422 C   0  0  0  0  0  0  0  0  0  0  0  0
   -6.5719    2.6888   -0.4623 C   0  0  0  0  0  0  0  0  0  0  0  0
   -4.8423    0.3950   -0.4143 N   0  0  0  0  0  0  0  0  0  0  0  0
   -6.6501   -1.0802   -0.6259 N   0  0  0  0  0  0  0  0  0  0  0  0
   -7.5485    3.6344   -0.5067 O   0  0  0  0  0  0  0  0  0  0  0  0
   -5.3890    3.0168   -0.3483 O   0  0  0  0  0  0  0  0  0  0  0  0
    0.9238   -0.4603   -0.8774 F   0  0  0  0  0  0  0  0  0  0  0  0
   -0.0399    1.3622   -0.1394 F   0  0  0  0  0  0  0  0  0  0  0  0
    0.5243   -0.2242    1.2588 F   0  0  0  0  0  0  0  0  0  0  0  0
  1 25  1  0  0  0  0
  2 19  1  0  0  0  0
  3 20  1  0  0  0  0
  4 21  1  0  0  0  0
  5 23  1  0  0  0  0
  6 14  1  0  0  0  0
  7 13  1  0  0  0  0
  8 12  1  0  0  0  0
  9 16  1  0  0  0  0
 10 11  1  0  0  0  0
 10 27  1  0  0  0  0
 10 28  1  0  0  0  0
 10 29  1  0  0  0  0
 11 12  4  0  0  0  0
 11 16  4  0  0  0  0
 12 13  4  0  0  0  0
 13 14  4  0  0  0  0
 14 15  4  0  0  0  0
 15 16  4  0  0  0  0
 15 23  1  0  0  0  0
 17 18  4  0  0  0  0
 17 23  1  0  0  0  0
 17 24  4  0  0  0  0
 18 19  4  0  0  0  0
 18 22  1  0  0  0  0
 19 20  4  0  0  0  0
 20 21  4  0  0  0  0
 21 24  4  0  0  0  0
 22 25  1  0  0  0  0
 22 26  2  0  0  0  0
M  END
$$$$
NFA_B
  -MOLDEN-
Molden generated mol file
 29 30  0  0  0  0  0  0  0  0999 V2000
   -9.5975   -0.7202    0.2200 H   0  0  0  0  0  0  0  0  0  0  0  0
   -8.4128    2.3723    0.1652 H   0  0  0  0  0  0  0  0  0  0  0  0
   -6.8039    4.3074    0.1127 H   0  0  0  0  0  0  0  0  0  0  0  0
   -4.3497    3.7923    0.0649 H   0  0  0  0  0  0  0  0  0  0  0  0
   -5.6725   -1.2722    0.1388 H   0  0  0  0  0  0  0  0  0  0  0  0
   -4.3776   -3.0764    0.1018 H   0  0  0  0  0  0  0  0  0  0  0  0
   -2.1445   -4.1340    0.0672 H   0  0  0  0  0  0  0  0  0  0  0  0
   -0.0842   -2.7220    0.0431 H   0  0  0  0  0  0  0  0  0  0  0  0
   -2.5527    0.8228    0.0900 H   0  0  0  0  0  0  0  0  0  0  0  0
    0.0186    0.0023    0.0003 C   0  0  0  0  0  0  0  0  0  0  0  0
   -1.2058   -0.8741    0.0629 C   0  0  0  0  0  0  0  0  0  0  0  0
   -1.0705   -2.2630    0.0547 C   0  0  0  0  0  0  0  0  0  0  0  0
   -2.2254   -3.0472    0.0692 C   0  0  0  0  0  0  0  0  0  0  0  0
   -3.4807   -2.4546    0.0887 C   0  0  0  0  0  0  0  0  0  0  0  0
   -3.6171   -1.0515    0.0948 C   0  0  0  0  0  0  0  0  0  0  0  0
   -2.4594   -0.2581    0.0814 C   0  0  0  0  0  0  0  0  0  0  0  0
   -5.4297    0.7049    0.1177 C   0  0  0  0  0  0  0  0  0  0  0  0
   -6.8563    0.8924    0.1462 C   0  0  0  0  0  0  0  0  0  0  0  0
   -7.3372    2.2071    0.1440 C   0  0  0  0  0  0  0  0  0  0  0  0
   -6.4529    3.2773    0.1150 C   0  0  0  0  0  0  0  0  0  0  0  0
   -5.0871    2.9849    0.0886 C   0  0  0  0  0  0  0  0  0  0  0  0
   -7.7830   -0.2443    0.1761 C   0  0  0  0  0  0  0  0  0  0  0  0
   -4.9265   -0.5638    0.1188 N   0  0  0  0  0  0  0  0  0  0  0  0
   -4.5823    1.7519    0.0896 N   0  0  0  0  0  0  0  0  0  0  0  0
   -9.0935    0.1166    0.2022 O   0  0  0  0  0  0  0  0  0  0  0  0
   -7.4610   -1.4347    0.1786 O   0  0  0  0  0  0  0  0  0  0  0  0
    1.1409   -0.6392    0.4299 F   0  0  0  0  0  0  0  0  0  0  0  0
   -0.1091    1.1284    0.7557 F   0  0  0  0  0  0  0  0  0  0  0  0
    0.2758    0.4209   -1.2772 F   0  0  0  0  0  0  0  0  0  0  0  0
  1 25  1  0  0  0  0
  2 19  1  0  0  0  0
  3 20  1  0  0  0  0
  4 21  1  0  0  0  0
  5 23  1  0  0  0  0
  6 14  1  0  0  0  0
  7 13  1  0  0  0  0
  8 12  1  0  0  0  0
  9 16  1  0  0  0  0
 10 11  1  0  0  0  0
 10 27  1  0  0  0  0
 10 28  1  0  0  0  0
 10 29  1  0  0  0  0
 11 12  4  0  0  0  0
 11 16  4  0  0  0  0
 12 13  4  0  0  0  0
 13 14  4  0  0  0  0
 14 15  4  0  0  0  0
 15 16  4  0  0  0  0
 15 23  1  0  0  0  0
 17 18  4  0  0  0  0
 17 23  1  0  0  0  0
 17 24  4  0  0  0  0
 18 19  4  0  0  0  0
 18 22  1  0  0  0  0
 19 20  4  0  0  0  0
 20 21  4  0  0  0  0
 21 24  4  0  0  0  0
 22 25  1  0  0  0  0
 22 26  2  0  0  0  0
M  END
$$$$
CHA_planar
  -MOLDEN-
Molden generated mol file
 28 29  0  0  0  0  0  0  0  0999 V2000
   -1.4948    1.6040    0.4787 H   0  0  0  0  0  0  0  0  0  0  0  0
   -2.2305   -1.3084   -0.1352 H   0  0  0  0  0  0  0  0  0  0  0  0
    2.5150   -0.6309    0.5959 H   0  0  0  0  0  0  0  0  0  0  0  0
    4.5169    0.8645    0.7249 H   0  0  0  0  0  0  0  0  0  0  0  0
    4.2584    3.3103    0.3287 H   0  0  0  0  0  0  0  0  0  0  0  0
    2.0135    4.2522   -0.1836 H   0  0  0  0  0  0  0  0  0  0  0  0
    0.0401    2.7768   -0.2784 H   0  0  0  0  0  0  0  0  0  0  0  0
   -3.5923    2.1776    0.7445 H   0  0  0  0  0  0  0  0  0  0  0  0
   -6.0027    2.6543    0.9268 H   0  0  0  0  0  0  0  0  0  0  0  0
   -7.6771    0.8558    0.5236 H   0  0  0  0  0  0  0  0  0  0  0  0
   -6.9077   -1.4394   -0.0681 H   0  0  0  0  0  0  0  0  0  0  0  0
   -4.4800   -1.9220   -0.2548 H   0  0  0  0  0  0  0  0  0  0  0  0
   -0.0028    0.0079    0.1045 C   0  0  0  0  0  0  0  0  0  0  0  0
   -1.3750    0.5476    0.2400 C   0  0  0  0  0  0  0  0  0  0  0  0
   -2.4481   -0.2614    0.1004 C   0  0  0  0  0  0  0  0  0  0  0  0
    1.1485    0.9670    0.1742 C   0  0  0  0  0  0  0  0  0  0  0  0
    2.4242    0.4439    0.4407 C   0  0  0  0  0  0  0  0  0  0  0  0
    3.5335    1.2806    0.5040 C   0  0  0  0  0  0  0  0  0  0  0  0
    3.3888    2.6540    0.2830 C   0  0  0  0  0  0  0  0  0  0  0  0
    2.1287    3.1840    0.0015 C   0  0  0  0  0  0  0  0  0  0  0  0
    1.0137    2.3473   -0.0441 C   0  0  0  0  0  0  0  0  0  0  0  0
   -3.8557    0.0869    0.2256 C   0  0  0  0  0  0  0  0  0  0  0  0
   -4.3110    1.3788    0.5606 C   0  0  0  0  0  0  0  0  0  0  0  0
   -5.6701    1.6493    0.6654 C   0  0  0  0  0  0  0  0  0  0  0  0
   -6.6120    0.6390    0.4395 C   0  0  0  0  0  0  0  0  0  0  0  0
   -6.1808   -0.6463    0.1082 C   0  0  0  0  0  0  0  0  0  0  0  0
   -4.8185   -0.9173    0.0036 C   0  0  0  0  0  0  0  0  0  0  0  0
    0.2068   -1.1990   -0.0430 O   0  0  0  0  0  0  0  0  0  0  0  0
  1 14  1  0  0  0  0
  2 15  1  0  0  0  0
  3 17  1  0  0  0  0
  4 18  1  0  0  0  0
  5 19  1  0  0  0  0
  6 20  1  0  0  0  0
  7 21  1  0  0  0  0
  8 23  1  0  0  0  0
  9 24  1  0  0  0  0
 10 25  1  0  0  0  0
 11 26  1  0  0  0  0
 12 27  1  0  0  0  0
 13 14  1  0  0  0  0
 13 16  1  0  0  0  0
 13 28  2  0  0  0  0
 14 15  2  0  0  0  0
 15 22  1  0  0  0  0
 16 17  4  0  0  0  0
 16 21  4  0  0  0  0
 17 18  4  0  0  0  0
 18 19  4  0  0  0  0
 19 20  4  0  0  0  0
 20 21  4  0  0  0  0
 22 23  4  0  0  0  0
 22 27  4  0  0  0  0
 23 24  4  0  0  0  0
 24 25  4  0  0  0  0
 25 26  4  0  0  0  0
 26 27  4  0  0  0  0
M  END
$$$$
CHA_confB
  -MOLDEN-
Molden generated mol file
 28 29  0  0  0  0  0  0  0  0999 V2000
   -1.9683    0.7797    0.2251 H   0  0  0  0  0  0  0  0  0  0  0  0
   -1.4888   -1.8893   -1.2472 H   0  0  0  0  0  0  0  0  0  0  0  0
    2.3649    0.0150   -1.4039 H   0  0  0  0  0  0  0  0  0  0  0  0
    3.9407   -1.9006   -1.6907 H   0  0  0  0  0  0  0  0  0  0  0  0
    3.4047   -4.1082   -0.6686 H   0  0  0  0  0  0  0  0  0  0  0  0
    1.2978   -4.3985    0.6209 H   0  0  0  0  0  0  0  0  0  0  0  0
   -0.2857   -2.5058    0.8581 H   0  0  0  0  0  0  0  0  0  0  0  0
   -4.1354    0.5670    0.0612 H   0  0  0  0  0  0  0  0  0  0  0  0
   -6.5467    0.2170   -0.3057 H   0  0  0  0  0  0  0  0  0  0  0  0
   -7.3546   -1.7698   -1.5699 H   0  0  0  0  0  0  0  0  0  0  0  0
   -5.7120   -3.4146   -2.4691 H   0  0  0  0  0  0  0  0  0  0  0  0
   -3.2834   -3.0668   -2.1005 H   0  0  0  0  0  0  0  0  0  0  0  0
    0.0335    0.0661   -0.1249 C   0  0  0  0  0  0  0  0  0  0  0  0
   -1.4332   -0.0811   -0.1819 C   0  0  0  0  0  0  0  0  0  0  0  0
   -2.0875   -1.0873   -0.8059 C   0  0  0  0  0  0  0  0  0  0  0  0
    0.9269   -1.1282   -0.2883 C   0  0  0  0  0  0  0  0  0  0  0  0
    2.1344   -0.9640   -0.9838 C   0  0  0  0  0  0  0  0  0  0  0  0
    3.0139   -2.0329   -1.1314 C   0  0  0  0  0  0  0  0  0  0  0  0
    2.7126   -3.2727   -0.5596 C   0  0  0  0  0  0  0  0  0  0  0  0
    1.5267   -3.4385    0.1576 C   0  0  0  0  0  0  0  0  0  0  0  0
    0.6322   -2.3753    0.2847 C   0  0  0  0  0  0  0  0  0  0  0  0
   -3.5269   -1.2287   -0.9946 C   0  0  0  0  0  0  0  0  0  0  0  0
   -4.4704   -0.3087   -0.4945 C   0  0  0  0  0  0  0  0  0  0  0  0
   -5.8311   -0.5046   -0.7008 C   0  0  0  0  0  0  0  0  0  0  0  0
   -6.2863   -1.6211   -1.4112 C   0  0  0  0  0  0  0  0  0  0  0  0
   -5.3664   -2.5421   -1.9144 C   0  0  0  0  0  0  0  0  0  0  0  0
   -4.0029   -2.3462   -1.7073 C   0  0  0  0  0  0  0  0  0  0  0  0
    0.5237    1.1873    0.0359 O   0  0  0  0  0  0  0  0  0  0  0  0
  1 14  1  0  0  0  0
  2 15  1  0  0  0  0
  3 17  1  0  0  0  0
  4 18  1  0  0  0  0
  5 19  1  0  0  0  0
  6 20  1  0  0  0  0
  7 21  1  0  0  0  0
  8 23  1  0  0  0  0
  9 24  1  0  0  0  0
 10 25  1  0  0  0  0
 11 26  1  0  0  0  0
 12 27  1  0  0  0  0
 13 14  1  0  0  0  0
 13 16  1  0  0  0  0
 13 28  2  0  0  0  0
 14 15  2  0  0  0  0
 15 22  1  0  0  0  0
 16 17  4  0  0  0  0
 16 21  4  0  0  0  0
 17 18  4  0  0  0  0
 18 19  4  0  0  0  0
 19 20  4  0  0  0  0
 20 21  4  0  0  0  0
 22 23  4  0  0  0  0
 22 27  4  0  0  0  0
 23 24  4  0  0  0  0
 24 25  4  0  0  0  0
 25 26  4  0  0  0  0
 26 27  4  0  0  0  0
M  END
$$$$
IBP_OppAc1
  -MOLDEN-
Molden generated mol file
 33 33  0  0  0  0  0  0  0  0999 V2000
    1.2192    1.5517    0.8367 H   0  0  0  0  0  0  0  0  0  0  0  0
    1.8235    2.6988   -1.2884 H   0  0  0  0  0  0  0  0  0  0  0  0
    0.9437    1.4808   -2.2375 H   0  0  0  0  0  0  0  0  0  0  0  0
    0.0545    2.5586   -1.1434 H   0  0  0  0  0  0  0  0  0  0  0  0
    3.2056    0.8762    1.6995 H   0  0  0  0  0  0  0  0  0  0  0  0
    5.3424   -0.3534    1.5593 H   0  0  0  0  0  0  0  0  0  0  0  0
    4.1951   -1.8994   -2.2846 H   0  0  0  0  0  0  0  0  0  0  0  0
    2.0632   -0.6744   -2.1494 H   0  0  0  0  0  0  0  0  0  0  0  0
    6.1794   -2.7517   -1.2087 H   0  0  0  0  0  0  0  0  0  0  0  0
    6.4920   -2.3987    0.4929 H   0  0  0  0  0  0  0  0  0  0  0  0
    7.4841   -0.1961   -0.1426 H   0  0  0  0  0  0  0  0  0  0  0  0
    8.0868    0.2581   -2.5246 H   0  0  0  0  0  0  0  0  0  0  0  0
    6.3240    0.1911   -2.3212 H   0  0  0  0  0  0  0  0  0  0  0  0
    7.1883   -1.1845   -3.0383 H   0  0  0  0  0  0  0  0  0  0  0  0
    9.6175   -1.1506   -1.0398 H   0  0  0  0  0  0  0  0  0  0  0  0
    8.7677   -2.6369   -1.5062 H   0  0  0  0  0  0  0  0  0  0  0  0
    8.9258   -2.2072    0.2099 H   0  0  0  0  0  0  0  0  0  0  0  0
   -1.1610   -1.0852   -0.8855 H   0  0  0  0  0  0  0  0  0  0  0  0
    0.0105    0.0400    0.0657 C   0  0  0  0  0  0  0  0  0  0  0  0
    1.1838    0.9972   -0.1109 C   0  0  0  0  0  0  0  0  0  0  0  0
    0.9859    1.9896   -1.2672 C   0  0  0  0  0  0  0  0  0  0  0  0
    2.4836    0.2087   -0.2195 C   0  0  0  0  0  0  0  0  0  0  0  0
    3.4237    0.2736    0.8159 C   0  0  0  0  0  0  0  0  0  0  0  0
    4.6281   -0.4231    0.7361 C   0  0  0  0  0  0  0  0  0  0  0  0
    4.9349   -1.2146   -0.3785 C   0  0  0  0  0  0  0  0  0  0  0  0
    3.9856   -1.2850   -1.4068 C   0  0  0  0  0  0  0  0  0  0  0  0
    2.7811   -0.5876   -1.3332 C   0  0  0  0  0  0  0  0  0  0  0  0
    6.2572   -1.9307   -0.4768 C   0  0  0  0  0  0  0  0  0  0  0  0
    7.4427   -1.0196   -0.8779 C   0  0  0  0  0  0  0  0  0  0  0  0
    7.2468   -0.4017   -2.2653 C   0  0  0  0  0  0  0  0  0  0  0  0
    8.7610   -1.7951   -0.7961 C   0  0  0  0  0  0  0  0  0  0  0  0
   -0.4443   -0.4623   -1.1187 O   0  0  0  0  0  0  0  0  0  0  0  0
   -0.4779   -0.2721    1.1324 O   0  0  0  0  0  0  0  0  0  0  0  0
  1 20  1  0  0  0  0
  2 21  1  0  0  0  0
  3 21  1  0  0  0  0
  4 21  1  0  0  0  0
  5 23  1  0  0  0  0
  6 24  1  0  0  0  0
  7 26  1  0  0  0  0
  8 27  1  0  0  0  0
  9 28  1  0  0  0  0
 10 28  1  0  0  0  0
 11 29  1  0  0  0  0
 12 30  1  0  0  0  0
 13 30  1  0  0  0  0
 14 30  1  0  0  0  0
 15 31  1  0  0  0  0
 16 31  1  0  0  0  0
 17 31  1  0  0  0  0
 18 32  1  0  0  0  0
 19 20  1  0  0  0  0
 19 32  1  0  0  0  0
 19 33  2  0  0  0  0
 20 21  1  0  0  0  0
 20 22  1  0  0  0  0
 22 23  4  0  0  0  0
 22 27  4  0  0  0  0
 23 24  4  0  0  0  0
 24 25  4  0  0  0  0
 25 26  4  0  0  0  0
 25 28  1  0  0  0  0
 26 27  4  0  0  0  0
 28 29  1  0  0  0  0
 29 30  1  0  0  0  0
 29 31  1  0  0  0  0
M  END
$$$$
IBP_OppAc2
  -MOLDEN-
Molden generated mol file
 33 33  0  0  0  0  0  0  0  0999 V2000
   -0.6756    1.1777    1.6612 H   0  0  0  0  0  0  0  0  0  0  0  0
   -1.7727    2.9930    0.3571 H   0  0  0  0  0  0  0  0  0  0  0  0
   -1.4042    2.1649   -1.1716 H   0  0  0  0  0  0  0  0  0  0  0  0
   -0.0829    2.7901   -0.1653 H   0  0  0  0  0  0  0  0  0  0  0  0
   -2.3383    0.2425    2.8898 H   0  0  0  0  0  0  0  0  0  0  0  0
   -4.5518   -0.8369    3.1072 H   0  0  0  0  0  0  0  0  0  0  0  0
   -4.9204   -0.9297   -1.1745 H   0  0  0  0  0  0  0  0  0  0  0  0
   -2.7216    0.1500   -1.3958 H   0  0  0  0  0  0  0  0  0  0  0  0
   -6.3638   -2.4108    0.3855 H   0  0  0  0  0  0  0  0  0  0  0  0
   -6.3883   -2.0278    2.1088 H   0  0  0  0  0  0  0  0  0  0  0  0
   -7.3023   -0.1607   -0.1381 H   0  0  0  0  0  0  0  0  0  0  0  0
   -9.6195   -0.6736    0.6552 H   0  0  0  0  0  0  0  0  0  0  0  0
   -8.7945   -2.1525    0.1182 H   0  0  0  0  0  0  0  0  0  0  0  0
   -8.9705   -1.8103    1.8519 H   0  0  0  0  0  0  0  0  0  0  0  0
   -8.2780    1.2419    1.6877 H   0  0  0  0  0  0  0  0  0  0  0  0
   -7.5721    0.1618    2.9067 H   0  0  0  0  0  0  0  0  0  0  0  0
   -6.5137    1.1217    1.8521 H   0  0  0  0  0  0  0  0  0  0  0  0
    0.6679   -0.7387   -1.5182 H   0  0  0  0  0  0  0  0  0  0  0  0
    0.0183    0.0086    0.0826 C   0  0  0  0  0  0  0  0  0  0  0  0
   -1.0162    0.9825    0.6352 C   0  0  0  0  0  0  0  0  0  0  0  0
   -1.0702    2.3096   -0.1373 C   0  0  0  0  0  0  0  0  0  0  0  0
   -2.3728    0.2948    0.7355 C   0  0  0  0  0  0  0  0  0  0  0  0
   -2.9076   -0.0060    1.9923 C   0  0  0  0  0  0  0  0  0  0  0  0
   -4.1548   -0.6188    2.1140 C   0  0  0  0  0  0  0  0  0  0  0  0
   -4.9084   -0.9583    0.9847 C   0  0  0  0  0  0  0  0  0  0  0  0
   -4.3619   -0.6658   -0.2738 C   0  0  0  0  0  0  0  0  0  0  0  0
   -3.1191   -0.0509   -0.4004 C   0  0  0  0  0  0  0  0  0  0  0  0
   -6.2746   -1.5823    1.1067 C   0  0  0  0  0  0  0  0  0  0  0  0
   -7.4453   -0.5988    0.8658 C   0  0  0  0  0  0  0  0  0  0  0  0
   -8.7801   -1.3500    0.8698 C   0  0  0  0  0  0  0  0  0  0  0  0
   -7.4490    0.5469    1.8819 C   0  0  0  0  0  0  0  0  0  0  0  0
   -0.0003   -0.0657   -1.2799 O   0  0  0  0  0  0  0  0  0  0  0  0
    0.7794   -0.6543    0.7572 O   0  0  0  0  0  0  0  0  0  0  0  0
  1 20  1  0  0  0  0
  2 21  1  0  0  0  0
  3 21  1  0  0  0  0
  4 21  1  0  0  0  0
  5 23  1  0  0  0  0
  6 24  1  0  0  0  0
  7 26  1  0  0  0  0
  8 27  1  0  0  0  0
  9 28  1  0  0  0  0
 10 28  1  0  0  0  0
 11 29  1  0  0  0  0
 12 30  1  0  0  0  0
 13 30  1  0  0  0  0
 14 30  1  0  0  0  0
 15 31  1  0  0  0  0
 16 31  1  0  0  0  0
 17 31  1  0  0  0  0
 18 32  1  0  0  0  0
 19 20  1  0  0  0  0
 19 32  1  0  0  0  0
 19 33  2  0  0  0  0
 20 21  1  0  0  0  0
 20 22  1  0  0  0  0
 22 23  4  0  0  0  0
 22 27  4  0  0  0  0
 23 24  4  0  0  0  0
 24 25  4  0  0  0  0
 25 26  4  0  0  0  0
 25 28  1  0  0  0  0
 26 27  4  0  0  0  0
 28 29  1  0  0  0  0
 29 30  1  0  0  0  0
 29 31  1  0  0  0  0
M  END
$$$$
IBP_OppAc3
  -MOLDEN-
Molden generated mol file
 33 33  0  0  0  0  0  0  0  0999 V2000
    1.5089    1.3367    0.8329 H   0  0  0  0  0  0  0  0  0  0  0  0
    2.2132    2.3373   -1.3358 H   0  0  0  0  0  0  0  0  0  0  0  0
    1.0949    1.2813   -2.2262 H   0  0  0  0  0  0  0  0  0  0  0  0
    0.4547    2.5079   -1.1154 H   0  0  0  0  0  0  0  0  0  0  0  0
    3.3396    0.2828    1.6680 H   0  0  0  0  0  0  0  0  0  0  0  0
    5.2162   -1.3097    1.4774 H   0  0  0  0  0  0  0  0  0  0  0  0
    3.7404   -2.5801   -2.3556 H   0  0  0  0  0  0  0  0  0  0  0  0
    1.8722   -0.9930   -2.1713 H   0  0  0  0  0  0  0  0  0  0  0  0
    5.4734   -3.8965   -1.1587 H   0  0  0  0  0  0  0  0  0  0  0  0
    6.0889   -3.3612    0.4064 H   0  0  0  0  0  0  0  0  0  0  0  0
    7.7949   -3.2573   -1.2888 H   0  0  0  0  0  0  0  0  0  0  0  0
    8.6270   -0.9471   -0.9699 H   0  0  0  0  0  0  0  0  0  0  0  0
    7.8935   -1.5432    0.5331 H   0  0  0  0  0  0  0  0  0  0  0  0
    7.0113   -0.3934   -0.4933 H   0  0  0  0  0  0  0  0  0  0  0  0
    7.7427   -1.7379   -3.2406 H   0  0  0  0  0  0  0  0  0  0  0  0
    6.1053   -1.1992   -2.8248 H   0  0  0  0  0  0  0  0  0  0  0  0
    6.3861   -2.8802   -3.3243 H   0  0  0  0  0  0  0  0  0  0  0  0
   -1.3485   -0.8820   -0.7492 H   0  0  0  0  0  0  0  0  0  0  0  0
    0.0304    0.0442    0.1359 C   0  0  0  0  0  0  0  0  0  0  0  0
    1.3409    0.7858   -0.1024 C   0  0  0  0  0  0  0  0  0  0  0  0
    1.2672    1.7846   -1.2675 C   0  0  0  0  0  0  0  0  0  0  0  0
    2.4800   -0.2170   -0.2447 C   0  0  0  0  0  0  0  0  0  0  0  0
    3.4321   -0.3360    0.7736 C   0  0  0  0  0  0  0  0  0  0  0  0
    4.4906   -1.2370    0.6653 C   0  0  0  0  0  0  0  0  0  0  0  0
    4.6356   -2.0549   -0.4631 C   0  0  0  0  0  0  0  0  0  0  0  0
    3.6678   -1.9429   -1.4724 C   0  0  0  0  0  0  0  0  0  0  0  0
    2.6102   -1.0420   -1.3701 C   0  0  0  0  0  0  0  0  0  0  0  0
    5.7976   -3.0075   -0.5951 C   0  0  0  0  0  0  0  0  0  0  0  0
    7.0629   -2.4307   -1.2897 C   0  0  0  0  0  0  0  0  0  0  0  0
    7.6808   -1.2657   -0.5096 C   0  0  0  0  0  0  0  0  0  0  0  0
    6.8074   -2.0424   -2.7497 C   0  0  0  0  0  0  0  0  0  0  0  0
   -0.5473   -0.3920   -1.0207 O   0  0  0  0  0  0  0  0  0  0  0  0
   -0.4620   -0.1654    1.2257 O   0  0  0  0  0  0  0  0  0  0  0  0
  1 20  1  0  0  0  0
  2 21  1  0  0  0  0
  3 21  1  0  0  0  0
  4 21  1  0  0  0  0
  5 23  1  0  0  0  0
  6 24  1  0  0  0  0
  7 26  1  0  0  0  0
  8 27  1  0  0  0  0
  9 28  1  0  0  0  0
 10 28  1  0  0  0  0
 11 29  1  0  0  0  0
 12 30  1  0  0  0  0
 13 30  1  0  0  0  0
 14 30  1  0  0  0  0
 15 31  1  0  0  0  0
 16 31  1  0  0  0  0
 17 31  1  0  0  0  0
 18 32  1  0  0  0  0
 19 20  1  0  0  0  0
 19 32  1  0  0  0  0
 19 33  2  0  0  0  0
 20 21  1  0  0  0  0
 20 22  1  0  0  0  0
 22 23  4  0  0  0  0
 22 27  4  0  0  0  0
 23 24  4  0  0  0  0
 24 25  4  0  0  0  0
 25 26  4  0  0  0  0
 25 28  1  0  0  0  0
 26 27  4  0  0  0  0
 28 29  1  0  0  0  0
 29 30  1  0  0  0  0
 29 31  1  0  0  0  0
M  END
$$$$
IBP_OppAt1
  -MOLDEN-
Molden generated mol file
 33 33  0  0  0  0  0  0  0  0999 V2000
    0.9017    0.6777    1.7861 H   0  0  0  0  0  0  0  0  0  0  0  0
    2.0444    2.6839    0.7838 H   0  0  0  0  0  0  0  0  0  0  0  0
    1.3782    2.2681   -0.8141 H   0  0  0  0  0  0  0  0  0  0  0  0
    0.2844    2.7343    0.5018 H   0  0  0  0  0  0  0  0  0  0  0  0
    2.8090   -0.3276    2.5747 H   0  0  0  0  0  0  0  0  0  0  0  0
    4.9442   -1.5186    2.2226 H   0  0  0  0  0  0  0  0  0  0  0  0
    4.4478   -1.1454   -2.0314 H   0  0  0  0  0  0  0  0  0  0  0  0
    2.3178    0.0505   -1.6839 H   0  0  0  0  0  0  0  0  0  0  0  0
    6.2269   -2.5218   -1.1621 H   0  0  0  0  0  0  0  0  0  0  0  0
    6.2549   -2.9695    0.5454 H   0  0  0  0  0  0  0  0  0  0  0  0
    7.3391   -0.7896    1.1029 H   0  0  0  0  0  0  0  0  0  0  0  0
    8.3278    0.6109   -0.7152 H   0  0  0  0  0  0  0  0  0  0  0  0
    6.5553    0.5943   -0.8227 H   0  0  0  0  0  0  0  0  0  0  0  0
    7.5227   -0.3910   -1.9394 H   0  0  0  0  0  0  0  0  0  0  0  0
    9.5909   -1.4119    0.2019 H   0  0  0  0  0  0  0  0  0  0  0  0
    8.8284   -2.4782   -0.9936 H   0  0  0  0  0  0  0  0  0  0  0  0
    8.7012   -2.8537    0.7377 H   0  0  0  0  0  0  0  0  0  0  0  0
   -1.1998   -1.4446    0.2088 H   0  0  0  0  0  0  0  0  0  0  0  0
   -0.0191    0.0075   -0.0023 C   0  0  0  0  0  0  0  0  0  0  0  0
    1.1185    0.7272    0.7092 C   0  0  0  0  0  0  0  0  0  0  0  0
    1.2104    2.1925    0.2671 C   0  0  0  0  0  0  0  0  0  0  0  0
    2.4166   -0.0365    0.4743 C   0  0  0  0  0  0  0  0  0  0  0  0
    3.1717   -0.4959    1.5589 C   0  0  0  0  0  0  0  0  0  0  0  0
    4.3752   -1.1696    1.3582 C   0  0  0  0  0  0  0  0  0  0  0  0
    4.8625   -1.4142    0.0672 C   0  0  0  0  0  0  0  0  0  0  0  0
    4.0958   -0.9612   -1.0146 C   0  0  0  0  0  0  0  0  0  0  0  0
    2.8943   -0.2823   -0.8192 C   0  0  0  0  0  0  0  0  0  0  0  0
    6.1832   -2.1098   -0.1403 C   0  0  0  0  0  0  0  0  0  0  0  0
    7.4189   -1.2046    0.0823 C   0  0  0  0  0  0  0  0  0  0  0  0
    7.4549   -0.0307   -0.9006 C   0  0  0  0  0  0  0  0  0  0  0  0
    8.7052   -2.0328    0.0060 C   0  0  0  0  0  0  0  0  0  0  0  0
   -0.5161   -1.0094    0.7562 O   0  0  0  0  0  0  0  0  0  0  0  0
   -0.4421    0.2605   -1.1128 O   0  0  0  0  0  0  0  0  0  0  0  0
  1 20  1  0  0  0  0
  2 21  1  0  0  0  0
  3 21  1  0  0  0  0
  4 21  1  0  0  0  0
  5 23  1  0  0  0  0
  6 24  1  0  0  0  0
  7 26  1  0  0  0  0
  8 27  1  0  0  0  0
  9 28  1  0  0  0  0
 10 28  1  0  0  0  0
 11 29  1  0  0  0  0
 12 30  1  0  0  0  0
 13 30  1  0  0  0  0
 14 30  1  0  0  0  0
 15 31  1  0  0  0  0
 16 31  1  0  0  0  0
 17 31  1  0  0  0  0
 18 32  1  0  0  0  0
 19 20  1  0  0  0  0
 19 32  1  0  0  0  0
 19 33  2  0  0  0  0
 20 21  1  0  0  0  0
 20 22  1  0  0  0  0
 22 23  4  0  0  0  0
 22 27  4  0  0  0  0
 23 24  4  0  0  0  0
 24 25  4  0  0  0  0
 25 26  4  0  0  0  0
 25 28  1  0  0  0  0
 26 27  4  0  0  0  0
 28 29  1  0  0  0  0
 29 30  1  0  0  0  0
 29 31  1  0  0  0  0
M  END
$$$$
IBP_OppAt2
  -MOLDEN-
Molden generated mol file
 33 33  0  0  0  0  0  0  0  0999 V2000
    0.6498    1.0313    1.7410 H   0  0  0  0  0  0  0  0  0  0  0  0
    1.9248    2.8245    0.5222 H   0  0  0  0  0  0  0  0  0  0  0  0
    1.4892    2.0817   -1.0361 H   0  0  0  0  0  0  0  0  0  0  0  0
    0.2224    2.7748   -0.0062 H   0  0  0  0  0  0  0  0  0  0  0  0
    2.4449    0.2746    2.9596 H   0  0  0  0  0  0  0  0  0  0  0  0
    4.6067   -0.9119    3.1379 H   0  0  0  0  0  0  0  0  0  0  0  0
    4.6516   -1.4633   -1.1258 H   0  0  0  0  0  0  0  0  0  0  0  0
    2.5036   -0.2698   -1.3092 H   0  0  0  0  0  0  0  0  0  0  0  0
    6.1138   -2.8754    0.4925 H   0  0  0  0  0  0  0  0  0  0  0  0
    6.2947   -2.3049    2.1534 H   0  0  0  0  0  0  0  0  0  0  0  0
    7.1453   -0.7703   -0.3548 H   0  0  0  0  0  0  0  0  0  0  0  0
    9.4801   -1.3449    0.3384 H   0  0  0  0  0  0  0  0  0  0  0  0
    8.5311   -2.8161    0.0349 H   0  0  0  0  0  0  0  0  0  0  0  0
    8.8533   -2.2926    1.7011 H   0  0  0  0  0  0  0  0  0  0  0  0
    8.3321    0.7657    1.2193 H   0  0  0  0  0  0  0  0  0  0  0  0
    7.6640   -0.1211    2.6046 H   0  0  0  0  0  0  0  0  0  0  0  0
    6.5820    0.7783    1.5212 H   0  0  0  0  0  0  0  0  0  0  0  0
   -1.2305   -1.4075    0.3537 H   0  0  0  0  0  0  0  0  0  0  0  0
   -0.0237   -0.0015    0.0162 C   0  0  0  0  0  0  0  0  0  0  0  0
    1.0107    0.8701    0.7148 C   0  0  0  0  0  0  0  0  0  0  0  0
    1.1700    2.2196    0.0041 C   0  0  0  0  0  0  0  0  0  0  0  0
    2.3251    0.1045    0.8138 C   0  0  0  0  0  0  0  0  0  0  0  0
    2.9323   -0.0975    2.0565 C   0  0  0  0  0  0  0  0  0  0  0  0
    4.1505   -0.7701    2.1564 C   0  0  0  0  0  0  0  0  0  0  0  0
    4.7979   -1.2697    1.0204 C   0  0  0  0  0  0  0  0  0  0  0  0
    4.1777   -1.0731   -0.2225 C   0  0  0  0  0  0  0  0  0  0  0  0
    2.9649   -0.3971   -0.3284 C   0  0  0  0  0  0  0  0  0  0  0  0
    6.1304   -1.9673    1.1167 C   0  0  0  0  0  0  0  0  0  0  0  0
    7.3359   -1.0994    0.6823 C   0  0  0  0  0  0  0  0  0  0  0  0
    8.6200   -1.9345    0.6862 C   0  0  0  0  0  0  0  0  0  0  0  0
    7.4835    0.1519    1.5527 C   0  0  0  0  0  0  0  0  0  0  0  0
   -0.6253   -0.8568    0.8894 O   0  0  0  0  0  0  0  0  0  0  0  0
   -0.2902    0.0153   -1.1692 O   0  0  0  0  0  0  0  0  0  0  0  0
  1 20  1  0  0  0  0
  2 21  1  0  0  0  0
  3 21  1  0  0  0  0
  4 21  1  0  0  0  0
  5 23  1  0  0  0  0
  6 24  1  0  0  0  0
  7 26  1  0  0  0  0
  8 27  1  0  0  0  0
  9 28  1  0  0  0  0
 10 28  1  0  0  0  0
 11 29  1  0  0  0  0
 12 30  1  0  0  0  0
 13 30  1  0  0  0  0
 14 30  1  0  0  0  0
 15 31  1  0  0  0  0
 16 31  1  0  0  0  0
 17 31  1  0  0  0  0
 18 32  1  0  0  0  0
 19 20  1  0  0  0  0
 19 32  1  0  0  0  0
 19 33  2  0  0  0  0
 20 21  1  0  0  0  0
 20 22  1  0  0  0  0
 22 23  4  0  0  0  0
 22 27  4  0  0  0  0
 23 24  4  0  0  0  0
 24 25  4  0  0  0  0
 25 26  4  0  0  0  0
 25 28  1  0  0  0  0
 26 27  4  0  0  0  0
 28 29  1  0  0  0  0
 29 30  1  0  0  0  0
 29 31  1  0  0  0  0
M  END
$$$$
IBP_OppAt3
  -MOLDEN-
Molden generated mol file
 33 33  0  0  0  0  0  0  0  0999 V2000
    1.1489    1.0174    1.4846 H   0  0  0  0  0  0  0  0  0  0  0  0
    2.4825    2.3904   -0.1538 H   0  0  0  0  0  0  0  0  0  0  0  0
    1.6074    1.6286   -1.5045 H   0  0  0  0  0  0  0  0  0  0  0  0
    0.7310    2.6582   -0.3570 H   0  0  0  0  0  0  0  0  0  0  0  0
    2.9308   -0.0353    2.4782 H   0  0  0  0  0  0  0  0  0  0  0  0
    4.8189   -1.6256    2.4311 H   0  0  0  0  0  0  0  0  0  0  0  0
    4.0135   -2.4534   -1.7102 H   0  0  0  0  0  0  0  0  0  0  0  0
    2.1344   -0.8609   -1.6694 H   0  0  0  0  0  0  0  0  0  0  0  0
    5.5309   -3.9094   -0.3965 H   0  0  0  0  0  0  0  0  0  0  0  0
    5.8672   -3.5632    1.3011 H   0  0  0  0  0  0  0  0  0  0  0  0
    7.8365   -3.2910   -0.0599 H   0  0  0  0  0  0  0  0  0  0  0  0
    8.5891   -1.0444    0.6597 H   0  0  0  0  0  0  0  0  0  0  0  0
    7.6178   -1.8008    1.9394 H   0  0  0  0  0  0  0  0  0  0  0  0
    6.9132   -0.5280    0.9210 H   0  0  0  0  0  0  0  0  0  0  0  0
    8.1051   -1.5517   -1.8008 H   0  0  0  0  0  0  0  0  0  0  0  0
    6.4161   -1.0472   -1.6081 H   0  0  0  0  0  0  0  0  0  0  0  0
    6.7924   -2.6614   -2.2460 H   0  0  0  0  0  0  0  0  0  0  0  0
   -1.3892   -1.0857    0.7536 H   0  0  0  0  0  0  0  0  0  0  0  0
   -0.0260    0.0015    0.0414 C   0  0  0  0  0  0  0  0  0  0  0  0
    1.2686    0.6972    0.4394 C   0  0  0  0  0  0  0  0  0  0  0  0
    1.5371    1.9179   -0.4489 C   0  0  0  0  0  0  0  0  0  0  0  0
    2.4096   -0.3128    0.4044 C   0  0  0  0  0  0  0  0  0  0  0  0
    3.1750   -0.5544    1.5495 C   0  0  0  0  0  0  0  0  0  0  0  0
    4.2403   -1.4536    1.5216 C   0  0  0  0  0  0  0  0  0  0  0  0
    4.5763   -2.1464    0.3507 C   0  0  0  0  0  0  0  0  0  0  0  0
    3.7916   -1.9127   -0.7884 C   0  0  0  0  0  0  0  0  0  0  0  0
    2.7294   -1.0116   -0.7672 C   0  0  0  0  0  0  0  0  0  0  0  0
    5.7489   -3.0944    0.3115 C   0  0  0  0  0  0  0  0  0  0  0  0
    7.1104   -2.4597   -0.0878 C   0  0  0  0  0  0  0  0  0  0  0  0
    7.5814   -1.4015    0.9153 C   0  0  0  0  0  0  0  0  0  0  0  0
    7.1029   -1.9011   -1.5145 C   0  0  0  0  0  0  0  0  0  0  0  0
   -0.5991   -0.6287    1.1047 O   0  0  0  0  0  0  0  0  0  0  0  0
   -0.5065   -0.0318   -1.0740 O   0  0  0  0  0  0  0  0  0  0  0  0
  1 20  1  0  0  0  0
  2 21  1  0  0  0  0
  3 21  1  0  0  0  0
  4 21  1  0  0  0  0
  5 23  1  0  0  0  0
  6 24  1  0  0  0  0
  7 26  1  0  0  0  0
  8 27  1  0  0  0  0
  9 28  1  0  0  0  0
 10 28  1  0  0  0  0
 11 29  1  0  0  0  0
 12 30  1  0  0  0  0
 13 30  1  0  0  0  0
 14 30  1  0  0  0  0
 15 31  1  0  0  0  0
 16 31  1  0  0  0  0
 17 31  1  0  0  0  0
 18 32  1  0  0  0  0
 19 20  1  0  0  0  0
 19 32  1  0  0  0  0
 19 33  2  0  0  0  0
 20 21  1  0  0  0  0
 20 22  1  0  0  0  0
 22 23  4  0  0  0  0
 22 27  4  0  0  0  0
 23 24  4  0  0  0  0
 24 25  4  0  0  0  0
 25 26  4  0  0  0  0
 25 28  1  0  0  0  0
 26 27  4  0  0  0  0
 28 29  1  0  0  0  0
 29 30  1  0  0  0  0
 29 31  1  0  0  0  0
M  END
$$$$
IBP_SameAc1
  -MOLDEN-
Molden generated mol file
 33 33  0  0  0  0  0  0  0  0999 V2000
    0.2496    2.1224    0.0541 H   0  0  0  0  0  0  0  0  0  0  0  0
    0.8835    2.4136   -2.3367 H   0  0  0  0  0  0  0  0  0  0  0  0
    0.6333    0.6832   -2.6511 H   0  0  0  0  0  0  0  0  0  0  0  0
    1.9315    1.2021   -1.5589 H   0  0  0  0  0  0  0  0  0  0  0  0
   -1.6678    3.2959    0.3718 H   0  0  0  0  0  0  0  0  0  0  0  0
   -3.9960    3.8770   -0.2232 H   0  0  0  0  0  0  0  0  0  0  0  0
   -4.0078    0.7647   -3.1892 H   0  0  0  0  0  0  0  0  0  0  0  0
   -1.6929    0.1825   -2.6005 H   0  0  0  0  0  0  0  0  0  0  0  0
   -5.8603    3.6965   -1.7443 H   0  0  0  0  0  0  0  0  0  0  0  0
   -5.7420    2.6739   -3.1792 H   0  0  0  0  0  0  0  0  0  0  0  0
   -6.3617    0.6778   -1.8113 H   0  0  0  0  0  0  0  0  0  0  0  0
   -7.3264    0.9849    0.4735 H   0  0  0  0  0  0  0  0  0  0  0  0
   -5.6111    1.4432    0.4447 H   0  0  0  0  0  0  0  0  0  0  0  0
   -6.8664    2.6994    0.4485 H   0  0  0  0  0  0  0  0  0  0  0  0
   -8.7836    1.2806   -1.6039 H   0  0  0  0  0  0  0  0  0  0  0  0
   -8.3714    3.0040   -1.6946 H   0  0  0  0  0  0  0  0  0  0  0  0
   -8.0884    1.9498   -3.0958 H   0  0  0  0  0  0  0  0  0  0  0  0
   -0.0364   -1.8097   -0.1616 H   0  0  0  0  0  0  0  0  0  0  0  0
   -0.0249    0.0572    0.0738 C   0  0  0  0  0  0  0  0  0  0  0  0
   -0.0651    1.3768   -0.6888 C   0  0  0  0  0  0  0  0  0  0  0  0
    0.9031    1.4152   -1.8808 C   0  0  0  0  0  0  0  0  0  0  0  0
   -1.5044    1.7025   -1.0705 C   0  0  0  0  0  0  0  0  0  0  0  0
   -2.1792    2.7369   -0.4139 C   0  0  0  0  0  0  0  0  0  0  0  0
   -3.4935    3.0629   -0.7490 C   0  0  0  0  0  0  0  0  0  0  0  0
   -4.1812    2.3623   -1.7464 C   0  0  0  0  0  0  0  0  0  0  0  0
   -3.5003    1.3255   -2.4013 C   0  0  0  0  0  0  0  0  0  0  0  0
   -2.1876    0.9979   -2.0719 C   0  0  0  0  0  0  0  0  0  0  0  0
   -5.6157    2.6766   -2.0845 C   0  0  0  0  0  0  0  0  0  0  0  0
   -6.6414    1.6915   -1.4731 C   0  0  0  0  0  0  0  0  0  0  0  0
   -6.6055    1.7029    0.0577 C   0  0  0  0  0  0  0  0  0  0  0  0
   -8.0478    1.9959   -1.9980 C   0  0  0  0  0  0  0  0  0  0  0  0
   -0.0219   -1.0296   -0.7509 O   0  0  0  0  0  0  0  0  0  0  0  0
   -0.0133   -0.0471    1.2835 O   0  0  0  0  0  0  0  0  0  0  0  0
  1 20  1  0  0  0  0
  2 21  1  0  0  0  0
  3 21  1  0  0  0  0
  4 21  1  0  0  0  0
  5 23  1  0  0  0  0
  6 24  1  0  0  0  0
  7 26  1  0  0  0  0
  8 27  1  0  0  0  0
  9 28  1  0  0  0  0
 10 28  1  0  0  0  0
 11 29  1  0  0  0  0
 12 30  1  0  0  0  0
 13 30  1  0  0  0  0
 14 30  1  0  0  0  0
 15 31  1  0  0  0  0
 16 31  1  0  0  0  0
 17 31  1  0  0  0  0
 18 32  1  0  0  0  0
 19 20  1  0  0  0  0
 19 32  1  0  0  0  0
 19 33  2  0  0  0  0
 20 21  1  0  0  0  0
 20 22  1  0  0  0  0
 22 23  4  0  0  0  0
 22 27  4  0  0  0  0
 23 24  4  0  0  0  0
 24 25  4  0  0  0  0
 25 26  4  0  0  0  0
 25 28  1  0  0  0  0
 26 27  4  0  0  0  0
 28 29  1  0  0  0  0
 29 30  1  0  0  0  0
 29 31  1  0  0  0  0
M  END
$$$$
IBP_SameAc2
  -MOLDEN-
Molden generated mol file
 33 33  0  0  0  0  0  0  0  0999 V2000
    0.0116    1.9126    0.9823 H   0  0  0  0  0  0  0  0  0  0  0  0
    0.8018    3.2264   -0.9805 H   0  0  0  0  0  0  0  0  0  0  0  0
    0.7591    1.7787   -2.0102 H   0  0  0  0  0  0  0  0  0  0  0  0
    1.9059    1.8666   -0.6590 H   0  0  0  0  0  0  0  0  0  0  0  0
   -2.0182    2.7797    1.5093 H   0  0  0  0  0  0  0  0  0  0  0  0
   -4.3319    3.4247    0.9377 H   0  0  0  0  0  0  0  0  0  0  0  0
   -3.8224    1.7521   -2.9899 H   0  0  0  0  0  0  0  0  0  0  0  0
   -1.5136    1.1105   -2.4261 H   0  0  0  0  0  0  0  0  0  0  0  0
   -5.9032    4.0005   -1.0356 H   0  0  0  0  0  0  0  0  0  0  0  0
   -5.8148    3.0077   -2.4930 H   0  0  0  0  0  0  0  0  0  0  0  0
   -6.5724    2.0038    0.2976 H   0  0  0  0  0  0  0  0  0  0  0  0
   -8.9020    1.8717   -0.6113 H   0  0  0  0  0  0  0  0  0  0  0  0
   -8.2942    3.5405   -0.6651 H   0  0  0  0  0  0  0  0  0  0  0  0
   -8.3515    2.5655   -2.1485 H   0  0  0  0  0  0  0  0  0  0  0  0
   -7.2910   -0.0919   -0.8616 H   0  0  0  0  0  0  0  0  0  0  0  0
   -6.6770    0.5395   -2.4031 H   0  0  0  0  0  0  0  0  0  0  0  0
   -5.5509    0.1886   -1.0756 H   0  0  0  0  0  0  0  0  0  0  0  0
    0.1612   -1.5669   -0.8792 H   0  0  0  0  0  0  0  0  0  0  0  0
   -0.0466    0.0205    0.1110 C   0  0  0  0  0  0  0  0  0  0  0  0
   -0.1621    1.5338   -0.0340 C   0  0  0  0  0  0  0  0  0  0  0  0
    0.8896    2.1322   -0.9806 C   0  0  0  0  0  0  0  0  0  0  0  0
   -1.5910    1.9042   -0.4143 C   0  0  0  0  0  0  0  0  0  0  0  0
   -2.4115    2.5519    0.5170 C   0  0  0  0  0  0  0  0  0  0  0  0
   -3.7182    2.9127    0.1935 C   0  0  0  0  0  0  0  0  0  0  0  0
   -4.2551    2.6328   -1.0701 C   0  0  0  0  0  0  0  0  0  0  0  0
   -3.4299    1.9836   -1.9979 C   0  0  0  0  0  0  0  0  0  0  0  0
   -2.1216    1.6232   -1.6801 C   0  0  0  0  0  0  0  0  0  0  0  0
   -5.6834    2.9835   -1.3985 C   0  0  0  0  0  0  0  0  0  0  0  0
   -6.7292    2.0144   -0.7958 C   0  0  0  0  0  0  0  0  0  0  0  0
   -8.1467    2.5276   -1.0671 C   0  0  0  0  0  0  0  0  0  0  0  0
   -6.5485    0.5832   -1.3098 C   0  0  0  0  0  0  0  0  0  0  0  0
    0.1454   -0.6108   -1.0830 O   0  0  0  0  0  0  0  0  0  0  0  0
   -0.1295   -0.5860    1.1596 O   0  0  0  0  0  0  0  0  0  0  0  0
  1 20  1  0  0  0  0
  2 21  1  0  0  0  0
  3 21  1  0  0  0  0
  4 21  1  0  0  0  0
  5 23  1  0  0  0  0
  6 24  1  0  0  0  0
  7 26  1  0  0  0  0
  8 27  1  0  0  0  0
  9 28  1  0  0  0  0
 10 28  1  0  0  0  0
 11 29  1  0  0  0  0
 12 30  1  0  0  0  0
 13 30  1  0  0  0  0
 14 30  1  0  0  0  0
 15 31  1  0  0  0  0
 16 31  1  0  0  0  0
 17 31  1  0  0  0  0
 18 32  1  0  0  0  0
 19 20  1  0  0  0  0
 19 32  1  0  0  0  0
 19 33  2  0  0  0  0
 20 21  1  0  0  0  0
 20 22  1  0  0  0  0
 22 23  4  0  0  0  0
 22 27  4  0  0  0  0
 23 24  4  0  0  0  0
 24 25  4  0  0  0  0
 25 26  4  0  0  0  0
 25 28  1  0  0  0  0
 26 27  4  0  0  0  0
 28 29  1  0  0  0  0
 29 30  1  0  0  0  0
 29 31  1  0  0  0  0
M  END
$$$$
IBP_SameAc3
  -MOLDEN-
Molden generated mol file
 33 33  0  0  0  0  0  0  0  0999 V2000
    0.0995   -0.7173    2.0506 H   0  0  0  0  0  0  0  0  0  0  0  0
    1.2432   -2.8687    1.5255 H   0  0  0  0  0  0  0  0  0  0  0  0
    1.1812   -2.5149   -0.2145 H   0  0  0  0  0  0  0  0  0  0  0  0
    2.1593   -1.4949    0.8581 H   0  0  0  0  0  0  0  0  0  0  0  0
   -1.9091   -1.2486    2.9679 H   0  0  0  0  0  0  0  0  0  0  0  0
   -4.0617   -2.4573    2.9530 H   0  0  0  0  0  0  0  0  0  0  0  0
   -3.2008   -3.9292   -0.9936 H   0  0  0  0  0  0  0  0  0  0  0  0
   -1.0578   -2.7249   -0.9838 H   0  0  0  0  0  0  0  0  0  0  0  0
   -5.3964   -4.3017    1.9676 H   0  0  0  0  0  0  0  0  0  0  0  0
   -5.0398   -4.9070    0.3491 H   0  0  0  0  0  0  0  0  0  0  0  0
   -7.1968   -3.8399    0.4322 H   0  0  0  0  0  0  0  0  0  0  0  0
   -7.0279   -2.2982   -1.4967 H   0  0  0  0  0  0  0  0  0  0  0  0
   -5.9237   -3.6712   -1.7171 H   0  0  0  0  0  0  0  0  0  0  0  0
   -5.2889   -2.0877   -1.2226 H   0  0  0  0  0  0  0  0  0  0  0  0
   -7.5510   -1.4267    0.8537 H   0  0  0  0  0  0  0  0  0  0  0  0
   -5.8259   -1.1949    1.1908 H   0  0  0  0  0  0  0  0  0  0  0  0
   -6.8158   -2.1922    2.2770 H   0  0  0  0  0  0  0  0  0  0  0  0
    0.1083    0.5713   -1.6816 H   0  0  0  0  0  0  0  0  0  0  0  0
   -0.0471    0.0558    0.1214 C   0  0  0  0  0  0  0  0  0  0  0  0
    0.0090   -1.1543    1.0469 C   0  0  0  0  0  0  0  0  0  0  0  0
    1.2208   -2.0608    0.7826 C   0  0  0  0  0  0  0  0  0  0  0  0
   -1.3214   -1.8968    0.9980 C   0  0  0  0  0  0  0  0  0  0  0  0
   -2.1917   -1.8349    2.0917 C   0  0  0  0  0  0  0  0  0  0  0  0
   -3.4090   -2.5145    2.0801 C   0  0  0  0  0  0  0  0  0  0  0  0
   -3.8061   -3.2744    0.9718 C   0  0  0  0  0  0  0  0  0  0  0  0
   -2.9275   -3.3347   -0.1200 C   0  0  0  0  0  0  0  0  0  0  0  0
   -1.7097   -2.6583   -0.1124 C   0  0  0  0  0  0  0  0  0  0  0  0
   -5.1358   -3.9860    0.9452 C   0  0  0  0  0  0  0  0  0  0  0  0
   -6.3256   -3.1639    0.3758 C   0  0  0  0  0  0  0  0  0  0  0  0
   -6.1283   -2.7869   -1.0961 C   0  0  0  0  0  0  0  0  0  0  0  0
   -6.6451   -1.9279    1.2232 C   0  0  0  0  0  0  0  0  0  0  0  0
    0.2108   -0.2621   -1.1805 O   0  0  0  0  0  0  0  0  0  0  0  0
   -0.3071    1.1885    0.4723 O   0  0  0  0  0  0  0  0  0  0  0  0
  1 20  1  0  0  0  0
  2 21  1  0  0  0  0
  3 21  1  0  0  0  0
  4 21  1  0  0  0  0
  5 23  1  0  0  0  0
  6 24  1  0  0  0  0
  7 26  1  0  0  0  0
  8 27  1  0  0  0  0
  9 28  1  0  0  0  0
 10 28  1  0  0  0  0
 11 29  1  0  0  0  0
 12 30  1  0  0  0  0
 13 30  1  0  0  0  0
 14 30  1  0  0  0  0
 15 31  1  0  0  0  0
 16 31  1  0  0  0  0
 17 31  1  0  0  0  0
 18 32  1  0  0  0  0
 19 20  1  0  0  0  0
 19 32  1  0  0  0  0
 19 33  2  0  0  0  0
 20 21  1  0  0  0  0
 20 22  1  0  0  0  0
 22 23  4  0  0  0  0
 22 27  4  0  0  0  0
 23 24  4  0  0  0  0
 24 25  4  0  0  0  0
 25 26  4  0  0  0  0
 25 28  1  0  0  0  0
 26 27  4  0  0  0  0
 28 29  1  0  0  0  0
 29 30  1  0  0  0  0
 29 31  1  0  0  0  0
M  END
$$$$
IBP_SameAt1
  -MOLDEN-
Molden generated mol file
 33 33  0  0  0  0  0  0  0  0999 V2000
    0.2086    1.0008    1.8151 H   0  0  0  0  0  0  0  0  0  0  0  0
    0.8461    3.2255    0.8215 H   0  0  0  0  0  0  0  0  0  0  0  0
    0.6970    2.5386   -0.8147 H   0  0  0  0  0  0  0  0  0  0  0  0
    1.9519    1.9340    0.2830 H   0  0  0  0  0  0  0  0  0  0  0  0
   -1.6305    1.7586    2.9613 H   0  0  0  0  0  0  0  0  0  0  0  0
   -3.9426    2.6324    3.0308 H   0  0  0  0  0  0  0  0  0  0  0  0
   -4.0191    2.7624   -1.2656 H   0  0  0  0  0  0  0  0  0  0  0  0
   -1.7138    1.8944   -1.3396 H   0  0  0  0  0  0  0  0  0  0  0  0
   -5.8075    3.6684    1.9150 H   0  0  0  0  0  0  0  0  0  0  0  0
   -5.7028    4.0741    0.1999 H   0  0  0  0  0  0  0  0  0  0  0  0
   -6.3764    1.7467   -0.3988 H   0  0  0  0  0  0  0  0  0  0  0  0
   -7.3381    0.2382    1.3471 H   0  0  0  0  0  0  0  0  0  0  0  0
   -5.6112    0.5292    1.6410 H   0  0  0  0  0  0  0  0  0  0  0  0
   -6.8326    1.3708    2.6174 H   0  0  0  0  0  0  0  0  0  0  0  0
   -8.7831    2.0250    0.2312 H   0  0  0  0  0  0  0  0  0  0  0  0
   -8.3320    3.2147    1.4677 H   0  0  0  0  0  0  0  0  0  0  0  0
   -8.0702    3.5793   -0.2506 H   0  0  0  0  0  0  0  0  0  0  0  0
   -0.3242   -1.8791    0.1338 H   0  0  0  0  0  0  0  0  0  0  0  0
   -0.0077   -0.0288   -0.0262 C   0  0  0  0  0  0  0  0  0  0  0  0
   -0.0644    1.2605    0.7820 C   0  0  0  0  0  0  0  0  0  0  0  0
    0.9182    2.3019    0.2332 C   0  0  0  0  0  0  0  0  0  0  0  0
   -1.5013    1.7682    0.8094 C   0  0  0  0  0  0  0  0  0  0  0  0
   -2.1517    1.9809    2.0284 C   0  0  0  0  0  0  0  0  0  0  0  0
   -3.4565    2.4732    2.0665 C   0  0  0  0  0  0  0  0  0  0  0  0
   -4.1569    2.7616    0.8894 C   0  0  0  0  0  0  0  0  0  0  0  0
   -3.4991    2.5442   -0.3303 C   0  0  0  0  0  0  0  0  0  0  0  0
   -2.1954    2.0569   -0.3740 C   0  0  0  0  0  0  0  0  0  0  0  0
   -5.5827    3.2490    0.9204 C   0  0  0  0  0  0  0  0  0  0  0  0
   -6.6325    2.1596    0.5932 C   0  0  0  0  0  0  0  0  0  0  0  0
   -6.5981    1.0094    1.6035 C   0  0  0  0  0  0  0  0  0  0  0  0
   -8.0305    2.7789    0.5023 C   0  0  0  0  0  0  0  0  0  0  0  0
   -0.3377   -1.1086    0.7361 O   0  0  0  0  0  0  0  0  0  0  0  0
    0.2672   -0.1217   -1.2060 O   0  0  0  0  0  0  0  0  0  0  0  0
  1 20  1  0  0  0  0
  2 21  1  0  0  0  0
  3 21  1  0  0  0  0
  4 21  1  0  0  0  0
  5 23  1  0  0  0  0
  6 24  1  0  0  0  0
  7 26  1  0  0  0  0
  8 27  1  0  0  0  0
  9 28  1  0  0  0  0
 10 28  1  0  0  0  0
 11 29  1  0  0  0  0
 12 30  1  0  0  0  0
 13 30  1  0  0  0  0
 14 30  1  0  0  0  0
 15 31  1  0  0  0  0
 16 31  1  0  0  0  0
 17 31  1  0  0  0  0
 18 32  1  0  0  0  0
 19 20  1  0  0  0  0
 19 32  1  0  0  0  0
 19 33  2  0  0  0  0
 20 21  1  0  0  0  0
 20 22  1  0  0  0  0
 22 23  4  0  0  0  0
 22 27  4  0  0  0  0
 23 24  4  0  0  0  0
 24 25  4  0  0  0  0
 25 26  4  0  0  0  0
 25 28  1  0  0  0  0
 26 27  4  0  0  0  0
 28 29  1  0  0  0  0
 29 30  1  0  0  0  0
 29 31  1  0  0  0  0
M  END
$$$$
IBP_SameAt2
  -MOLDEN-
Molden generated mol file
 33 33  0  0  0  0  0  0  0  0999 V2000
   -0.0641    1.2233    1.7308 H   0  0  0  0  0  0  0  0  0  0  0  0
    0.6958    3.3062    0.5398 H   0  0  0  0  0  0  0  0  0  0  0  0
    0.7579    2.4083   -0.9966 H   0  0  0  0  0  0  0  0  0  0  0  0
    1.8626    1.9754    0.3210 H   0  0  0  0  0  0  0  0  0  0  0  0
   -2.0492    2.0680    2.5162 H   0  0  0  0  0  0  0  0  0  0  0  0
   -4.3504    2.8945    2.1684 H   0  0  0  0  0  0  0  0  0  0  0  0
   -3.8545    2.4797   -2.0818 H   0  0  0  0  0  0  0  0  0  0  0  0
   -1.5518    1.6617   -1.7392 H   0  0  0  0  0  0  0  0  0  0  0  0
   -5.8962    4.0799    0.4562 H   0  0  0  0  0  0  0  0  0  0  0  0
   -5.8258    3.5569   -1.2285 H   0  0  0  0  0  0  0  0  0  0  0  0
   -6.6097    1.7917    1.1461 H   0  0  0  0  0  0  0  0  0  0  0  0
   -8.9416    1.9884    0.2566 H   0  0  0  0  0  0  0  0  0  0  0  0
   -8.2935    3.5845    0.6920 H   0  0  0  0  0  0  0  0  0  0  0  0
   -8.3750    3.0913   -1.0122 H   0  0  0  0  0  0  0  0  0  0  0  0
   -7.3745    0.1483   -0.5747 H   0  0  0  0  0  0  0  0  0  0  0  0
   -6.7508    1.1947   -1.8659 H   0  0  0  0  0  0  0  0  0  0  0  0
   -5.6291    0.4443   -0.7116 H   0  0  0  0  0  0  0  0  0  0  0  0
   -0.3622   -1.8660    0.3987 H   0  0  0  0  0  0  0  0  0  0  0  0
   -0.0332   -0.0477    0.0334 C   0  0  0  0  0  0  0  0  0  0  0  0
   -0.1999    1.3366    0.6455 C   0  0  0  0  0  0  0  0  0  0  0  0
    0.8434    2.3150    0.0929 C   0  0  0  0  0  0  0  0  0  0  0  0
   -1.6300    1.8120    0.4163 C   0  0  0  0  0  0  0  0  0  0  0  0
   -2.4419    2.1592    1.5018 C   0  0  0  0  0  0  0  0  0  0  0  0
   -3.7411    2.6232    1.3036 C   0  0  0  0  0  0  0  0  0  0  0  0
   -4.2774    2.7484    0.0149 C   0  0  0  0  0  0  0  0  0  0  0  0
   -3.4604    2.3953   -1.0672 C   0  0  0  0  0  0  0  0  0  0  0  0
   -2.1589    1.9352   -0.8747 C   0  0  0  0  0  0  0  0  0  0  0  0
   -5.6976    3.2095   -0.1899 C   0  0  0  0  0  0  0  0  0  0  0  0
   -6.7659    2.1292    0.1060 C   0  0  0  0  0  0  0  0  0  0  0  0
   -8.1708    2.7318    0.0085 C   0  0  0  0  0  0  0  0  0  0  0  0
   -6.6185    0.9107   -0.8098 C   0  0  0  0  0  0  0  0  0  0  0  0
   -0.4578   -1.0228    0.8849 O   0  0  0  0  0  0  0  0  0  0  0  0
    0.3955   -0.2914   -1.0769 O   0  0  0  0  0  0  0  0  0  0  0  0
  1 20  1  0  0  0  0
  2 21  1  0  0  0  0
  3 21  1  0  0  0  0
  4 21  1  0  0  0  0
  5 23  1  0  0  0  0
  6 24  1  0  0  0  0
  7 26  1  0  0  0  0
  8 27  1  0  0  0  0
  9 28  1  0  0  0  0
 10 28  1  0  0  0  0
 11 29  1  0  0  0  0
 12 30  1  0  0  0  0
 13 30  1  0  0  0  0
 14 30  1  0  0  0  0
 15 31  1  0  0  0  0
 16 31  1  0  0  0  0
 17 31  1  0  0  0  0
 18 32  1  0  0  0  0
 19 20  1  0  0  0  0
 19 32  1  0  0  0  0
 19 33  2  0  0  0  0
 20 21  1  0  0  0  0
 20 22  1  0  0  0  0
 22 23  4  0  0  0  0
 22 27  4  0  0  0  0
 23 24  4  0  0  0  0
 24 25  4  0  0  0  0
 25 26  4  0  0  0  0
 25 28  1  0  0  0  0
 26 27  4  0  0  0  0
 28 29  1  0  0  0  0
 29 30  1  0  0  0  0
 29 31  1  0  0  0  0
M  END
$$$$
IBP_SameAt3
  -MOLDEN-
Molden generated mol file
 33 33  0  0  0  0  0  0  0  0999 V2000
    0.0061    0.6508    1.9725 H   0  0  0  0  0  0  0  0  0  0  0  0
    1.1505    2.8492    1.5309 H   0  0  0  0  0  0  0  0  0  0  0  0
    1.2212    2.4655   -0.2065 H   0  0  0  0  0  0  0  0  0  0  0  0
    2.1331    1.4787    0.9510 H   0  0  0  0  0  0  0  0  0  0  0  0
   -1.8958    1.5232    2.9140 H   0  0  0  0  0  0  0  0  0  0  0  0
   -4.0166    2.7787    2.7650 H   0  0  0  0  0  0  0  0  0  0  0  0
   -3.2186    3.6302   -1.3728 H   0  0  0  0  0  0  0  0  0  0  0  0
   -1.0993    2.3820   -1.2272 H   0  0  0  0  0  0  0  0  0  0  0  0
   -5.3336    4.4893    1.5467 H   0  0  0  0  0  0  0  0  0  0  0  0
   -5.0049    4.8407   -0.1511 H   0  0  0  0  0  0  0  0  0  0  0  0
   -7.1813    3.8449    0.1439 H   0  0  0  0  0  0  0  0  0  0  0  0
   -7.0929    2.0420   -1.5493 H   0  0  0  0  0  0  0  0  0  0  0  0
   -5.9750    3.3482   -1.9928 H   0  0  0  0  0  0  0  0  0  0  0  0
   -5.3496    1.8392   -1.2953 H   0  0  0  0  0  0  0  0  0  0  0  0
   -7.5633    1.5246    0.9134 H   0  0  0  0  0  0  0  0  0  0  0  0
   -5.8327    1.3054    1.2310 H   0  0  0  0  0  0  0  0  0  0  0  0
   -6.7713    2.4657    2.1938 H   0  0  0  0  0  0  0  0  0  0  0  0
   -0.6044   -1.7912   -0.2765 H   0  0  0  0  0  0  0  0  0  0  0  0
    0.0004   -0.0234   -0.0381 C   0  0  0  0  0  0  0  0  0  0  0  0
   -0.0190    1.1130    0.9751 C   0  0  0  0  0  0  0  0  0  0  0  0
    1.1962    2.0316    0.8005 C   0  0  0  0  0  0  0  0  0  0  0  0
   -1.3421    1.8607    0.8576 C   0  0  0  0  0  0  0  0  0  0  0  0
   -2.1843    1.9835    1.9671 C   0  0  0  0  0  0  0  0  0  0  0  0
   -3.3832    2.6900    1.8806 C   0  0  0  0  0  0  0  0  0  0  0  0
   -3.7887    3.2894    0.6806 C   0  0  0  0  0  0  0  0  0  0  0  0
   -2.9363    3.1652   -0.4265 C   0  0  0  0  0  0  0  0  0  0  0  0
   -1.7353    2.4639   -0.3443 C   0  0  0  0  0  0  0  0  0  0  0  0
   -5.1040    4.0204    0.5770 C   0  0  0  0  0  0  0  0  0  0  0  0
   -6.3232    3.1504    0.1612 C   0  0  0  0  0  0  0  0  0  0  0  0
   -6.1745    2.5650   -1.2469 C   0  0  0  0  0  0  0  0  0  0  0  0
   -6.6379    2.0530    1.1831 C   0  0  0  0  0  0  0  0  0  0  0  0
   -0.6203   -1.1346    0.4481 O   0  0  0  0  0  0  0  0  0  0  0  0
    0.4756    0.0225   -1.1554 O   0  0  0  0  0  0  0  0  0  0  0  0
  1 20  1  0  0  0  0
  2 21  1  0  0  0  0
  3 21  1  0  0  0  0
  4 21  1  0  0  0  0
  5 23  1  0  0  0  0
  6 24  1  0  0  0  0
  7 26  1  0  0  0  0
  8 27  1  0  0  0  0
  9 28  1  0  0  0  0
 10 28  1  0  0  0  0
 11 29  1  0  0  0  0
 12 30  1  0  0  0  0
 13 30  1  0  0  0  0
 14 30  1  0  0  0  0
 15 31  1  0  0  0  0
 16 31  1  0  0  0  0
 17 31  1  0  0  0  0
 18 32  1  0  0  0  0
 19 20  1  0  0  0  0
 19 32  1  0  0  0  0
 19 33  2  0  0  0  0
 20 21  1  0  0  0  0
 20 22  1  0  0  0  0
 22 23  4  0  0  0  0
 22 27  4  0  0  0  0
 23 24  4  0  0  0  0
 24 25  4  0  0  0  0
 25 26  4  0  0  0  0
 25 28  1  0  0  0  0
 26 27  4  0  0  0  0
 28 29  1  0  0  0  0
 29 30  1  0  0  0  0
 29 31  1  0  0  0  0
M  END
$$$$
NAP_AC
  -MOLDEN-
Molden generated mol file
 31 32  0  0  0  0  0  0  0  0999 V2000
   -0.4419   -0.9987    0.1004 H   0  0  0  0  0  0  0  0  0  0  0  0
   -0.8270    3.2943    0.0016 H   0  0  0  0  0  0  0  0  0  0  0  0
    1.6310    3.5249   -0.2947 H   0  0  0  0  0  0  0  0  0  0  0  0
    3.8664    2.4699   -0.5333 H   0  0  0  0  0  0  0  0  0  0  0  0
    4.2241   -1.8202   -0.4298 H   0  0  0  0  0  0  0  0  0  0  0  0
    1.7907   -2.0361   -0.1331 H   0  0  0  0  0  0  0  0  0  0  0  0
    5.9441    1.5477   -0.8070 H   0  0  0  0  0  0  0  0  0  0  0  0
    7.5714    0.1327    0.4640 H   0  0  0  0  0  0  0  0  0  0  0  0
    6.3259   -1.0990    0.7347 H   0  0  0  0  0  0  0  0  0  0  0  0
    6.1523    0.5104    1.4767 H   0  0  0  0  0  0  0  0  0  0  0  0
   -3.8707    0.1458    0.4489 H   0  0  0  0  0  0  0  0  0  0  0  0
   -2.4649   -0.6573    1.2187 H   0  0  0  0  0  0  0  0  0  0  0  0
   -2.6663   -0.7092   -0.5669 H   0  0  0  0  0  0  0  0  0  0  0  0
    6.2536   -0.0354   -3.7763 H   0  0  0  0  0  0  0  0  0  0  0  0
   -0.0016   -0.0062    0.0157 C   0  0  0  0  0  0  0  0  0  0  0  0
   -0.7809    1.1359    0.0678 C   0  0  0  0  0  0  0  0  0  0  0  0
   -0.1803    2.4184   -0.0446 C   0  0  0  0  0  0  0  0  0  0  0  0
    1.1774    2.5362   -0.2077 C   0  0  0  0  0  0  0  0  0  0  0  0
    2.0129    1.3883   -0.2675 C   0  0  0  0  0  0  0  0  0  0  0  0
    3.4150    1.4794   -0.4390 C   0  0  0  0  0  0  0  0  0  0  0  0
    4.2145    0.3531   -0.4897 C   0  0  0  0  0  0  0  0  0  0  0  0
    3.6050   -0.9234   -0.3767 C   0  0  0  0  0  0  0  0  0  0  0  0
    2.2424   -1.0457   -0.2140 C   0  0  0  0  0  0  0  0  0  0  0  0
    1.4042    0.0970   -0.1519 C   0  0  0  0  0  0  0  0  0  0  0  0
    5.7243    0.4824   -0.6460 C   0  0  0  0  0  0  0  0  0  0  0  0
    6.1579   -0.2527   -1.9078 C   0  0  0  0  0  0  0  0  0  0  0  0
    6.4909   -0.0256    0.5810 C   0  0  0  0  0  0  0  0  0  0  0  0
   -2.8084   -0.0935    0.3361 C   0  0  0  0  0  0  0  0  0  0  0  0
   -2.1373    1.1571    0.2237 O   0  0  0  0  0  0  0  0  0  0  0  0
    6.5681   -1.3950   -1.9643 O   0  0  0  0  0  0  0  0  0  0  0  0
    6.0052    0.5260   -3.0150 O   0  0  0  0  0  0  0  0  0  0  0  0
  1 15  1  0  0  0  0
  2 17  1  0  0  0  0
  3 18  1  0  0  0  0
  4 20  1  0  0  0  0
  5 22  1  0  0  0  0
  6 23  1  0  0  0  0
  7 25  1  0  0  0  0
  8 27  1  0  0  0  0
  9 27  1  0  0  0  0
 10 27  1  0  0  0  0
 11 28  1  0  0  0  0
 12 28  1  0  0  0  0
 13 28  1  0  0  0  0
 14 31  1  0  0  0  0
 15 16  4  0  0  0  0
 15 24  4  0  0  0  0
 16 17  4  0  0  0  0
 16 29  1  0  0  0  0
 17 18  4  0  0  0  0
 18 19  4  0  0  0  0
 19 20  4  0  0  0  0
 19 24  4  0  0  0  0
 20 21  4  0  0  0  0
 21 22  4  0  0  0  0
 21 25  1  0  0  0  0
 22 23  4  0  0  0  0
 23 24  4  0  0  0  0
 25 26  1  0  0  0  0
 25 27  1  0  0  0  0
 26 30  2  0  0  0  0
 26 31  1  0  0  0  0
 28 29  1  0  0  0  0
M  END
$$$$
NAP_AD
  -MOLDEN-
Molden generated mol file
 31 32  0  0  0  0  0  0  0  0999 V2000
   -0.5183   -0.9582   -0.0032 H   0  0  0  0  0  0  0  0  0  0  0  0
   -0.5689    3.3465    0.2309 H   0  0  0  0  0  0  0  0  0  0  0  0
    1.8997    3.4090   -0.0658 H   0  0  0  0  0  0  0  0  0  0  0  0
    4.0401    2.2139   -0.3934 H   0  0  0  0  0  0  0  0  0  0  0  0
    4.0748   -2.0840   -0.6429 H   0  0  0  0  0  0  0  0  0  0  0  0
    1.6288   -2.1439   -0.3368 H   0  0  0  0  0  0  0  0  0  0  0  0
    6.0449   -0.9579   -0.9302 H   0  0  0  0  0  0  0  0  0  0  0  0
    7.5593    0.4580    0.4690 H   0  0  0  0  0  0  0  0  0  0  0  0
    6.2252    1.5727    0.8229 H   0  0  0  0  0  0  0  0  0  0  0  0
    6.1660   -0.0984    1.4340 H   0  0  0  0  0  0  0  0  0  0  0  0
   -3.8452    0.4184    0.4729 H   0  0  0  0  0  0  0  0  0  0  0  0
   -2.7162   -0.4512   -0.6149 H   0  0  0  0  0  0  0  0  0  0  0  0
   -2.5017   -0.5441    1.1677 H   0  0  0  0  0  0  0  0  0  0  0  0
    6.2344    0.8803   -3.7572 H   0  0  0  0  0  0  0  0  0  0  0  0
   -0.0023    0.0008   -0.0145 C   0  0  0  0  0  0  0  0  0  0  0  0
   -0.6898    1.1921    0.1323 C   0  0  0  0  0  0  0  0  0  0  0  0
    0.0083    2.4298    0.1126 C   0  0  0  0  0  0  0  0  0  0  0  0
    1.3702    2.4549   -0.0514 C   0  0  0  0  0  0  0  0  0  0  0  0
    2.1151    1.2536   -0.2050 C   0  0  0  0  0  0  0  0  0  0  0  0
    3.5190    1.2540   -0.3756 C   0  0  0  0  0  0  0  0  0  0  0  0
    4.2282    0.0747   -0.5277 C   0  0  0  0  0  0  0  0  0  0  0  0
    3.5213   -1.1521   -0.5152 C   0  0  0  0  0  0  0  0  0  0  0  0
    2.1533   -1.1868   -0.3460 C   0  0  0  0  0  0  0  0  0  0  0  0
    1.4073    0.0078   -0.1863 C   0  0  0  0  0  0  0  0  0  0  0  0
    5.7452    0.0712   -0.6840 C   0  0  0  0  0  0  0  0  0  0  0  0
    6.1228    0.9366   -1.8777 C   0  0  0  0  0  0  0  0  0  0  0  0
    6.4696    0.5299    0.5870 C   0  0  0  0  0  0  0  0  0  0  0  0
   -2.8053    0.1067    0.3316 C   0  0  0  0  0  0  0  0  0  0  0  0
   -2.0398    1.3066    0.3021 O   0  0  0  0  0  0  0  0  0  0  0  0
    6.4451    2.1075   -1.8390 O   0  0  0  0  0  0  0  0  0  0  0  0
    6.0313    0.2408   -3.0457 O   0  0  0  0  0  0  0  0  0  0  0  0
  1 15  1  0  0  0  0
  2 17  1  0  0  0  0
  3 18  1  0  0  0  0
  4 20  1  0  0  0  0
  5 22  1  0  0  0  0
  6 23  1  0  0  0  0
  7 25  1  0  0  0  0
  8 27  1  0  0  0  0
  9 27  1  0  0  0  0
 10 27  1  0  0  0  0
 11 28  1  0  0  0  0
 12 28  1  0  0  0  0
 13 28  1  0  0  0  0
 14 31  1  0  0  0  0
 15 16  4  0  0  0  0
 15 24  4  0  0  0  0
 16 17  4  0  0  0  0
 16 29  1  0  0  0  0
 17 18  4  0  0  0  0
 18 19  4  0  0  0  0
 19 20  4  0  0  0  0
 19 24  4  0  0  0  0
 20 21  4  0  0  0  0
 21 22  4  0  0  0  0
 21 25  1  0  0  0  0
 22 23  4  0  0  0  0
 23 24  4  0  0  0  0
 25 26  1  0  0  0  0
 25 27  1  0  0  0  0
 26 30  2  0  0  0  0
 26 31  1  0  0  0  0
 28 29  1  0  0  0  0
M  END
$$$$
NAP_AE
  -MOLDEN-
Molden generated mol file
 31 32  0  0  0  0  0  0  0  0999 V2000
   -0.4410   -0.8434   -0.5423 H   0  0  0  0  0  0  0  0  0  0  0  0
   -0.8584    2.9115    1.5352 H   0  0  0  0  0  0  0  0  0  0  0  0
    1.6009    3.0081    1.8893 H   0  0  0  0  0  0  0  0  0  0  0  0
    3.8471    1.9953    1.5882 H   0  0  0  0  0  0  0  0  0  0  0  0
    4.2345   -1.7575   -0.4880 H   0  0  0  0  0  0  0  0  0  0  0  0
    1.8044   -1.8427   -0.8307 H   0  0  0  0  0  0  0  0  0  0  0  0
    5.9324    1.1747    1.2745 H   0  0  0  0  0  0  0  0  0  0  0  0
    7.5875    0.2588   -0.3697 H   0  0  0  0  0  0  0  0  0  0  0  0
    6.3336   -0.7673   -1.0930 H   0  0  0  0  0  0  0  0  0  0  0  0
    6.1951    1.0008   -1.1957 H   0  0  0  0  0  0  0  0  0  0  0  0
   -3.8794    0.3049   -0.3247 H   0  0  0  0  0  0  0  0  0  0  0  0
   -2.4685   -0.0318   -1.3781 H   0  0  0  0  0  0  0  0  0  0  0  0
   -2.6658   -0.9165    0.1744 H   0  0  0  0  0  0  0  0  0  0  0  0
    6.5679   -2.6653    1.9458 H   0  0  0  0  0  0  0  0  0  0  0  0
   -0.0076    0.0023   -0.0104 C   0  0  0  0  0  0  0  0  0  0  0  0
   -0.7960    1.0304    0.4754 C   0  0  0  0  0  0  0  0  0  0  0  0
   -0.2046    2.1216    1.1666 C   0  0  0  0  0  0  0  0  0  0  0  0
    1.1539    2.1667    1.3572 C   0  0  0  0  0  0  0  0  0  0  0  0
    1.9989    1.1320    0.8727 C   0  0  0  0  0  0  0  0  0  0  0  0
    3.4024    1.1532    1.0528 C   0  0  0  0  0  0  0  0  0  0  0  0
    4.2144    0.1431    0.5701 C   0  0  0  0  0  0  0  0  0  0  0  0
    3.6116   -0.9453   -0.1130 C   0  0  0  0  0  0  0  0  0  0  0  0
    2.2479   -0.9969   -0.3022 C   0  0  0  0  0  0  0  0  0  0  0  0
    1.3990    0.0331    0.1778 C   0  0  0  0  0  0  0  0  0  0  0  0
    5.7224    0.2222    0.7695 C   0  0  0  0  0  0  0  0  0  0  0  0
    6.1727   -0.8335    1.7730 C   0  0  0  0  0  0  0  0  0  0  0  0
    6.5077    0.1696   -0.5507 C   0  0  0  0  0  0  0  0  0  0  0  0
   -2.8149    0.0496   -0.3349 C   0  0  0  0  0  0  0  0  0  0  0  0
   -2.1539    1.1071    0.3517 O   0  0  0  0  0  0  0  0  0  0  0  0
    6.3741   -0.6309    2.9530 O   0  0  0  0  0  0  0  0  0  0  0  0
    6.3193   -2.0691    1.2118 O   0  0  0  0  0  0  0  0  0  0  0  0
  1 15  1  0  0  0  0
  2 17  1  0  0  0  0
  3 18  1  0  0  0  0
  4 20  1  0  0  0  0
  5 22  1  0  0  0  0
  6 23  1  0  0  0  0
  7 25  1  0  0  0  0
  8 27  1  0  0  0  0
  9 27  1  0  0  0  0
 10 27  1  0  0  0  0
 11 28  1  0  0  0  0
 12 28  1  0  0  0  0
 13 28  1  0  0  0  0
 14 31  1  0  0  0  0
 15 16  4  0  0  0  0
 15 24  4  0  0  0  0
 16 17  4  0  0  0  0
 16 29  1  0  0  0  0
 17 18  4  0  0  0  0
 18 19  4  0  0  0  0
 19 20  4  0  0  0  0
 19 24  4  0  0  0  0
 20 21  4  0  0  0  0
 21 22  4  0  0  0  0
 21 25  1  0  0  0  0
 22 23  4  0  0  0  0
 23 24  4  0  0  0  0
 25 26  1  0  0  0  0
 25 27  1  0  0  0  0
 26 30  2  0  0  0  0
 26 31  1  0  0  0  0
 28 29  1  0  0  0  0
M  END
$$$$
NAP_AF
  -MOLDEN-
Molden generated mol file
 31 32  0  0  0  0  0  0  0  0999 V2000
   -0.5429   -0.9408    0.0799 H   0  0  0  0  0  0  0  0  0  0  0  0
   -0.5208    3.3613   -0.2067 H   0  0  0  0  0  0  0  0  0  0  0  0
    1.9554    3.3503   -0.4347 H   0  0  0  0  0  0  0  0  0  0  0  0
    4.0761    2.0957   -0.5547 H   0  0  0  0  0  0  0  0  0  0  0  0
    4.0467   -2.2008   -0.2784 H   0  0  0  0  0  0  0  0  0  0  0  0
    1.5928   -2.1896   -0.0424 H   0  0  0  0  0  0  0  0  0  0  0  0
    6.0502   -1.1592   -0.4247 H   0  0  0  0  0  0  0  0  0  0  0  0
    7.5797    0.6507    0.3861 H   0  0  0  0  0  0  0  0  0  0  0  0
    6.2333    1.8058    0.4118 H   0  0  0  0  0  0  0  0  0  0  0  0
    6.2164    0.4048    1.5051 H   0  0  0  0  0  0  0  0  0  0  0  0
   -3.8555    0.5321    0.2914 H   0  0  0  0  0  0  0  0  0  0  0  0
   -2.7131   -0.4795   -0.6492 H   0  0  0  0  0  0  0  0  0  0  0  0
   -2.5494   -0.3584    1.1370 H   0  0  0  0  0  0  0  0  0  0  0  0
    6.4409    1.6604   -3.1620 H   0  0  0  0  0  0  0  0  0  0  0  0
   -0.0093    0.0020   -0.0309 C   0  0  0  0  0  0  0  0  0  0  0  0
   -0.6786    1.2124   -0.0482 C   0  0  0  0  0  0  0  0  0  0  0  0
    0.0422    2.4283   -0.1962 C   0  0  0  0  0  0  0  0  0  0  0  0
    1.4082    2.4128   -0.3215 C   0  0  0  0  0  0  0  0  0  0  0  0
    2.1351    1.1908   -0.3073 C   0  0  0  0  0  0  0  0  0  0  0  0
    3.5429    1.1509   -0.4340 C   0  0  0  0  0  0  0  0  0  0  0  0
    4.2375   -0.0470   -0.4188 C   0  0  0  0  0  0  0  0  0  0  0  0
    3.5063   -1.2527   -0.2814 C   0  0  0  0  0  0  0  0  0  0  0  0
    2.1336   -1.2480   -0.1526 C   0  0  0  0  0  0  0  0  0  0  0  0
    1.4044   -0.0329   -0.1606 C   0  0  0  0  0  0  0  0  0  0  0  0
    5.7559   -0.1081   -0.5480 C   0  0  0  0  0  0  0  0  0  0  0  0
    6.1583    0.2227   -1.9807 C   0  0  0  0  0  0  0  0  0  0  0  0
    6.4908    0.7436    0.4978 C   0  0  0  0  0  0  0  0  0  0  0  0
   -2.8180    0.1904    0.2197 C   0  0  0  0  0  0  0  0  0  0  0  0
   -2.0304    1.3665    0.0676 O   0  0  0  0  0  0  0  0  0  0  0  0
    6.3862   -0.5970   -2.8469 O   0  0  0  0  0  0  0  0  0  0  0  0
    6.2225    1.5659   -2.2137 O   0  0  0  0  0  0  0  0  0  0  0  0
  1 15  1  0  0  0  0
  2 17  1  0  0  0  0
  3 18  1  0  0  0  0
  4 20  1  0  0  0  0
  5 22  1  0  0  0  0
  6 23  1  0  0  0  0
  7 25  1  0  0  0  0
  8 27  1  0  0  0  0
  9 27  1  0  0  0  0
 10 27  1  0  0  0  0
 11 28  1  0  0  0  0
 12 28  1  0  0  0  0
 13 28  1  0  0  0  0
 14 31  1  0  0  0  0
 15 16  4  0  0  0  0
 15 24  4  0  0  0  0
 16 17  4  0  0  0  0
 16 29  1  0  0  0  0
 17 18  4  0  0  0  0
 18 19  4  0  0  0  0
 19 20  4  0  0  0  0
 19 24  4  0  0  0  0
 20 21  4  0  0  0  0
 21 22  4  0  0  0  0
 21 25  1  0  0  0  0
 22 23  4  0  0  0  0
 23 24  4  0  0  0  0
 25 26  1  0  0  0  0
 25 27  1  0  0  0  0
 26 30  2  0  0  0  0
 26 31  1  0  0  0  0
 28 29  1  0  0  0  0
M  END
$$$$
NAP_BC
  -MOLDEN-
Molden generated mol file
 31 32  0  0  0  0  0  0  0  0999 V2000
   -0.3454   -1.0389    0.1122 H   0  0  0  0  0  0  0  0  0  0  0  0
   -1.2346    3.1790    0.0271 H   0  0  0  0  0  0  0  0  0  0  0  0
    1.1433    3.6991   -0.2734 H   0  0  0  0  0  0  0  0  0  0  0  0
    3.4993    2.9551   -0.5222 H   0  0  0  0  0  0  0  0  0  0  0  0
    4.4195   -1.2515   -0.4414 H   0  0  0  0  0  0  0  0  0  0  0  0
    2.0381   -1.7921   -0.1403 H   0  0  0  0  0  0  0  0  0  0  0  0
    5.6795    2.3161   -0.7987 H   0  0  0  0  0  0  0  0  0  0  0  0
    7.4786    1.1171    0.4641 H   0  0  0  0  0  0  0  0  0  0  0  0
    6.4030   -0.2662    0.7298 H   0  0  0  0  0  0  0  0  0  0  0  0
    6.0232    1.3040    1.4786 H   0  0  0  0  0  0  0  0  0  0  0  0
   -4.1833    1.1287    0.4597 H   0  0  0  0  0  0  0  0  0  0  0  0
   -3.2750    2.2511   -0.5979 H   0  0  0  0  0  0  0  0  0  0  0  0
   -3.0692    2.3258    1.1876 H   0  0  0  0  0  0  0  0  0  0  0  0
    6.1993    0.8076   -3.7765 H   0  0  0  0  0  0  0  0  0  0  0  0
   -0.0017   -0.0075    0.0262 C   0  0  0  0  0  0  0  0  0  0  0  0
   -0.9333    1.0168    0.0886 C   0  0  0  0  0  0  0  0  0  0  0  0
   -0.5120    2.3668   -0.0206 C   0  0  0  0  0  0  0  0  0  0  0  0
    0.8263    2.6581   -0.1894 C   0  0  0  0  0  0  0  0  0  0  0  0
    1.8032    1.6368   -0.2573 C   0  0  0  0  0  0  0  0  0  0  0  0
    3.1827    1.9133   -0.4319 C   0  0  0  0  0  0  0  0  0  0  0  0
    4.1216    0.9034   -0.4890 C   0  0  0  0  0  0  0  0  0  0  0  0
    3.6859   -0.4461   -0.3817 C   0  0  0  0  0  0  0  0  0  0  0  0
    2.3548   -0.7505   -0.2168 C   0  0  0  0  0  0  0  0  0  0  0  0
    1.3702    0.2726   -0.1457 C   0  0  0  0  0  0  0  0  0  0  0  0
    5.6012    1.2303   -0.6442 C   0  0  0  0  0  0  0  0  0  0  0  0
    6.1284    0.5661   -1.9098 C   0  0  0  0  0  0  0  0  0  0  0  0
    6.4277    0.8201    0.5806 C   0  0  0  0  0  0  0  0  0  0  0  0
   -3.2324    1.6553    0.3283 C   0  0  0  0  0  0  0  0  0  0  0  0
   -2.2372    0.6396    0.2565 O   0  0  0  0  0  0  0  0  0  0  0  0
    6.6830   -0.5130   -1.9730 O   0  0  0  0  0  0  0  0  0  0  0  0
    5.8785    1.3266   -3.0121 O   0  0  0  0  0  0  0  0  0  0  0  0
  1 15  1  0  0  0  0
  2 17  1  0  0  0  0
  3 18  1  0  0  0  0
  4 20  1  0  0  0  0
  5 22  1  0  0  0  0
  6 23  1  0  0  0  0
  7 25  1  0  0  0  0
  8 27  1  0  0  0  0
  9 27  1  0  0  0  0
 10 27  1  0  0  0  0
 11 28  1  0  0  0  0
 12 28  1  0  0  0  0
 13 28  1  0  0  0  0
 14 31  1  0  0  0  0
 15 16  4  0  0  0  0
 15 24  4  0  0  0  0
 16 17  4  0  0  0  0
 16 29  1  0  0  0  0
 17 18  4  0  0  0  0
 18 19  4  0  0  0  0
 19 20  4  0  0  0  0
 19 24  4  0  0  0  0
 20 21  4  0  0  0  0
 21 22  4  0  0  0  0
 21 25  1  0  0  0  0
 22 23  4  0  0  0  0
 23 24  4  0  0  0  0
 25 26  1  0  0  0  0
 25 27  1  0  0  0  0
 26 30  2  0  0  0  0
 26 31  1  0  0  0  0
 28 29  1  0  0  0  0
M  END
$$$$
NAP_BD
  -MOLDEN-
Molden generated mol file
 31 32  0  0  0  0  0  0  0  0999 V2000
   -0.4257   -1.0034   -0.0164 H   0  0  0  0  0  0  0  0  0  0  0  0
   -0.9966    3.2661    0.1759 H   0  0  0  0  0  0  0  0  0  0  0  0
    1.4137    3.6255   -0.1052 H   0  0  0  0  0  0  0  0  0  0  0  0
    3.6991    2.7331   -0.4128 H   0  0  0  0  0  0  0  0  0  0  0  0
    4.3131   -1.5230   -0.6290 H   0  0  0  0  0  0  0  0  0  0  0  0
    1.8967   -1.9141   -0.3343 H   0  0  0  0  0  0  0  0  0  0  0  0
    6.1111   -0.1401   -0.9330 H   0  0  0  0  0  0  0  0  0  0  0  0
    7.4168    1.4399    0.5000 H   0  0  0  0  0  0  0  0  0  0  0  0
    5.9457    2.3670    0.8543 H   0  0  0  0  0  0  0  0  0  0  0  0
    6.0997    0.6941    1.4438 H   0  0  0  0  0  0  0  0  0  0  0  0
   -4.0906    1.4186    0.4886 H   0  0  0  0  0  0  0  0  0  0  0  0
   -2.8910    2.4843    1.2813 H   0  0  0  0  0  0  0  0  0  0  0  0
   -3.1007    2.5308   -0.5047 H   0  0  0  0  0  0  0  0  0  0  0  0
    6.0730    1.7463   -3.7343 H   0  0  0  0  0  0  0  0  0  0  0  0
   -0.0060    0.0029   -0.0374 C   0  0  0  0  0  0  0  0  0  0  0  0
   -0.8578    1.0874    0.0968 C   0  0  0  0  0  0  0  0  0  0  0  0
   -0.3367    2.4070    0.0717 C   0  0  0  0  0  0  0  0  0  0  0  0
    1.0188    2.6083   -0.0862 C   0  0  0  0  0  0  0  0  0  0  0  0
    1.9174    1.5233   -0.2261 C   0  0  0  0  0  0  0  0  0  0  0  0
    3.3116    1.7121   -0.3904 C   0  0  0  0  0  0  0  0  0  0  0  0
    4.1719    0.6391   -0.5299 C   0  0  0  0  0  0  0  0  0  0  0  0
    3.6363   -0.6748   -0.5110 C   0  0  0  0  0  0  0  0  0  0  0  0
    2.2873   -0.8953   -0.3482 C   0  0  0  0  0  0  0  0  0  0  0  0
    1.3831    0.1905   -0.2010 C   0  0  0  0  0  0  0  0  0  0  0  0
    5.6771    0.8370   -0.6758 C   0  0  0  0  0  0  0  0  0  0  0  0
    5.9459    1.7609   -1.8547 C   0  0  0  0  0  0  0  0  0  0  0  0
    6.3261    1.3682    0.6079 C   0  0  0  0  0  0  0  0  0  0  0  0
   -3.1030    1.8797    0.3846 C   0  0  0  0  0  0  0  0  0  0  0  0
   -2.1862    0.7989    0.2487 O   0  0  0  0  0  0  0  0  0  0  0  0
    6.1150    2.9629   -1.7981 O   0  0  0  0  0  0  0  0  0  0  0  0
    5.9504    1.0760   -3.0327 O   0  0  0  0  0  0  0  0  0  0  0  0
  1 15  1  0  0  0  0
  2 17  1  0  0  0  0
  3 18  1  0  0  0  0
  4 20  1  0  0  0  0
  5 22  1  0  0  0  0
  6 23  1  0  0  0  0
  7 25  1  0  0  0  0
  8 27  1  0  0  0  0
  9 27  1  0  0  0  0
 10 27  1  0  0  0  0
 11 28  1  0  0  0  0
 12 28  1  0  0  0  0
 13 28  1  0  0  0  0
 14 31  1  0  0  0  0
 15 16  4  0  0  0  0
 15 24  4  0  0  0  0
 16 17  4  0  0  0  0
 16 29  1  0  0  0  0
 17 18  4  0  0  0  0
 18 19  4  0  0  0  0
 19 20  4  0  0  0  0
 19 24  4  0  0  0  0
 20 21  4  0  0  0  0
 21 22  4  0  0  0  0
 21 25  1  0  0  0  0
 22 23  4  0  0  0  0
 23 24  4  0  0  0  0
 25 26  1  0  0  0  0
 25 27  1  0  0  0  0
 26 30  2  0  0  0  0
 26 31  1  0  0  0  0
 28 29  1  0  0  0  0
M  END
$$$$
NAP_BE
  -MOLDEN-
Molden generated mol file
 31 32  0  0  0  0  0  0  0  0999 V2000
   -0.3426   -1.0409   -0.1131 H   0  0  0  0  0  0  0  0  0  0  0  0
   -1.2672    3.1687    0.0046 H   0  0  0  0  0  0  0  0  0  0  0  0
    1.1099    3.7080    0.2768 H   0  0  0  0  0  0  0  0  0  0  0  0
    3.4756    2.9840    0.4797 H   0  0  0  0  0  0  0  0  0  0  0  0
    4.4274   -1.2150    0.3784 H   0  0  0  0  0  0  0  0  0  0  0  0
    2.0515   -1.7733    0.1079 H   0  0  0  0  0  0  0  0  0  0  0  0
    5.6589    2.3949    0.5686 H   0  0  0  0  0  0  0  0  0  0  0  0
    7.5100    1.0418   -0.4385 H   0  0  0  0  0  0  0  0  0  0  0  0
    6.4340   -0.3609   -0.5890 H   0  0  0  0  0  0  0  0  0  0  0  0
    6.0992    1.1140   -1.5226 H   0  0  0  0  0  0  0  0  0  0  0  0
   -4.2005    1.0967   -0.4254 H   0  0  0  0  0  0  0  0  0  0  0  0
   -3.2990    2.2182    0.6392 H   0  0  0  0  0  0  0  0  0  0  0  0
   -3.0980    2.3086   -1.1460 H   0  0  0  0  0  0  0  0  0  0  0  0
    6.6702   -0.5637    2.9847 H   0  0  0  0  0  0  0  0  0  0  0  0
   -0.0069   -0.0070   -0.0259 C   0  0  0  0  0  0  0  0  0  0  0  0
   -0.9477    1.0096   -0.0734 C   0  0  0  0  0  0  0  0  0  0  0  0
   -0.5370    2.3626    0.0383 C   0  0  0  0  0  0  0  0  0  0  0  0
    0.8008    2.6648    0.1914 C   0  0  0  0  0  0  0  0  0  0  0  0
    1.7871    1.6517    0.2413 C   0  0  0  0  0  0  0  0  0  0  0  0
    3.1668    1.9396    0.3937 C   0  0  0  0  0  0  0  0  0  0  0  0
    4.1178    0.9391    0.4332 C   0  0  0  0  0  0  0  0  0  0  0  0
    3.6900   -0.4136    0.3311 C   0  0  0  0  0  0  0  0  0  0  0  0
    2.3594   -0.7292    0.1845 C   0  0  0  0  0  0  0  0  0  0  0  0
    1.3643    0.2846    0.1307 C   0  0  0  0  0  0  0  0  0  0  0  0
    5.5910    1.2986    0.5755 C   0  0  0  0  0  0  0  0  0  0  0  0
    6.0936    0.9068    1.9607 C   0  0  0  0  0  0  0  0  0  0  0  0
    6.4621    0.7348   -0.5586 C   0  0  0  0  0  0  0  0  0  0  0  0
   -3.2536    1.6299   -0.2917 C   0  0  0  0  0  0  0  0  0  0  0  0
   -2.2502    0.6220   -0.2299 O   0  0  0  0  0  0  0  0  0  0  0  0
    6.2050    1.6662    2.9013 O   0  0  0  0  0  0  0  0  0  0  0  0
    6.4029   -0.4192    2.0553 O   0  0  0  0  0  0  0  0  0  0  0  0
  1 15  1  0  0  0  0
  2 17  1  0  0  0  0
  3 18  1  0  0  0  0
  4 20  1  0  0  0  0
  5 22  1  0  0  0  0
  6 23  1  0  0  0  0
  7 25  1  0  0  0  0
  8 27  1  0  0  0  0
  9 27  1  0  0  0  0
 10 27  1  0  0  0  0
 11 28  1  0  0  0  0
 12 28  1  0  0  0  0
 13 28  1  0  0  0  0
 14 31  1  0  0  0  0
 15 16  4  0  0  0  0
 15 24  4  0  0  0  0
 16 17  4  0  0  0  0
 16 29  1  0  0  0  0
 17 18  4  0  0  0  0
 18 19  4  0  0  0  0
 19 20  4  0  0  0  0
 19 24  4  0  0  0  0
 20 21  4  0  0  0  0
 21 22  4  0  0  0  0
 21 25  1  0  0  0  0
 22 23  4  0  0  0  0
 23 24  4  0  0  0  0
 25 26  1  0  0  0  0
 25 27  1  0  0  0  0
 26 30  2  0  0  0  0
 26 31  1  0  0  0  0
 28 29  1  0  0  0  0
M  END
$$$$
NAP_BF
  -MOLDEN-
Molden generated mol file
 31 32  0  0  0  0  0  0  0  0999 V2000
   -0.4614    0.7102    0.7574 H   0  0  0  0  0  0  0  0  0  0  0  0
   -0.9456   -2.7122   -1.8204 H   0  0  0  0  0  0  0  0  0  0  0  0
    1.4829   -3.0515   -1.8665 H   0  0  0  0  0  0  0  0  0  0  0  0
    3.7538   -2.3899   -1.1685 H   0  0  0  0  0  0  0  0  0  0  0  0
    4.2916    1.0181    1.4073 H   0  0  0  0  0  0  0  0  0  0  0  0
    1.8547    1.3889    1.4674 H   0  0  0  0  0  0  0  0  0  0  0  0
    6.1481    0.0481    0.4714 H   0  0  0  0  0  0  0  0  0  0  0  0
    7.4071   -1.2910   -1.2012 H   0  0  0  0  0  0  0  0  0  0  0  0
    5.9445   -2.1791   -1.6562 H   0  0  0  0  0  0  0  0  0  0  0  0
    6.0557   -0.4354   -1.9833 H   0  0  0  0  0  0  0  0  0  0  0  0
   -4.0912   -1.1591   -0.9421 H   0  0  0  0  0  0  0  0  0  0  0  0
   -2.9052   -1.5242   -2.2320 H   0  0  0  0  0  0  0  0  0  0  0  0
   -3.0312   -2.5934   -0.7911 H   0  0  0  0  0  0  0  0  0  0  0  0
    6.1220   -3.7615    1.5231 H   0  0  0  0  0  0  0  0  0  0  0  0
   -0.0189   -0.1083    0.1887 C   0  0  0  0  0  0  0  0  0  0  0  0
   -0.8519   -0.9626   -0.5158 C   0  0  0  0  0  0  0  0  0  0  0  0
   -0.3008   -2.0353   -1.2634 C   0  0  0  0  0  0  0  0  0  0  0  0
    1.0653   -2.2254   -1.2883 C   0  0  0  0  0  0  0  0  0  0  0  0
    1.9452   -1.3718   -0.5804 C   0  0  0  0  0  0  0  0  0  0  0  0
    3.3502   -1.5533   -0.5959 C   0  0  0  0  0  0  0  0  0  0  0  0
    4.1948   -0.7073    0.0970 C   0  0  0  0  0  0  0  0  0  0  0  0
    3.6274    0.3562    0.8491 C   0  0  0  0  0  0  0  0  0  0  0  0
    2.2675    0.5622    0.8870 C   0  0  0  0  0  0  0  0  0  0  0  0
    1.3804   -0.2895    0.1755 C   0  0  0  0  0  0  0  0  0  0  0  0
    5.7091   -0.8905    0.1062 C   0  0  0  0  0  0  0  0  0  0  0  0
    6.0715   -1.9126    1.1790 C   0  0  0  0  0  0  0  0  0  0  0  0
    6.3127   -1.2239   -1.2643 C   0  0  0  0  0  0  0  0  0  0  0  0
   -3.0895   -1.5516   -1.1458 C   0  0  0  0  0  0  0  0  0  0  0  0
   -2.1924   -0.7025   -0.4377 O   0  0  0  0  0  0  0  0  0  0  0  0
    6.4425   -1.6423    2.3034 O   0  0  0  0  0  0  0  0  0  0  0  0
    5.9104   -3.1980    0.7529 O   0  0  0  0  0  0  0  0  0  0  0  0
  1 15  1  0  0  0  0
  2 17  1  0  0  0  0
  3 18  1  0  0  0  0
  4 20  1  0  0  0  0
  5 22  1  0  0  0  0
  6 23  1  0  0  0  0
  7 25  1  0  0  0  0
  8 27  1  0  0  0  0
  9 27  1  0  0  0  0
 10 27  1  0  0  0  0
 11 28  1  0  0  0  0
 12 28  1  0  0  0  0
 13 28  1  0  0  0  0
 14 31  1  0  0  0  0
 15 16  4  0  0  0  0
 15 24  4  0  0  0  0
 16 17  4  0  0  0  0
 16 29  1  0  0  0  0
 17 18  4  0  0  0  0
 18 19  4  0  0  0  0
 19 20  4  0  0  0  0
 19 24  4  0  0  0  0
 20 21  4  0  0  0  0
 21 22  4  0  0  0  0
 21 25  1  0  0  0  0
 22 23  4  0  0  0  0
 23 24  4  0  0  0  0
 25 26  1  0  0  0  0
 25 27  1  0  0  0  0
 26 30  2  0  0  0  0
 26 31  1  0  0  0  0
 28 29  1  0  0  0  0
M  END
$$$$
DES_AAA
  -MOLDEN-
Molden generated mol file
 41 44  0  0  0  0  0  0  0  0999 V2000
   -4.0253   -0.9179   -0.4205 H   0  0  0  0  0  0  0  0  0  0  0  0
   -5.5804    5.8866    1.9018 H   0  0  0  0  0  0  0  0  0  0  0  0
   -6.2332    7.5650    0.1654 H   0  0  0  0  0  0  0  0  0  0  0  0
   -7.4259    6.7586   -1.8979 H   0  0  0  0  0  0  0  0  0  0  0  0
   -7.5734    3.2486   -2.7969 H   0  0  0  0  0  0  0  0  0  0  0  0
   -8.1707    4.8506   -3.2454 H   0  0  0  0  0  0  0  0  0  0  0  0
  -10.0349    3.2907   -3.0314 H   0  0  0  0  0  0  0  0  0  0  0  0
  -10.1624    4.6007   -1.8696 H   0  0  0  0  0  0  0  0  0  0  0  0
  -11.9449    2.7991   -1.3789 H   0  0  0  0  0  0  0  0  0  0  0  0
  -10.8349    0.2074    1.8631 H   0  0  0  0  0  0  0  0  0  0  0  0
   -8.4554    0.8062    1.4913 H   0  0  0  0  0  0  0  0  0  0  0  0
   -6.3256   -0.3144   -1.7379 H   0  0  0  0  0  0  0  0  0  0  0  0
   -7.7678   -0.2432   -0.7085 H   0  0  0  0  0  0  0  0  0  0  0  0
   -6.3694   -0.6295    1.3146 H   0  0  0  0  0  0  0  0  0  0  0  0
   -6.0522   -1.9110    0.1361 H   0  0  0  0  0  0  0  0  0  0  0  0
   -3.1463    1.0551    0.4539 H   0  0  0  0  0  0  0  0  0  0  0  0
   -4.5677    1.2415    1.4940 H   0  0  0  0  0  0  0  0  0  0  0  0
   -4.7411    2.8202   -0.3942 H   0  0  0  0  0  0  0  0  0  0  0  0
   -4.5319    1.4943   -1.5625 H   0  0  0  0  0  0  0  0  0  0  0  0
   -7.0284    3.8417   -0.1972 C   0  0  0  0  0  0  0  0  0  0  0  0
   -6.1123    5.5749    0.9991 C   0  0  0  0  0  0  0  0  0  0  0  0
   -6.4741    6.5106    0.0313 C   0  0  0  0  0  0  0  0  0  0  0  0
   -7.1399    6.0600   -1.1085 C   0  0  0  0  0  0  0  0  0  0  0  0
   -7.4281    4.7022   -1.2404 C   0  0  0  0  0  0  0  0  0  0  0  0
   -8.1405    4.1168   -2.4267 C   0  0  0  0  0  0  0  0  0  0  0  0
   -9.5828    3.6936   -2.1106 C   0  0  0  0  0  0  0  0  0  0  0  0
   -9.8223    2.6923   -0.9916 C   0  0  0  0  0  0  0  0  0  0  0  0
  -11.1645    2.3544   -0.7601 C   0  0  0  0  0  0  0  0  0  0  0  0
  -11.5231    1.4616    0.2423 C   0  0  0  0  0  0  0  0  0  0  0  0
  -10.5525    0.8873    1.0612 C   0  0  0  0  0  0  0  0  0  0  0  0
   -9.2222    1.2188    0.8359 C   0  0  0  0  0  0  0  0  0  0  0  0
   -8.8219    2.0951   -0.1916 C   0  0  0  0  0  0  0  0  0  0  0  0
   -7.3691    2.3942   -0.3237 C   0  0  0  0  0  0  0  0  0  0  0  0
   -6.4198    1.4546   -0.5492 C   0  0  0  0  0  0  0  0  0  0  0  0
   -6.6956   -0.0115   -0.7416 C   0  0  0  0  0  0  0  0  0  0  0  0
   -5.9281   -0.8348    0.3244 C   0  0  0  0  0  0  0  0  0  0  0  0
   -4.2334    0.8979    0.5015 C   0  0  0  0  0  0  0  0  0  0  0  0
   -4.9471    1.7582   -0.5729 C   0  0  0  0  0  0  0  0  0  0  0  0
   -6.3793    4.2642    0.9001 N   0  0  0  0  0  0  0  0  0  0  0  0
   -4.5016   -0.5345    0.3980 N   0  0  0  0  0  0  0  0  0  0  0  0
  -13.2047    1.0713    0.4866 CL  0  0  0  0  0  0  0  0  0  0  0  0
  1 40  1  0  0  0  0
  2 21  1  0  0  0  0
  3 22  1  0  0  0  0
  4 23  1  0  0  0  0
  5 25  1  0  0  0  0
  6 25  1  0  0  0  0
  7 26  1  0  0  0  0
  8 26  1  0  0  0  0
  9 28  1  0  0  0  0
 10 30  1  0  0  0  0
 11 31  1  0  0  0  0
 12 35  1  0  0  0  0
 13 35  1  0  0  0  0
 14 36  1  0  0  0  0
 15 36  1  0  0  0  0
 16 37  1  0  0  0  0
 17 37  1  0  0  0  0
 18 38  1  0  0  0  0
 19 38  1  0  0  0  0
 20 24  4  0  0  0  0
 20 33  1  0  0  0  0
 20 39  4  0  0  0  0
 21 22  4  0  0  0  0
 21 39  4  0  0  0  0
 22 23  4  0  0  0  0
 23 24  4  0  0  0  0
 24 25  1  0  0  0  0
 25 26  1  0  0  0  0
 26 27  1  0  0  0  0
 27 28  4  0  0  0  0
 27 32  4  0  0  0  0
 28 29  4  0  0  0  0
 29 30  4  0  0  0  0
 29 41  1  0  0  0  0
 30 31  4  0  0  0  0
 31 32  4  0  0  0  0
 32 33  1  0  0  0  0
 33 34  2  0  0  0  0
 34 35  1  0  0  0  0
 34 38  1  0  0  0  0
 35 36  1  0  0  0  0
 36 40  1  0  0  0  0
 37 38  1  0  0  0  0
 37 40  1  0  0  0  0
M  END
$$$$
DES_AAE
  -MOLDEN-
Molden generated mol file
 41 44  0  0  0  0  0  0  0  0999 V2000
    4.2263  -23.7784    2.1539 H   0  0  0  0  0  0  0  0  0  0  0  0
    2.5275  -16.7400    3.2293 H   0  0  0  0  0  0  0  0  0  0  0  0
    1.8959  -15.0870    1.4616 H   0  0  0  0  0  0  0  0  0  0  0  0
    0.7389  -15.9245   -0.6096 H   0  0  0  0  0  0  0  0  0  0  0  0
    0.6181  -19.4466   -1.4684 H   0  0  0  0  0  0  0  0  0  0  0  0
    0.0200  -17.8528   -1.9439 H   0  0  0  0  0  0  0  0  0  0  0  0
   -1.8397  -19.4199   -1.7323 H   0  0  0  0  0  0  0  0  0  0  0  0
   -1.9880  -18.0930   -0.5924 H   0  0  0  0  0  0  0  0  0  0  0  0
   -3.7710  -19.8853   -0.0876 H   0  0  0  0  0  0  0  0  0  0  0  0
   -2.6879  -22.4294    3.2012 H   0  0  0  0  0  0  0  0  0  0  0  0
   -0.3036  -21.8383    2.8381 H   0  0  0  0  0  0  0  0  0  0  0  0
    1.8250  -22.9618   -0.4016 H   0  0  0  0  0  0  0  0  0  0  0  0
    0.4027  -22.9064    0.6623 H   0  0  0  0  0  0  0  0  0  0  0  0
    1.8390  -23.3048    2.6406 H   0  0  0  0  0  0  0  0  0  0  0  0
    2.1276  -24.5787    1.4255 H   0  0  0  0  0  0  0  0  0  0  0  0
    5.0374  -21.6051    1.7381 H   0  0  0  0  0  0  0  0  0  0  0  0
    3.6262  -21.4547    2.8202 H   0  0  0  0  0  0  0  0  0  0  0  0
    3.4178  -19.8369    0.9864 H   0  0  0  0  0  0  0  0  0  0  0  0
    3.6249  -21.1316   -0.2225 H   0  0  0  0  0  0  0  0  0  0  0  0
    1.1274  -18.8185    1.1314 C   0  0  0  0  0  0  0  0  0  0  0  0
    2.0130  -17.0660    2.3216 C   0  0  0  0  0  0  0  0  0  0  0  0
    1.6626  -16.1442    1.3364 C   0  0  0  0  0  0  0  0  0  0  0  0
    1.0170  -16.6121    0.1920 C   0  0  0  0  0  0  0  0  0  0  0  0
    0.7382  -17.9730    0.0720 C   0  0  0  0  0  0  0  0  0  0  0  0
    0.0432  -18.5762   -1.1157 C   0  0  0  0  0  0  0  0  0  0  0  0
   -1.4015  -19.0010   -0.8119 C   0  0  0  0  0  0  0  0  0  0  0  0
   -1.6515  -19.9859    0.3195 C   0  0  0  0  0  0  0  0  0  0  0  0
   -2.9957  -20.3207    0.5442 C   0  0  0  0  0  0  0  0  0  0  0  0
   -3.3622  -21.1987    1.5567 C   0  0  0  0  0  0  0  0  0  0  0  0
   -2.3985  -21.7610    2.3922 C   0  0  0  0  0  0  0  0  0  0  0  0
   -1.0664  -21.4327    2.1735 C   0  0  0  0  0  0  0  0  0  0  0  0
   -0.6586  -20.5710    1.1369 C   0  0  0  0  0  0  0  0  0  0  0  0
    0.7954  -20.2697    1.0159 C   0  0  0  0  0  0  0  0  0  0  0  0
    1.7481  -21.2070    0.8059 C   0  0  0  0  0  0  0  0  0  0  0  0
    1.4724  -22.6741    0.6040 C   0  0  0  0  0  0  0  0  0  0  0  0
    2.2590  -23.5061    1.6296 C   0  0  0  0  0  0  0  0  0  0  0  0
    3.9526  -21.7710    1.8060 C   0  0  0  0  0  0  0  0  0  0  0  0
    3.2211  -20.8939    0.7767 C   0  0  0  0  0  0  0  0  0  0  0  0
    1.7549  -18.3792    2.2343 N   0  0  0  0  0  0  0  0  0  0  0  0
    3.6800  -23.1821    1.5334 N   0  0  0  0  0  0  0  0  0  0  0  0
   -5.0458  -21.5858    1.7929 CL  0  0  0  0  0  0  0  0  0  0  0  0
  1 40  1  0  0  0  0
  2 21  1  0  0  0  0
  3 22  1  0  0  0  0
  4 23  1  0  0  0  0
  5 25  1  0  0  0  0
  6 25  1  0  0  0  0
  7 26  1  0  0  0  0
  8 26  1  0  0  0  0
  9 28  1  0  0  0  0
 10 30  1  0  0  0  0
 11 31  1  0  0  0  0
 12 35  1  0  0  0  0
 13 35  1  0  0  0  0
 14 36  1  0  0  0  0
 15 36  1  0  0  0  0
 16 37  1  0  0  0  0
 17 37  1  0  0  0  0
 18 38  1  0  0  0  0
 19 38  1  0  0  0  0
 20 24  4  0  0  0  0
 20 33  1  0  0  0  0
 20 39  4  0  0  0  0
 21 22  4  0  0  0  0
 21 39  4  0  0  0  0
 22 23  4  0  0  0  0
 23 24  4  0  0  0  0
 24 25  1  0  0  0  0
 25 26  1  0  0  0  0
 26 27  1  0  0  0  0
 27 28  4  0  0  0  0
 27 32  4  0  0  0  0
 28 29  4  0  0  0  0
 29 30  4  0  0  0  0
 29 41  1  0  0  0  0
 30 31  4  0  0  0  0
 31 32  4  0  0  0  0
 32 33  1  0  0  0  0
 33 34  2  0  0  0  0
 34 35  1  0  0  0  0
 34 38  1  0  0  0  0
 35 36  1  0  0  0  0
 36 40  1  0  0  0  0
 37 38  1  0  0  0  0
 37 40  1  0  0  0  0
M  END
$$$$
DES_ASA
  -MOLDEN-
Molden generated mol file
 41 44  0  0  0  0  0  0  0  0999 V2000
   -1.0992   -7.4106  -11.6397 H   0  0  0  0  0  0  0  0  0  0  0  0
   -3.2097   -0.1493  -13.0785 H   0  0  0  0  0  0  0  0  0  0  0  0
   -3.3255    0.9836  -10.8514 H   0  0  0  0  0  0  0  0  0  0  0  0
   -3.9819   -0.3793   -8.8414 H   0  0  0  0  0  0  0  0  0  0  0  0
   -4.0310   -4.0046   -8.8928 H   0  0  0  0  0  0  0  0  0  0  0  0
   -4.4379   -2.5975   -7.9030 H   0  0  0  0  0  0  0  0  0  0  0  0
   -6.3518   -4.1046   -8.0448 H   0  0  0  0  0  0  0  0  0  0  0  0
   -6.7187   -2.5387   -8.7487 H   0  0  0  0  0  0  0  0  0  0  0  0
   -8.6351   -4.1976   -9.2375 H   0  0  0  0  0  0  0  0  0  0  0  0
   -8.4584   -5.8303  -13.2081 H   0  0  0  0  0  0  0  0  0  0  0  0
   -6.0368   -5.2829  -13.2963 H   0  0  0  0  0  0  0  0  0  0  0  0
   -4.8660   -6.8102  -11.5606 H   0  0  0  0  0  0  0  0  0  0  0  0
   -3.5711   -6.9989  -12.7577 H   0  0  0  0  0  0  0  0  0  0  0  0
   -3.0443   -8.3746  -10.7717 H   0  0  0  0  0  0  0  0  0  0  0  0
   -3.2609   -6.9798   -9.7045 H   0  0  0  0  0  0  0  0  0  0  0  0
   -1.4942   -5.1235   -9.8462 H   0  0  0  0  0  0  0  0  0  0  0  0
   -0.1794   -5.3586  -11.0061 H   0  0  0  0  0  0  0  0  0  0  0  0
   -1.7445   -5.0822  -12.9061 H   0  0  0  0  0  0  0  0  0  0  0  0
   -1.9031   -3.6908  -11.8287 H   0  0  0  0  0  0  0  0  0  0  0  0
   -4.1391   -2.7261  -11.2963 C   0  0  0  0  0  0  0  0  0  0  0  0
   -3.5002   -0.7081  -12.1849 C   0  0  0  0  0  0  0  0  0  0  0  0
   -3.5640   -0.0758  -10.9441 C   0  0  0  0  0  0  0  0  0  0  0  0
   -3.9326   -0.8341   -9.8331 C   0  0  0  0  0  0  0  0  0  0  0  0
   -4.2284   -2.1870   -9.9962 C   0  0  0  0  0  0  0  0  0  0  0  0
   -4.6406   -3.0876   -8.8665 C   0  0  0  0  0  0  0  0  0  0  0  0
   -6.1310   -3.4581   -8.9099 C   0  0  0  0  0  0  0  0  0  0  0  0
   -6.6802   -4.1357  -10.1557 C   0  0  0  0  0  0  0  0  0  0  0  0
   -8.0495   -4.4424  -10.1245 C   0  0  0  0  0  0  0  0  0  0  0  0
   -8.6773   -5.0552  -11.2017 C   0  0  0  0  0  0  0  0  0  0  0  0
   -7.9612   -5.3706  -12.3557 C   0  0  0  0  0  0  0  0  0  0  0  0
   -6.6059   -5.0688  -12.3916 C   0  0  0  0  0  0  0  0  0  0  0  0
   -5.9340   -4.4726  -11.3070 C   0  0  0  0  0  0  0  0  0  0  0  0
   -4.4860   -4.1673  -11.4728 C   0  0  0  0  0  0  0  0  0  0  0  0
   -3.5455   -5.1011  -11.7508 C   0  0  0  0  0  0  0  0  0  0  0  0
   -3.8115   -6.5828  -11.7629 C   0  0  0  0  0  0  0  0  0  0  0  0
   -2.9175   -7.2842  -10.7083 C   0  0  0  0  0  0  0  0  0  0  0  0
   -1.2529   -5.5310  -10.8432 C   0  0  0  0  0  0  0  0  0  0  0  0
   -2.0853   -4.7698  -11.9029 C   0  0  0  0  0  0  0  0  0  0  0  0
   -3.7807   -2.0060  -12.3714 N   0  0  0  0  0  0  0  0  0  0  0  0
   -1.4967   -6.9701  -10.8078 N   0  0  0  0  0  0  0  0  0  0  0  0
  -10.3801   -5.4191  -11.1126 CL  0  0  0  0  0  0  0  0  0  0  0  0
  1 40  1  0  0  0  0
  2 21  1  0  0  0  0
  3 22  1  0  0  0  0
  4 23  1  0  0  0  0
  5 25  1  0  0  0  0
  6 25  1  0  0  0  0
  7 26  1  0  0  0  0
  8 26  1  0  0  0  0
  9 28  1  0  0  0  0
 10 30  1  0  0  0  0
 11 31  1  0  0  0  0
 12 35  1  0  0  0  0
 13 35  1  0  0  0  0
 14 36  1  0  0  0  0
 15 36  1  0  0  0  0
 16 37  1  0  0  0  0
 17 37  1  0  0  0  0
 18 38  1  0  0  0  0
 19 38  1  0  0  0  0
 20 24  4  0  0  0  0
 20 33  1  0  0  0  0
 20 39  4  0  0  0  0
 21 22  4  0  0  0  0
 21 39  4  0  0  0  0
 22 23  4  0  0  0  0
 23 24  4  0  0  0  0
 24 25  1  0  0  0  0
 25 26  1  0  0  0  0
 26 27  1  0  0  0  0
 27 28  4  0  0  0  0
 27 32  4  0  0  0  0
 28 29  4  0  0  0  0
 29 30  4  0  0  0  0
 29 41  1  0  0  0  0
 30 31  4  0  0  0  0
 31 32  4  0  0  0  0
 32 33  1  0  0  0  0
 33 34  2  0  0  0  0
 34 35  1  0  0  0  0
 34 38  1  0  0  0  0
 35 36  1  0  0  0  0
 36 40  1  0  0  0  0
 37 38  1  0  0  0  0
 37 40  1  0  0  0  0
M  END
$$$$
DES_ASE
  -MOLDEN-
Molden generated mol file
 41 44  0  0  0  0  0  0  0  0999 V2000
   -1.5002    7.6456    9.9917 H   0  0  0  0  0  0  0  0  0  0  0  0
   -3.8142   15.0140    7.3063 H   0  0  0  0  0  0  0  0  0  0  0  0
   -3.9428   16.1643    9.5239 H   0  0  0  0  0  0  0  0  0  0  0  0
   -4.6083   14.8161   11.5414 H   0  0  0  0  0  0  0  0  0  0  0  0
   -4.6557   11.1907   11.5168 H   0  0  0  0  0  0  0  0  0  0  0  0
   -5.0690   12.6052   12.4940 H   0  0  0  0  0  0  0  0  0  0  0  0
   -6.9821   11.0953   12.3504 H   0  0  0  0  0  0  0  0  0  0  0  0
   -7.3446   12.6575   11.6364 H   0  0  0  0  0  0  0  0  0  0  0  0
   -9.2602   11.0015   11.1432 H   0  0  0  0  0  0  0  0  0  0  0  0
   -9.0582    9.3354    7.1876 H   0  0  0  0  0  0  0  0  0  0  0  0
   -6.6349    9.8779    7.1118 H   0  0  0  0  0  0  0  0  0  0  0  0
   -5.4767    8.3695    8.8926 H   0  0  0  0  0  0  0  0  0  0  0  0
   -4.2136    8.1847    7.6556 H   0  0  0  0  0  0  0  0  0  0  0  0
   -3.6549    6.7839    9.5901 H   0  0  0  0  0  0  0  0  0  0  0  0
   -3.8290    8.1742   10.6940 H   0  0  0  0  0  0  0  0  0  0  0  0
   -2.0766   10.0000   10.5494 H   0  0  0  0  0  0  0  0  0  0  0  0
   -0.7783    9.7942    9.3437 H   0  0  0  0  0  0  0  0  0  0  0  0
   -2.3695   10.1182    7.5017 H   0  0  0  0  0  0  0  0  0  0  0  0
   -2.5100   11.4798    8.6251 H   0  0  0  0  0  0  0  0  0  0  0  0
   -4.7511   12.4509    9.1037 C   0  0  0  0  0  0  0  0  0  0  0  0
   -4.1091   14.4622    8.2028 C   0  0  0  0  0  0  0  0  0  0  0  0
   -4.1799   15.1040    9.4383 C   0  0  0  0  0  0  0  0  0  0  0  0
   -4.5535   14.3541   10.5533 C   0  0  0  0  0  0  0  0  0  0  0  0
   -4.8477   12.9998   10.3992 C   0  0  0  0  0  0  0  0  0  0  0  0
   -5.2659   12.1076   11.5331 C   0  0  0  0  0  0  0  0  0  0  0  0
   -6.7562   11.7372   11.4833 C   0  0  0  0  0  0  0  0  0  0  0  0
   -7.2988   11.0528   10.2382 C   0  0  0  0  0  0  0  0  0  0  0  0
   -8.6687   10.7491   10.2621 C   0  0  0  0  0  0  0  0  0  0  0  0
   -9.2900   10.1291    9.1850 C   0  0  0  0  0  0  0  0  0  0  0  0
   -8.5664    9.8022    8.0391 C   0  0  0  0  0  0  0  0  0  0  0  0
   -7.2101   10.1014    8.0104 C   0  0  0  0  0  0  0  0  0  0  0  0
   -6.5455   10.7058    9.0945 C   0  0  0  0  0  0  0  0  0  0  0  0
   -5.0955   11.0077    8.9380 C   0  0  0  0  0  0  0  0  0  0  0  0
   -4.1540   10.0716    8.6775 C   0  0  0  0  0  0  0  0  0  0  0  0
   -4.4278    8.5891    8.6596 C   0  0  0  0  0  0  0  0  0  0  0  0
   -3.5162    7.8717    9.6687 C   0  0  0  0  0  0  0  0  0  0  0  0
   -1.8474    9.6176    9.5286 C   0  0  0  0  0  0  0  0  0  0  0  0
   -2.6932   10.4048    8.5166 C   0  0  0  0  0  0  0  0  0  0  0  0
   -4.3878   13.1625    8.0249 N   0  0  0  0  0  0  0  0  0  0  0  0
   -2.1193    8.1897    9.3919 N   0  0  0  0  0  0  0  0  0  0  0  0
  -10.9944    9.7700    9.2646 CL  0  0  0  0  0  0  0  0  0  0  0  0
  1 40  1  0  0  0  0
  2 21  1  0  0  0  0
  3 22  1  0  0  0  0
  4 23  1  0  0  0  0
  5 25  1  0  0  0  0
  6 25  1  0  0  0  0
  7 26  1  0  0  0  0
  8 26  1  0  0  0  0
  9 28  1  0  0  0  0
 10 30  1  0  0  0  0
 11 31  1  0  0  0  0
 12 35  1  0  0  0  0
 13 35  1  0  0  0  0
 14 36  1  0  0  0  0
 15 36  1  0  0  0  0
 16 37  1  0  0  0  0
 17 37  1  0  0  0  0
 18 38  1  0  0  0  0
 19 38  1  0  0  0  0
 20 24  4  0  0  0  0
 20 33  1  0  0  0  0
 20 39  4  0  0  0  0
 21 22  4  0  0  0  0
 21 39  4  0  0  0  0
 22 23  4  0  0  0  0
 23 24  4  0  0  0  0
 24 25  1  0  0  0  0
 25 26  1  0  0  0  0
 26 27  1  0  0  0  0
 27 28  4  0  0  0  0
 27 32  4  0  0  0  0
 28 29  4  0  0  0  0
 29 30  4  0  0  0  0
 29 41  1  0  0  0  0
 30 31  4  0  0  0  0
 31 32  4  0  0  0  0
 32 33  1  0  0  0  0
 33 34  2  0  0  0  0
 34 35  1  0  0  0  0
 34 38  1  0  0  0  0
 35 36  1  0  0  0  0
 36 40  1  0  0  0  0
 37 38  1  0  0  0  0
 37 40  1  0  0  0  0
M  END
$$$$
DES_SAA
  -MOLDEN-
Molden generated mol file
 41 44  0  0  0  0  0  0  0  0999 V2000
   -1.3805   -2.9526    3.9619 H   0  0  0  0  0  0  0  0  0  0  0  0
   -2.3278    3.5821    1.9765 H   0  0  0  0  0  0  0  0  0  0  0  0
   -3.4304    5.4956    3.1815 H   0  0  0  0  0  0  0  0  0  0  0  0
   -5.1953    4.9613    4.8748 H   0  0  0  0  0  0  0  0  0  0  0  0
   -5.8080    3.1241    6.5553 H   0  0  0  0  0  0  0  0  0  0  0  0
   -7.0400    3.1441    5.3031 H   0  0  0  0  0  0  0  0  0  0  0  0
   -5.6608    0.6399    6.4129 H   0  0  0  0  0  0  0  0  0  0  0  0
   -7.2928    1.2120    6.7868 H   0  0  0  0  0  0  0  0  0  0  0  0
   -9.1251    0.4042    5.4351 H   0  0  0  0  0  0  0  0  0  0  0  0
   -8.3325   -1.4489    1.6322 H   0  0  0  0  0  0  0  0  0  0  0  0
   -5.9111   -0.9070    1.8833 H   0  0  0  0  0  0  0  0  0  0  0  0
   -3.7387   -2.4542    5.2303 H   0  0  0  0  0  0  0  0  0  0  0  0
   -5.1262   -2.2581    4.1404 H   0  0  0  0  0  0  0  0  0  0  0  0
   -3.6352   -2.4332    2.1630 H   0  0  0  0  0  0  0  0  0  0  0  0
   -3.3870   -3.8448    3.2032 H   0  0  0  0  0  0  0  0  0  0  0  0
   -0.4382   -0.9097    3.3693 H   0  0  0  0  0  0  0  0  0  0  0  0
   -1.7982   -0.5794    2.2815 H   0  0  0  0  0  0  0  0  0  0  0  0
   -2.0553    0.7713    4.3300 H   0  0  0  0  0  0  0  0  0  0  0  0
   -1.9484   -0.6929    5.3408 H   0  0  0  0  0  0  0  0  0  0  0  0
   -4.3850    1.8270    3.8460 C   0  0  0  0  0  0  0  0  0  0  0  0
   -3.1072    3.4031    2.7223 C   0  0  0  0  0  0  0  0  0  0  0  0
   -3.7164    4.4647    3.3892 C   0  0  0  0  0  0  0  0  0  0  0  0
   -4.6980    4.1594    4.3238 C   0  0  0  0  0  0  0  0  0  0  0  0
   -5.0611    2.8312    4.5808 C   0  0  0  0  0  0  0  0  0  0  0  0
   -6.1329    2.6108    5.6352 C   0  0  0  0  0  0  0  0  0  0  0  0
   -6.5303    1.1721    5.9962 C   0  0  0  0  0  0  0  0  0  0  0  0
   -7.0552    0.4179    4.8065 C   0  0  0  0  0  0  0  0  0  0  0  0
   -8.4120    0.1201    4.6609 C   0  0  0  0  0  0  0  0  0  0  0  0
   -8.8572   -0.5523    3.5228 C   0  0  0  0  0  0  0  0  0  0  0  0
   -7.9690   -0.9300    2.5176 C   0  0  0  0  0  0  0  0  0  0  0  0
   -6.6157   -0.6276    2.6674 C   0  0  0  0  0  0  0  0  0  0  0  0
   -6.1420    0.0353    3.8057 C   0  0  0  0  0  0  0  0  0  0  0  0
   -4.7024    0.3746    3.9759 C   0  0  0  0  0  0  0  0  0  0  0  0
   -3.7589   -0.5701    4.2132 C   0  0  0  0  0  0  0  0  0  0  0  0
   -4.0561   -2.0434    4.2553 C   0  0  0  0  0  0  0  0  0  0  0  0
   -3.2421   -2.7565    3.1417 C   0  0  0  0  0  0  0  0  0  0  0  0
   -1.5224   -1.0414    3.2430 C   0  0  0  0  0  0  0  0  0  0  0  0
   -2.2894   -0.2976    4.3670 C   0  0  0  0  0  0  0  0  0  0  0  0
   -3.4303    2.1261    2.9359 N   0  0  0  0  0  0  0  0  0  0  0  0
   -1.8115   -2.4721    3.1701 N   0  0  0  0  0  0  0  0  0  0  0  0
  -10.5535   -0.9224    3.3573 CL  0  0  0  0  0  0  0  0  0  0  0  0
  1 40  1  0  0  0  0
  2 21  1  0  0  0  0
  3 22  1  0  0  0  0
  4 23  1  0  0  0  0
  5 25  1  0  0  0  0
  6 25  1  0  0  0  0
  7 26  1  0  0  0  0
  8 26  1  0  0  0  0
  9 28  1  0  0  0  0
 10 30  1  0  0  0  0
 11 31  1  0  0  0  0
 12 35  1  0  0  0  0
 13 35  1  0  0  0  0
 14 36  1  0  0  0  0
 15 36  1  0  0  0  0
 16 37  1  0  0  0  0
 17 37  1  0  0  0  0
 18 38  1  0  0  0  0
 19 38  1  0  0  0  0
 20 24  4  0  0  0  0
 20 33  1  0  0  0  0
 20 39  4  0  0  0  0
 21 22  4  0  0  0  0
 21 39  4  0  0  0  0
 22 23  4  0  0  0  0
 23 24  4  0  0  0  0
 24 25  1  0  0  0  0
 25 26  1  0  0  0  0
 26 27  1  0  0  0  0
 27 28  4  0  0  0  0
 27 32  4  0  0  0  0
 28 29  4  0  0  0  0
 29 30  4  0  0  0  0
 29 41  1  0  0  0  0
 30 31  4  0  0  0  0
 31 32  4  0  0  0  0
 32 33  1  0  0  0  0
 33 34  2  0  0  0  0
 34 35  1  0  0  0  0
 34 38  1  0  0  0  0
 35 36  1  0  0  0  0
 36 40  1  0  0  0  0
 37 38  1  0  0  0  0
 37 40  1  0  0  0  0
M  END
$$$$
DES_SAE
  -MOLDEN-
Molden generated mol file
 41 44  0  0  0  0  0  0  0  0999 V2000
  -12.6946   -3.1129   -4.6496 H   0  0  0  0  0  0  0  0  0  0  0  0
  -13.8795    3.5331   -5.4260 H   0  0  0  0  0  0  0  0  0  0  0  0
  -14.9559    5.4181   -4.1547 H   0  0  0  0  0  0  0  0  0  0  0  0
  -16.6686    4.8442   -2.4212 H   0  0  0  0  0  0  0  0  0  0  0  0
  -17.2146    2.9583   -0.7493 H   0  0  0  0  0  0  0  0  0  0  0  0
  -18.4818    3.0210   -1.9643 H   0  0  0  0  0  0  0  0  0  0  0  0
  -17.0896    0.4829   -0.9531 H   0  0  0  0  0  0  0  0  0  0  0  0
  -18.7132    1.0498   -0.5382 H   0  0  0  0  0  0  0  0  0  0  0  0
  -20.5712    0.2797   -1.8834 H   0  0  0  0  0  0  0  0  0  0  0  0
  -19.8367   -1.4972   -5.7340 H   0  0  0  0  0  0  0  0  0  0  0  0
  -17.4088   -0.9693   -5.5045 H   0  0  0  0  0  0  0  0  0  0  0  0
  -15.2259   -2.5331   -2.1472 H   0  0  0  0  0  0  0  0  0  0  0  0
  -16.5855   -2.3523   -3.2798 H   0  0  0  0  0  0  0  0  0  0  0  0
  -15.0497   -2.5548   -5.2038 H   0  0  0  0  0  0  0  0  0  0  0  0
  -14.8358   -3.9566   -4.1202 H   0  0  0  0  0  0  0  0  0  0  0  0
  -11.8850   -1.0120   -3.9431 H   0  0  0  0  0  0  0  0  0  0  0  0
  -13.2243   -0.7203   -5.0875 H   0  0  0  0  0  0  0  0  0  0  0  0
  -13.5299    0.6886   -3.1028 H   0  0  0  0  0  0  0  0  0  0  0  0
  -13.4271   -0.7405   -2.0366 H   0  0  0  0  0  0  0  0  0  0  0  0
  -15.8650    1.7337   -3.5229 C   0  0  0  0  0  0  0  0  0  0  0  0
  -14.6340    3.3360   -4.6594 C   0  0  0  0  0  0  0  0  0  0  0  0
  -15.2293    4.3821   -3.9560 C   0  0  0  0  0  0  0  0  0  0  0  0
  -16.1812    4.0549   -2.9986 C   0  0  0  0  0  0  0  0  0  0  0  0
  -16.5275    2.7199   -2.7531 C   0  0  0  0  0  0  0  0  0  0  0  0
  -17.5688    2.4736   -1.6740 C   0  0  0  0  0  0  0  0  0  0  0  0
  -17.9643    1.0270   -1.3424 C   0  0  0  0  0  0  0  0  0  0  0  0
  -18.5101    0.3011   -2.5404 C   0  0  0  0  0  0  0  0  0  0  0  0
  -19.8697    0.0099   -2.6731 C   0  0  0  0  0  0  0  0  0  0  0  0
  -20.3322   -0.6373   -3.8188 C   0  0  0  0  0  0  0  0  0  0  0  0
  -19.4591   -0.9973   -4.8437 C   0  0  0  0  0  0  0  0  0  0  0  0
  -18.1029   -0.7019   -4.7070 C   0  0  0  0  0  0  0  0  0  0  0  0
  -17.6127   -0.0630   -3.5621 C   0  0  0  0  0  0  0  0  0  0  0  0
  -16.1711    0.2763   -3.4066 C   0  0  0  0  0  0  0  0  0  0  0  0
  -15.2225   -0.6646   -3.1886 C   0  0  0  0  0  0  0  0  0  0  0  0
  -15.5196   -2.1402   -3.1356 C   0  0  0  0  0  0  0  0  0  0  0  0
  -14.6837   -2.8703   -4.2010 C   0  0  0  0  0  0  0  0  0  0  0  0
  -12.9648   -1.1513   -4.0974 C   0  0  0  0  0  0  0  0  0  0  0  0
  -13.7536   -0.3795   -3.0271 C   0  0  0  0  0  0  0  0  0  0  0  0
  -14.9417    2.0534   -4.4572 N   0  0  0  0  0  0  0  0  0  0  0  0
  -13.2672   -2.5799   -3.9960 N   0  0  0  0  0  0  0  0  0  0  0  0
  -22.0321   -0.9986   -3.9689 CL  0  0  0  0  0  0  0  0  0  0  0  0
  1 40  1  0  0  0  0
  2 21  1  0  0  0  0
  3 22  1  0  0  0  0
  4 23  1  0  0  0  0
  5 25  1  0  0  0  0
  6 25  1  0  0  0  0
  7 26  1  0  0  0  0
  8 26  1  0  0  0  0
  9 28  1  0  0  0  0
 10 30  1  0  0  0  0
 11 31  1  0  0  0  0
 12 35  1  0  0  0  0
 13 35  1  0  0  0  0
 14 36  1  0  0  0  0
 15 36  1  0  0  0  0
 16 37  1  0  0  0  0
 17 37  1  0  0  0  0
 18 38  1  0  0  0  0
 19 38  1  0  0  0  0
 20 24  4  0  0  0  0
 20 33  1  0  0  0  0
 20 39  4  0  0  0  0
 21 22  4  0  0  0  0
 21 39  4  0  0  0  0
 22 23  4  0  0  0  0
 23 24  4  0  0  0  0
 24 25  1  0  0  0  0
 25 26  1  0  0  0  0
 26 27  1  0  0  0  0
 27 28  4  0  0  0  0
 27 32  4  0  0  0  0
 28 29  4  0  0  0  0
 29 30  4  0  0  0  0
 29 41  1  0  0  0  0
 30 31  4  0  0  0  0
 31 32  4  0  0  0  0
 32 33  1  0  0  0  0
 33 34  2  0  0  0  0
 34 35  1  0  0  0  0
 34 38  1  0  0  0  0
 35 36  1  0  0  0  0
 36 40  1  0  0  0  0
 37 38  1  0  0  0  0
 37 40  1  0  0  0  0
M  END
$$$$
DES_SSA
  -MOLDEN-
Molden generated mol file
 41 44  0  0  0  0  0  0  0  0999 V2000
   13.5552  -18.8336   -3.9451 H   0  0  0  0  0  0  0  0  0  0  0  0
   12.0122  -11.7399   -5.3646 H   0  0  0  0  0  0  0  0  0  0  0  0
   11.3246  -10.3026   -3.4178 H   0  0  0  0  0  0  0  0  0  0  0  0
   10.0940  -11.3884   -1.5274 H   0  0  0  0  0  0  0  0  0  0  0  0
    9.9564  -13.6704   -0.3285 H   0  0  0  0  0  0  0  0  0  0  0  0
    8.4239  -13.3543   -1.1267 H   0  0  0  0  0  0  0  0  0  0  0  0
    9.9744  -15.9985   -1.1990 H   0  0  0  0  0  0  0  0  0  0  0  0
    8.5184  -15.6359   -0.2615 H   0  0  0  0  0  0  0  0  0  0  0  0
    6.3687  -16.1240   -1.2562 H   0  0  0  0  0  0  0  0  0  0  0  0
    6.0750  -16.8091   -5.4952 H   0  0  0  0  0  0  0  0  0  0  0  0
    8.4917  -16.2388   -5.7454 H   0  0  0  0  0  0  0  0  0  0  0  0
    9.8190  -18.1094   -4.1065 H   0  0  0  0  0  0  0  0  0  0  0  0
   11.2085  -18.2419   -5.2011 H   0  0  0  0  0  0  0  0  0  0  0  0
   11.5247  -19.7931   -3.2984 H   0  0  0  0  0  0  0  0  0  0  0  0
   11.2692  -18.4787   -2.1419 H   0  0  0  0  0  0  0  0  0  0  0  0
   13.0946  -16.6764   -2.0127 H   0  0  0  0  0  0  0  0  0  0  0  0
   14.4835  -16.8676   -3.0916 H   0  0  0  0  0  0  0  0  0  0  0  0
   13.0741  -16.3808   -5.0698 H   0  0  0  0  0  0  0  0  0  0  0  0
   12.8770  -15.0802   -3.8936 H   0  0  0  0  0  0  0  0  0  0  0  0
   10.5355  -14.0642   -3.5719 C   0  0  0  0  0  0  0  0  0  0  0  0
   11.4712  -12.1654   -4.5149 C   0  0  0  0  0  0  0  0  0  0  0  0
   11.0912  -11.3670   -3.4367 C   0  0  0  0  0  0  0  0  0  0  0  0
   10.4052  -11.9767   -2.3941 C   0  0  0  0  0  0  0  0  0  0  0  0
   10.1072  -13.3451   -2.4302 C   0  0  0  0  0  0  0  0  0  0  0  0
    9.3692  -13.9138   -1.2295 C   0  0  0  0  0  0  0  0  0  0  0  0
    9.0406  -15.4141   -1.2029 C   0  0  0  0  0  0  0  0  0  0  0  0
    8.1969  -15.8304   -2.3753 C   0  0  0  0  0  0  0  0  0  0  0  0
    6.8430  -16.1457   -2.2375 C   0  0  0  0  0  0  0  0  0  0  0  0
    6.0948  -16.4983   -3.3605 C   0  0  0  0  0  0  0  0  0  0  0  0
    6.6742  -16.5374   -4.6277 C   0  0  0  0  0  0  0  0  0  0  0  0
    8.0255  -16.2197   -4.7598 C   0  0  0  0  0  0  0  0  0  0  0  0
    8.7998  -15.8727   -3.6468 C   0  0  0  0  0  0  0  0  0  0  0  0
   10.2395  -15.5144   -3.7705 C   0  0  0  0  0  0  0  0  0  0  0  0
   11.1945  -16.4344   -4.0492 C   0  0  0  0  0  0  0  0  0  0  0  0
   10.8929  -17.9020   -4.1982 C   0  0  0  0  0  0  0  0  0  0  0  0
   11.6782  -18.7160   -3.1392 C   0  0  0  0  0  0  0  0  0  0  0  0
   13.3964  -17.0152   -3.0189 C   0  0  0  0  0  0  0  0  0  0  0  0
   12.6692  -16.1412   -4.0706 C   0  0  0  0  0  0  0  0  0  0  0  0
   11.2010  -13.4699   -4.5871 N   0  0  0  0  0  0  0  0  0  0  0  0
   13.1110  -18.4440   -3.1114 N   0  0  0  0  0  0  0  0  0  0  0  0
    4.4066  -16.8941   -3.1729 CL  0  0  0  0  0  0  0  0  0  0  0  0
  1 40  1  0  0  0  0
  2 21  1  0  0  0  0
  3 22  1  0  0  0  0
  4 23  1  0  0  0  0
  5 25  1  0  0  0  0
  6 25  1  0  0  0  0
  7 26  1  0  0  0  0
  8 26  1  0  0  0  0
  9 28  1  0  0  0  0
 10 30  1  0  0  0  0
 11 31  1  0  0  0  0
 12 35  1  0  0  0  0
 13 35  1  0  0  0  0
 14 36  1  0  0  0  0
 15 36  1  0  0  0  0
 16 37  1  0  0  0  0
 17 37  1  0  0  0  0
 18 38  1  0  0  0  0
 19 38  1  0  0  0  0
 20 24  4  0  0  0  0
 20 33  1  0  0  0  0
 20 39  4  0  0  0  0
 21 22  4  0  0  0  0
 21 39  4  0  0  0  0
 22 23  4  0  0  0  0
 23 24  4  0  0  0  0
 24 25  1  0  0  0  0
 25 26  1  0  0  0  0
 26 27  1  0  0  0  0
 27 28  4  0  0  0  0
 27 32  4  0  0  0  0
 28 29  4  0  0  0  0
 29 30  4  0  0  0  0
 29 41  1  0  0  0  0
 30 31  4  0  0  0  0
 31 32  4  0  0  0  0
 32 33  1  0  0  0  0
 33 34  2  0  0  0  0
 34 35  1  0  0  0  0
 34 38  1  0  0  0  0
 35 36  1  0  0  0  0
 36 40  1  0  0  0  0
 37 38  1  0  0  0  0
 37 40  1  0  0  0  0
M  END
$$$$
DES_SSE
  -MOLDEN-
Molden generated mol file
 41 44  0  0  0  0  0  0  0  0999 V2000
   -4.0039  -12.7632    4.7941 H   0  0  0  0  0  0  0  0  0  0  0  0
   -5.6779   -5.4871    2.1225 H   0  0  0  0  0  0  0  0  0  0  0  0
   -6.3761   -4.0300    4.0503 H   0  0  0  0  0  0  0  0  0  0  0  0
   -7.6158   -5.0960    5.9459 H   0  0  0  0  0  0  0  0  0  0  0  0
   -7.7573   -7.3677    7.1677 H   0  0  0  0  0  0  0  0  0  0  0  0
   -9.2864   -7.0576    6.3608 H   0  0  0  0  0  0  0  0  0  0  0  0
   -7.7377   -9.7041    6.3210 H   0  0  0  0  0  0  0  0  0  0  0  0
   -9.1988   -9.3311    7.2466 H   0  0  0  0  0  0  0  0  0  0  0  0
  -11.3423   -9.8312    6.2446 H   0  0  0  0  0  0  0  0  0  0  0  0
  -11.6093  -10.5651    2.0121 H   0  0  0  0  0  0  0  0  0  0  0  0
   -9.1914   -9.9960    1.7702 H   0  0  0  0  0  0  0  0  0  0  0  0
   -7.8706  -11.8425    3.4709 H   0  0  0  0  0  0  0  0  0  0  0  0
   -6.5169  -11.9639    2.3255 H   0  0  0  0  0  0  0  0  0  0  0  0
   -6.1463  -13.5310    4.1790 H   0  0  0  0  0  0  0  0  0  0  0  0
   -6.3633  -12.2233    5.3730 H   0  0  0  0  0  0  0  0  0  0  0  0
   -4.5624  -10.4429    5.4859 H   0  0  0  0  0  0  0  0  0  0  0  0
   -3.1891  -10.5948    4.3579 H   0  0  0  0  0  0  0  0  0  0  0  0
   -4.6366  -10.0726    2.4440 H   0  0  0  0  0  0  0  0  0  0  0  0
   -4.8231   -8.8075    3.6645 H   0  0  0  0  0  0  0  0  0  0  0  0
   -7.1645   -7.7924    3.9313 C   0  0  0  0  0  0  0  0  0  0  0  0
   -6.2239   -5.9038    2.9734 C   0  0  0  0  0  0  0  0  0  0  0  0
   -6.6094   -5.0945    4.0412 C   0  0  0  0  0  0  0  0  0  0  0  0
   -7.3005   -5.6933    5.0870 C   0  0  0  0  0  0  0  0  0  0  0  0
   -7.5982   -7.0620    5.0637 C   0  0  0  0  0  0  0  0  0  0  0  0
   -8.3412   -7.6190    6.2667 C   0  0  0  0  0  0  0  0  0  0  0  0
   -8.6709   -9.1188    6.3062 C   0  0  0  0  0  0  0  0  0  0  0  0
   -9.5079   -9.5469    5.1333 C   0  0  0  0  0  0  0  0  0  0  0  0
  -10.8621   -9.8624    5.2664 C   0  0  0  0  0  0  0  0  0  0  0  0
  -11.6030  -10.2282    4.1427 C   0  0  0  0  0  0  0  0  0  0  0  0
  -11.0160  -10.2819    2.8798 C   0  0  0  0  0  0  0  0  0  0  0  0
   -9.6640   -9.9643    2.7523 C   0  0  0  0  0  0  0  0  0  0  0  0
   -8.8974   -9.6032    3.8660 C   0  0  0  0  0  0  0  0  0  0  0  0
   -7.4568   -9.2456    3.7486 C   0  0  0  0  0  0  0  0  0  0  0  0
   -6.4986  -10.1662    3.4895 C   0  0  0  0  0  0  0  0  0  0  0  0
   -6.8017  -11.6357    3.3399 C   0  0  0  0  0  0  0  0  0  0  0  0
   -5.9863  -12.4569    4.3511 C   0  0  0  0  0  0  0  0  0  0  0  0
   -4.2723  -10.7540    4.4564 C   0  0  0  0  0  0  0  0  0  0  0  0
   -5.0239   -9.8630    3.4552 C   0  0  0  0  0  0  0  0  0  0  0  0
   -6.4943   -7.2091    2.9132 N   0  0  0  0  0  0  0  0  0  0  0  0
   -4.5663  -12.1601    4.1948 N   0  0  0  0  0  0  0  0  0  0  0  0
  -13.2922  -10.6235    4.3246 CL  0  0  0  0  0  0  0  0  0  0  0  0
  1 40  1  0  0  0  0
  2 21  1  0  0  0  0
  3 22  1  0  0  0  0
  4 23  1  0  0  0  0
  5 25  1  0  0  0  0
  6 25  1  0  0  0  0
  7 26  1  0  0  0  0
  8 26  1  0  0  0  0
  9 28  1  0  0  0  0
 10 30  1  0  0  0  0
 11 31  1  0  0  0  0
 12 35  1  0  0  0  0
 13 35  1  0  0  0  0
 14 36  1  0  0  0  0
 15 36  1  0  0  0  0
 16 37  1  0  0  0  0
 17 37  1  0  0  0  0
 18 38  1  0  0  0  0
 19 38  1  0  0  0  0
 20 24  4  0  0  0  0
 20 33  1  0  0  0  0
 20 39  4  0  0  0  0
 21 22  4  0  0  0  0
 21 39  4  0  0  0  0
 22 23  4  0  0  0  0
 23 24  4  0  0  0  0
 24 25  1  0  0  0  0
 25 26  1  0  0  0  0
 26 27  1  0  0  0  0
 27 28  4  0  0  0  0
 27 32  4  0  0  0  0
 28 29  4  0  0  0  0
 29 30  4  0  0  0  0
 29 41  1  0  0  0  0
 30 31  4  0  0  0  0
 31 32  4  0  0  0  0
 32 33  1  0  0  0  0
 33 34  2  0  0  0  0
 34 35  1  0  0  0  0
 34 38  1  0  0  0  0
 35 36  1  0  0  0  0
 36 40  1  0  0  0  0
 37 38  1  0  0  0  0
 37 40  1  0  0  0  0
M  END
$$$$
SMZ_opp
  -MOLDEN-
Molden generated mol file
 30 31  0  0  0  0  0  0  0  0999 V2000
    4.4815   -0.7600   -2.1308 H   0  0  0  0  0  0  0  0  0  0  0  0
    3.7878   -2.9602   -1.1137 H   0  0  0  0  0  0  0  0  0  0  0  0
   -1.7587    2.2625   -1.1833 H   0  0  0  0  0  0  0  0  0  0  0  0
   -3.6051    0.9411   -2.1765 H   0  0  0  0  0  0  0  0  0  0  0  0
   -2.8964   -2.1939    0.7116 H   0  0  0  0  0  0  0  0  0  0  0  0
   -1.0298   -0.8642    1.6782 H   0  0  0  0  0  0  0  0  0  0  0  0
    2.1771   -4.1598    0.3421 H   0  0  0  0  0  0  0  0  0  0  0  0
    0.5792   -3.3654    0.4676 H   0  0  0  0  0  0  0  0  0  0  0  0
    1.7569   -3.1693    1.7679 H   0  0  0  0  0  0  0  0  0  0  0  0
    1.6745    2.2423   -0.5370 H   0  0  0  0  0  0  0  0  0  0  0  0
   -5.0536   -0.9999   -1.9683 H   0  0  0  0  0  0  0  0  0  0  0  0
   -4.7772   -2.2322   -0.8294 H   0  0  0  0  0  0  0  0  0  0  0  0
    2.0010    0.2330   -0.2883 C   0  0  0  0  0  0  0  0  0  0  0  0
    3.6446   -0.8190   -1.4295 C   0  0  0  0  0  0  0  0  0  0  0  0
    3.2640   -2.0379   -0.8693 C   0  0  0  0  0  0  0  0  0  0  0  0
    2.1778   -2.0209    0.0124 C   0  0  0  0  0  0  0  0  0  0  0  0
   -1.2829    0.7690    0.3011 C   0  0  0  0  0  0  0  0  0  0  0  0
   -2.0041    1.2789   -0.7846 C   0  0  0  0  0  0  0  0  0  0  0  0
   -3.0413    0.5397   -1.3328 C   0  0  0  0  0  0  0  0  0  0  0  0
   -3.3799   -0.7238   -0.8054 C   0  0  0  0  0  0  0  0  0  0  0  0
   -2.6438   -1.2195    0.2897 C   0  0  0  0  0  0  0  0  0  0  0  0
   -1.6035   -0.4828    0.8365 C   0  0  0  0  0  0  0  0  0  0  0  0
    1.6526   -3.2577    0.6772 C   0  0  0  0  0  0  0  0  0  0  0  0
    3.0259    0.3324   -1.1586 N   0  0  0  0  0  0  0  0  0  0  0  0
    1.5445   -0.8745    0.3065 N   0  0  0  0  0  0  0  0  0  0  0  0
    1.3627    1.4280   -0.0143 N   0  0  0  0  0  0  0  0  0  0  0  0
   -4.3822   -1.4798   -1.3809 N   0  0  0  0  0  0  0  0  0  0  0  0
    0.3248    1.2095    2.3155 O   0  0  0  0  0  0  0  0  0  0  0  0
   -0.2116    3.1256    0.7608 O   0  0  0  0  0  0  0  0  0  0  0  0
    0.0336    1.7154    0.9955 S   0  0  0  0  0  0  0  0  0  0  0  0
  1 14  1  0  0  0  0
  2 15  1  0  0  0  0
  3 18  1  0  0  0  0
  4 19  1  0  0  0  0
  5 21  1  0  0  0  0
  6 22  1  0  0  0  0
  7 23  1  0  0  0  0
  8 23  1  0  0  0  0
  9 23  1  0  0  0  0
 10 26  1  0  0  0  0
 11 27  1  0  0  0  0
 12 27  1  0  0  0  0
 13 24  4  0  0  0  0
 13 25  4  0  0  0  0
 13 26  1  0  0  0  0
 14 15  4  0  0  0  0
 14 24  4  0  0  0  0
 15 16  4  0  0  0  0
 16 23  1  0  0  0  0
 16 25  4  0  0  0  0
 17 18  4  0  0  0  0
 17 22  4  0  0  0  0
 17 30  1  0  0  0  0
 18 19  4  0  0  0  0
 19 20  4  0  0  0  0
 20 21  4  0  0  0  0
 20 27  1  0  0  0  0
 21 22  4  0  0  0  0
 26 30  1  0  0  0  0
 28 30  2  0  0  0  0
 29 30  2  0  0  0  0
M  END
$$$$
SMZ_same
  -MOLDEN-
Molden generated mol file
 30 31  0  0  0  0  0  0  0  0999 V2000
   22.4487   15.2896   12.4200 H   0  0  0  0  0  0  0  0  0  0  0  0
   22.6751   14.3035   13.7890 H   0  0  0  0  0  0  0  0  0  0  0  0
   15.7525   11.3868   13.1283 H   0  0  0  0  0  0  0  0  0  0  0  0
   13.0861   14.6695   15.1521 H   0  0  0  0  0  0  0  0  0  0  0  0
   11.9832   14.1629   13.8714 H   0  0  0  0  0  0  0  0  0  0  0  0
   12.3848   15.8931   14.0540 H   0  0  0  0  0  0  0  0  0  0  0  0
   18.6482   13.5932   10.2114 H   0  0  0  0  0  0  0  0  0  0  0  0
   20.7104   14.8637   10.7724 H   0  0  0  0  0  0  0  0  0  0  0  0
   21.2880   12.3559   14.2437 H   0  0  0  0  0  0  0  0  0  0  0  0
   19.2420   11.0857   13.6556 H   0  0  0  0  0  0  0  0  0  0  0  0
   13.9385   16.6618   12.3006 H   0  0  0  0  0  0  0  0  0  0  0  0
   15.9210   16.1187   10.8436 H   0  0  0  0  0  0  0  0  0  0  0  0
   12.7844   14.8744   14.1157 C   0  0  0  0  0  0  0  0  0  0  0  0
   19.2374   13.3327   11.0880 C   0  0  0  0  0  0  0  0  0  0  0  0
   20.3848   14.0415   11.4119 C   0  0  0  0  0  0  0  0  0  0  0  0
   21.1391   13.7086   12.5552 C   0  0  0  0  0  0  0  0  0  0  0  0
   20.7081   12.6354   13.3625 C   0  0  0  0  0  0  0  0  0  0  0  0
   19.5630   11.9238   13.0383 C   0  0  0  0  0  0  0  0  0  0  0  0
   18.8255   12.2714   11.9006 C   0  0  0  0  0  0  0  0  0  0  0  0
   13.9480   14.6732   13.1913 C   0  0  0  0  0  0  0  0  0  0  0  0
   14.4097   15.6812   12.3335 C   0  0  0  0  0  0  0  0  0  0  0  0
   15.5032   15.3757   11.5286 C   0  0  0  0  0  0  0  0  0  0  0  0
   15.5765   13.2880   12.3842 C   0  0  0  0  0  0  0  0  0  0  0  0
   22.3076   14.3829   12.8485 N   0  0  0  0  0  0  0  0  0  0  0  0
   16.1481   12.0315   12.4490 N   0  0  0  0  0  0  0  0  0  0  0  0
   14.5363   13.4686   13.2172 N   0  0  0  0  0  0  0  0  0  0  0  0
   16.1076   14.1839   11.5375 N   0  0  0  0  0  0  0  0  0  0  0  0
   17.4759   10.0233   12.0513 O   0  0  0  0  0  0  0  0  0  0  0  0
   17.0621   11.5726   10.0998 O   0  0  0  0  0  0  0  0  0  0  0  0
   17.3743   11.3580   11.4925 S   0  0  0  0  0  0  0  0  0  0  0  0
  1 24  1  0  0  0  0
  2 24  1  0  0  0  0
  3 25  1  0  0  0  0
  4 13  1  0  0  0  0
  5 13  1  0  0  0  0
  6 13  1  0  0  0  0
  7 14  1  0  0  0  0
  8 15  1  0  0  0  0
  9 17  1  0  0  0  0
 10 18  1  0  0  0  0
 11 21  1  0  0  0  0
 12 22  1  0  0  0  0
 13 20  1  0  0  0  0
 14 15  4  0  0  0  0
 14 19  4  0  0  0  0
 15 16  4  0  0  0  0
 16 17  4  0  0  0  0
 16 24  1  0  0  0  0
 17 18  4  0  0  0  0
 18 19  4  0  0  0  0
 19 30  1  0  0  0  0
 20 21  4  0  0  0  0
 20 26  4  0  0  0  0
 21 22  4  0  0  0  0
 22 27  4  0  0  0  0
 23 25  1  0  0  0  0
 23 26  4  0  0  0  0
 23 27  4  0  0  0  0
 25 30  1  0  0  0  0
 28 30  2  0  0  0  0
 29 30  2  0  0  0  0
M  END
$$$$
SMZ_ext
  -MOLDEN-
Molden generated mol file
 30 31  0  0  0  0  0  0  0  0999 V2000
   24.3813   12.0182   12.6357 H   0  0  0  0  0  0  0  0  0  0  0  0
   24.2334   11.4975   11.0185 H   0  0  0  0  0  0  0  0  0  0  0  0
   18.2237   13.1087   12.0727 H   0  0  0  0  0  0  0  0  0  0  0  0
   11.8804   12.0272   12.6310 H   0  0  0  0  0  0  0  0  0  0  0  0
   12.8812   10.7524   11.8730 H   0  0  0  0  0  0  0  0  0  0  0  0
   13.0214   11.0523   13.6039 H   0  0  0  0  0  0  0  0  0  0  0  0
   20.0555   11.7296   14.4889 H   0  0  0  0  0  0  0  0  0  0  0  0
   22.5070   12.0008   14.1917 H   0  0  0  0  0  0  0  0  0  0  0  0
   22.1376   10.6799   10.0929 H   0  0  0  0  0  0  0  0  0  0  0  0
   19.6905   10.4118   10.4089 H   0  0  0  0  0  0  0  0  0  0  0  0
   12.7363   14.3084   12.1947 H   0  0  0  0  0  0  0  0  0  0  0  0
   14.7495   15.7741   11.8087 H   0  0  0  0  0  0  0  0  0  0  0  0
   12.8645   11.5447   12.6341 C   0  0  0  0  0  0  0  0  0  0  0  0
   20.5214   11.5171   13.5273 C   0  0  0  0  0  0  0  0  0  0  0  0
   21.8903   11.6652   13.3564 C   0  0  0  0  0  0  0  0  0  0  0  0
   22.4953   11.3733   12.1162 C   0  0  0  0  0  0  0  0  0  0  0  0
   21.6824   10.9225   11.0545 C   0  0  0  0  0  0  0  0  0  0  0  0
   20.3147   10.7730   11.2254 C   0  0  0  0  0  0  0  0  0  0  0  0
   19.7303   11.0743   12.4614 C   0  0  0  0  0  0  0  0  0  0  0  0
   13.9707   12.5225   12.3766 C   0  0  0  0  0  0  0  0  0  0  0  0
   13.7409   13.8896   12.1771 C   0  0  0  0  0  0  0  0  0  0  0  0
   14.8563   14.6969   11.9630 C   0  0  0  0  0  0  0  0  0  0  0  0
   16.2052   12.8916   12.1274 C   0  0  0  0  0  0  0  0  0  0  0  0
   23.8608   11.4733   11.9596 N   0  0  0  0  0  0  0  0  0  0  0  0
   17.4988   12.3948   12.0581 N   0  0  0  0  0  0  0  0  0  0  0  0
   15.2153   12.0212   12.3474 N   0  0  0  0  0  0  0  0  0  0  0  0
   16.1049   14.2224   11.9393 N   0  0  0  0  0  0  0  0  0  0  0  0
   17.4995    9.8492   11.7860 O   0  0  0  0  0  0  0  0  0  0  0  0
   17.6910   10.8151   14.0991 O   0  0  0  0  0  0  0  0  0  0  0  0
   17.9863   10.8742   12.6812 S   0  0  0  0  0  0  0  0  0  0  0  0
  1 24  1  0  0  0  0
  2 24  1  0  0  0  0
  3 25  1  0  0  0  0
  4 13  1  0  0  0  0
  5 13  1  0  0  0  0
  6 13  1  0  0  0  0
  7 14  1  0  0  0  0
  8 15  1  0  0  0  0
  9 17  1  0  0  0  0
 10 18  1  0  0  0  0
 11 21  1  0  0  0  0
 12 22  1  0  0  0  0
 13 20  1  0  0  0  0
 14 15  4  0  0  0  0
 14 19  4  0  0  0  0
 15 16  4  0  0  0  0
 16 17  4  0  0  0  0
 16 24  1  0  0  0  0
 17 18  4  0  0  0  0
 18 19  4  0  0  0  0
 19 30  1  0  0  0  0
 20 21  4  0  0  0  0
 20 26  4  0  0  0  0
 21 22  4  0  0  0  0
 22 27  4  0  0  0  0
 23 25  1  0  0  0  0
 23 26  4  0  0  0  0
 23 27  4  0  0  0  0
 25 30  1  0  0  0  0
 28 30  2  0  0  0  0
 29 30  2  0  0  0  0
M  END
$$$$
