# Supplementary material for: One Size Fits All? Development of the CPOSS209 Data Set of Experimental and Hypothetical Polymorphs for Testing Computational Modeling Methods
Source: Cryst Growth Des. 2025 Apr 28;25(9):3186–209. doi: 10.1021/acs.cgd.5c00255 (PMC12063060; doi:10.1021/acs.cgd.5c00255)
Supplement: Supplementary file 3 — cg5c00255_si_003.mol [file cg5c00255_si_003.mol]

COR_opt
  -MOLDEN-
Molden generated mol file
 36 42  0  0  0  0  0  0  0  0999 V2000
    1.2441    3.5237   -0.0039 C   0  0  0  0  0  0  0  0  0  0  0  0
   -0.0001    2.8391   -0.0018 C   0  0  0  0  0  0  0  0  0  0  0  0
   -1.2445    3.5238   -0.0023 C   0  0  0  0  0  0  0  0  0  0  0  0
   -2.4297    2.8395   -0.0002 C   0  0  0  0  0  0  0  0  0  0  0  0
   -2.4589    1.4196    0.0025 C   0  0  0  0  0  0  0  0  0  0  0  0
   -3.6739    0.6845    0.0047 C   0  0  0  0  0  0  0  0  0  0  0  0
   -3.6738   -0.6842    0.0074 C   0  0  0  0  0  0  0  0  0  0  0  0
   -2.4587   -1.4195    0.0081 C   0  0  0  0  0  0  0  0  0  0  0  0
   -2.4294   -2.8393    0.0110 C   0  0  0  0  0  0  0  0  0  0  0  0
   -1.2324   -0.7115    0.0059 C   0  0  0  0  0  0  0  0  0  0  0  0
   -1.2324    0.7116    0.0030 C   0  0  0  0  0  0  0  0  0  0  0  0
   -0.0001    1.4230    0.0009 C   0  0  0  0  0  0  0  0  0  0  0  0
   -1.2441   -3.5237    0.0116 C   0  0  0  0  0  0  0  0  0  0  0  0
    0.0001   -2.8391    0.0095 C   0  0  0  0  0  0  0  0  0  0  0  0
    1.2444   -3.5238    0.0101 C   0  0  0  0  0  0  0  0  0  0  0  0
    2.4297   -2.8395    0.0079 C   0  0  0  0  0  0  0  0  0  0  0  0
    2.4589   -1.4196    0.0049 C   0  0  0  0  0  0  0  0  0  0  0  0
    3.6739   -0.6845    0.0026 C   0  0  0  0  0  0  0  0  0  0  0  0
    3.6738    0.6842   -0.0001 C   0  0  0  0  0  0  0  0  0  0  0  0
    2.4587    1.4195   -0.0007 C   0  0  0  0  0  0  0  0  0  0  0  0
    2.4294    2.8393   -0.0034 C   0  0  0  0  0  0  0  0  0  0  0  0
    1.2324    0.7115    0.0015 C   0  0  0  0  0  0  0  0  0  0  0  0
    1.2324   -0.7116    0.0043 C   0  0  0  0  0  0  0  0  0  0  0  0
    0.0001   -1.4230    0.0065 C   0  0  0  0  0  0  0  0  0  0  0  0
    1.2402    4.6106   -0.0059 H   0  0  0  0  0  0  0  0  0  0  0  0
   -1.2406    4.6107   -0.0043 H   0  0  0  0  0  0  0  0  0  0  0  0
   -3.3729    3.3797   -0.0006 H   0  0  0  0  0  0  0  0  0  0  0  0
   -4.6132    1.2315    0.0042 H   0  0  0  0  0  0  0  0  0  0  0  0
   -4.6132   -1.2310    0.0091 H   0  0  0  0  0  0  0  0  0  0  0  0
   -3.3727   -3.3795    0.0128 H   0  0  0  0  0  0  0  0  0  0  0  0
   -1.2402   -4.6106    0.0136 H   0  0  0  0  0  0  0  0  0  0  0  0
    1.2406   -4.6107    0.0126 H   0  0  0  0  0  0  0  0  0  0  0  0
    3.3729   -3.3797    0.0083 H   0  0  0  0  0  0  0  0  0  0  0  0
    4.6132   -1.2315    0.0030 H   0  0  0  0  0  0  0  0  0  0  0  0
    4.6132    1.2310   -0.0017 H   0  0  0  0  0  0  0  0  0  0  0  0
    3.3727    3.3795   -0.0050 H   0  0  0  0  0  0  0  0  0  0  0  0
  1  2  4  0  0  0  0
  1 21  4  0  0  0  0
  1 25  1  0  0  0  0
  2  3  4  0  0  0  0
  2 12  4  0  0  0  0
  3  4  4  0  0  0  0
  3 26  1  0  0  0  0
  4  5  4  0  0  0  0
  4 27  1  0  0  0  0
  5  6  4  0  0  0  0
  5 11  4  0  0  0  0
  6  7  4  0  0  0  0
  6 28  1  0  0  0  0
  7  8  4  0  0  0  0
  7 29  1  0  0  0  0
  8  9  4  0  0  0  0
  8 10  4  0  0  0  0
  9 13  4  0  0  0  0
  9 30  1  0  0  0  0
 10 11  4  0  0  0  0
 10 24  4  0  0  0  0
 11 12  4  0  0  0  0
 12 22  4  0  0  0  0
 13 14  4  0  0  0  0
 13 31  1  0  0  0  0
 14 15  4  0  0  0  0
 14 24  4  0  0  0  0
 15 16  4  0  0  0  0
 15 32  1  0  0  0  0
 16 17  4  0  0  0  0
 16 33  1  0  0  0  0
 17 18  4  0  0  0  0
 17 23  4  0  0  0  0
 18 19  4  0  0  0  0
 18 34  1  0  0  0  0
 19 20  4  0  0  0  0
 19 35  1  0  0  0  0
 20 21  4  0  0  0  0
 20 22  4  0  0  0  0
 21 36  1  0  0  0  0
 22 23  4  0  0  0  0
 23 24  4  0  0  0  0
M  END
$$$$
ACR_opt
  -MOLDEN-
Molden generated mol file
 23 25  0  0  0  0  0  0  0  0999 V2000
   -1.1558   -0.6908   -0.0012 C   0  0  0  0  0  0  0  0  0  0  0  0
   -2.3770   -1.4254    0.0009 C   0  0  0  0  0  0  0  0  0  0  0  0
   -3.5850   -0.7709   -0.0002 C   0  0  0  0  0  0  0  0  0  0  0  0
   -3.6366    0.6508    0.0008 C   0  0  0  0  0  0  0  0  0  0  0  0
   -2.4815    1.3950   -0.0010 C   0  0  0  0  0  0  0  0  0  0  0  0
   -1.2104    0.7504    0.0015 C   0  0  0  0  0  0  0  0  0  0  0  0
   -0.0001    1.4511   -0.0010 C   0  0  0  0  0  0  0  0  0  0  0  0
    1.2103    0.7506    0.0007 C   0  0  0  0  0  0  0  0  0  0  0  0
    2.4815    1.3951   -0.0001 C   0  0  0  0  0  0  0  0  0  0  0  0
    3.6364    0.6508    0.0004 C   0  0  0  0  0  0  0  0  0  0  0  0
    3.5850   -0.7710    0.0002 C   0  0  0  0  0  0  0  0  0  0  0  0
    2.3771   -1.4255    0.0001 C   0  0  0  0  0  0  0  0  0  0  0  0
    1.1558   -0.6906   -0.0008 C   0  0  0  0  0  0  0  0  0  0  0  0
   -2.3089   -2.5058    0.0000 H   0  0  0  0  0  0  0  0  0  0  0  0
   -4.5081   -1.3369    0.0012 H   0  0  0  0  0  0  0  0  0  0  0  0
   -4.5984    1.1484   -0.0004 H   0  0  0  0  0  0  0  0  0  0  0  0
   -2.5198    2.4786    0.0001 H   0  0  0  0  0  0  0  0  0  0  0  0
   -0.0001    2.5374   -0.0002 H   0  0  0  0  0  0  0  0  0  0  0  0
    2.5202    2.4787    0.0002 H   0  0  0  0  0  0  0  0  0  0  0  0
    4.5985    1.1481    0.0004 H   0  0  0  0  0  0  0  0  0  0  0  0
    4.5080   -1.3370    0.0005 H   0  0  0  0  0  0  0  0  0  0  0  0
    2.3086   -2.5059   -0.0001 H   0  0  0  0  0  0  0  0  0  0  0  0
    0.0001   -1.3892   -0.0006 N   0  0  0  0  0  0  0  0  0  0  0  0
  1  2  4  0  0  0  0
  1  6  4  0  0  0  0
  1 23  4  0  0  0  0
  2  3  4  0  0  0  0
  2 14  1  0  0  0  0
  3  4  4  0  0  0  0
  3 15  1  0  0  0  0
  4  5  4  0  0  0  0
  4 16  1  0  0  0  0
  5  6  4  0  0  0  0
  5 17  1  0  0  0  0
  6  7  4  0  0  0  0
  7  8  4  0  0  0  0
  7 18  1  0  0  0  0
  8  9  4  0  0  0  0
  8 13  4  0  0  0  0
  9 10  4  0  0  0  0
  9 19  1  0  0  0  0
 10 11  4  0  0  0  0
 10 20  1  0  0  0  0
 11 12  4  0  0  0  0
 11 21  1  0  0  0  0
 12 13  4  0  0  0  0
 12 22  1  0  0  0  0
 13 23  4  0  0  0  0
M  END
$$$$
PTH_opt
  -MOLDEN-
Molden generated mol file
 16 17  0  0  0  0  0  0  0  0999 V2000
    0.0602    0.0074    0.0293 C   0  0  0  0  0  0  0  0  0  0  0  0
    0.0523    0.0034    1.4250 C   0  0  0  0  0  0  0  0  0  0  0  0
    1.2304    0.0024    2.1595 C   0  0  0  0  0  0  0  0  0  0  0  0
    2.4318    0.0037    1.4418 C   0  0  0  0  0  0  0  0  0  0  0  0
    2.4398    0.0074    0.0392 C   0  0  0  0  0  0  0  0  0  0  0  0
    1.2466    0.0090   -0.6920 C   0  0  0  0  0  0  0  0  0  0  0  0
   -1.3509    0.0094   -0.4537 C   0  0  0  0  0  0  0  0  0  0  0  0
   -1.3643    0.0043    1.8916 C   0  0  0  0  0  0  0  0  0  0  0  0
   -2.1244    0.0077    0.7147 N   0  0  0  0  0  0  0  0  0  0  0  0
   -1.7747    0.0122   -1.5987 O   0  0  0  0  0  0  0  0  0  0  0  0
   -1.8012    0.0025    3.0318 O   0  0  0  0  0  0  0  0  0  0  0  0
    1.2117   -0.0006    3.2418 H   0  0  0  0  0  0  0  0  0  0  0  0
    3.3739    0.0028    1.9751 H   0  0  0  0  0  0  0  0  0  0  0  0
    3.3878    0.0084   -0.4834 H   0  0  0  0  0  0  0  0  0  0  0  0
    1.2400    0.0120   -1.7744 H   0  0  0  0  0  0  0  0  0  0  0  0
   -3.1335    0.0081    0.7088 H   0  0  0  0  0  0  0  0  0  0  0  0
  1  2  4  0  0  0  0
  1  6  4  0  0  0  0
  1  7  1  0  0  0  0
  2  3  4  0  0  0  0
  2  8  1  0  0  0  0
  3  4  4  0  0  0  0
  3 12  1  0  0  0  0
  4  5  4  0  0  0  0
  4 13  1  0  0  0  0
  5  6  4  0  0  0  0
  5 14  1  0  0  0  0
  6 15  1  0  0  0  0
  7  9  1  0  0  0  0
  7 10  2  0  0  0  0
  8  9  1  0  0  0  0
  8 11  2  0  0  0  0
  9 16  1  0  0  0  0
M  END
$$$$
SAC_opt
  -MOLDEN-
Molden generated mol file
 17 18  0  0  0  0  0  0  0  0999 V2000
    1.4715   -0.5666    0.0002 S   0  0  0  0  0  0  0  0  0  0  0  0
    2.0140   -1.0572    1.2555 O   0  0  0  0  0  0  0  0  0  0  0  0
    2.0164   -1.0571   -1.2541 O   0  0  0  0  0  0  0  0  0  0  0  0
    0.0524    2.9523   -0.0002 O   0  0  0  0  0  0  0  0  0  0  0  0
    1.4661    1.1334   -0.0002 N   0  0  0  0  0  0  0  0  0  0  0  0
   -0.3035   -0.5937   -0.0005 C   0  0  0  0  0  0  0  0  0  0  0  0
   -1.1143   -1.7159   -0.0008 C   0  0  0  0  0  0  0  0  0  0  0  0
   -2.4927   -1.5028   -0.0005 C   0  0  0  0  0  0  0  0  0  0  0  0
   -3.0232   -0.2109    0.0001 C   0  0  0  0  0  0  0  0  0  0  0  0
   -2.1889    0.9043    0.0004 C   0  0  0  0  0  0  0  0  0  0  0  0
   -0.8168    0.6975    0.0001 C   0  0  0  0  0  0  0  0  0  0  0  0
    0.2292    1.7560   -0.0001 C   0  0  0  0  0  0  0  0  0  0  0  0
    2.3317    1.6548   -0.0022 H   0  0  0  0  0  0  0  0  0  0  0  0
   -0.6977   -2.7175   -0.0013 H   0  0  0  0  0  0  0  0  0  0  0  0
   -3.1623   -2.3573   -0.0008 H   0  0  0  0  0  0  0  0  0  0  0  0
   -4.1004   -0.0767    0.0003 H   0  0  0  0  0  0  0  0  0  0  0  0
   -2.5786    1.9170    0.0009 H   0  0  0  0  0  0  0  0  0  0  0  0
  1  2  2  0  0  0  0
  1  3  2  0  0  0  0
  1  5  1  0  0  0  0
  1  6  1  0  0  0  0
  4 12  2  0  0  0  0
  5 12  1  0  0  0  0
  5 13  1  0  0  0  0
  6  7  4  0  0  0  0
  6 11  4  0  0  0  0
  7  8  4  0  0  0  0
  7 14  1  0  0  0  0
  8  9  4  0  0  0  0
  8 15  1  0  0  0  0
  9 10  4  0  0  0  0
  9 16  1  0  0  0  0
 10 11  4  0  0  0  0
 10 17  1  0  0  0  0
 11 12  1  0  0  0  0
M  END
$$$$
FLU_OPT
  -MOLDEN-
Molden generated mol file
 12 12  0  0  0  0  0  0  0  0999 V2000
    2.5384    0.2827    0.0005 F   0  0  0  0  0  0  0  0  0  0  0  0
   -2.8694    0.2950    0.0006 O   0  0  0  0  0  0  0  0  0  0  0  0
    1.0705   -2.0990   -0.0004 O   0  0  0  0  0  0  0  0  0  0  0  0
   -0.8759    1.4429   -0.0013 N   0  0  0  0  0  0  0  0  0  0  0  0
   -0.8743   -0.8654    0.0006 N   0  0  0  0  0  0  0  0  0  0  0  0
   -1.3951    2.3065    0.0000 H   0  0  0  0  0  0  0  0  0  0  0  0
   -1.4010   -1.7298    0.0007 H   0  0  0  0  0  0  0  0  0  0  0  0
    0.9971    2.4124   -0.0008 H   0  0  0  0  0  0  0  0  0  0  0  0
   -1.6462    0.2925    0.0001 C   0  0  0  0  0  0  0  0  0  0  0  0
    0.5205   -1.0051    0.0001 C   0  0  0  0  0  0  0  0  0  0  0  0
    1.1936    0.2925    0.0001 C   0  0  0  0  0  0  0  0  0  0  0  0
    0.5053    1.4517   -0.0005 C   0  0  0  0  0  0  0  0  0  0  0  0
  1 11  1  0  0  0  0
  2  9  2  0  0  0  0
  3 10  2  0  0  0  0
  4  6  1  0  0  0  0
  4  9  1  0  0  0  0
  4 12  1  0  0  0  0
  5  7  1  0  0  0  0
  5  9  1  0  0  0  0
  5 10  1  0  0  0  0
  8 12  1  0  0  0  0
 10 11  1  0  0  0  0
 11 12  2  0  0  0  0
M  END
$$$$
CBZ_In
  -MOLDEN-
Molden generated mol file
 30 32  0  0  0  0  0  0  0  0999 V2000
   -0.9558    4.2047    5.2250 H   0  0  0  0  0  0  0  0  0  0  0  0
   -1.4339    5.3269    3.0405 H   0  0  0  0  0  0  0  0  0  0  0  0
    0.3290    5.3730    1.2577 H   0  0  0  0  0  0  0  0  0  0  0  0
    2.5458    4.3225    1.6852 H   0  0  0  0  0  0  0  0  0  0  0  0
    3.9297    2.8620    2.9640 H   0  0  0  0  0  0  0  0  0  0  0  0
    5.1264    2.5979    4.9715 H   0  0  0  0  0  0  0  0  0  0  0  0
    5.7214    3.6366    7.0517 H   0  0  0  0  0  0  0  0  0  0  0  0
    5.1149    4.4430    9.3273 H   0  0  0  0  0  0  0  0  0  0  0  0
    2.6997    4.6540    9.9726 H   0  0  0  0  0  0  0  0  0  0  0  0
    0.9222    3.9892    8.3379 H   0  0  0  0  0  0  0  0  0  0  0  0
    1.7318    1.2654    7.7660 H   0  0  0  0  0  0  0  0  0  0  0  0
    0.3330    0.2992    7.4784 H   0  0  0  0  0  0  0  0  0  0  0  0
    1.0562    3.6607    4.6895 C   0  0  0  0  0  0  0  0  0  0  0  0
   -0.1887    4.2624    4.4503 C   0  0  0  0  0  0  0  0  0  0  0  0
   -0.4532    4.8779    3.2222 C   0  0  0  0  0  0  0  0  0  0  0  0
    0.5323    4.8997    2.2226 C   0  0  0  0  0  0  0  0  0  0  0  0
    1.7731    4.3073    2.4610 C   0  0  0  0  0  0  0  0  0  0  0  0
    2.0708    3.6857    3.6979 C   0  0  0  0  0  0  0  0  0  0  0  0
    3.3983    3.1095    3.8911 C   0  0  0  0  0  0  0  0  0  0  0  0
    4.0925    2.9545    5.0529 C   0  0  0  0  0  0  0  0  0  0  0  0
    3.6800    3.3554    6.3944 C   0  0  0  0  0  0  0  0  0  0  0  0
    4.6684    3.7137    7.3424 C   0  0  0  0  0  0  0  0  0  0  0  0
    4.3285    4.1725    8.6169 C   0  0  0  0  0  0  0  0  0  0  0  0
    2.9770    4.2901    8.9792 C   0  0  0  0  0  0  0  0  0  0  0  0
    1.9793    3.9298    8.0660 C   0  0  0  0  0  0  0  0  0  0  0  0
    2.3179    3.4376    6.7919 C   0  0  0  0  0  0  0  0  0  0  0  0
    0.4588    1.8629    6.2313 C   0  0  0  0  0  0  0  0  0  0  0  0
    0.7782    1.2105    7.4146 N   0  0  0  0  0  0  0  0  0  0  0  0
    1.2843    2.9648    5.9205 N   0  0  0  0  0  0  0  0  0  0  0  0
   -0.4922    1.5281    5.5243 O   0  0  0  0  0  0  0  0  0  0  0  0
  1 14  1  0  0  0  0
  2 15  1  0  0  0  0
  3 16  1  0  0  0  0
  4 17  1  0  0  0  0
  5 19  1  0  0  0  0
  6 20  1  0  0  0  0
  7 22  1  0  0  0  0
  8 23  1  0  0  0  0
  9 24  1  0  0  0  0
 10 25  1  0  0  0  0
 11 28  1  0  0  0  0
 12 28  1  0  0  0  0
 13 14  4  0  0  0  0
 13 18  4  0  0  0  0
 13 29  1  0  0  0  0
 14 15  4  0  0  0  0
 15 16  4  0  0  0  0
 16 17  4  0  0  0  0
 17 18  4  0  0  0  0
 18 19  1  0  0  0  0
 19 20  2  0  0  0  0
 20 21  1  0  0  0  0
 21 22  4  0  0  0  0
 21 26  4  0  0  0  0
 22 23  4  0  0  0  0
 23 24  4  0  0  0  0
 24 25  4  0  0  0  0
 25 26  4  0  0  0  0
 26 29  1  0  0  0  0
 27 28  1  0  0  0  0
 27 29  1  0  0  0  0
 27 30  2  0  0  0  0
M  END
$$$$
CBZ_Out
  -MOLDEN-
Molden generated mol file
 30 32  0  0  0  0  0  0  0  0999 V2000
    2.2958    3.4725    6.8027 C   0  0  0  0  0  0  0  0  0  0  0  0
    3.6569    3.3537    6.4126 C   0  0  0  0  0  0  0  0  0  0  0  0
    4.6490    3.6965    7.3620 C   0  0  0  0  0  0  0  0  0  0  0  0
    4.3159    4.1746    8.6315 C   0  0  0  0  0  0  0  0  0  0  0  0
    2.9669    4.3345    8.9860 C   0  0  0  0  0  0  0  0  0  0  0  0
    1.9651    3.9924    8.0689 C   0  0  0  0  0  0  0  0  0  0  0  0
    4.0628    2.9318    5.0761 C   0  0  0  0  0  0  0  0  0  0  0  0
    3.3718    3.0888    3.9126 C   0  0  0  0  0  0  0  0  0  0  0  0
    2.0540    3.6839    3.7104 C   0  0  0  0  0  0  0  0  0  0  0  0
    1.0366    3.6870    4.6999 C   0  0  0  0  0  0  0  0  0  0  0  0
   -0.2002    4.2998    4.4474 C   0  0  0  0  0  0  0  0  0  0  0  0
   -0.4540    4.9005    3.2098 C   0  0  0  0  0  0  0  0  0  0  0  0
    0.5351    4.8965    2.2135 C   0  0  0  0  0  0  0  0  0  0  0  0
    1.7677    4.2921    2.4641 C   0  0  0  0  0  0  0  0  0  0  0  0
    1.2516    3.0082    5.9422 N   0  0  0  0  0  0  0  0  0  0  0  0
    0.4369    1.8920    6.2479 C   0  0  0  0  0  0  0  0  0  0  0  0
   -0.5216    1.5664    5.5463 O   0  0  0  0  0  0  0  0  0  0  0  0
    0.8321    1.1697    7.3554 N   0  0  0  0  0  0  0  0  0  0  0  0
   -0.9698    4.2617    5.2209 H   0  0  0  0  0  0  0  0  0  0  0  0
   -1.4288    5.3579    3.0181 H   0  0  0  0  0  0  0  0  0  0  0  0
    0.3407    5.3585    1.2413 H   0  0  0  0  0  0  0  0  0  0  0  0
    2.5423    4.2860    1.6901 H   0  0  0  0  0  0  0  0  0  0  0  0
    3.8996    2.8223    2.9887 H   0  0  0  0  0  0  0  0  0  0  0  0
    5.0893    2.5542    4.9990 H   0  0  0  0  0  0  0  0  0  0  0  0
    5.7011    3.5886    7.0782 H   0  0  0  0  0  0  0  0  0  0  0  0
    5.1062    4.4303    9.3431 H   0  0  0  0  0  0  0  0  0  0  0  0
    2.6949    4.7207    9.9725 H   0  0  0  0  0  0  0  0  0  0  0  0
    0.9074    4.1015    8.3270 H   0  0  0  0  0  0  0  0  0  0  0  0
    1.4972    1.5417    8.0258 H   0  0  0  0  0  0  0  0  0  0  0  0
    0.1541    0.4880    7.6765 H   0  0  0  0  0  0  0  0  0  0  0  0
  1  2  4  0  0  0  0
  1  6  4  0  0  0  0
  1 15  1  0  0  0  0
  2  3  4  0  0  0  0
  2  7  1  0  0  0  0
  3  4  4  0  0  0  0
  3 25  1  0  0  0  0
  4  5  4  0  0  0  0
  4 26  1  0  0  0  0
  5  6  4  0  0  0  0
  5 27  1  0  0  0  0
  6 28  1  0  0  0  0
  7  8  2  0  0  0  0
  7 24  1  0  0  0  0
  8  9  1  0  0  0  0
  8 23  1  0  0  0  0
  9 10  4  0  0  0  0
  9 14  4  0  0  0  0
 10 11  4  0  0  0  0
 10 15  1  0  0  0  0
 11 12  4  0  0  0  0
 11 19  1  0  0  0  0
 12 13  4  0  0  0  0
 12 20  1  0  0  0  0
 13 14  4  0  0  0  0
 13 21  1  0  0  0  0
 14 22  1  0  0  0  0
 15 16  1  0  0  0  0
 16 17  2  0  0  0  0
 16 18  1  0  0  0  0
 18 29  1  0  0  0  0
 18 30  1  0  0  0  0
M  END
$$$$
DHC_AntiIn
  -MOLDEN-
Molden generated mol file
 32 34  0  0  0  0  0  0  0  0999 V2000
    1.1832    4.7396    2.7644 C   0  0  0  0  0  0  0  0  0  0  0  0
    1.7915    4.1378    3.8870 C   0  0  0  0  0  0  0  0  0  0  0  0
    0.9470    3.7173    4.9423 C   0  0  0  0  0  0  0  0  0  0  0  0
   -0.4497    3.8860    4.8388 C   0  0  0  0  0  0  0  0  0  0  0  0
   -1.0228    4.4621    3.7047 C   0  0  0  0  0  0  0  0  0  0  0  0
   -0.1991    4.9016    2.6584 C   0  0  0  0  0  0  0  0  0  0  0  0
    3.3089    4.0043    3.8344 C   0  0  0  0  0  0  0  0  0  0  0  0
    4.0098    3.2145    4.9553 C   0  0  0  0  0  0  0  0  0  0  0  0
    3.8008    3.8570    6.3018 C   0  0  0  0  0  0  0  0  0  0  0  0
    2.5057    3.8271    6.8631 C   0  0  0  0  0  0  0  0  0  0  0  0
    2.2422    4.4475    8.0971 C   0  0  0  0  0  0  0  0  0  0  0  0
    3.2740    5.1016    8.7830 C   0  0  0  0  0  0  0  0  0  0  0  0
    4.5628    5.1451    8.2312 C   0  0  0  0  0  0  0  0  0  0  0  0
    4.8186    4.5313    6.9973 C   0  0  0  0  0  0  0  0  0  0  0  0
    1.4639    3.1384    6.1538 N   0  0  0  0  0  0  0  0  0  0  0  0
    0.9307    1.9172    6.6237 C   0  0  0  0  0  0  0  0  0  0  0  0
    1.4976    1.4564    7.8041 N   0  0  0  0  0  0  0  0  0  0  0  0
    0.0160    1.3182    6.0566 O   0  0  0  0  0  0  0  0  0  0  0  0
   -1.0764    3.5387    5.6615 H   0  0  0  0  0  0  0  0  0  0  0  0
   -2.1090    4.5763    3.6441 H   0  0  0  0  0  0  0  0  0  0  0  0
   -0.6307    5.3631    1.7654 H   0  0  0  0  0  0  0  0  0  0  0  0
    1.8301    5.0742    1.9453 H   0  0  0  0  0  0  0  0  0  0  0  0
    3.5705    3.5421    2.8649 H   0  0  0  0  0  0  0  0  0  0  0  0
    3.6254    2.1788    4.9692 H   0  0  0  0  0  0  0  0  0  0  0  0
    5.8249    4.5670    6.5662 H   0  0  0  0  0  0  0  0  0  0  0  0
    5.3695    5.6594    8.7619 H   0  0  0  0  0  0  0  0  0  0  0  0
    3.0679    5.5850    9.7424 H   0  0  0  0  0  0  0  0  0  0  0  0
    1.2287    4.4063    8.5050 H   0  0  0  0  0  0  0  0  0  0  0  0
    2.4304    1.7614    8.0710 H   0  0  0  0  0  0  0  0  0  0  0  0
    1.2649    0.4858    7.9926 H   0  0  0  0  0  0  0  0  0  0  0  0
    3.7466    5.0207    3.8066 H   0  0  0  0  0  0  0  0  0  0  0  0
    5.0877    3.1590    4.7278 H   0  0  0  0  0  0  0  0  0  0  0  0
  1  2  4  0  0  0  0
  1  6  4  0  0  0  0
  1 22  1  0  0  0  0
  2  3  4  0  0  0  0
  2  7  1  0  0  0  0
  3  4  4  0  0  0  0
  3 15  1  0  0  0  0
  4  5  4  0  0  0  0
  4 19  1  0  0  0  0
  5  6  4  0  0  0  0
  5 20  1  0  0  0  0
  6 21  1  0  0  0  0
  7  8  1  0  0  0  0
  7 23  1  0  0  0  0
  7 31  1  0  0  0  0
  8  9  1  0  0  0  0
  8 24  1  0  0  0  0
  8 32  1  0  0  0  0
  9 10  4  0  0  0  0
  9 14  4  0  0  0  0
 10 11  4  0  0  0  0
 10 15  1  0  0  0  0
 11 12  4  0  0  0  0
 11 28  1  0  0  0  0
 12 13  4  0  0  0  0
 12 27  1  0  0  0  0
 13 14  4  0  0  0  0
 13 26  1  0  0  0  0
 14 25  1  0  0  0  0
 15 16  1  0  0  0  0
 16 17  1  0  0  0  0
 16 18  2  0  0  0  0
 17 29  1  0  0  0  0
 17 30  1  0  0  0  0
M  END
$$$$
DHC_AntiOut
  -MOLDEN-
Molden generated mol file
 32 34  0  0  0  0  0  0  0  0999 V2000
    4.8036    4.5264    7.0175 C   0  0  0  0  0  0  0  0  0  0  0  0
    3.7799    3.8604    6.3239 C   0  0  0  0  0  0  0  0  0  0  0  0
    2.4809    3.8613    6.8753 C   0  0  0  0  0  0  0  0  0  0  0  0
    2.2185    4.5098    8.0954 C   0  0  0  0  0  0  0  0  0  0  0  0
    3.2570    5.1539    8.7826 C   0  0  0  0  0  0  0  0  0  0  0  0
    4.5506    5.1622    8.2414 C   0  0  0  0  0  0  0  0  0  0  0  0
    3.9826    3.1918    4.9897 C   0  0  0  0  0  0  0  0  0  0  0  0
    3.2951    3.9721    3.8530 C   0  0  0  0  0  0  0  0  0  0  0  0
    1.7799    4.1341    3.8978 C   0  0  0  0  0  0  0  0  0  0  0  0
    1.1845    4.7291    2.7647 C   0  0  0  0  0  0  0  0  0  0  0  0
   -0.1952    4.9086    2.6516 C   0  0  0  0  0  0  0  0  0  0  0  0
   -1.0297    4.4944    3.6999 C   0  0  0  0  0  0  0  0  0  0  0  0
   -0.4685    3.9272    4.8445 C   0  0  0  0  0  0  0  0  0  0  0  0
    0.9252    3.7431    4.9559 C   0  0  0  0  0  0  0  0  0  0  0  0
    1.4312    3.1755    6.1767 N   0  0  0  0  0  0  0  0  0  0  0  0
    0.9232    1.9355    6.6299 C   0  0  0  0  0  0  0  0  0  0  0  0
    0.0001    1.3435    6.0692 O   0  0  0  0  0  0  0  0  0  0  0  0
    1.5936    1.4031    7.7188 N   0  0  0  0  0  0  0  0  0  0  0  0
   -1.1015    3.5992    5.6705 H   0  0  0  0  0  0  0  0  0  0  0  0
   -2.1140    4.6214    3.6320 H   0  0  0  0  0  0  0  0  0  0  0  0
   -0.6171    5.3637    1.7507 H   0  0  0  0  0  0  0  0  0  0  0  0
    1.8384    5.0426    1.9428 H   0  0  0  0  0  0  0  0  0  0  0  0
    3.5503    3.4862    2.8935 H   0  0  0  0  0  0  0  0  0  0  0  0
    3.5849    2.1620    5.0264 H   0  0  0  0  0  0  0  0  0  0  0  0
    5.8140    4.5369    6.5948 H   0  0  0  0  0  0  0  0  0  0  0  0
    5.3631    5.6680    8.7711 H   0  0  0  0  0  0  0  0  0  0  0  0
    3.0518    5.6593    9.7308 H   0  0  0  0  0  0  0  0  0  0  0  0
    1.1965    4.5104    8.4866 H   0  0  0  0  0  0  0  0  0  0  0  0
    2.1649    1.9936    8.3167 H   0  0  0  0  0  0  0  0  0  0  0  0
    1.1018    0.6315    8.1577 H   0  0  0  0  0  0  0  0  0  0  0  0
    3.7503    4.9801    3.8051 H   0  0  0  0  0  0  0  0  0  0  0  0
    5.0598    3.1178    4.7651 H   0  0  0  0  0  0  0  0  0  0  0  0
  1  2  4  0  0  0  0
  1  6  4  0  0  0  0
  1 25  1  0  0  0  0
  2  3  4  0  0  0  0
  2  7  1  0  0  0  0
  3  4  4  0  0  0  0
  3 15  1  0  0  0  0
  4  5  4  0  0  0  0
  4 28  1  0  0  0  0
  5  6  4  0  0  0  0
  5 27  1  0  0  0  0
  6 26  1  0  0  0  0
  7  8  1  0  0  0  0
  7 24  1  0  0  0  0
  7 32  1  0  0  0  0
  8  9  1  0  0  0  0
  8 23  1  0  0  0  0
  8 31  1  0  0  0  0
  9 10  4  0  0  0  0
  9 14  4  0  0  0  0
 10 11  4  0  0  0  0
 10 22  1  0  0  0  0
 11 12  4  0  0  0  0
 11 21  1  0  0  0  0
 12 13  4  0  0  0  0
 12 20  1  0  0  0  0
 13 14  4  0  0  0  0
 13 19  1  0  0  0  0
 14 15  1  0  0  0  0
 15 16  1  0  0  0  0
 16 17  2  0  0  0  0
 16 18  1  0  0  0  0
 18 29  1  0  0  0  0
 18 30  1  0  0  0  0
M  END
$$$$
DHC_SynIn
  -MOLDEN-
Molden generated mol file
 32 34  0  0  0  0  0  0  0  0999 V2000
    2.3842    3.2630    6.7983 C   0  0  0  0  0  0  0  0  0  0  0  0
    3.6205    3.7637    6.3151 C   0  0  0  0  0  0  0  0  0  0  0  0
    4.5335    4.2736    7.2626 C   0  0  0  0  0  0  0  0  0  0  0  0
    4.2674    4.2875    8.6336 C   0  0  0  0  0  0  0  0  0  0  0  0
    3.0392    3.7962    9.0986 C   0  0  0  0  0  0  0  0  0  0  0  0
    2.1052    3.3057    8.1842 C   0  0  0  0  0  0  0  0  0  0  0  0
    4.0544    3.8250    4.8565 C   0  0  0  0  0  0  0  0  0  0  0  0
    3.1470    3.1731    3.7979 C   0  0  0  0  0  0  0  0  0  0  0  0
    1.7706    3.7871    3.7618 C   0  0  0  0  0  0  0  0  0  0  0  0
    0.8964    3.5459    4.8392 C   0  0  0  0  0  0  0  0  0  0  0  0
   -0.4009    4.0773    4.8511 C   0  0  0  0  0  0  0  0  0  0  0  0
   -0.8313    4.8774    3.7856 C   0  0  0  0  0  0  0  0  0  0  0  0
    0.0362    5.1484    2.7174 C   0  0  0  0  0  0  0  0  0  0  0  0
    1.3281    4.6065    2.7096 C   0  0  0  0  0  0  0  0  0  0  0  0
    1.3697    2.7347    5.9298 N   0  0  0  0  0  0  0  0  0  0  0  0
    0.7721    1.4655    6.0961 C   0  0  0  0  0  0  0  0  0  0  0  0
   -0.1878    1.0994    5.4170 O   0  0  0  0  0  0  0  0  0  0  0  0
    1.3278    0.6695    7.0884 N   0  0  0  0  0  0  0  0  0  0  0  0
   -1.0617    3.8495    5.6905 H   0  0  0  0  0  0  0  0  0  0  0  0
   -1.8440    5.2910    3.7915 H   0  0  0  0  0  0  0  0  0  0  0  0
   -0.2965    5.7771    1.8861 H   0  0  0  0  0  0  0  0  0  0  0  0
    2.0021    4.8067    1.8697 H   0  0  0  0  0  0  0  0  0  0  0  0
    3.0633    2.0898    3.9985 H   0  0  0  0  0  0  0  0  0  0  0  0
    5.0641    3.3796    4.7848 H   0  0  0  0  0  0  0  0  0  0  0  0
    5.4902    4.6634    6.8966 H   0  0  0  0  0  0  0  0  0  0  0  0
    5.0092    4.6843    9.3327 H   0  0  0  0  0  0  0  0  0  0  0  0
    2.7991    3.8130   10.1657 H   0  0  0  0  0  0  0  0  0  0  0  0
    1.1349    2.9381    8.5273 H   0  0  0  0  0  0  0  0  0  0  0  0
    2.2885    0.8310    7.3818 H   0  0  0  0  0  0  0  0  0  0  0  0
    1.0356   -0.3005    7.0119 H   0  0  0  0  0  0  0  0  0  0  0  0
    3.6308    3.2803    2.8125 H   0  0  0  0  0  0  0  0  0  0  0  0
    4.1824    4.8913    4.5887 H   0  0  0  0  0  0  0  0  0  0  0  0
  1  2  4  0  0  0  0
  1  6  4  0  0  0  0
  1 15  1  0  0  0  0
  2  3  4  0  0  0  0
  2  7  1  0  0  0  0
  3  4  4  0  0  0  0
  3 25  1  0  0  0  0
  4  5  4  0  0  0  0
  4 26  1  0  0  0  0
  5  6  4  0  0  0  0
  5 27  1  0  0  0  0
  6 28  1  0  0  0  0
  7  8  1  0  0  0  0
  7 24  1  0  0  0  0
  7 32  1  0  0  0  0
  8  9  1  0  0  0  0
  8 23  1  0  0  0  0
  8 31  1  0  0  0  0
  9 10  4  0  0  0  0
  9 14  4  0  0  0  0
 10 11  4  0  0  0  0
 10 15  1  0  0  0  0
 11 12  4  0  0  0  0
 11 19  1  0  0  0  0
 12 13  4  0  0  0  0
 12 20  1  0  0  0  0
 13 14  4  0  0  0  0
 13 21  1  0  0  0  0
 14 22  1  0  0  0  0
 15 16  1  0  0  0  0
 16 17  2  0  0  0  0
 16 18  1  0  0  0  0
 18 29  1  0  0  0  0
 18 30  1  0  0  0  0
M  END
$$$$
DHC_SynOut
  -MOLDEN-
Molden generated mol file
 32 34  0  0  0  0  0  0  0  0999 V2000
    1.3273    4.5893    2.7084 C   0  0  0  0  0  0  0  0  0  0  0  0
    1.7555    3.7805    3.7746 C   0  0  0  0  0  0  0  0  0  0  0  0
    0.8739    3.5674    4.8524 C   0  0  0  0  0  0  0  0  0  0  0  0
   -0.4170    4.1137    4.8504 C   0  0  0  0  0  0  0  0  0  0  0  0
   -0.8335    4.9021    3.7706 C   0  0  0  0  0  0  0  0  0  0  0  0
    0.0419    5.1467    2.7025 C   0  0  0  0  0  0  0  0  0  0  0  0
    3.1232    3.1470    3.8241 C   0  0  0  0  0  0  0  0  0  0  0  0
    4.0398    3.8019    4.8732 C   0  0  0  0  0  0  0  0  0  0  0  0
    3.6050    3.7618    6.3316 C   0  0  0  0  0  0  0  0  0  0  0  0
    2.3574    3.2907    6.8139 C   0  0  0  0  0  0  0  0  0  0  0  0
    2.0749    3.3541    8.1991 C   0  0  0  0  0  0  0  0  0  0  0  0
    3.0171    3.8276    9.1151 C   0  0  0  0  0  0  0  0  0  0  0  0
    4.2580    4.2851    8.6496 C   0  0  0  0  0  0  0  0  0  0  0  0
    4.5257    4.2581    7.2788 C   0  0  0  0  0  0  0  0  0  0  0  0
    1.3352    2.7674    5.9557 N   0  0  0  0  0  0  0  0  0  0  0  0
    0.7388    1.4950    6.1327 C   0  0  0  0  0  0  0  0  0  0  0  0
    1.4111    0.6421    6.9885 N   0  0  0  0  0  0  0  0  0  0  0  0
   -0.2651    1.1513    5.5079 O   0  0  0  0  0  0  0  0  0  0  0  0
   -1.0839    3.9054    5.6900 H   0  0  0  0  0  0  0  0  0  0  0  0
   -1.8414    5.3273    3.7653 H   0  0  0  0  0  0  0  0  0  0  0  0
   -0.2798    5.7666    1.8603 H   0  0  0  0  0  0  0  0  0  0  0  0
    2.0067    4.7682    1.8679 H   0  0  0  0  0  0  0  0  0  0  0  0
    3.0238    2.0689    4.0437 H   0  0  0  0  0  0  0  0  0  0  0  0
    5.0436    3.3428    4.8070 H   0  0  0  0  0  0  0  0  0  0  0  0
    5.4922    4.6236    6.9134 H   0  0  0  0  0  0  0  0  0  0  0  0
    5.0074    4.6687    9.3478 H   0  0  0  0  0  0  0  0  0  0  0  0
    2.7730    3.8617   10.1808 H   0  0  0  0  0  0  0  0  0  0  0  0
    1.0853    3.0349    8.5393 H   0  0  0  0  0  0  0  0  0  0  0  0
    2.1143    0.9879    7.6343 H   0  0  0  0  0  0  0  0  0  0  0  0
    0.8786   -0.1770    7.2613 H   0  0  0  0  0  0  0  0  0  0  0  0
    3.6098    3.2312    2.8378 H   0  0  0  0  0  0  0  0  0  0  0  0
    4.1807    4.8635    4.5932 H   0  0  0  0  0  0  0  0  0  0  0  0
  1  2  4  0  0  0  0
  1  6  4  0  0  0  0
  1 22  1  0  0  0  0
  2  3  4  0  0  0  0
  2  7  1  0  0  0  0
  3  4  4  0  0  0  0
  3 15  1  0  0  0  0
  4  5  4  0  0  0  0
  4 19  1  0  0  0  0
  5  6  4  0  0  0  0
  5 20  1  0  0  0  0
  6 21  1  0  0  0  0
  7  8  1  0  0  0  0
  7 23  1  0  0  0  0
  7 31  1  0  0  0  0
  8  9  1  0  0  0  0
  8 24  1  0  0  0  0
  8 32  1  0  0  0  0
  9 10  4  0  0  0  0
  9 14  4  0  0  0  0
 10 11  4  0  0  0  0
 10 15  1  0  0  0  0
 11 12  4  0  0  0  0
 11 28  1  0  0  0  0
 12 13  4  0  0  0  0
 12 27  1  0  0  0  0
 13 14  4  0  0  0  0
 13 26  1  0  0  0  0
 14 25  1  0  0  0  0
 15 16  1  0  0  0  0
 16 17  1  0  0  0  0
 16 18  2  0  0  0  0
 17 29  1  0  0  0  0
 17 30  1  0  0  0  0
M  END
$$$$
CYH_AntiIn
  -MOLDEN-
Molden generated mol file
 33 35  0  0  0  0  0  0  0  0999 V2000
    5.4130   17.7222   11.7263 C   0  0  0  0  0  0  0  0  0  0  0  0
    6.3972   17.7594   10.7161 C   0  0  0  0  0  0  0  0  0  0  0  0
    6.7054   16.6473    9.9302 C   0  0  0  0  0  0  0  0  0  0  0  0
    6.0172   15.4473   10.1494 C   0  0  0  0  0  0  0  0  0  0  0  0
    5.0350   15.3974   11.1404 C   0  0  0  0  0  0  0  0  0  0  0  0
    4.7067   16.5134   11.9402 C   0  0  0  0  0  0  0  0  0  0  0  0
    3.6120   16.2762   12.9745 C   0  0  0  0  0  0  0  0  0  0  0  0
    2.9869   17.4945   13.6752 C   0  0  0  0  0  0  0  0  0  0  0  0
    3.9683   18.2082   14.5730 C   0  0  0  0  0  0  0  0  0  0  0  0
    3.8508   18.1534   15.9719 C   0  0  0  0  0  0  0  0  0  0  0  0
    4.7841   18.7844   16.8068 C   0  0  0  0  0  0  0  0  0  0  0  0
    5.8581   19.4830   16.2415 C   0  0  0  0  0  0  0  0  0  0  0  0
    5.9867   19.5438   14.8467 C   0  0  0  0  0  0  0  0  0  0  0  0
    5.0563   18.9117   14.0004 C   0  0  0  0  0  0  0  0  0  0  0  0
    4.0667   19.8874   11.8245 C   0  0  0  0  0  0  0  0  0  0  0  0
    5.1933   19.0271   12.4913 C   0  0  0  0  0  0  0  0  0  0  0  0
    3.6932   19.7114   10.6667 O   0  0  0  0  0  0  0  0  0  0  0  0
    3.6080   20.9144   12.6085 N   0  0  0  0  0  0  0  0  0  0  0  0
    6.9310   18.7004   10.5442 H   0  0  0  0  0  0  0  0  0  0  0  0
    7.4750   16.7178    9.1560 H   0  0  0  0  0  0  0  0  0  0  0  0
    6.2385   14.5589    9.5502 H   0  0  0  0  0  0  0  0  0  0  0  0
    4.4885   14.4621   11.3081 H   0  0  0  0  0  0  0  0  0  0  0  0
    4.0093   15.5974   13.7541 H   0  0  0  0  0  0  0  0  0  0  0  0
    2.1276   17.1485   14.2747 H   0  0  0  0  0  0  0  0  0  0  0  0
    3.0095   17.6061   16.4113 H   0  0  0  0  0  0  0  0  0  0  0  0
    4.6712   18.7297   17.8937 H   0  0  0  0  0  0  0  0  0  0  0  0
    6.5954   19.9780   16.8804 H   0  0  0  0  0  0  0  0  0  0  0  0
    6.8276   20.0871   14.4010 H   0  0  0  0  0  0  0  0  0  0  0  0
    3.8205   20.9538   13.6012 H   0  0  0  0  0  0  0  0  0  0  0  0
    2.8606   21.4919   12.2350 H   0  0  0  0  0  0  0  0  0  0  0  0
    6.0998   19.6364   12.3113 H   0  0  0  0  0  0  0  0  0  0  0  0
    2.8026   15.7123   12.4763 H   0  0  0  0  0  0  0  0  0  0  0  0
    2.5783   18.1842   12.9147 H   0  0  0  0  0  0  0  0  0  0  0  0
  1  2  4  0  0  0  0
  1  6  4  0  0  0  0
  1 16  1  0  0  0  0
  2  3  4  0  0  0  0
  2 19  1  0  0  0  0
  3  4  4  0  0  0  0
  3 20  1  0  0  0  0
  4  5  4  0  0  0  0
  4 21  1  0  0  0  0
  5  6  4  0  0  0  0
  5 22  1  0  0  0  0
  6  7  1  0  0  0  0
  7  8  1  0  0  0  0
  7 23  1  0  0  0  0
  7 32  1  0  0  0  0
  8  9  1  0  0  0  0
  8 24  1  0  0  0  0
  8 33  1  0  0  0  0
  9 10  4  0  0  0  0
  9 14  4  0  0  0  0
 10 11  4  0  0  0  0
 10 25  1  0  0  0  0
 11 12  4  0  0  0  0
 11 26  1  0  0  0  0
 12 13  4  0  0  0  0
 12 27  1  0  0  0  0
 13 14  4  0  0  0  0
 13 28  1  0  0  0  0
 14 16  1  0  0  0  0
 15 16  1  0  0  0  0
 15 17  2  0  0  0  0
 15 18  1  0  0  0  0
 16 31  1  0  0  0  0
 18 29  1  0  0  0  0
 18 30  1  0  0  0  0
M  END
$$$$
CYH_SynIn
  -MOLDEN-
Molden generated mol file
 33 35  0  0  0  0  0  0  0  0999 V2000
    7.6484    2.9515    2.6182 C   0  0  0  0  0  0  0  0  0  0  0  0
    6.6165    3.9199    2.6111 C   0  0  0  0  0  0  0  0  0  0  0  0
    5.8501    4.1909    1.4740 C   0  0  0  0  0  0  0  0  0  0  0  0
    6.1107    3.4828    0.2937 C   0  0  0  0  0  0  0  0  0  0  0  0
    7.1289    2.5261    0.2833 C   0  0  0  0  0  0  0  0  0  0  0  0
    7.9129    2.2349    1.4205 C   0  0  0  0  0  0  0  0  0  0  0  0
    8.9985    1.1831    1.2168 C   0  0  0  0  0  0  0  0  0  0  0  0
    9.7415    0.6200    2.4414 C   0  0  0  0  0  0  0  0  0  0  0  0
   10.5481    1.6705    3.1658 C   0  0  0  0  0  0  0  0  0  0  0  0
   11.9515    1.6710    3.1160 C   0  0  0  0  0  0  0  0  0  0  0  0
   12.7000    2.6694    3.7544 C   0  0  0  0  0  0  0  0  0  0  0  0
   12.0411    3.6870    4.4548 C   0  0  0  0  0  0  0  0  0  0  0  0
   10.6408    3.6942    4.5105 C   0  0  0  0  0  0  0  0  0  0  0  0
    9.8849    2.6980    3.8732 C   0  0  0  0  0  0  0  0  0  0  0  0
    7.8178    1.5254    4.7850 C   0  0  0  0  0  0  0  0  0  0  0  0
    8.3681    2.7291    3.9489 C   0  0  0  0  0  0  0  0  0  0  0  0
    8.4722    1.0049    5.6873 O   0  0  0  0  0  0  0  0  0  0  0  0
    6.5338    1.1587    4.4873 N   0  0  0  0  0  0  0  0  0  0  0  0
    6.4208    4.4762    3.5348 H   0  0  0  0  0  0  0  0  0  0  0  0
    5.0643    4.9511    1.5092 H   0  0  0  0  0  0  0  0  0  0  0  0
    5.5278    3.6740   -0.6121 H   0  0  0  0  0  0  0  0  0  0  0  0
    7.3351    1.9738   -0.6408 H   0  0  0  0  0  0  0  0  0  0  0  0
    9.7533    1.6131    0.5300 H   0  0  0  0  0  0  0  0  0  0  0  0
   10.4139   -0.1814    2.0906 H   0  0  0  0  0  0  0  0  0  0  0  0
   12.4632    0.8713    2.5688 H   0  0  0  0  0  0  0  0  0  0  0  0
   13.7929    2.6497    3.7060 H   0  0  0  0  0  0  0  0  0  0  0  0
   12.6124    4.4714    4.9600 H   0  0  0  0  0  0  0  0  0  0  0  0
   10.1228    4.4852    5.0638 H   0  0  0  0  0  0  0  0  0  0  0  0
    6.0345    1.5565    3.6974 H   0  0  0  0  0  0  0  0  0  0  0  0
    6.1169    0.4067    5.0274 H   0  0  0  0  0  0  0  0  0  0  0  0
    8.1052    3.5967    4.5837 H   0  0  0  0  0  0  0  0  0  0  0  0
    8.5455    0.3400    0.6631 H   0  0  0  0  0  0  0  0  0  0  0  0
    9.0272    0.1388    3.1323 H   0  0  0  0  0  0  0  0  0  0  0  0
  1  2  4  0  0  0  0
  1  6  4  0  0  0  0
  1 16  1  0  0  0  0
  2  3  4  0  0  0  0
  2 19  1  0  0  0  0
  3  4  4  0  0  0  0
  3 20  1  0  0  0  0
  4  5  4  0  0  0  0
  4 21  1  0  0  0  0
  5  6  4  0  0  0  0
  5 22  1  0  0  0  0
  6  7  1  0  0  0  0
  7  8  1  0  0  0  0
  7 23  1  0  0  0  0
  7 32  1  0  0  0  0
  8  9  1  0  0  0  0
  8 24  1  0  0  0  0
  8 33  1  0  0  0  0
  9 10  4  0  0  0  0
  9 14  4  0  0  0  0
 10 11  4  0  0  0  0
 10 25  1  0  0  0  0
 11 12  4  0  0  0  0
 11 26  1  0  0  0  0
 12 13  4  0  0  0  0
 12 27  1  0  0  0  0
 13 14  4  0  0  0  0
 13 28  1  0  0  0  0
 14 16  1  0  0  0  0
 15 16  1  0  0  0  0
 15 17  2  0  0  0  0
 15 18  1  0  0  0  0
 16 31  1  0  0  0  0
 18 29  1  0  0  0  0
 18 30  1  0  0  0  0
M  END
$$$$
CYT_In
  -MOLDEN-
Molden generated mol file
 31 33  0  0  0  0  0  0  0  0999 V2000
    2.1538    3.6098    6.9365 C   0  0  0  0  0  0  0  0  0  0  0  0
    3.4840    3.3327    6.5049 C   0  0  0  0  0  0  0  0  0  0  0  0
    4.5540    3.6356    7.3824 C   0  0  0  0  0  0  0  0  0  0  0  0
    4.3370    4.2410    8.6217 C   0  0  0  0  0  0  0  0  0  0  0  0
    3.0284    4.5506    9.0238 C   0  0  0  0  0  0  0  0  0  0  0  0
    1.9546    4.2284    8.1852 C   0  0  0  0  0  0  0  0  0  0  0  0
    3.8018    2.7571    5.2004 C   0  0  0  0  0  0  0  0  0  0  0  0
    3.1111    2.8785    4.0306 C   0  0  0  0  0  0  0  0  0  0  0  0
    1.8779    3.6156    3.7730 C   0  0  0  0  0  0  0  0  0  0  0  0
    0.8770    3.8361    4.7572 C   0  0  0  0  0  0  0  0  0  0  0  0
   -0.2313    4.6366    4.4406 C   0  0  0  0  0  0  0  0  0  0  0  0
   -0.3882    5.1946    3.1662 C   0  0  0  0  0  0  0  0  0  0  0  0
    0.5727    4.9424    2.1760 C   0  0  0  0  0  0  0  0  0  0  0  0
    1.6856    4.1563    2.4793 C   0  0  0  0  0  0  0  0  0  0  0  0
    0.9609    3.1631    6.1127 C   0  0  0  0  0  0  0  0  0  0  0  0
    0.8273    1.6108    5.9635 C   0  0  0  0  0  0  0  0  0  0  0  0
    0.2302    1.0967    5.0207 O   0  0  0  0  0  0  0  0  0  0  0  0
    1.3144    0.8934    7.0246 N   0  0  0  0  0  0  0  0  0  0  0  0
   -1.0006    4.8001    5.2029 H   0  0  0  0  0  0  0  0  0  0  0  0
   -1.2688    5.8031    2.9405 H   0  0  0  0  0  0  0  0  0  0  0  0
    0.4528    5.3567    1.1707 H   0  0  0  0  0  0  0  0  0  0  0  0
    2.4452    3.9661    1.7136 H   0  0  0  0  0  0  0  0  0  0  0  0
    3.5913    2.4607    3.1371 H   0  0  0  0  0  0  0  0  0  0  0  0
    4.7766    2.2571    5.1436 H   0  0  0  0  0  0  0  0  0  0  0  0
    5.5749    3.4054    7.0593 H   0  0  0  0  0  0  0  0  0  0  0  0
    5.1849    4.4728    9.2729 H   0  0  0  0  0  0  0  0  0  0  0  0
    2.8437    5.0238    9.9926 H   0  0  0  0  0  0  0  0  0  0  0  0
    0.9300    4.4416    8.5092 H   0  0  0  0  0  0  0  0  0  0  0  0
    1.9629    1.3177    7.6817 H   0  0  0  0  0  0  0  0  0  0  0  0
    1.2929   -0.1191    6.9430 H   0  0  0  0  0  0  0  0  0  0  0  0
    0.0519    3.4481    6.6758 H   0  0  0  0  0  0  0  0  0  0  0  0
  1  2  4  0  0  0  0
  1  6  4  0  0  0  0
  1 15  1  0  0  0  0
  2  3  4  0  0  0  0
  2  7  1  0  0  0  0
  3  4  4  0  0  0  0
  3 25  1  0  0  0  0
  4  5  4  0  0  0  0
  4 26  1  0  0  0  0
  5  6  4  0  0  0  0
  5 27  1  0  0  0  0
  6 28  1  0  0  0  0
  7  8  2  0  0  0  0
  7 24  1  0  0  0  0
  8  9  1  0  0  0  0
  8 23  1  0  0  0  0
  9 10  4  0  0  0  0
  9 14  4  0  0  0  0
 10 11  4  0  0  0  0
 10 15  1  0  0  0  0
 11 12  4  0  0  0  0
 11 19  1  0  0  0  0
 12 13  4  0  0  0  0
 12 20  1  0  0  0  0
 13 14  4  0  0  0  0
 13 21  1  0  0  0  0
 14 22  1  0  0  0  0
 15 16  1  0  0  0  0
 15 31  1  0  0  0  0
 16 17  2  0  0  0  0
 16 18  1  0  0  0  0
 18 29  1  0  0  0  0
 18 30  1  0  0  0  0
M  END
$$$$
OXC_AntiIn
  -MOLDEN-
Molden generated mol file
 31 33  0  0  0  0  0  0  0  0999 V2000
    1.2015    4.7024    2.7455 C   0  0  0  0  0  0  0  0  0  0  0  0
    1.8051    4.1314    3.8789 C   0  0  0  0  0  0  0  0  0  0  0  0
    0.9869    3.7300    4.9541 C   0  0  0  0  0  0  0  0  0  0  0  0
   -0.4057    3.9163    4.9075 C   0  0  0  0  0  0  0  0  0  0  0  0
   -0.9891    4.5082    3.7796 C   0  0  0  0  0  0  0  0  0  0  0  0
   -0.1851    4.8978    2.6978 C   0  0  0  0  0  0  0  0  0  0  0  0
    3.2855    3.8731    3.9786 C   0  0  0  0  0  0  0  0  0  0  0  0
    3.5841    2.3724    3.8740 C   0  0  0  0  0  0  0  0  0  0  0  0
    3.0048    1.4406    4.8960 C   0  0  0  0  0  0  0  0  0  0  0  0
    3.4206    0.0932    4.7891 C   0  0  0  0  0  0  0  0  0  0  0  0
    3.0502   -0.8646    5.7282 C   0  0  0  0  0  0  0  0  0  0  0  0
    2.2368   -0.4842    6.8088 C   0  0  0  0  0  0  0  0  0  0  0  0
    1.7855    0.8317    6.9258 C   0  0  0  0  0  0  0  0  0  0  0  0
    2.1513    1.8068    5.9755 C   0  0  0  0  0  0  0  0  0  0  0  0
    1.6064    3.1237    6.1033 N   0  0  0  0  0  0  0  0  0  0  0  0
    1.6135    3.7701    7.3687 C   0  0  0  0  0  0  0  0  0  0  0  0
    2.0821    3.2535    8.3826 O   0  0  0  0  0  0  0  0  0  0  0  0
    1.0311    5.0246    7.3749 N   0  0  0  0  0  0  0  0  0  0  0  0
    1.1449    1.1246    7.7577 H   0  0  0  0  0  0  0  0  0  0  0  0
    1.9343   -1.2214    7.5586 H   0  0  0  0  0  0  0  0  0  0  0  0
    3.3928   -1.8982    5.6279 H   0  0  0  0  0  0  0  0  0  0  0  0
    4.0666   -0.1528    3.9418 H   0  0  0  0  0  0  0  0  0  0  0  0
    3.6581    4.2311    4.9574 H   0  0  0  0  0  0  0  0  0  0  0  0
    1.8298    5.0013    1.9007 H   0  0  0  0  0  0  0  0  0  0  0  0
   -0.6400    5.3511    1.8124 H   0  0  0  0  0  0  0  0  0  0  0  0
   -2.0728    4.6496    3.7406 H   0  0  0  0  0  0  0  0  0  0  0  0
   -1.0156    3.5942    5.7557 H   0  0  0  0  0  0  0  0  0  0  0  0
    0.9259    5.5500    6.5110 H   0  0  0  0  0  0  0  0  0  0  0  0
    1.2368    5.5532    8.2173 H   0  0  0  0  0  0  0  0  0  0  0  0
    3.8452    4.3724    3.1751 H   0  0  0  0  0  0  0  0  0  0  0  0
    4.3098    1.9579    2.9692 O   0  0  0  0  0  0  0  0  0  0  0  0
  1  2  4  0  0  0  0
  1  6  4  0  0  0  0
  1 24  1  0  0  0  0
  2  3  4  0  0  0  0
  2  7  1  0  0  0  0
  3  4  4  0  0  0  0
  3 15  1  0  0  0  0
  4  5  4  0  0  0  0
  4 27  1  0  0  0  0
  5  6  4  0  0  0  0
  5 26  1  0  0  0  0
  6 25  1  0  0  0  0
  7  8  1  0  0  0  0
  7 23  1  0  0  0  0
  7 30  1  0  0  0  0
  8  9  1  0  0  0  0
  8 31  2  0  0  0  0
  9 10  4  0  0  0  0
  9 14  4  0  0  0  0
 10 11  4  0  0  0  0
 10 22  1  0  0  0  0
 11 12  4  0  0  0  0
 11 21  1  0  0  0  0
 12 13  4  0  0  0  0
 12 20  1  0  0  0  0
 13 14  4  0  0  0  0
 13 19  1  0  0  0  0
 14 15  1  0  0  0  0
 15 16  1  0  0  0  0
 16 17  2  0  0  0  0
 16 18  1  0  0  0  0
 18 28  1  0  0  0  0
 18 29  1  0  0  0  0
M  END
$$$$
OXC_AntiOut
  -MOLDEN-
Molden generated mol file
 31 33  0  0  0  0  0  0  0  0999 V2000
    2.1230    1.7868    5.9786 C   0  0  0  0  0  0  0  0  0  0  0  0
    2.9982    1.4427    4.9093 C   0  0  0  0  0  0  0  0  0  0  0  0
    3.4340    0.1021    4.7965 C   0  0  0  0  0  0  0  0  0  0  0  0
    3.0630   -0.8687    5.7221 C   0  0  0  0  0  0  0  0  0  0  0  0
    2.2296   -0.5091    6.7946 C   0  0  0  0  0  0  0  0  0  0  0  0
    1.7578    0.7993    6.9159 C   0  0  0  0  0  0  0  0  0  0  0  0
    3.5815    2.3937    3.9068 C   0  0  0  0  0  0  0  0  0  0  0  0
    4.3293    1.9977    3.0115 O   0  0  0  0  0  0  0  0  0  0  0  0
    1.5592    3.0948    6.1078 N   0  0  0  0  0  0  0  0  0  0  0  0
    1.5713    3.7488    7.3718 C   0  0  0  0  0  0  0  0  0  0  0  0
    1.1208    5.0513    7.3429 N   0  0  0  0  0  0  0  0  0  0  0  0
    3.2608    3.8898    4.0185 C   0  0  0  0  0  0  0  0  0  0  0  0
    1.7796    4.1306    3.8972 C   0  0  0  0  0  0  0  0  0  0  0  0
    1.1844    4.7109    2.7646 C   0  0  0  0  0  0  0  0  0  0  0  0
   -0.2038    4.8917    2.7002 C   0  0  0  0  0  0  0  0  0  0  0  0
   -1.0188    4.4737    3.7627 C   0  0  0  0  0  0  0  0  0  0  0  0
   -0.4426    3.8695    4.8887 C   0  0  0  0  0  0  0  0  0  0  0  0
    0.9523    3.7029    4.9545 C   0  0  0  0  0  0  0  0  0  0  0  0
    2.0076    3.2198    8.3938 O   0  0  0  0  0  0  0  0  0  0  0  0
    1.1016    1.0776    7.7407 H   0  0  0  0  0  0  0  0  0  0  0  0
    1.9280   -1.2570    7.5341 H   0  0  0  0  0  0  0  0  0  0  0  0
    3.4213   -1.8966    5.6179 H   0  0  0  0  0  0  0  0  0  0  0  0
    4.0963   -0.1274    3.9572 H   0  0  0  0  0  0  0  0  0  0  0  0
    3.6099    4.2477    5.0059 H   0  0  0  0  0  0  0  0  0  0  0  0
    1.8203    5.0314    1.9334 H   0  0  0  0  0  0  0  0  0  0  0  0
   -0.6515    5.3539    1.8158 H   0  0  0  0  0  0  0  0  0  0  0  0
   -2.1039    4.5992    3.7087 H   0  0  0  0  0  0  0  0  0  0  0  0
   -1.0624    3.5109    5.7159 H   0  0  0  0  0  0  0  0  0  0  0  0
    0.5991    5.4238    6.5559 H   0  0  0  0  0  0  0  0  0  0  0  0
    0.9864    5.4703    8.2564 H   0  0  0  0  0  0  0  0  0  0  0  0
    3.8268    4.4025    3.2281 H   0  0  0  0  0  0  0  0  0  0  0  0
  1  2  4  0  0  0  0
  1  6  4  0  0  0  0
  1  9  1  0  0  0  0
  2  3  4  0  0  0  0
  2  7  1  0  0  0  0
  3  4  4  0  0  0  0
  3 23  1  0  0  0  0
  4  5  4  0  0  0  0
  4 22  1  0  0  0  0
  5  6  4  0  0  0  0
  5 21  1  0  0  0  0
  6 20  1  0  0  0  0
  7  8  2  0  0  0  0
  7 12  1  0  0  0  0
  9 10  1  0  0  0  0
  9 18  1  0  0  0  0
 10 11  1  0  0  0  0
 10 19  2  0  0  0  0
 11 29  1  0  0  0  0
 11 30  1  0  0  0  0
 12 13  1  0  0  0  0
 12 24  1  0  0  0  0
 12 31  1  0  0  0  0
 13 14  4  0  0  0  0
 13 18  4  0  0  0  0
 14 15  4  0  0  0  0
 14 25  1  0  0  0  0
 15 16  4  0  0  0  0
 15 26  1  0  0  0  0
 16 17  4  0  0  0  0
 16 27  1  0  0  0  0
 17 18  4  0  0  0  0
 17 28  1  0  0  0  0
M  END
$$$$
OXC_SynIn
  -MOLDEN-
Molden generated mol file
 31 33  0  0  0  0  0  0  0  0999 V2000
    2.3688    3.3062    6.7770 C   0  0  0  0  0  0  0  0  0  0  0  0
    3.6073    3.7719    6.3044 C   0  0  0  0  0  0  0  0  0  0  0  0
    4.5477    4.2565    7.2307 C   0  0  0  0  0  0  0  0  0  0  0  0
    4.2831    4.2363    8.6073 C   0  0  0  0  0  0  0  0  0  0  0  0
    3.0536    3.7469    9.0649 C   0  0  0  0  0  0  0  0  0  0  0  0
    2.0936    3.2895    8.1501 C   0  0  0  0  0  0  0  0  0  0  0  0
    3.9647    3.7867    4.8384 C   0  0  0  0  0  0  0  0  0  0  0  0
    3.9812    5.2045    4.2698 C   0  0  0  0  0  0  0  0  0  0  0  0
    4.8862    6.2316    4.8925 C   0  0  0  0  0  0  0  0  0  0  0  0
    5.7621    6.0119    5.9947 C   0  0  0  0  0  0  0  0  0  0  0  0
    6.5983    7.0674    6.4242 C   0  0  0  0  0  0  0  0  0  0  0  0
    6.5848    8.3063    5.7794 C   0  0  0  0  0  0  0  0  0  0  0  0
    5.7140    8.5328    4.7008 C   0  0  0  0  0  0  0  0  0  0  0  0
    4.8768    7.5034    4.2772 C   0  0  0  0  0  0  0  0  0  0  0  0
    5.7908    4.7831    6.7240 N   0  0  0  0  0  0  0  0  0  0  0  0
    6.9836    4.1113    7.1042 C   0  0  0  0  0  0  0  0  0  0  0  0
    8.1394    4.5644    6.4900 N   0  0  0  0  0  0  0  0  0  0  0  0
    6.9834    3.1942    7.9230 O   0  0  0  0  0  0  0  0  0  0  0  0
    5.0432    4.5953    9.3039 H   0  0  0  0  0  0  0  0  0  0  0  0
    2.8434    3.7305   10.1381 H   0  0  0  0  0  0  0  0  0  0  0  0
    1.1299    2.9150    8.5072 H   0  0  0  0  0  0  0  0  0  0  0  0
    1.6267    2.9414    6.0599 H   0  0  0  0  0  0  0  0  0  0  0  0
    4.9756    3.3530    4.7092 H   0  0  0  0  0  0  0  0  0  0  0  0
    4.1860    7.6329    3.4393 H   0  0  0  0  0  0  0  0  0  0  0  0
    5.6894    9.5058    4.2024 H   0  0  0  0  0  0  0  0  0  0  0  0
    7.2386    9.1060    6.1405 H   0  0  0  0  0  0  0  0  0  0  0  0
    7.2512    6.9018    7.2842 H   0  0  0  0  0  0  0  0  0  0  0  0
    8.0842    5.0548    5.6006 H   0  0  0  0  0  0  0  0  0  0  0  0
    8.9211    3.9264    6.6090 H   0  0  0  0  0  0  0  0  0  0  0  0
    3.2514    3.2049    4.2372 H   0  0  0  0  0  0  0  0  0  0  0  0
    3.2729    5.4954    3.3047 O   0  0  0  0  0  0  0  0  0  0  0  0
  1  2  4  0  0  0  0
  1  6  4  0  0  0  0
  1 22  1  0  0  0  0
  2  3  4  0  0  0  0
  2  7  1  0  0  0  0
  3  4  4  0  0  0  0
  3 15  1  0  0  0  0
  4  5  4  0  0  0  0
  4 19  1  0  0  0  0
  5  6  4  0  0  0  0
  5 20  1  0  0  0  0
  6 21  1  0  0  0  0
  7  8  1  0  0  0  0
  7 23  1  0  0  0  0
  7 30  1  0  0  0  0
  8  9  1  0  0  0  0
  8 31  2  0  0  0  0
  9 10  4  0  0  0  0
  9 14  4  0  0  0  0
 10 11  4  0  0  0  0
 10 15  1  0  0  0  0
 11 12  4  0  0  0  0
 11 27  1  0  0  0  0
 12 13  4  0  0  0  0
 12 26  1  0  0  0  0
 13 14  4  0  0  0  0
 13 25  1  0  0  0  0
 14 24  1  0  0  0  0
 15 16  1  0  0  0  0
 16 17  1  0  0  0  0
 16 18  2  0  0  0  0
 17 28  1  0  0  0  0
 17 29  1  0  0  0  0
M  END
$$$$
FEA_opt
  -MOLDEN-
Molden generated mol file
 27 28  0  0  0  0  0  0  0  0999 V2000
   -0.0034   -0.0278   -0.0066 C   0  0  0  0  0  0  0  0  0  0  0  0
    0.0169   -0.0052    1.4612 C   0  0  0  0  0  0  0  0  0  0  0  0
    1.2566    0.0047    2.1466 C   0  0  0  0  0  0  0  0  0  0  0  0
    1.3224   -0.0069    3.5372 C   0  0  0  0  0  0  0  0  0  0  0  0
    0.1200   -0.0510    4.2732 C   0  0  0  0  0  0  0  0  0  0  0  0
   -1.1171   -0.0543    3.6333 C   0  0  0  0  0  0  0  0  0  0  0  0
   -1.2108   -0.0123    2.2154 C   0  0  0  0  0  0  0  0  0  0  0  0
   -2.4231   -0.0296    1.5600 N   0  0  0  0  0  0  0  0  0  0  0  0
   -3.7157    0.2010    2.0725 C   0  0  0  0  0  0  0  0  0  0  0  0
   -3.9828    1.1387    3.0949 C   0  0  0  0  0  0  0  0  0  0  0  0
   -5.2997    1.3553    3.5235 C   0  0  0  0  0  0  0  0  0  0  0  0
   -6.3710    0.6649    2.9343 C   0  0  0  0  0  0  0  0  0  0  0  0
   -6.1104   -0.2483    1.8995 C   0  0  0  0  0  0  0  0  0  0  0  0
   -4.7971   -0.4852    1.4754 C   0  0  0  0  0  0  0  0  0  0  0  0
    1.2337    0.0687   -0.5850 O   0  0  0  0  0  0  0  0  0  0  0  0
   -1.0149   -0.1280   -0.7231 O   0  0  0  0  0  0  0  0  0  0  0  0
    1.0658    0.0297   -1.5542 H   0  0  0  0  0  0  0  0  0  0  0  0
    2.1735    0.0148    1.5517 H   0  0  0  0  0  0  0  0  0  0  0  0
    2.2902    0.0012    4.0473 H   0  0  0  0  0  0  0  0  0  0  0  0
    0.1498   -0.0968    5.3677 H   0  0  0  0  0  0  0  0  0  0  0  0
   -2.0333   -0.1252    4.2243 H   0  0  0  0  0  0  0  0  0  0  0  0
   -2.3372   -0.1688    0.5422 H   0  0  0  0  0  0  0  0  0  0  0  0
   -3.1652    1.7225    3.5275 H   0  0  0  0  0  0  0  0  0  0  0  0
   -5.4889    2.0887    4.3152 H   0  0  0  0  0  0  0  0  0  0  0  0
   -7.3972    0.8424    3.2717 H   0  0  0  0  0  0  0  0  0  0  0  0
   -6.9345   -0.7906    1.4232 H   0  0  0  0  0  0  0  0  0  0  0  0
   -4.5940   -1.2102    0.6791 H   0  0  0  0  0  0  0  0  0  0  0  0
  1  2  1  0  0  0  0
  1 15  1  0  0  0  0
  1 16  2  0  0  0  0
  2  3  4  0  0  0  0
  2  7  4  0  0  0  0
  3  4  4  0  0  0  0
  3 18  1  0  0  0  0
  4  5  4  0  0  0  0
  4 19  1  0  0  0  0
  5  6  4  0  0  0  0
  5 20  1  0  0  0  0
  6  7  4  0  0  0  0
  6 21  1  0  0  0  0
  7  8  1  0  0  0  0
  8  9  1  0  0  0  0
  8 22  1  0  0  0  0
  9 10  4  0  0  0  0
  9 14  4  0  0  0  0
 10 11  4  0  0  0  0
 10 23  1  0  0  0  0
 11 12  4  0  0  0  0
 11 24  1  0  0  0  0
 12 13  4  0  0  0  0
 12 25  1  0  0  0  0
 13 14  4  0  0  0  0
 13 26  1  0  0  0  0
 14 27  1  0  0  0  0
 15 17  1  0  0  0  0
M  END
$$$$
MFA_A
  -MOLDEN-
Molden generated mol file
 33 34  0  0  0  0  0  0  0  0999 V2000
   -0.1769   -0.0521   -0.0781 C   0  0  0  0  0  0  0  0  0  0  0  0
   -0.1152    0.0248    1.4302 C   0  0  0  0  0  0  0  0  0  0  0  0
    1.1349    0.2168    2.0776 C   0  0  0  0  0  0  0  0  0  0  0  0
    1.2118    0.2906    3.4840 C   0  0  0  0  0  0  0  0  0  0  0  0
   -1.2849   -0.1016    2.2226 C   0  0  0  0  0  0  0  0  0  0  0  0
   -2.6367   -0.3324    1.5820 C   0  0  0  0  0  0  0  0  0  0  0  0
   -1.1899   -0.0064    3.6237 C   0  0  0  0  0  0  0  0  0  0  0  0
    0.0481    0.1916    4.2514 C   0  0  0  0  0  0  0  0  0  0  0  0
    2.3063    0.2567    1.2815 N   0  0  0  0  0  0  0  0  0  0  0  0
    3.4181    1.0519    1.4483 C   0  0  0  0  0  0  0  0  0  0  0  0
    3.3957    2.2073    2.2776 C   0  0  0  0  0  0  0  0  0  0  0  0
    4.5215    3.0141    2.4177 C   0  0  0  0  0  0  0  0  0  0  0  0
    5.7240    2.7143    1.7428 C   0  0  0  0  0  0  0  0  0  0  0  0
    5.7639    1.6014    0.9077 C   0  0  0  0  0  0  0  0  0  0  0  0
    4.6363    0.7602    0.7358 C   0  0  0  0  0  0  0  0  0  0  0  0
    4.7140   -0.3867   -0.1754 C   0  0  0  0  0  0  0  0  0  0  0  0
    5.9558   -0.5905   -0.7163 O   0  0  0  0  0  0  0  0  0  0  0  0
    3.7768   -1.1468   -0.4779 O   0  0  0  0  0  0  0  0  0  0  0  0
    2.4668    2.4734    2.7886 H   0  0  0  0  0  0  0  0  0  0  0  0
    4.4603    3.9024    3.0567 H   0  0  0  0  0  0  0  0  0  0  0  0
    6.6054    3.3514    1.8614 H   0  0  0  0  0  0  0  0  0  0  0  0
    6.6770    1.3570    0.3586 H   0  0  0  0  0  0  0  0  0  0  0  0
   -2.0996   -0.0980    4.2282 H   0  0  0  0  0  0  0  0  0  0  0  0
    0.1098    0.2442    5.3439 H   0  0  0  0  0  0  0  0  0  0  0  0
    2.1885    0.3931    3.9667 H   0  0  0  0  0  0  0  0  0  0  0  0
   -0.0003   -1.0814   -0.4486 H   0  0  0  0  0  0  0  0  0  0  0  0
    0.5906    0.5913   -0.5408 H   0  0  0  0  0  0  0  0  0  0  0  0
   -1.1600    0.2619   -0.4636 H   0  0  0  0  0  0  0  0  0  0  0  0
   -2.6410   -1.2333    0.9415 H   0  0  0  0  0  0  0  0  0  0  0  0
   -2.9426    0.5165    0.9419 H   0  0  0  0  0  0  0  0  0  0  0  0
   -3.4167   -0.4633    2.3501 H   0  0  0  0  0  0  0  0  0  0  0  0
    2.4238   -0.4663    0.5570 H   0  0  0  0  0  0  0  0  0  0  0  0
    5.8521   -1.3746   -1.3022 H   0  0  0  0  0  0  0  0  0  0  0  0
  1  2  1  0  0  0  0
  1 26  1  0  0  0  0
  1 27  1  0  0  0  0
  1 28  1  0  0  0  0
  2  3  4  0  0  0  0
  2  5  4  0  0  0  0
  3  4  4  0  0  0  0
  3  9  1  0  0  0  0
  4  8  4  0  0  0  0
  4 25  1  0  0  0  0
  5  6  1  0  0  0  0
  5  7  4  0  0  0  0
  6 29  1  0  0  0  0
  6 30  1  0  0  0  0
  6 31  1  0  0  0  0
  7  8  4  0  0  0  0
  7 23  1  0  0  0  0
  8 24  1  0  0  0  0
  9 10  1  0  0  0  0
  9 32  1  0  0  0  0
 10 11  4  0  0  0  0
 10 15  4  0  0  0  0
 11 12  4  0  0  0  0
 11 19  1  0  0  0  0
 12 13  4  0  0  0  0
 12 20  1  0  0  0  0
 13 14  4  0  0  0  0
 13 21  1  0  0  0  0
 14 15  4  0  0  0  0
 14 22  1  0  0  0  0
 15 16  1  0  0  0  0
 16 17  1  0  0  0  0
 16 18  2  0  0  0  0
 17 33  1  0  0  0  0
M  END
$$$$
MFA_B
  -MOLDEN-
Molden generated mol file
 33 34  0  0  0  0  0  0  0  0999 V2000
   -0.0302   -0.0593   -0.0063 C   0  0  0  0  0  0  0  0  0  0  0  0
   -0.0230   -0.0528    1.5035 C   0  0  0  0  0  0  0  0  0  0  0  0
    1.1951   -0.0674    2.2312 C   0  0  0  0  0  0  0  0  0  0  0  0
    1.1965    0.0172    3.6376 C   0  0  0  0  0  0  0  0  0  0  0  0
   -1.2451   -0.0046    2.2261 C   0  0  0  0  0  0  0  0  0  0  0  0
   -2.5690   -0.0080    1.4945 C   0  0  0  0  0  0  0  0  0  0  0  0
   -1.2227    0.0696    3.6309 C   0  0  0  0  0  0  0  0  0  0  0  0
   -0.0118    0.0962    4.3370 C   0  0  0  0  0  0  0  0  0  0  0  0
    2.4545   -0.1098    1.5640 N   0  0  0  0  0  0  0  0  0  0  0  0
    2.9643   -1.1774    0.8638 C   0  0  0  0  0  0  0  0  0  0  0  0
    2.2311   -2.3882    0.7262 C   0  0  0  0  0  0  0  0  0  0  0  0
    2.7444   -3.4601    0.0006 C   0  0  0  0  0  0  0  0  0  0  0  0
    4.0089   -3.3823   -0.6210 C   0  0  0  0  0  0  0  0  0  0  0  0
    4.7530   -2.2134   -0.4834 C   0  0  0  0  0  0  0  0  0  0  0  0
    4.2663   -1.1043    0.2518 C   0  0  0  0  0  0  0  0  0  0  0  0
    5.0926    0.0975    0.4022 C   0  0  0  0  0  0  0  0  0  0  0  0
    6.2835    0.0487   -0.2743 O   0  0  0  0  0  0  0  0  0  0  0  0
    4.8032    1.1050    1.0714 O   0  0  0  0  0  0  0  0  0  0  0  0
    1.2587   -2.4726    1.2199 H   0  0  0  0  0  0  0  0  0  0  0  0
    2.1531   -4.3796   -0.0774 H   0  0  0  0  0  0  0  0  0  0  0  0
    4.4039   -4.2280   -1.1917 H   0  0  0  0  0  0  0  0  0  0  0  0
    5.7422   -2.1327   -0.9417 H   0  0  0  0  0  0  0  0  0  0  0  0
   -2.1725    0.1135    4.1770 H   0  0  0  0  0  0  0  0  0  0  0  0
   -0.0112    0.1610    5.4304 H   0  0  0  0  0  0  0  0  0  0  0  0
    2.1553    0.0063    4.1670 H   0  0  0  0  0  0  0  0  0  0  0  0
   -0.2956   -1.0531   -0.4160 H   0  0  0  0  0  0  0  0  0  0  0  0
    0.9576    0.2082   -0.4118 H   0  0  0  0  0  0  0  0  0  0  0  0
   -0.7705    0.6572   -0.4027 H   0  0  0  0  0  0  0  0  0  0  0  0
   -2.6611   -0.8742    0.8137 H   0  0  0  0  0  0  0  0  0  0  0  0
   -2.6971    0.8977    0.8717 H   0  0  0  0  0  0  0  0  0  0  0  0
   -3.4122   -0.0440    2.2039 H   0  0  0  0  0  0  0  0  0  0  0  0
    3.1294    0.6506    1.7277 H   0  0  0  0  0  0  0  0  0  0  0  0
    6.7239    0.9059   -0.0741 H   0  0  0  0  0  0  0  0  0  0  0  0
  1  2  1  0  0  0  0
  1 26  1  0  0  0  0
  1 27  1  0  0  0  0
  1 28  1  0  0  0  0
  2  3  4  0  0  0  0
  2  5  4  0  0  0  0
  3  4  4  0  0  0  0
  3  9  1  0  0  0  0
  4  8  4  0  0  0  0
  4 25  1  0  0  0  0
  5  6  1  0  0  0  0
  5  7  4  0  0  0  0
  6 29  1  0  0  0  0
  6 30  1  0  0  0  0
  6 31  1  0  0  0  0
  7  8  4  0  0  0  0
  7 23  1  0  0  0  0
  8 24  1  0  0  0  0
  9 10  1  0  0  0  0
  9 32  1  0  0  0  0
 10 11  4  0  0  0  0
 10 15  4  0  0  0  0
 11 12  4  0  0  0  0
 11 19  1  0  0  0  0
 12 13  4  0  0  0  0
 12 20  1  0  0  0  0
 13 14  4  0  0  0  0
 13 21  1  0  0  0  0
 14 15  4  0  0  0  0
 14 22  1  0  0  0  0
 15 16  1  0  0  0  0
 16 17  1  0  0  0  0
 16 18  2  0  0  0  0
 17 33  1  0  0  0  0
M  END
$$$$
TFA_A
  -MOLDEN-
Molden generated mol file
 30 31  0  0  0  0  0  0  0  0999 V2000
   -0.0228   -0.0439   -0.0225 C   0  0  0  0  0  0  0  0  0  0  0  0
   -0.0519   -0.0527    1.4848 C   0  0  0  0  0  0  0  0  0  0  0  0
    1.1635   -0.0775    2.2288 C   0  0  0  0  0  0  0  0  0  0  0  0
    1.1486   -0.0928    3.6386 C   0  0  0  0  0  0  0  0  0  0  0  0
   -1.2500   -0.0303    2.2282 C   0  0  0  0  0  0  0  0  0  0  0  0
   -1.2800   -0.0657    3.6295 C   0  0  0  0  0  0  0  0  0  0  0  0
   -0.0670   -0.1000    4.3295 C   0  0  0  0  0  0  0  0  0  0  0  0
    2.3764   -0.0176    1.5082 N   0  0  0  0  0  0  0  0  0  0  0  0
    3.5754   -0.6330    1.8052 C   0  0  0  0  0  0  0  0  0  0  0  0
    3.6523   -1.7347    2.6994 C   0  0  0  0  0  0  0  0  0  0  0  0
    4.8680   -2.3592    2.9681 C   0  0  0  0  0  0  0  0  0  0  0  0
    6.0634   -1.9193    2.3625 C   0  0  0  0  0  0  0  0  0  0  0  0
    6.0088   -0.8571    1.4641 C   0  0  0  0  0  0  0  0  0  0  0  0
    4.7894   -0.2020    1.1622 C   0  0  0  0  0  0  0  0  0  0  0  0
    4.7718    0.8927    0.1835 C   0  0  0  0  0  0  0  0  0  0  0  0
    6.0095    1.2522   -0.2756 O   0  0  0  0  0  0  0  0  0  0  0  0
   -2.8012    0.0390    1.3906 CL  0  0  0  0  0  0  0  0  0  0  0  0
    3.7599    1.4806   -0.2370 O   0  0  0  0  0  0  0  0  0  0  0  0
    2.7340   -2.1114    3.1571 H   0  0  0  0  0  0  0  0  0  0  0  0
    4.8844   -3.2137    3.6539 H   0  0  0  0  0  0  0  0  0  0  0  0
    7.0151   -2.4123    2.5816 H   0  0  0  0  0  0  0  0  0  0  0  0
    6.9174   -0.5102    0.9653 H   0  0  0  0  0  0  0  0  0  0  0  0
   -2.2387   -0.0539    4.1545 H   0  0  0  0  0  0  0  0  0  0  0  0
   -0.0723   -0.1068    5.4245 H   0  0  0  0  0  0  0  0  0  0  0  0
    2.0945   -0.0659    4.1871 H   0  0  0  0  0  0  0  0  0  0  0  0
    0.8197   -0.6473   -0.4001 H   0  0  0  0  0  0  0  0  0  0  0  0
   -0.9576   -0.4430   -0.4436 H   0  0  0  0  0  0  0  0  0  0  0  0
    0.1020    0.9808   -0.4233 H   0  0  0  0  0  0  0  0  0  0  0  0
    2.4471    0.6651    0.7387 H   0  0  0  0  0  0  0  0  0  0  0  0
    5.8431    1.9765   -0.9213 H   0  0  0  0  0  0  0  0  0  0  0  0
  1  2  1  0  0  0  0
  1 26  1  0  0  0  0
  1 27  1  0  0  0  0
  1 28  1  0  0  0  0
  2  3  4  0  0  0  0
  2  5  4  0  0  0  0
  3  4  4  0  0  0  0
  3  8  1  0  0  0  0
  4  7  4  0  0  0  0
  4 25  1  0  0  0  0
  5  6  4  0  0  0  0
  5 17  1  0  0  0  0
  6  7  4  0  0  0  0
  6 23  1  0  0  0  0
  7 24  1  0  0  0  0
  8  9  1  0  0  0  0
  8 29  1  0  0  0  0
  9 10  4  0  0  0  0
  9 14  4  0  0  0  0
 10 11  4  0  0  0  0
 10 19  1  0  0  0  0
 11 12  4  0  0  0  0
 11 20  1  0  0  0  0
 12 13  4  0  0  0  0
 12 21  1  0  0  0  0
 13 14  4  0  0  0  0
 13 22  1  0  0  0  0
 14 15  1  0  0  0  0
 15 16  1  0  0  0  0
 15 18  2  0  0  0  0
 16 30  1  0  0  0  0
M  END
$$$$
TFA_B
  -MOLDEN-
Molden generated mol file
 30 31  0  0  0  0  0  0  0  0999 V2000
   -0.1601   -0.5051   -0.0193 C   0  0  0  0  0  0  0  0  0  0  0  0
   -0.1118   -0.2061    1.4563 C   0  0  0  0  0  0  0  0  0  0  0  0
    1.1153    0.0341    2.1356 C   0  0  0  0  0  0  0  0  0  0  0  0
    1.1488    0.2062    3.5335 C   0  0  0  0  0  0  0  0  0  0  0  0
   -1.2810   -0.1925    2.2483 C   0  0  0  0  0  0  0  0  0  0  0  0
   -1.2629   -0.0153    3.6384 C   0  0  0  0  0  0  0  0  0  0  0  0
   -0.0324    0.1680    4.2823 C   0  0  0  0  0  0  0  0  0  0  0  0
    2.3511    0.0415    1.4338 N   0  0  0  0  0  0  0  0  0  0  0  0
    2.7547    0.9707    0.4999 C   0  0  0  0  0  0  0  0  0  0  0  0
    1.9148    2.0512    0.1185 C   0  0  0  0  0  0  0  0  0  0  0  0
    2.3241    2.9739   -0.8416 C   0  0  0  0  0  0  0  0  0  0  0  0
    3.5855    2.8678   -1.4636 C   0  0  0  0  0  0  0  0  0  0  0  0
    4.4343    1.8293   -1.0882 C   0  0  0  0  0  0  0  0  0  0  0  0
    4.0541    0.8757   -0.1122 C   0  0  0  0  0  0  0  0  0  0  0  0
    4.9894   -0.1828    0.2855 C   0  0  0  0  0  0  0  0  0  0  0  0
    6.1641   -0.1859   -0.4174 O   0  0  0  0  0  0  0  0  0  0  0  0
   -2.8472   -0.4346    1.4760 CL  0  0  0  0  0  0  0  0  0  0  0  0
    4.7982   -1.0293    1.1762 O   0  0  0  0  0  0  0  0  0  0  0  0
    0.9424    2.1622    0.6065 H   0  0  0  0  0  0  0  0  0  0  0  0
    1.6515    3.7976   -1.1062 H   0  0  0  0  0  0  0  0  0  0  0  0
    3.8986    3.5946   -2.2190 H   0  0  0  0  0  0  0  0  0  0  0  0
    5.4242    1.7350   -1.5422 H   0  0  0  0  0  0  0  0  0  0  0  0
   -2.2012   -0.0251    4.1999 H   0  0  0  0  0  0  0  0  0  0  0  0
   -0.0010    0.3027    5.3683 H   0  0  0  0  0  0  0  0  0  0  0  0
    2.1139    0.3842    4.0192 H   0  0  0  0  0  0  0  0  0  0  0  0
    0.8394   -0.7646   -0.3989 H   0  0  0  0  0  0  0  0  0  0  0  0
   -0.8459   -1.3445   -0.2225 H   0  0  0  0  0  0  0  0  0  0  0  0
   -0.5302    0.3582   -0.6029 H   0  0  0  0  0  0  0  0  0  0  0  0
    3.1018   -0.5894    1.7506 H   0  0  0  0  0  0  0  0  0  0  0  0
    6.6856   -0.9309   -0.0404 H   0  0  0  0  0  0  0  0  0  0  0  0
  1  2  1  0  0  0  0
  1 26  1  0  0  0  0
  1 27  1  0  0  0  0
  1 28  1  0  0  0  0
  2  3  4  0  0  0  0
  2  5  4  0  0  0  0
  3  4  4  0  0  0  0
  3  8  1  0  0  0  0
  4  7  4  0  0  0  0
  4 25  1  0  0  0  0
  5  6  4  0  0  0  0
  5 17  1  0  0  0  0
  6  7  4  0  0  0  0
  6 23  1  0  0  0  0
  7 24  1  0  0  0  0
  8  9  1  0  0  0  0
  8 29  1  0  0  0  0
  9 10  4  0  0  0  0
  9 14  4  0  0  0  0
 10 11  4  0  0  0  0
 10 19  1  0  0  0  0
 11 12  4  0  0  0  0
 11 20  1  0  0  0  0
 12 13  4  0  0  0  0
 12 21  1  0  0  0  0
 13 14  4  0  0  0  0
 13 22  1  0  0  0  0
 14 15  1  0  0  0  0
 15 16  1  0  0  0  0
 15 18  2  0  0  0  0
 16 30  1  0  0  0  0
M  END
$$$$
FFA_A
  -MOLDEN-
Molden generated mol file
 30 31  0  0  0  0  0  0  0  0999 V2000
    0.0394   -0.1526   -0.0430 C   0  0  0  0  0  0  0  0  0  0  0  0
    0.0131   -0.0497    1.4626 C   0  0  0  0  0  0  0  0  0  0  0  0
    1.2284   -0.0384    2.1707 C   0  0  0  0  0  0  0  0  0  0  0  0
    1.1927   -0.0030    3.5709 C   0  0  0  0  0  0  0  0  0  0  0  0
   -0.0256    0.0251    4.2625 C   0  0  0  0  0  0  0  0  0  0  0  0
   -1.2461    0.0393    3.5507 C   0  0  0  0  0  0  0  0  0  0  0  0
   -1.2124   -0.0058    2.1386 C   0  0  0  0  0  0  0  0  0  0  0  0
   -2.5050    0.0210    4.1725 N   0  0  0  0  0  0  0  0  0  0  0  0
   -2.8845    0.5416    5.3953 C   0  0  0  0  0  0  0  0  0  0  0  0
   -4.1251    0.1278    5.9960 C   0  0  0  0  0  0  0  0  0  0  0  0
   -4.5112    0.6738    7.2439 C   0  0  0  0  0  0  0  0  0  0  0  0
   -3.7251    1.6162    7.9027 C   0  0  0  0  0  0  0  0  0  0  0  0
   -2.5299    2.0487    7.2938 C   0  0  0  0  0  0  0  0  0  0  0  0
   -2.1165    1.5277    6.0688 C   0  0  0  0  0  0  0  0  0  0  0  0
   -5.0041   -0.8366    5.3182 C   0  0  0  0  0  0  0  0  0  0  0  0
   -6.0984   -1.2038    6.0505 O   0  0  0  0  0  0  0  0  0  0  0  0
    0.2680   -1.4418   -0.4571 F   0  0  0  0  0  0  0  0  0  0  0  0
    1.0344    0.6099   -0.5925 F   0  0  0  0  0  0  0  0  0  0  0  0
   -1.1336    0.2410   -0.6216 F   0  0  0  0  0  0  0  0  0  0  0  0
   -4.8292   -1.3095    4.1822 O   0  0  0  0  0  0  0  0  0  0  0  0
   -6.5938   -1.8323    5.4769 H   0  0  0  0  0  0  0  0  0  0  0  0
   -5.4553    0.3407    7.6824 H   0  0  0  0  0  0  0  0  0  0  0  0
   -4.0411    2.0257    8.8666 H   0  0  0  0  0  0  0  0  0  0  0  0
   -1.9164    2.8178    7.7762 H   0  0  0  0  0  0  0  0  0  0  0  0
   -1.2075    1.9102    5.5982 H   0  0  0  0  0  0  0  0  0  0  0  0
   -3.2456   -0.5369    3.7201 H   0  0  0  0  0  0  0  0  0  0  0  0
   -0.0309    0.0006    5.3554 H   0  0  0  0  0  0  0  0  0  0  0  0
    2.1296   -0.0152    4.1376 H   0  0  0  0  0  0  0  0  0  0  0  0
    2.1812   -0.0615    1.6348 H   0  0  0  0  0  0  0  0  0  0  0  0
   -2.1515    0.0045    1.5772 H   0  0  0  0  0  0  0  0  0  0  0  0
  1  2  1  0  0  0  0
  1 17  1  0  0  0  0
  1 18  1  0  0  0  0
  1 19  1  0  0  0  0
  2  3  4  0  0  0  0
  2  7  4  0  0  0  0
  3  4  4  0  0  0  0
  3 29  1  0  0  0  0
  4  5  4  0  0  0  0
  4 28  1  0  0  0  0
  5  6  4  0  0  0  0
  5 27  1  0  0  0  0
  6  7  4  0  0  0  0
  6  8  1  0  0  0  0
  7 30  1  0  0  0  0
  8  9  1  0  0  0  0
  8 26  1  0  0  0  0
  9 10  4  0  0  0  0
  9 14  4  0  0  0  0
 10 11  4  0  0  0  0
 10 15  1  0  0  0  0
 11 12  4  0  0  0  0
 11 22  1  0  0  0  0
 12 13  4  0  0  0  0
 12 23  1  0  0  0  0
 13 14  4  0  0  0  0
 13 24  1  0  0  0  0
 14 25  1  0  0  0  0
 15 16  1  0  0  0  0
 15 20  2  0  0  0  0
 16 21  1  0  0  0  0
M  END
$$$$
FFA_B
  -MOLDEN-
Molden generated mol file
 30 31  0  0  0  0  0  0  0  0999 V2000
    0.1285    0.0829   -0.0364 C   0  0  0  0  0  0  0  0  0  0  0  0
    0.0693    0.0384    1.4712 C   0  0  0  0  0  0  0  0  0  0  0  0
    1.2598    0.1436    2.2108 C   0  0  0  0  0  0  0  0  0  0  0  0
    1.1930    0.0774    3.6099 C   0  0  0  0  0  0  0  0  0  0  0  0
   -0.0314   -0.1175    4.2577 C   0  0  0  0  0  0  0  0  0  0  0  0
   -1.2284   -0.2366    3.5143 C   0  0  0  0  0  0  0  0  0  0  0  0
   -1.1681   -0.1401    2.1069 C   0  0  0  0  0  0  0  0  0  0  0  0
   -2.4333   -0.3676    4.2221 N   0  0  0  0  0  0  0  0  0  0  0  0
   -3.6084   -0.9912    3.8464 C   0  0  0  0  0  0  0  0  0  0  0  0
   -4.8179   -0.7429    4.5858 C   0  0  0  0  0  0  0  0  0  0  0  0
   -6.0156   -1.3930    4.2012 C   0  0  0  0  0  0  0  0  0  0  0  0
   -6.0517   -2.2803    3.1283 C   0  0  0  0  0  0  0  0  0  0  0  0
   -4.8582   -2.5496    2.4292 C   0  0  0  0  0  0  0  0  0  0  0  0
   -3.6625   -1.9233    2.7771 C   0  0  0  0  0  0  0  0  0  0  0  0
   -4.8177    0.1568    5.7484 C   0  0  0  0  0  0  0  0  0  0  0  0
   -6.0546    0.3669    6.2913 O   0  0  0  0  0  0  0  0  0  0  0  0
    0.4195   -1.1513   -0.5675 F   0  0  0  0  0  0  0  0  0  0  0  0
    1.0956    0.9354   -0.4916 F   0  0  0  0  0  0  0  0  0  0  0  0
   -1.0527    0.4774   -0.5996 F   0  0  0  0  0  0  0  0  0  0  0  0
   -3.8196    0.7048    6.2476 O   0  0  0  0  0  0  0  0  0  0  0  0
   -5.9020    0.9687    7.0554 H   0  0  0  0  0  0  0  0  0  0  0  0
   -6.9221   -1.1857    4.7756 H   0  0  0  0  0  0  0  0  0  0  0  0
   -6.9876   -2.7713    2.8460 H   0  0  0  0  0  0  0  0  0  0  0  0
   -4.8569   -3.2713    1.6048 H   0  0  0  0  0  0  0  0  0  0  0  0
   -2.7443   -2.1805    2.2436 H   0  0  0  0  0  0  0  0  0  0  0  0
   -2.5075    0.1329    5.1211 H   0  0  0  0  0  0  0  0  0  0  0  0
   -0.0744   -0.1838    5.3505 H   0  0  0  0  0  0  0  0  0  0  0  0
    2.1085    0.1683    4.2034 H   0  0  0  0  0  0  0  0  0  0  0  0
    2.2169    0.2851    1.7018 H   0  0  0  0  0  0  0  0  0  0  0  0
   -2.0846   -0.1598    1.5132 H   0  0  0  0  0  0  0  0  0  0  0  0
  1  2  1  0  0  0  0
  1 17  1  0  0  0  0
  1 18  1  0  0  0  0
  1 19  1  0  0  0  0
  2  3  4  0  0  0  0
  2  7  4  0  0  0  0
  3  4  4  0  0  0  0
  3 29  1  0  0  0  0
  4  5  4  0  0  0  0
  4 28  1  0  0  0  0
  5  6  4  0  0  0  0
  5 27  1  0  0  0  0
  6  7  4  0  0  0  0
  6  8  1  0  0  0  0
  7 30  1  0  0  0  0
  8  9  1  0  0  0  0
  8 26  1  0  0  0  0
  9 10  4  0  0  0  0
  9 14  4  0  0  0  0
 10 11  4  0  0  0  0
 10 15  1  0  0  0  0
 11 12  4  0  0  0  0
 11 22  1  0  0  0  0
 12 13  4  0  0  0  0
 12 23  1  0  0  0  0
 13 14  4  0  0  0  0
 13 24  1  0  0  0  0
 14 25  1  0  0  0  0
 15 16  1  0  0  0  0
 15 20  2  0  0  0  0
 16 21  1  0  0  0  0
M  END
$$$$
NFA_A
  -MOLDEN-
Molden generated mol file
 29 30  0  0  0  0  0  0  0  0999 V2000
    0.0134   -0.0147   -0.0286 C   0  0  0  0  0  0  0  0  0  0  0  0
    0.0101   -0.0061    1.4797 C   0  0  0  0  0  0  0  0  0  0  0  0
    1.2398   -0.0015    2.1647 C   0  0  0  0  0  0  0  0  0  0  0  0
    1.2269   -0.0243    3.5636 C   0  0  0  0  0  0  0  0  0  0  0  0
    0.0257   -0.0515    4.2878 C   0  0  0  0  0  0  0  0  0  0  0  0
   -1.2065   -0.0558    3.5966 C   0  0  0  0  0  0  0  0  0  0  0  0
   -1.1986   -0.0336    2.1810 C   0  0  0  0  0  0  0  0  0  0  0  0
   -2.4769   -0.0785    4.1961 N   0  0  0  0  0  0  0  0  0  0  0  0
   -2.8724   -0.1093    5.5092 C   0  0  0  0  0  0  0  0  0  0  0  0
   -4.2841   -0.1263    5.8246 C   0  0  0  0  0  0  0  0  0  0  0  0
   -4.6481   -0.1591    7.1837 C   0  0  0  0  0  0  0  0  0  0  0  0
   -3.6673   -0.1741    8.1768 C   0  0  0  0  0  0  0  0  0  0  0  0
   -2.3262   -0.1546    7.7600 C   0  0  0  0  0  0  0  0  0  0  0  0
   -5.3150   -0.1109    4.7757 C   0  0  0  0  0  0  0  0  0  0  0  0
   -1.9288   -0.1233    6.4813 N   0  0  0  0  0  0  0  0  0  0  0  0
   -6.5926   -0.1286    5.2580 O   0  0  0  0  0  0  0  0  0  0  0  0
    0.8414    0.9477   -0.5441 F   0  0  0  0  0  0  0  0  0  0  0  0
   -1.2250    0.1949   -0.5654 F   0  0  0  0  0  0  0  0  0  0  0  0
    0.4623   -1.2122   -0.5286 F   0  0  0  0  0  0  0  0  0  0  0  0
   -5.1039   -0.0842    3.5528 O   0  0  0  0  0  0  0  0  0  0  0  0
   -7.1737   -0.1158    4.4630 H   0  0  0  0  0  0  0  0  0  0  0  0
   -5.7100   -0.1727    7.4436 H   0  0  0  0  0  0  0  0  0  0  0  0
   -3.9265   -0.1998    9.2386 H   0  0  0  0  0  0  0  0  0  0  0  0
   -1.5154   -0.1650    8.5007 H   0  0  0  0  0  0  0  0  0  0  0  0
   -3.2793   -0.0722    3.5468 H   0  0  0  0  0  0  0  0  0  0  0  0
    0.0263   -0.0685    5.3771 H   0  0  0  0  0  0  0  0  0  0  0  0
    2.1740   -0.0192    4.1133 H   0  0  0  0  0  0  0  0  0  0  0  0
    2.1820    0.0225    1.6097 H   0  0  0  0  0  0  0  0  0  0  0  0
   -2.1449   -0.0351    1.6307 H   0  0  0  0  0  0  0  0  0  0  0  0
  1  2  1  0  0  0  0
  1 17  1  0  0  0  0
  1 18  1  0  0  0  0
  1 19  1  0  0  0  0
  2  3  4  0  0  0  0
  2  7  4  0  0  0  0
  3  4  4  0  0  0  0
  3 28  1  0  0  0  0
  4  5  4  0  0  0  0
  4 27  1  0  0  0  0
  5  6  4  0  0  0  0
  5 26  1  0  0  0  0
  6  7  4  0  0  0  0
  6  8  1  0  0  0  0
  7 29  1  0  0  0  0
  8  9  1  0  0  0  0
  8 25  1  0  0  0  0
  9 10  4  0  0  0  0
  9 15  4  0  0  0  0
 10 11  4  0  0  0  0
 10 14  1  0  0  0  0
 11 12  4  0  0  0  0
 11 22  1  0  0  0  0
 12 13  4  0  0  0  0
 12 23  1  0  0  0  0
 13 15  4  0  0  0  0
 13 24  1  0  0  0  0
 14 16  1  0  0  0  0
 14 20  2  0  0  0  0
 16 21  1  0  0  0  0
M  END
$$$$
NFA_B
  -MOLDEN-
Molden generated mol file
 29 30  0  0  0  0  0  0  0  0999 V2000
    0.0179   -0.0016   -0.0196 C   0  0  0  0  0  0  0  0  0  0  0  0
    0.0221   -0.0027    1.4900 C   0  0  0  0  0  0  0  0  0  0  0  0
    1.2315    0.0071    2.2003 C   0  0  0  0  0  0  0  0  0  0  0  0
    1.1856   -0.0254    3.6033 C   0  0  0  0  0  0  0  0  0  0  0  0
   -0.0376   -0.0694    4.2742 C   0  0  0  0  0  0  0  0  0  0  0  0
   -1.2589   -0.0816    3.5547 C   0  0  0  0  0  0  0  0  0  0  0  0
   -1.2203   -0.0471    2.1455 C   0  0  0  0  0  0  0  0  0  0  0  0
   -2.4291   -0.1264    4.3301 N   0  0  0  0  0  0  0  0  0  0  0  0
   -3.7573   -0.1559    3.9874 C   0  0  0  0  0  0  0  0  0  0  0  0
   -4.7587   -0.2061    5.0295 C   0  0  0  0  0  0  0  0  0  0  0  0
   -6.1094   -0.2347    4.6338 C   0  0  0  0  0  0  0  0  0  0  0  0
   -6.4484   -0.2147    3.2800 C   0  0  0  0  0  0  0  0  0  0  0  0
   -5.3963   -0.1658    2.3505 C   0  0  0  0  0  0  0  0  0  0  0  0
   -4.3965   -0.2275    6.4543 C   0  0  0  0  0  0  0  0  0  0  0  0
   -4.0976   -0.1370    2.6768 N   0  0  0  0  0  0  0  0  0  0  0  0
   -5.4707   -0.2764    7.2961 O   0  0  0  0  0  0  0  0  0  0  0  0
    1.2491    0.2599   -0.5512 F   0  0  0  0  0  0  0  0  0  0  0  0
   -0.8440    0.9310   -0.5335 F   0  0  0  0  0  0  0  0  0  0  0  0
   -0.3812   -1.2128   -0.5288 F   0  0  0  0  0  0  0  0  0  0  0  0
   -3.2413   -0.2050    6.9093 O   0  0  0  0  0  0  0  0  0  0  0  0
   -5.0918   -0.2859    8.2049 H   0  0  0  0  0  0  0  0  0  0  0  0
   -6.8832   -0.2727    5.4053 H   0  0  0  0  0  0  0  0  0  0  0  0
   -7.4903   -0.2361    2.9495 H   0  0  0  0  0  0  0  0  0  0  0  0
   -5.6072   -0.1485    1.2730 H   0  0  0  0  0  0  0  0  0  0  0  0
   -2.2888   -0.1449    5.3523 H   0  0  0  0  0  0  0  0  0  0  0  0
   -0.0585   -0.0941    5.3701 H   0  0  0  0  0  0  0  0  0  0  0  0
    2.1161   -0.0155    4.1800 H   0  0  0  0  0  0  0  0  0  0  0  0
    2.1873    0.0427    1.6718 H   0  0  0  0  0  0  0  0  0  0  0  0
   -2.1534   -0.0533    1.5828 H   0  0  0  0  0  0  0  0  0  0  0  0
  1  2  1  0  0  0  0
  1 17  1  0  0  0  0
  1 18  1  0  0  0  0
  1 19  1  0  0  0  0
  2  3  4  0  0  0  0
  2  7  4  0  0  0  0
  3  4  4  0  0  0  0
  3 28  1  0  0  0  0
  4  5  4  0  0  0  0
  4 27  1  0  0  0  0
  5  6  4  0  0  0  0
  5 26  1  0  0  0  0
  6  7  4  0  0  0  0
  6  8  1  0  0  0  0
  7 29  1  0  0  0  0
  8  9  1  0  0  0  0
  8 25  1  0  0  0  0
  9 10  4  0  0  0  0
  9 15  4  0  0  0  0
 10 11  4  0  0  0  0
 10 14  1  0  0  0  0
 11 12  4  0  0  0  0
 11 22  1  0  0  0  0
 12 13  4  0  0  0  0
 12 23  1  0  0  0  0
 13 15  4  0  0  0  0
 13 24  1  0  0  0  0
 14 16  1  0  0  0  0
 14 20  2  0  0  0  0
 16 21  1  0  0  0  0
M  END
$$$$
CHA_planar
  -MOLDEN-
Molden generated mol file
 28 29  0  0  0  0  0  0  0  0999 V2000
    0.0000    0.0000    0.0000 C   0  0  0  0  0  0  0  0  0  0  0  0
    0.0000    0.0000    1.4832 C   0  0  0  0  0  0  0  0  0  0  0  0
    1.1688    0.0000    2.1574 C   0  0  0  0  0  0  0  0  0  0  0  0
    1.0333    0.2098   -0.6467 O   0  0  0  0  0  0  0  0  0  0  0  0
   -1.2953   -0.2358   -0.7063 C   0  0  0  0  0  0  0  0  0  0  0  0
   -1.4197    0.2227   -2.0252 C   0  0  0  0  0  0  0  0  0  0  0  0
   -2.6029    0.0158   -2.7289 C   0  0  0  0  0  0  0  0  0  0  0  0
   -3.6675   -0.6625   -2.1279 C   0  0  0  0  0  0  0  0  0  0  0  0
   -3.5413   -1.1366   -0.8209 C   0  0  0  0  0  0  0  0  0  0  0  0
   -2.3624   -0.9201   -0.1071 C   0  0  0  0  0  0  0  0  0  0  0  0
    1.3278    0.0137    3.6102 C   0  0  0  0  0  0  0  0  0  0  0  0
    0.3010   -0.3813    4.4861 C   0  0  0  0  0  0  0  0  0  0  0  0
    0.4889   -0.3279    5.8647 C   0  0  0  0  0  0  0  0  0  0  0  0
    1.7065    0.1083    6.3948 C   0  0  0  0  0  0  0  0  0  0  0  0
    2.7393    0.4866    5.5349 C   0  0  0  0  0  0  0  0  0  0  0  0
    2.5533    0.4331    4.1548 C   0  0  0  0  0  0  0  0  0  0  0  0
   -0.9477    0.0279    2.0044 H   0  0  0  0  0  0  0  0  0  0  0  0
    2.0749    0.0239    1.5583 H   0  0  0  0  0  0  0  0  0  0  0  0
   -0.5782    0.7327   -2.4754 H   0  0  0  0  0  0  0  0  0  0  0  0
   -2.6986    0.3807   -3.7437 H   0  0  0  0  0  0  0  0  0  0  0  0
   -4.5867   -0.8248   -2.6764 H   0  0  0  0  0  0  0  0  0  0  0  0
   -4.3593   -1.6749   -0.3590 H   0  0  0  0  0  0  0  0  0  0  0  0
   -2.2668   -1.3106    0.8980 H   0  0  0  0  0  0  0  0  0  0  0  0
   -0.6354   -0.7496    4.0855 H   0  0  0  0  0  0  0  0  0  0  0  0
   -0.3087   -0.6389    6.5276 H   0  0  0  0  0  0  0  0  0  0  0  0
    1.8506    0.1438    7.4671 H   0  0  0  0  0  0  0  0  0  0  0  0
    3.6875    0.8184    5.9384 H   0  0  0  0  0  0  0  0  0  0  0  0
    3.3546    0.7273    3.4867 H   0  0  0  0  0  0  0  0  0  0  0  0
  1  2  1  0  0  0  0
  1  4  2  0  0  0  0
  1  5  1  0  0  0  0
  2  3  2  0  0  0  0
  2 17  1  0  0  0  0
  3 11  1  0  0  0  0
  3 18  1  0  0  0  0
  5  6  4  0  0  0  0
  5 10  4  0  0  0  0
  6  7  4  0  0  0  0
  6 19  1  0  0  0  0
  7  8  4  0  0  0  0
  7 20  1  0  0  0  0
  8  9  4  0  0  0  0
  8 21  1  0  0  0  0
  9 10  4  0  0  0  0
  9 22  1  0  0  0  0
 10 23  1  0  0  0  0
 11 12  4  0  0  0  0
 11 16  4  0  0  0  0
 12 13  4  0  0  0  0
 12 24  1  0  0  0  0
 13 14  4  0  0  0  0
 13 25  1  0  0  0  0
 14 15  4  0  0  0  0
 14 26  1  0  0  0  0
 15 16  4  0  0  0  0
 15 27  1  0  0  0  0
 16 28  1  0  0  0  0
M  END
$$$$
CHA_twisted
  -MOLDEN-
Molden generated mol file
 28 29  0  0  0  0  0  0  0  0999 V2000
    0.0000    0.0000    0.0000 C   0  0  0  0  0  0  0  0  0  0  0  0
    0.0000    0.0000    1.4828 C   0  0  0  0  0  0  0  0  0  0  0  0
    1.1687    0.0000    2.1575 C   0  0  0  0  0  0  0  0  0  0  0  0
    1.0345   -0.2034   -0.6468 O   0  0  0  0  0  0  0  0  0  0  0  0
   -1.2963    0.2309   -0.7060 C   0  0  0  0  0  0  0  0  0  0  0  0
   -1.4226   -0.2374   -2.0213 C   0  0  0  0  0  0  0  0  0  0  0  0
   -2.6068   -0.0355   -2.7248 C   0  0  0  0  0  0  0  0  0  0  0  0
   -3.6701    0.6478   -2.1274 C   0  0  0  0  0  0  0  0  0  0  0  0
   -3.5418    1.1318   -0.8243 C   0  0  0  0  0  0  0  0  0  0  0  0
   -2.3619    0.9207   -0.1106 C   0  0  0  0  0  0  0  0  0  0  0  0
    1.3278   -0.0200    3.6103 C   0  0  0  0  0  0  0  0  0  0  0  0
    0.3066   -0.4504    4.4761 C   0  0  0  0  0  0  0  0  0  0  0  0
    0.4951   -0.4308    5.8555 C   0  0  0  0  0  0  0  0  0  0  0  0
    1.7074    0.0072    6.3964 C   0  0  0  0  0  0  0  0  0  0  0  0
    2.7345    0.4212    5.5462 C   0  0  0  0  0  0  0  0  0  0  0  0
    2.5478    0.4017    4.1654 C   0  0  0  0  0  0  0  0  0  0  0  0
   -0.9481   -0.0066    2.0040 H   0  0  0  0  0  0  0  0  0  0  0  0
    2.0751    0.0384    1.5594 H   0  0  0  0  0  0  0  0  0  0  0  0
   -0.5820   -0.7511   -2.4690 H   0  0  0  0  0  0  0  0  0  0  0  0
   -2.7040   -0.4080   -3.7368 H   0  0  0  0  0  0  0  0  0  0  0  0
   -4.5902    0.8061   -2.6758 H   0  0  0  0  0  0  0  0  0  0  0  0
   -4.3586    1.6746   -0.3655 H   0  0  0  0  0  0  0  0  0  0  0  0
   -2.2643    1.3197    0.8910 H   0  0  0  0  0  0  0  0  0  0  0  0
   -0.6253   -0.8207    4.0667 H   0  0  0  0  0  0  0  0  0  0  0  0
   -0.2978   -0.7696    6.5104 H   0  0  0  0  0  0  0  0  0  0  0  0
    1.8518    0.0166    7.4692 H   0  0  0  0  0  0  0  0  0  0  0  0
    3.6789    0.7542    5.9578 H   0  0  0  0  0  0  0  0  0  0  0  0
    3.3451    0.7227    3.5049 H   0  0  0  0  0  0  0  0  0  0  0  0
  1  2  1  0  0  0  0
  1  4  2  0  0  0  0
  1  5  1  0  0  0  0
  2  3  2  0  0  0  0
  2 17  1  0  0  0  0
  3 11  1  0  0  0  0
  3 18  1  0  0  0  0
  5  6  4  0  0  0  0
  5 10  4  0  0  0  0
  6  7  4  0  0  0  0
  6 19  1  0  0  0  0
  7  8  4  0  0  0  0
  7 20  1  0  0  0  0
  8  9  4  0  0  0  0
  8 21  1  0  0  0  0
  9 10  4  0  0  0  0
  9 22  1  0  0  0  0
 10 23  1  0  0  0  0
 11 12  4  0  0  0  0
 11 16  4  0  0  0  0
 12 13  4  0  0  0  0
 12 24  1  0  0  0  0
 13 14  4  0  0  0  0
 13 25  1  0  0  0  0
 14 15  4  0  0  0  0
 14 26  1  0  0  0  0
 15 16  4  0  0  0  0
 15 27  1  0  0  0  0
 16 28  1  0  0  0  0
M  END
$$$$
CHA_confB
  -MOLDEN-
Molden generated mol file
 28 29  0  0  0  0  0  0  0  0999 V2000
    0.0000    0.0000    0.0000 C   0  0  0  0  0  0  0  0  0  0  0  0
    0.0000    0.0000    1.4783 C   0  0  0  0  0  0  0  0  0  0  0  0
    1.1202    0.0000    2.2334 C   0  0  0  0  0  0  0  0  0  0  0  0
   -0.9464   -0.5155   -0.6083 O   0  0  0  0  0  0  0  0  0  0  0  0
    1.1438    0.5989   -0.7537 C   0  0  0  0  0  0  0  0  0  0  0  0
    1.4727    0.0412   -1.9971 C   0  0  0  0  0  0  0  0  0  0  0  0
    2.5009    0.5898   -2.7591 C   0  0  0  0  0  0  0  0  0  0  0  0
    3.1882    1.7179   -2.3011 C   0  0  0  0  0  0  0  0  0  0  0  0
    2.8435    2.2940   -1.0772 C   0  0  0  0  0  0  0  0  0  0  0  0
    1.8278    1.7360   -0.2996 C   0  0  0  0  0  0  0  0  0  0  0  0
    1.1637   -0.1239    3.6919 C   0  0  0  0  0  0  0  0  0  0  0  0
    0.1065   -0.6766    4.4353 C   0  0  0  0  0  0  0  0  0  0  0  0
    0.1827   -0.7484    5.8240 C   0  0  0  0  0  0  0  0  0  0  0  0
    1.3179   -0.2843    6.4945 C   0  0  0  0  0  0  0  0  0  0  0  0
    2.3819    0.2492    5.7650 C   0  0  0  0  0  0  0  0  0  0  0  0
    2.3071    0.3225    4.3754 C   0  0  0  0  0  0  0  0  0  0  0  0
   -0.9794   -0.1265    1.9258 H   0  0  0  0  0  0  0  0  0  0  0  0
    2.0790    0.1095    1.7364 H   0  0  0  0  0  0  0  0  0  0  0  0
    0.9137   -0.8179   -2.3445 H   0  0  0  0  0  0  0  0  0  0  0  0
    2.7621    0.1473   -3.7120 H   0  0  0  0  0  0  0  0  0  0  0  0
    3.9825    2.1484   -2.8978 H   0  0  0  0  0  0  0  0  0  0  0  0
    3.3611    3.1797   -0.7310 H   0  0  0  0  0  0  0  0  0  0  0  0
    1.5466    2.1954    0.6390 H   0  0  0  0  0  0  0  0  0  0  0  0
   -0.7638   -1.0688    3.9242 H   0  0  0  0  0  0  0  0  0  0  0  0
   -0.6370   -1.1803    6.3841 H   0  0  0  0  0  0  0  0  0  0  0  0
    1.3752   -0.3473    7.5736 H   0  0  0  0  0  0  0  0  0  0  0  0
    3.2680    0.6032    6.2767 H   0  0  0  0  0  0  0  0  0  0  0  0
    3.1338    0.7369    3.8095 H   0  0  0  0  0  0  0  0  0  0  0  0
  1  2  1  0  0  0  0
  1  4  2  0  0  0  0
  1  5  1  0  0  0  0
  2  3  2  0  0  0  0
  2 17  1  0  0  0  0
  3 11  1  0  0  0  0
  3 18  1  0  0  0  0
  5  6  4  0  0  0  0
  5 10  4  0  0  0  0
  6  7  4  0  0  0  0
  6 19  1  0  0  0  0
  7  8  4  0  0  0  0
  7 20  1  0  0  0  0
  8  9  4  0  0  0  0
  8 21  1  0  0  0  0
  9 10  4  0  0  0  0
  9 22  1  0  0  0  0
 10 23  1  0  0  0  0
 11 12  4  0  0  0  0
 11 16  4  0  0  0  0
 12 13  4  0  0  0  0
 12 24  1  0  0  0  0
 13 14  4  0  0  0  0
 13 25  1  0  0  0  0
 14 15  4  0  0  0  0
 14 26  1  0  0  0  0
 15 16  4  0  0  0  0
 15 27  1  0  0  0  0
 16 28  1  0  0  0  0
M  END
$$$$
IBP_OppAc1
  -MOLDEN-
Molden generated mol file
 33 33  0  0  0  0  0  0  0  0999 V2000
    0.0000    0.0000    0.0000 C   0  0  0  0  0  0  0  0  0  0  0  0
    0.0000    0.0000    1.5167 C   0  0  0  0  0  0  0  0  0  0  0  0
    1.4171    0.0000    2.0968 C   0  0  0  0  0  0  0  0  0  0  0  0
   -0.8425    1.1499    2.0428 C   0  0  0  0  0  0  0  0  0  0  0  0
   -1.9971    0.8892    2.7832 C   0  0  0  0  0  0  0  0  0  0  0  0
   -2.7698    1.9274    3.2906 C   0  0  0  0  0  0  0  0  0  0  0  0
   -2.4181    3.2623    3.0735 C   0  0  0  0  0  0  0  0  0  0  0  0
   -1.2657    3.5178    2.3255 C   0  0  0  0  0  0  0  0  0  0  0  0
   -0.4884    2.4825    1.8176 C   0  0  0  0  0  0  0  0  0  0  0  0
   -3.2491    4.3777    3.6504 C   0  0  0  0  0  0  0  0  0  0  0  0
   -3.0429    4.5998    5.1603 C   0  0  0  0  0  0  0  0  0  0  0  0
   -1.6139    5.0277    5.4792 C   0  0  0  0  0  0  0  0  0  0  0  0
   -4.0492    5.6187    5.6878 C   0  0  0  0  0  0  0  0  0  0  0  0
    0.8629    0.8978   -0.5195 O   0  0  0  0  0  0  0  0  0  0  0  0
   -0.6907   -0.7043   -0.6953 O   0  0  0  0  0  0  0  0  0  0  0  0
   -0.5030   -0.9334    1.7859 H   0  0  0  0  0  0  0  0  0  0  0  0
    1.3691   -0.0652    3.1870 H   0  0  0  0  0  0  0  0  0  0  0  0
    1.9525    0.9142    1.8308 H   0  0  0  0  0  0  0  0  0  0  0  0
    1.9949   -0.8520    1.7255 H   0  0  0  0  0  0  0  0  0  0  0  0
   -2.2975   -0.1408    2.9597 H   0  0  0  0  0  0  0  0  0  0  0  0
   -3.6678    1.6968    3.8596 H   0  0  0  0  0  0  0  0  0  0  0  0
   -0.9747    4.5481    2.1338 H   0  0  0  0  0  0  0  0  0  0  0  0
    0.3935    2.7121    1.2268 H   0  0  0  0  0  0  0  0  0  0  0  0
   -3.0272    5.3151    3.1234 H   0  0  0  0  0  0  0  0  0  0  0  0
   -4.3112    4.1653    3.4721 H   0  0  0  0  0  0  0  0  0  0  0  0
   -3.2310    3.6390    5.6616 H   0  0  0  0  0  0  0  0  0  0  0  0
   -1.4709    5.1455    6.5583 H   0  0  0  0  0  0  0  0  0  0  0  0
   -0.8844    4.2967    5.1187 H   0  0  0  0  0  0  0  0  0  0  0  0
   -1.3848    5.9915    5.0076 H   0  0  0  0  0  0  0  0  0  0  0  0
   -3.9334    5.7678    6.7663 H   0  0  0  0  0  0  0  0  0  0  0  0
   -3.9079    6.5920    5.2025 H   0  0  0  0  0  0  0  0  0  0  0  0
   -5.0804    5.3004    5.5009 H   0  0  0  0  0  0  0  0  0  0  0  0
    0.7556    0.8380   -1.4805 H   0  0  0  0  0  0  0  0  0  0  0  0
  1  2  1  0  0  0  0
  1 14  1  0  0  0  0
  1 15  2  0  0  0  0
  2  3  1  0  0  0  0
  2  4  1  0  0  0  0
  2 16  1  0  0  0  0
  3 17  1  0  0  0  0
  3 18  1  0  0  0  0
  3 19  1  0  0  0  0
  4  5  4  0  0  0  0
  4  9  4  0  0  0  0
  5  6  4  0  0  0  0
  5 20  1  0  0  0  0
  6  7  4  0  0  0  0
  6 21  1  0  0  0  0
  7  8  4  0  0  0  0
  7 10  1  0  0  0  0
  8  9  4  0  0  0  0
  8 22  1  0  0  0  0
  9 23  1  0  0  0  0
 10 11  1  0  0  0  0
 10 24  1  0  0  0  0
 10 25  1  0  0  0  0
 11 12  1  0  0  0  0
 11 13  1  0  0  0  0
 11 26  1  0  0  0  0
 12 27  1  0  0  0  0
 12 28  1  0  0  0  0
 12 29  1  0  0  0  0
 13 30  1  0  0  0  0
 13 31  1  0  0  0  0
 13 32  1  0  0  0  0
 14 33  1  0  0  0  0
M  END
$$$$
IBP_OppAc2
  -MOLDEN-
Molden generated mol file
 33 33  0  0  0  0  0  0  0  0999 V2000
    0.0000    0.0000    0.0000 C   0  0  0  0  0  0  0  0  0  0  0  0
    0.0000    0.0000    1.5167 C   0  0  0  0  0  0  0  0  0  0  0  0
    1.4176    0.0000    2.0960 C   0  0  0  0  0  0  0  0  0  0  0  0
   -0.8411    1.1502    2.0441 C   0  0  0  0  0  0  0  0  0  0  0  0
   -1.9996    0.8916    2.7760 C   0  0  0  0  0  0  0  0  0  0  0  0
   -2.7685    1.9323    3.2891 C   0  0  0  0  0  0  0  0  0  0  0  0
   -2.4071    3.2647    3.0847 C   0  0  0  0  0  0  0  0  0  0  0  0
   -1.2497    3.5188    2.3407 C   0  0  0  0  0  0  0  0  0  0  0  0
   -0.4782    2.4838    1.8286 C   0  0  0  0  0  0  0  0  0  0  0  0
   -3.2122    4.3994    3.6608 C   0  0  0  0  0  0  0  0  0  0  0  0
   -2.5785    5.0521    4.9029 C   0  0  0  0  0  0  0  0  0  0  0  0
   -3.3682    6.2923    5.3118 C   0  0  0  0  0  0  0  0  0  0  0  0
   -2.4661    4.0682    6.0634 C   0  0  0  0  0  0  0  0  0  0  0  0
    0.8586    0.9020   -0.5192 O   0  0  0  0  0  0  0  0  0  0  0  0
   -0.6870   -0.7077   -0.6955 O   0  0  0  0  0  0  0  0  0  0  0  0
   -0.5029   -0.9333    1.7863 H   0  0  0  0  0  0  0  0  0  0  0  0
    1.3703   -0.0649    3.1862 H   0  0  0  0  0  0  0  0  0  0  0  0
    1.9534    0.9137    1.8293 H   0  0  0  0  0  0  0  0  0  0  0  0
    1.9949   -0.8523    1.7246 H   0  0  0  0  0  0  0  0  0  0  0  0
   -2.3063   -0.1375    2.9464 H   0  0  0  0  0  0  0  0  0  0  0  0
   -3.6676    1.7047    3.8568 H   0  0  0  0  0  0  0  0  0  0  0  0
   -0.9519    4.5486    2.1547 H   0  0  0  0  0  0  0  0  0  0  0  0
    0.4062    2.7115    1.2407 H   0  0  0  0  0  0  0  0  0  0  0  0
   -3.3484    5.1723    2.8931 H   0  0  0  0  0  0  0  0  0  0  0  0
   -4.2169    4.0432    3.9242 H   0  0  0  0  0  0  0  0  0  0  0  0
   -1.5622    5.3679    4.6249 H   0  0  0  0  0  0  0  0  0  0  0  0
   -2.9109    6.7856    6.1756 H   0  0  0  0  0  0  0  0  0  0  0  0
   -3.4220    7.0222    4.4969 H   0  0  0  0  0  0  0  0  0  0  0  0
   -4.3954    6.0258    5.5889 H   0  0  0  0  0  0  0  0  0  0  0  0
   -1.9843    4.5353    6.9285 H   0  0  0  0  0  0  0  0  0  0  0  0
   -3.4601    3.7290    6.3807 H   0  0  0  0  0  0  0  0  0  0  0  0
   -1.8836    3.1843    5.7875 H   0  0  0  0  0  0  0  0  0  0  0  0
    0.7519    0.8417   -1.4803 H   0  0  0  0  0  0  0  0  0  0  0  0
  1  2  1  0  0  0  0
  1 14  1  0  0  0  0
  1 15  2  0  0  0  0
  2  3  1  0  0  0  0
  2  4  1  0  0  0  0
  2 16  1  0  0  0  0
  3 17  1  0  0  0  0
  3 18  1  0  0  0  0
  3 19  1  0  0  0  0
  4  5  4  0  0  0  0
  4  9  4  0  0  0  0
  5  6  4  0  0  0  0
  5 20  1  0  0  0  0
  6  7  4  0  0  0  0
  6 21  1  0  0  0  0
  7  8  4  0  0  0  0
  7 10  1  0  0  0  0
  8  9  4  0  0  0  0
  8 22  1  0  0  0  0
  9 23  1  0  0  0  0
 10 11  1  0  0  0  0
 10 24  1  0  0  0  0
 10 25  1  0  0  0  0
 11 12  1  0  0  0  0
 11 13  1  0  0  0  0
 11 26  1  0  0  0  0
 12 27  1  0  0  0  0
 12 28  1  0  0  0  0
 12 29  1  0  0  0  0
 13 30  1  0  0  0  0
 13 31  1  0  0  0  0
 13 32  1  0  0  0  0
 14 33  1  0  0  0  0
M  END
$$$$
IBP_OppAc3
  -MOLDEN-
Molden generated mol file
 33 33  0  0  0  0  0  0  0  0999 V2000
    0.0000    0.0000    0.0000 C   0  0  0  0  0  0  0  0  0  0  0  0
    0.0000    0.0000    1.5166 C   0  0  0  0  0  0  0  0  0  0  0  0
    1.4164    0.0000    2.0986 C   0  0  0  0  0  0  0  0  0  0  0  0
   -0.8412    1.1512    2.0420 C   0  0  0  0  0  0  0  0  0  0  0  0
   -1.9875    0.8942    2.7947 C   0  0  0  0  0  0  0  0  0  0  0  0
   -2.7580    1.9353    3.3019 C   0  0  0  0  0  0  0  0  0  0  0  0
   -2.4117    3.2698    3.0743 C   0  0  0  0  0  0  0  0  0  0  0  0
   -1.2693    3.5204    2.3065 C   0  0  0  0  0  0  0  0  0  0  0  0
   -0.4943    2.4836    1.8005 C   0  0  0  0  0  0  0  0  0  0  0  0
   -3.2371    4.3977    3.6379 C   0  0  0  0  0  0  0  0  0  0  0  0
   -2.8133    4.8948    5.0380 C   0  0  0  0  0  0  0  0  0  0  0  0
   -2.9510    3.8110    6.1034 C   0  0  0  0  0  0  0  0  0  0  0  0
   -1.4071    5.4876    5.0404 C   0  0  0  0  0  0  0  0  0  0  0  0
    0.8726    0.8882   -0.5199 O   0  0  0  0  0  0  0  0  0  0  0  0
   -0.6982   -0.6972   -0.6949 O   0  0  0  0  0  0  0  0  0  0  0  0
   -0.5043   -0.9326    1.7862 H   0  0  0  0  0  0  0  0  0  0  0  0
    1.3668   -0.0647    3.1888 H   0  0  0  0  0  0  0  0  0  0  0  0
    1.9520    0.9142    1.8330 H   0  0  0  0  0  0  0  0  0  0  0  0
    1.9947   -0.8522    1.7286 H   0  0  0  0  0  0  0  0  0  0  0  0
   -2.2851   -0.1348    2.9816 H   0  0  0  0  0  0  0  0  0  0  0  0
   -3.6511    1.7071    3.8785 H   0  0  0  0  0  0  0  0  0  0  0  0
   -0.9873    4.5489    2.0938 H   0  0  0  0  0  0  0  0  0  0  0  0
    0.3786    2.7104    1.1953 H   0  0  0  0  0  0  0  0  0  0  0  0
   -3.2014    5.2485    2.9461 H   0  0  0  0  0  0  0  0  0  0  0  0
   -4.2865    4.0818    3.6889 H   0  0  0  0  0  0  0  0  0  0  0  0
   -3.5162    5.7017    5.2899 H   0  0  0  0  0  0  0  0  0  0  0  0
   -2.7208    4.2116    7.0961 H   0  0  0  0  0  0  0  0  0  0  0  0
   -3.9682    3.4051    6.1353 H   0  0  0  0  0  0  0  0  0  0  0  0
   -2.2642    2.9794    5.9128 H   0  0  0  0  0  0  0  0  0  0  0  0
   -1.1597    5.8964    6.0257 H   0  0  0  0  0  0  0  0  0  0  0  0
   -0.6573    4.7270    4.7978 H   0  0  0  0  0  0  0  0  0  0  0  0
   -1.3111    6.2982    4.3095 H   0  0  0  0  0  0  0  0  0  0  0  0
    0.7641    0.8289   -1.4808 H   0  0  0  0  0  0  0  0  0  0  0  0
  1  2  1  0  0  0  0
  1 14  1  0  0  0  0
  1 15  2  0  0  0  0
  2  3  1  0  0  0  0
  2  4  1  0  0  0  0
  2 16  1  0  0  0  0
  3 17  1  0  0  0  0
  3 18  1  0  0  0  0
  3 19  1  0  0  0  0
  4  5  4  0  0  0  0
  4  9  4  0  0  0  0
  5  6  4  0  0  0  0
  5 20  1  0  0  0  0
  6  7  4  0  0  0  0
  6 21  1  0  0  0  0
  7  8  4  0  0  0  0
  7 10  1  0  0  0  0
  8  9  4  0  0  0  0
  8 22  1  0  0  0  0
  9 23  1  0  0  0  0
 10 11  1  0  0  0  0
 10 24  1  0  0  0  0
 10 25  1  0  0  0  0
 11 12  1  0  0  0  0
 11 13  1  0  0  0  0
 11 26  1  0  0  0  0
 12 27  1  0  0  0  0
 12 28  1  0  0  0  0
 12 29  1  0  0  0  0
 13 30  1  0  0  0  0
 13 31  1  0  0  0  0
 13 32  1  0  0  0  0
 14 33  1  0  0  0  0
M  END
$$$$
IBP_OppAt1
  -MOLDEN-
Molden generated mol file
 33 33  0  0  0  0  0  0  0  0999 V2000
    0.0000    0.0000    0.0000 C   0  0  0  0  0  0  0  0  0  0  0  0
    0.0000    0.0000    1.5149 C   0  0  0  0  0  0  0  0  0  0  0  0
    1.4330    0.0000    2.0458 C   0  0  0  0  0  0  0  0  0  0  0  0
   -0.7919    1.1993    2.0092 C   0  0  0  0  0  0  0  0  0  0  0  0
   -1.8345    1.0368    2.9224 C   0  0  0  0  0  0  0  0  0  0  0  0
   -2.5354    2.1363    3.4046 C   0  0  0  0  0  0  0  0  0  0  0  0
   -2.2214    3.4330    2.9878 C   0  0  0  0  0  0  0  0  0  0  0  0
   -1.1824    3.5877    2.0662 C   0  0  0  0  0  0  0  0  0  0  0  0
   -0.4760    2.4914    1.5834 C   0  0  0  0  0  0  0  0  0  0  0  0
   -2.9716    4.6175    3.5375 C   0  0  0  0  0  0  0  0  0  0  0  0
   -2.5572    5.0188    4.9651 C   0  0  0  0  0  0  0  0  0  0  0  0
   -1.1002    5.4667    5.0268 C   0  0  0  0  0  0  0  0  0  0  0  0
   -3.4858    6.1056    5.4999 C   0  0  0  0  0  0  0  0  0  0  0  0
   -1.0646   -0.6466   -0.5052 O   0  0  0  0  0  0  0  0  0  0  0  0
    0.8298    0.5339   -0.6993 O   0  0  0  0  0  0  0  0  0  0  0  0
   -0.5217   -0.9060    1.8404 H   0  0  0  0  0  0  0  0  0  0  0  0
    1.4284    0.0370    3.1381 H   0  0  0  0  0  0  0  0  0  0  0  0
    1.9782    0.8675    1.6675 H   0  0  0  0  0  0  0  0  0  0  0  0
    1.9700   -0.8988    1.7284 H   0  0  0  0  0  0  0  0  0  0  0  0
   -2.1030    0.0375    3.2570 H   0  0  0  0  0  0  0  0  0  0  0  0
   -3.3478    1.9847    4.1120 H   0  0  0  0  0  0  0  0  0  0  0  0
   -0.9258    4.5851    1.7172 H   0  0  0  0  0  0  0  0  0  0  0  0
    0.3197    2.6358    0.8570 H   0  0  0  0  0  0  0  0  0  0  0  0
   -2.8323    5.4824    2.8754 H   0  0  0  0  0  0  0  0  0  0  0  0
   -4.0467    4.3958    3.5368 H   0  0  0  0  0  0  0  0  0  0  0  0
   -2.6674    4.1285    5.6016 H   0  0  0  0  0  0  0  0  0  0  0  0
   -0.8104    5.7182    6.0523 H   0  0  0  0  0  0  0  0  0  0  0  0
   -0.4229    4.6878    4.6648 H   0  0  0  0  0  0  0  0  0  0  0  0
   -0.9442    6.3604    4.4098 H   0  0  0  0  0  0  0  0  0  0  0  0
   -3.2219    6.3821    6.5259 H   0  0  0  0  0  0  0  0  0  0  0  0
   -3.4184    7.0116    4.8857 H   0  0  0  0  0  0  0  0  0  0  0  0
   -4.5313    5.7792    5.4976 H   0  0  0  0  0  0  0  0  0  0  0  0
   -1.0022   -0.5508   -1.4674 H   0  0  0  0  0  0  0  0  0  0  0  0
  1  2  1  0  0  0  0
  1 14  1  0  0  0  0
  1 15  2  0  0  0  0
  2  3  1  0  0  0  0
  2  4  1  0  0  0  0
  2 16  1  0  0  0  0
  3 17  1  0  0  0  0
  3 18  1  0  0  0  0
  3 19  1  0  0  0  0
  4  5  4  0  0  0  0
  4  9  4  0  0  0  0
  5  6  4  0  0  0  0
  5 20  1  0  0  0  0
  6  7  4  0  0  0  0
  6 21  1  0  0  0  0
  7  8  4  0  0  0  0
  7 10  1  0  0  0  0
  8  9  4  0  0  0  0
  8 22  1  0  0  0  0
  9 23  1  0  0  0  0
 10 11  1  0  0  0  0
 10 24  1  0  0  0  0
 10 25  1  0  0  0  0
 11 12  1  0  0  0  0
 11 13  1  0  0  0  0
 11 26  1  0  0  0  0
 12 27  1  0  0  0  0
 12 28  1  0  0  0  0
 12 29  1  0  0  0  0
 13 30  1  0  0  0  0
 13 31  1  0  0  0  0
 13 32  1  0  0  0  0
 14 33  1  0  0  0  0
M  END
$$$$
IBP_OppAt2
  -MOLDEN-
Molden generated mol file
 33 33  0  0  0  0  0  0  0  0999 V2000
    0.0000    0.0000    0.0000 C   0  0  0  0  0  0  0  0  0  0  0  0
    0.0000    0.0000    1.5149 C   0  0  0  0  0  0  0  0  0  0  0  0
    1.4335    0.0000    2.0449 C   0  0  0  0  0  0  0  0  0  0  0  0
   -0.7905    1.1990    2.0119 C   0  0  0  0  0  0  0  0  0  0  0  0
   -1.8304    1.0368    2.9256 C   0  0  0  0  0  0  0  0  0  0  0  0
   -2.5262    2.1387    3.4152 C   0  0  0  0  0  0  0  0  0  0  0  0
   -2.2085    3.4342    3.0037 C   0  0  0  0  0  0  0  0  0  0  0  0
   -1.1716    3.5885    2.0769 C   0  0  0  0  0  0  0  0  0  0  0  0
   -0.4715    2.4930    1.5886 C   0  0  0  0  0  0  0  0  0  0  0  0
   -2.9341    4.6359    3.5490 C   0  0  0  0  0  0  0  0  0  0  0  0
   -2.1351    5.4296    4.5989 C   0  0  0  0  0  0  0  0  0  0  0  0
   -2.8737    6.7131    4.9676 C   0  0  0  0  0  0  0  0  0  0  0  0
   -1.8425    4.5920    5.8399 C   0  0  0  0  0  0  0  0  0  0  0  0
   -1.0626   -0.6497   -0.5053 O   0  0  0  0  0  0  0  0  0  0  0  0
    0.8283    0.5364   -0.6993 O   0  0  0  0  0  0  0  0  0  0  0  0
   -0.5214   -0.9061    1.8405 H   0  0  0  0  0  0  0  0  0  0  0  0
    1.4297    0.0363    3.1371 H   0  0  0  0  0  0  0  0  0  0  0  0
    1.9783    0.8678    1.6666 H   0  0  0  0  0  0  0  0  0  0  0  0
    1.9705   -0.8985    1.7265 H   0  0  0  0  0  0  0  0  0  0  0  0
   -2.1004    0.0378    3.2596 H   0  0  0  0  0  0  0  0  0  0  0  0
   -3.3340    1.9888    4.1277 H   0  0  0  0  0  0  0  0  0  0  0  0
   -0.9132    4.5859    1.7274 H   0  0  0  0  0  0  0  0  0  0  0  0
    0.3215    2.6362    0.8590 H   0  0  0  0  0  0  0  0  0  0  0  0
   -3.1876    5.3114    2.7215 H   0  0  0  0  0  0  0  0  0  0  0  0
   -3.8867    4.3212    3.9955 H   0  0  0  0  0  0  0  0  0  0  0  0
   -1.1743    5.7052    4.1401 H   0  0  0  0  0  0  0  0  0  0  0  0
   -2.3020    7.3051    5.6897 H   0  0  0  0  0  0  0  0  0  0  0  0
   -3.0564    7.3396    4.0880 H   0  0  0  0  0  0  0  0  0  0  0  0
   -3.8454    6.4854    5.4224 H   0  0  0  0  0  0  0  0  0  0  0  0
   -1.2469    5.1584    6.5632 H   0  0  0  0  0  0  0  0  0  0  0  0
   -2.7752    4.2976    6.3371 H   0  0  0  0  0  0  0  0  0  0  0  0
   -1.2939    3.6793    5.5899 H   0  0  0  0  0  0  0  0  0  0  0  0
   -1.0003   -0.5540   -1.4675 H   0  0  0  0  0  0  0  0  0  0  0  0
  1  2  1  0  0  0  0
  1 14  1  0  0  0  0
  1 15  2  0  0  0  0
  2  3  1  0  0  0  0
  2  4  1  0  0  0  0
  2 16  1  0  0  0  0
  3 17  1  0  0  0  0
  3 18  1  0  0  0  0
  3 19  1  0  0  0  0
  4  5  4  0  0  0  0
  4  9  4  0  0  0  0
  5  6  4  0  0  0  0
  5 20  1  0  0  0  0
  6  7  4  0  0  0  0
  6 21  1  0  0  0  0
  7  8  4  0  0  0  0
  7 10  1  0  0  0  0
  8  9  4  0  0  0  0
  8 22  1  0  0  0  0
  9 23  1  0  0  0  0
 10 11  1  0  0  0  0
 10 24  1  0  0  0  0
 10 25  1  0  0  0  0
 11 12  1  0  0  0  0
 11 13  1  0  0  0  0
 11 26  1  0  0  0  0
 12 27  1  0  0  0  0
 12 28  1  0  0  0  0
 12 29  1  0  0  0  0
 13 30  1  0  0  0  0
 13 31  1  0  0  0  0
 13 32  1  0  0  0  0
 14 33  1  0  0  0  0
M  END
$$$$
IBP_OppAt3
  -MOLDEN-
Molden generated mol file
 33 33  0  0  0  0  0  0  0  0999 V2000
    0.0000    0.0000    0.0000 C   0  0  0  0  0  0  0  0  0  0  0  0
    0.0000    0.0000    1.5150 C   0  0  0  0  0  0  0  0  0  0  0  0
    1.4331    0.0000    2.0455 C   0  0  0  0  0  0  0  0  0  0  0  0
   -0.7915    1.1990    2.0100 C   0  0  0  0  0  0  0  0  0  0  0  0
   -1.8524    1.0348    2.9000 C   0  0  0  0  0  0  0  0  0  0  0  0
   -2.5520    2.1354    3.3844 C   0  0  0  0  0  0  0  0  0  0  0  0
   -2.2160    3.4354    2.9967 C   0  0  0  0  0  0  0  0  0  0  0  0
   -1.1627    3.5899    2.0888 C   0  0  0  0  0  0  0  0  0  0  0  0
   -0.4592    2.4940    1.6034 C   0  0  0  0  0  0  0  0  0  0  0  0
   -2.9592    4.6284    3.5405 C   0  0  0  0  0  0  0  0  0  0  0  0
   -2.3834    5.2308    4.8417 C   0  0  0  0  0  0  0  0  0  0  0  0
   -2.4366    4.2472    6.0072 C   0  0  0  0  0  0  0  0  0  0  0  0
   -0.9712    5.7769    4.6515 C   0  0  0  0  0  0  0  0  0  0  0  0
   -1.0648   -0.6462   -0.5052 O   0  0  0  0  0  0  0  0  0  0  0  0
    0.8298    0.5341   -0.6991 O   0  0  0  0  0  0  0  0  0  0  0  0
   -0.5216   -0.9061    1.8405 H   0  0  0  0  0  0  0  0  0  0  0  0
    1.4290    0.0371    3.1377 H   0  0  0  0  0  0  0  0  0  0  0  0
    1.9789    0.8670    1.6667 H   0  0  0  0  0  0  0  0  0  0  0  0
    1.9697   -0.8991    1.7280 H   0  0  0  0  0  0  0  0  0  0  0  0
   -2.1376    0.0340    3.2157 H   0  0  0  0  0  0  0  0  0  0  0  0
   -3.3809    1.9815    4.0712 H   0  0  0  0  0  0  0  0  0  0  0  0
   -0.8949    4.5879    1.7502 H   0  0  0  0  0  0  0  0  0  0  0  0
    0.3462    2.6399    0.8881 H   0  0  0  0  0  0  0  0  0  0  0  0
   -2.9787    5.4166    2.7776 H   0  0  0  0  0  0  0  0  0  0  0  0
   -4.0033    4.3470    3.7254 H   0  0  0  0  0  0  0  0  0  0  0  0
   -3.0386    6.0782    5.0898 H   0  0  0  0  0  0  0  0  0  0  0  0
   -2.0984    4.7241    6.9331 H   0  0  0  0  0  0  0  0  0  0  0  0
   -3.4541    3.8769    6.1751 H   0  0  0  0  0  0  0  0  0  0  0  0
   -1.7910    3.3817    5.8237 H   0  0  0  0  0  0  0  0  0  0  0  0
   -0.6168    6.2632    5.5662 H   0  0  0  0  0  0  0  0  0  0  0  0
   -0.2668    4.9749    4.4065 H   0  0  0  0  0  0  0  0  0  0  0  0
   -0.9314    6.5162    3.8437 H   0  0  0  0  0  0  0  0  0  0  0  0
   -1.0026   -0.5503   -1.4674 H   0  0  0  0  0  0  0  0  0  0  0  0
  1  2  1  0  0  0  0
  1 14  1  0  0  0  0
  1 15  2  0  0  0  0
  2  3  1  0  0  0  0
  2  4  1  0  0  0  0
  2 16  1  0  0  0  0
  3 17  1  0  0  0  0
  3 18  1  0  0  0  0
  3 19  1  0  0  0  0
  4  5  4  0  0  0  0
  4  9  4  0  0  0  0
  5  6  4  0  0  0  0
  5 20  1  0  0  0  0
  6  7  4  0  0  0  0
  6 21  1  0  0  0  0
  7  8  4  0  0  0  0
  7 10  1  0  0  0  0
  8  9  4  0  0  0  0
  8 22  1  0  0  0  0
  9 23  1  0  0  0  0
 10 11  1  0  0  0  0
 10 24  1  0  0  0  0
 10 25  1  0  0  0  0
 11 12  1  0  0  0  0
 11 13  1  0  0  0  0
 11 26  1  0  0  0  0
 12 27  1  0  0  0  0
 12 28  1  0  0  0  0
 12 29  1  0  0  0  0
 13 30  1  0  0  0  0
 13 31  1  0  0  0  0
 13 32  1  0  0  0  0
 14 33  1  0  0  0  0
M  END
$$$$
IBP_SameAc1
  -MOLDEN-
Molden generated mol file
 33 33  0  0  0  0  0  0  0  0999 V2000
    0.0000    0.0000    0.0000 C   0  0  0  0  0  0  0  0  0  0  0  0
    0.0000    0.0000    1.5167 C   0  0  0  0  0  0  0  0  0  0  0  0
    1.4154    0.0000    2.1007 C   0  0  0  0  0  0  0  0  0  0  0  0
   -0.8432    1.1519    2.0374 C   0  0  0  0  0  0  0  0  0  0  0  0
   -1.9767    0.8970    2.8087 C   0  0  0  0  0  0  0  0  0  0  0  0
   -2.7491    1.9401    3.3114 C   0  0  0  0  0  0  0  0  0  0  0  0
   -2.4184    3.2714    3.0537 C   0  0  0  0  0  0  0  0  0  0  0  0
   -1.2804    3.5217    2.2794 C   0  0  0  0  0  0  0  0  0  0  0  0
   -0.5042    2.4842    1.7793 C   0  0  0  0  0  0  0  0  0  0  0  0
   -3.2663    4.4084    3.5592 C   0  0  0  0  0  0  0  0  0  0  0  0
   -4.1874    5.0286    2.4921 C   0  0  0  0  0  0  0  0  0  0  0  0
   -5.2124    4.0241    1.9750 C   0  0  0  0  0  0  0  0  0  0  0  0
   -4.8736    6.2745    3.0452 C   0  0  0  0  0  0  0  0  0  0  0  0
    0.8798    0.8808   -0.5206 O   0  0  0  0  0  0  0  0  0  0  0  0
   -0.7052   -0.6902   -0.6949 O   0  0  0  0  0  0  0  0  0  0  0  0
   -0.5052   -0.9321    1.7865 H   0  0  0  0  0  0  0  0  0  0  0  0
    1.3640   -0.0660    3.1907 H   0  0  0  0  0  0  0  0  0  0  0  0
    1.9509    0.9149    1.8373 H   0  0  0  0  0  0  0  0  0  0  0  0
    1.9949   -0.8513    1.7305 H   0  0  0  0  0  0  0  0  0  0  0  0
   -2.2596   -0.1313    3.0207 H   0  0  0  0  0  0  0  0  0  0  0  0
   -3.6260    1.7154    3.9140 H   0  0  0  0  0  0  0  0  0  0  0  0
   -0.9967    4.5504    2.0674 H   0  0  0  0  0  0  0  0  0  0  0  0
    0.3690    2.7084    1.1733 H   0  0  0  0  0  0  0  0  0  0  0  0
   -3.8837    4.0638    4.3995 H   0  0  0  0  0  0  0  0  0  0  0  0
   -2.6142    5.1972    3.9562 H   0  0  0  0  0  0  0  0  0  0  0  0
   -3.5518    5.3323    1.6473 H   0  0  0  0  0  0  0  0  0  0  0  0
   -5.8390    4.4700    1.1957 H   0  0  0  0  0  0  0  0  0  0  0  0
   -4.7313    3.1360    1.5555 H   0  0  0  0  0  0  0  0  0  0  0  0
   -5.8752    3.6961    2.7856 H   0  0  0  0  0  0  0  0  0  0  0  0
   -5.5090    6.7453    2.2880 H   0  0  0  0  0  0  0  0  0  0  0  0
   -5.5118    6.0199    3.9000 H   0  0  0  0  0  0  0  0  0  0  0  0
   -4.1452    7.0191    3.3837 H   0  0  0  0  0  0  0  0  0  0  0  0
    0.7704    0.8222   -1.4815 H   0  0  0  0  0  0  0  0  0  0  0  0
  1  2  1  0  0  0  0
  1 14  1  0  0  0  0
  1 15  2  0  0  0  0
  2  3  1  0  0  0  0
  2  4  1  0  0  0  0
  2 16  1  0  0  0  0
  3 17  1  0  0  0  0
  3 18  1  0  0  0  0
  3 19  1  0  0  0  0
  4  5  4  0  0  0  0
  4  9  4  0  0  0  0
  5  6  4  0  0  0  0
  5 20  1  0  0  0  0
  6  7  4  0  0  0  0
  6 21  1  0  0  0  0
  7  8  4  0  0  0  0
  7 10  1  0  0  0  0
  8  9  4  0  0  0  0
  8 22  1  0  0  0  0
  9 23  1  0  0  0  0
 10 11  1  0  0  0  0
 10 24  1  0  0  0  0
 10 25  1  0  0  0  0
 11 12  1  0  0  0  0
 11 13  1  0  0  0  0
 11 26  1  0  0  0  0
 12 27  1  0  0  0  0
 12 28  1  0  0  0  0
 12 29  1  0  0  0  0
 13 30  1  0  0  0  0
 13 31  1  0  0  0  0
 13 32  1  0  0  0  0
 14 33  1  0  0  0  0
M  END
$$$$
IBP_SameAc2
  -MOLDEN-
Molden generated mol file
 33 33  0  0  0  0  0  0  0  0999 V2000
    0.0000    0.0000    0.0000 C   0  0  0  0  0  0  0  0  0  0  0  0
    0.0000    0.0000    1.5167 C   0  0  0  0  0  0  0  0  0  0  0  0
    1.4162    0.0000    2.0987 C   0  0  0  0  0  0  0  0  0  0  0  0
   -0.8425    1.1521    2.0380 C   0  0  0  0  0  0  0  0  0  0  0  0
   -1.9931    0.8957    2.7863 C   0  0  0  0  0  0  0  0  0  0  0  0
   -2.7635    1.9369    3.2910 C   0  0  0  0  0  0  0  0  0  0  0  0
   -2.4152    3.2705    3.0607 C   0  0  0  0  0  0  0  0  0  0  0  0
   -1.2643    3.5216    2.3092 C   0  0  0  0  0  0  0  0  0  0  0  0
   -0.4886    2.4834    1.8049 C   0  0  0  0  0  0  0  0  0  0  0  0
   -3.2736    4.3899    3.5875 C   0  0  0  0  0  0  0  0  0  0  0  0
   -4.5790    4.6067    2.8003 C   0  0  0  0  0  0  0  0  0  0  0  0
   -5.4541    5.6415    3.5022 C   0  0  0  0  0  0  0  0  0  0  0  0
   -4.3080    5.0103    1.3544 C   0  0  0  0  0  0  0  0  0  0  0  0
    0.8713    0.8897   -0.5195 O   0  0  0  0  0  0  0  0  0  0  0  0
   -0.6977   -0.6976   -0.6951 O   0  0  0  0  0  0  0  0  0  0  0  0
   -0.5047   -0.9323    1.7864 H   0  0  0  0  0  0  0  0  0  0  0  0
    1.3666   -0.0644    3.1889 H   0  0  0  0  0  0  0  0  0  0  0  0
    1.9522    0.9139    1.8329 H   0  0  0  0  0  0  0  0  0  0  0  0
    1.9944   -0.8524    1.7288 H   0  0  0  0  0  0  0  0  0  0  0  0
   -2.2867   -0.1333    2.9793 H   0  0  0  0  0  0  0  0  0  0  0  0
   -3.6509    1.7096    3.8779 H   0  0  0  0  0  0  0  0  0  0  0  0
   -0.9700    4.5507    2.1164 H   0  0  0  0  0  0  0  0  0  0  0  0
    0.3944    2.7096    1.2144 H   0  0  0  0  0  0  0  0  0  0  0  0
   -3.5298    4.1863    4.6353 H   0  0  0  0  0  0  0  0  0  0  0  0
   -2.7010    5.3269    3.5842 H   0  0  0  0  0  0  0  0  0  0  0  0
   -5.1194    3.6488    2.7908 H   0  0  0  0  0  0  0  0  0  0  0  0
   -6.4012    5.7843    2.9717 H   0  0  0  0  0  0  0  0  0  0  0  0
   -5.6859    5.3426    4.5302 H   0  0  0  0  0  0  0  0  0  0  0  0
   -4.9486    6.6139    3.5440 H   0  0  0  0  0  0  0  0  0  0  0  0
   -5.2437    5.1317    0.7990 H   0  0  0  0  0  0  0  0  0  0  0  0
   -3.7719    5.9668    1.3136 H   0  0  0  0  0  0  0  0  0  0  0  0
   -3.7008    4.2634    0.8348 H   0  0  0  0  0  0  0  0  0  0  0  0
    0.7630    0.8308   -1.4805 H   0  0  0  0  0  0  0  0  0  0  0  0
  1  2  1  0  0  0  0
  1 14  1  0  0  0  0
  1 15  2  0  0  0  0
  2  3  1  0  0  0  0
  2  4  1  0  0  0  0
  2 16  1  0  0  0  0
  3 17  1  0  0  0  0
  3 18  1  0  0  0  0
  3 19  1  0  0  0  0
  4  5  4  0  0  0  0
  4  9  4  0  0  0  0
  5  6  4  0  0  0  0
  5 20  1  0  0  0  0
  6  7  4  0  0  0  0
  6 21  1  0  0  0  0
  7  8  4  0  0  0  0
  7 10  1  0  0  0  0
  8  9  4  0  0  0  0
  8 22  1  0  0  0  0
  9 23  1  0  0  0  0
 10 11  1  0  0  0  0
 10 24  1  0  0  0  0
 10 25  1  0  0  0  0
 11 12  1  0  0  0  0
 11 13  1  0  0  0  0
 11 26  1  0  0  0  0
 12 27  1  0  0  0  0
 12 28  1  0  0  0  0
 12 29  1  0  0  0  0
 13 30  1  0  0  0  0
 13 31  1  0  0  0  0
 13 32  1  0  0  0  0
 14 33  1  0  0  0  0
M  END
$$$$
IBP_SameAc3
  -MOLDEN-
Molden generated mol file
 33 33  0  0  0  0  0  0  0  0999 V2000
    0.0000    0.0000    0.0000 C   0  0  0  0  0  0  0  0  0  0  0  0
    0.0000    0.0000    1.5166 C   0  0  0  0  0  0  0  0  0  0  0  0
    1.4156    0.0000    2.1003 C   0  0  0  0  0  0  0  0  0  0  0  0
   -0.8414    1.1528    2.0384 C   0  0  0  0  0  0  0  0  0  0  0  0
   -1.9725    0.8990    2.8148 C   0  0  0  0  0  0  0  0  0  0  0  0
   -2.7399    1.9423    3.3226 C   0  0  0  0  0  0  0  0  0  0  0  0
   -2.4108    3.2755    3.0638 C   0  0  0  0  0  0  0  0  0  0  0  0
   -1.2730    3.5228    2.2886 C   0  0  0  0  0  0  0  0  0  0  0  0
   -0.5004    2.4840    1.7829 C   0  0  0  0  0  0  0  0  0  0  0  0
   -3.2548    4.4064    3.5927 C   0  0  0  0  0  0  0  0  0  0  0  0
   -4.4173    4.8512    2.6768 C   0  0  0  0  0  0  0  0  0  0  0  0
   -3.9240    5.3942    1.3388 C   0  0  0  0  0  0  0  0  0  0  0  0
   -5.4485    3.7455    2.4705 C   0  0  0  0  0  0  0  0  0  0  0  0
    0.8809    0.8798   -0.5203 O   0  0  0  0  0  0  0  0  0  0  0  0
   -0.7052   -0.6904   -0.6948 O   0  0  0  0  0  0  0  0  0  0  0  0
   -0.5056   -0.9318    1.7866 H   0  0  0  0  0  0  0  0  0  0  0  0
    1.3645   -0.0646    3.1904 H   0  0  0  0  0  0  0  0  0  0  0  0
    1.9512    0.9144    1.8355 H   0  0  0  0  0  0  0  0  0  0  0  0
    1.9947   -0.8520    1.7310 H   0  0  0  0  0  0  0  0  0  0  0  0
   -2.2543   -0.1290    3.0297 H   0  0  0  0  0  0  0  0  0  0  0  0
   -3.6092    1.7165    3.9354 H   0  0  0  0  0  0  0  0  0  0  0  0
   -0.9844    4.5507    2.0818 H   0  0  0  0  0  0  0  0  0  0  0  0
    0.3722    2.7086    1.1763 H   0  0  0  0  0  0  0  0  0  0  0  0
   -3.6748    4.1167    4.5639 H   0  0  0  0  0  0  0  0  0  0  0  0
   -2.6120    5.2760    3.7777 H   0  0  0  0  0  0  0  0  0  0  0  0
   -4.9134    5.6751    3.2097 H   0  0  0  0  0  0  0  0  0  0  0  0
   -4.7601    5.7728    0.7416 H   0  0  0  0  0  0  0  0  0  0  0  0
   -3.2130    6.2168    1.4752 H   0  0  0  0  0  0  0  0  0  0  0  0
   -3.4254    4.6129    0.7553 H   0  0  0  0  0  0  0  0  0  0  0  0
   -6.2996    4.1133    1.8882 H   0  0  0  0  0  0  0  0  0  0  0  0
   -5.0168    2.8975    1.9284 H   0  0  0  0  0  0  0  0  0  0  0  0
   -5.8345    3.3723    3.4257 H   0  0  0  0  0  0  0  0  0  0  0  0
    0.7717    0.8211   -1.4812 H   0  0  0  0  0  0  0  0  0  0  0  0
  1  2  1  0  0  0  0
  1 14  1  0  0  0  0
  1 15  2  0  0  0  0
  2  3  1  0  0  0  0
  2  4  1  0  0  0  0
  2 16  1  0  0  0  0
  3 17  1  0  0  0  0
  3 18  1  0  0  0  0
  3 19  1  0  0  0  0
  4  5  4  0  0  0  0
  4  9  4  0  0  0  0
  5  6  4  0  0  0  0
  5 20  1  0  0  0  0
  6  7  4  0  0  0  0
  6 21  1  0  0  0  0
  7  8  4  0  0  0  0
  7 10  1  0  0  0  0
  8  9  4  0  0  0  0
  8 22  1  0  0  0  0
  9 23  1  0  0  0  0
 10 11  1  0  0  0  0
 10 24  1  0  0  0  0
 10 25  1  0  0  0  0
 11 12  1  0  0  0  0
 11 13  1  0  0  0  0
 11 26  1  0  0  0  0
 12 27  1  0  0  0  0
 12 28  1  0  0  0  0
 12 29  1  0  0  0  0
 13 30  1  0  0  0  0
 13 31  1  0  0  0  0
 13 32  1  0  0  0  0
 14 33  1  0  0  0  0
M  END
$$$$
IBP_SameAt1
  -MOLDEN-
Molden generated mol file
 33 33  0  0  0  0  0  0  0  0999 V2000
    0.0000    0.0000    0.0000 C   0  0  0  0  0  0  0  0  0  0  0  0
    0.0000    0.0000    1.5150 C   0  0  0  0  0  0  0  0  0  0  0  0
    1.4323    0.0000    2.0472 C   0  0  0  0  0  0  0  0  0  0  0  0
   -0.7954    1.1992    2.0041 C   0  0  0  0  0  0  0  0  0  0  0  0
   -1.8573    1.0366    2.8920 C   0  0  0  0  0  0  0  0  0  0  0  0
   -2.5643    2.1383    3.3659 C   0  0  0  0  0  0  0  0  0  0  0  0
   -2.2356    3.4340    2.9641 C   0  0  0  0  0  0  0  0  0  0  0  0
   -1.1701    3.5897    2.0704 C   0  0  0  0  0  0  0  0  0  0  0  0
   -0.4607    2.4942    1.5960 C   0  0  0  0  0  0  0  0  0  0  0  0
   -3.0097    4.6321    3.4474 C   0  0  0  0  0  0  0  0  0  0  0  0
   -3.9631    5.2304    2.3972 C   0  0  0  0  0  0  0  0  0  0  0  0
   -5.0545    4.2430    1.9963 C   0  0  0  0  0  0  0  0  0  0  0  0
   -4.5666    6.5344    2.9113 C   0  0  0  0  0  0  0  0  0  0  0  0
   -1.0653   -0.6454   -0.5053 O   0  0  0  0  0  0  0  0  0  0  0  0
    0.8299    0.5338   -0.6992 O   0  0  0  0  0  0  0  0  0  0  0  0
   -0.5221   -0.9058    1.8406 H   0  0  0  0  0  0  0  0  0  0  0  0
    1.4267    0.0380    3.1394 H   0  0  0  0  0  0  0  0  0  0  0  0
    1.9792    0.8663    1.6686 H   0  0  0  0  0  0  0  0  0  0  0  0
    1.9689   -0.8996    1.7311 H   0  0  0  0  0  0  0  0  0  0  0  0
   -2.1344    0.0375    3.2198 H   0  0  0  0  0  0  0  0  0  0  0  0
   -3.3873    1.9884    4.0607 H   0  0  0  0  0  0  0  0  0  0  0  0
   -0.8909    4.5888    1.7428 H   0  0  0  0  0  0  0  0  0  0  0  0
    0.3568    2.6389    0.8942 H   0  0  0  0  0  0  0  0  0  0  0  0
   -3.5918    4.3609    4.3381 H   0  0  0  0  0  0  0  0  0  0  0  0
   -2.3057    5.4133    3.7622 H   0  0  0  0  0  0  0  0  0  0  0  0
   -3.3648    5.4578    1.5026 H   0  0  0  0  0  0  0  0  0  0  0  0
   -5.7025    4.6674    1.2226 H   0  0  0  0  0  0  0  0  0  0  0  0
   -4.6320    3.3107    1.6105 H   0  0  0  0  0  0  0  0  0  0  0  0
   -5.6869    3.9939    2.8578 H   0  0  0  0  0  0  0  0  0  0  0  0
   -5.2235    6.9889    2.1626 H   0  0  0  0  0  0  0  0  0  0  0  0
   -5.1657    6.3573    3.8128 H   0  0  0  0  0  0  0  0  0  0  0  0
   -3.7906    7.2643    3.1659 H   0  0  0  0  0  0  0  0  0  0  0  0
   -1.0027   -0.5495   -1.4675 H   0  0  0  0  0  0  0  0  0  0  0  0
  1  2  1  0  0  0  0
  1 14  1  0  0  0  0
  1 15  2  0  0  0  0
  2  3  1  0  0  0  0
  2  4  1  0  0  0  0
  2 16  1  0  0  0  0
  3 17  1  0  0  0  0
  3 18  1  0  0  0  0
  3 19  1  0  0  0  0
  4  5  4  0  0  0  0
  4  9  4  0  0  0  0
  5  6  4  0  0  0  0
  5 20  1  0  0  0  0
  6  7  4  0  0  0  0
  6 21  1  0  0  0  0
  7  8  4  0  0  0  0
  7 10  1  0  0  0  0
  8  9  4  0  0  0  0
  8 22  1  0  0  0  0
  9 23  1  0  0  0  0
 10 11  1  0  0  0  0
 10 24  1  0  0  0  0
 10 25  1  0  0  0  0
 11 12  1  0  0  0  0
 11 13  1  0  0  0  0
 11 26  1  0  0  0  0
 12 27  1  0  0  0  0
 12 28  1  0  0  0  0
 12 29  1  0  0  0  0
 13 30  1  0  0  0  0
 13 31  1  0  0  0  0
 13 32  1  0  0  0  0
 14 33  1  0  0  0  0
M  END
$$$$
IBP_SameAt2
  -MOLDEN-
Molden generated mol file
 33 33  0  0  0  0  0  0  0  0999 V2000
    0.0000    0.0000    0.0000 C   0  0  0  0  0  0  0  0  0  0  0  0
    0.0000    0.0000    1.5149 C   0  0  0  0  0  0  0  0  0  0  0  0
    1.4327    0.0000    2.0463 C   0  0  0  0  0  0  0  0  0  0  0  0
   -0.7943    1.1983    2.0078 C   0  0  0  0  0  0  0  0  0  0  0  0
   -1.8287    1.0356    2.9304 C   0  0  0  0  0  0  0  0  0  0  0  0
   -2.5309    2.1341    3.4127 C   0  0  0  0  0  0  0  0  0  0  0  0
   -2.2287    3.4300    2.9843 C   0  0  0  0  0  0  0  0  0  0  0  0
   -1.1944    3.5853    2.0579 C   0  0  0  0  0  0  0  0  0  0  0  0
   -0.4855    2.4900    1.5759 C   0  0  0  0  0  0  0  0  0  0  0  0
   -3.0162    4.6087    3.4928 C   0  0  0  0  0  0  0  0  0  0  0  0
   -4.4303    4.7262    2.8958 C   0  0  0  0  0  0  0  0  0  0  0  0
   -5.2082    5.8405    3.5902 C   0  0  0  0  0  0  0  0  0  0  0  0
   -4.3910    4.9450    1.3866 C   0  0  0  0  0  0  0  0  0  0  0  0
   -1.0650   -0.6460   -0.5052 O   0  0  0  0  0  0  0  0  0  0  0  0
    0.8300    0.5334   -0.6995 O   0  0  0  0  0  0  0  0  0  0  0  0
   -0.5213   -0.9064    1.8401 H   0  0  0  0  0  0  0  0  0  0  0  0
    1.4277    0.0371    3.1386 H   0  0  0  0  0  0  0  0  0  0  0  0
    1.9780    0.8676    1.6682 H   0  0  0  0  0  0  0  0  0  0  0  0
    1.9698   -0.8988    1.7291 H   0  0  0  0  0  0  0  0  0  0  0  0
   -2.0836    0.0375    3.2791 H   0  0  0  0  0  0  0  0  0  0  0  0
   -3.3277    1.9830    4.1377 H   0  0  0  0  0  0  0  0  0  0  0  0
   -0.9394    4.5829    1.7081 H   0  0  0  0  0  0  0  0  0  0  0  0
    0.3090    2.6354    0.8484 H   0  0  0  0  0  0  0  0  0  0  0  0
   -3.1049    4.5402    4.5849 H   0  0  0  0  0  0  0  0  0  0  0  0
   -2.4672    5.5365    3.2838 H   0  0  0  0  0  0  0  0  0  0  0  0
   -4.9477    3.7748    3.0882 H   0  0  0  0  0  0  0  0  0  0  0  0
   -6.2283    5.9138    3.1992 H   0  0  0  0  0  0  0  0  0  0  0  0
   -5.2730    5.6736    4.6708 H   0  0  0  0  0  0  0  0  0  0  0  0
   -4.7230    6.8111    3.4315 H   0  0  0  0  0  0  0  0  0  0  0  0
   -5.4027    4.9899    0.9705 H   0  0  0  0  0  0  0  0  0  0  0  0
   -3.8915    5.8916    1.1454 H   0  0  0  0  0  0  0  0  0  0  0  0
   -3.8504    4.1419    0.8773 H   0  0  0  0  0  0  0  0  0  0  0  0
   -1.0020   -0.5510   -1.4675 H   0  0  0  0  0  0  0  0  0  0  0  0
  1  2  1  0  0  0  0
  1 14  1  0  0  0  0
  1 15  2  0  0  0  0
  2  3  1  0  0  0  0
  2  4  1  0  0  0  0
  2 16  1  0  0  0  0
  3 17  1  0  0  0  0
  3 18  1  0  0  0  0
  3 19  1  0  0  0  0
  4  5  4  0  0  0  0
  4  9  4  0  0  0  0
  5  6  4  0  0  0  0
  5 20  1  0  0  0  0
  6  7  4  0  0  0  0
  6 21  1  0  0  0  0
  7  8  4  0  0  0  0
  7 10  1  0  0  0  0
  8  9  4  0  0  0  0
  8 22  1  0  0  0  0
  9 23  1  0  0  0  0
 10 11  1  0  0  0  0
 10 24  1  0  0  0  0
 10 25  1  0  0  0  0
 11 12  1  0  0  0  0
 11 13  1  0  0  0  0
 11 26  1  0  0  0  0
 12 27  1  0  0  0  0
 12 28  1  0  0  0  0
 12 29  1  0  0  0  0
 13 30  1  0  0  0  0
 13 31  1  0  0  0  0
 13 32  1  0  0  0  0
 14 33  1  0  0  0  0
M  END
$$$$
IBP_SameAt3
  -MOLDEN-
Molden generated mol file
 33 33  0  0  0  0  0  0  0  0999 V2000
    0.0000    0.0000    0.0000 C   0  0  0  0  0  0  0  0  0  0  0  0
    0.0000    0.0000    1.5151 C   0  0  0  0  0  0  0  0  0  0  0  0
    1.4318    0.0000    2.0481 C   0  0  0  0  0  0  0  0  0  0  0  0
   -0.7989    1.1976    2.0021 C   0  0  0  0  0  0  0  0  0  0  0  0
   -1.8756    1.0307    2.8723 C   0  0  0  0  0  0  0  0  0  0  0  0
   -2.5889    2.1293    3.3410 C   0  0  0  0  0  0  0  0  0  0  0  0
   -2.2561    3.4294    2.9507 C   0  0  0  0  0  0  0  0  0  0  0  0
   -1.1718    3.5883    2.0808 C   0  0  0  0  0  0  0  0  0  0  0  0
   -0.4553    2.4942    1.6106 C   0  0  0  0  0  0  0  0  0  0  0  0
   -3.0449    4.6166    3.4402 C   0  0  0  0  0  0  0  0  0  0  0  0
   -4.2425    5.0276    2.5544 C   0  0  0  0  0  0  0  0  0  0  0  0
   -3.8064    5.4785    1.1633 C   0  0  0  0  0  0  0  0  0  0  0  0
   -5.3005    3.9314    2.4671 C   0  0  0  0  0  0  0  0  0  0  0  0
   -1.0699   -0.6380   -0.5050 O   0  0  0  0  0  0  0  0  0  0  0  0
    0.8334    0.5283   -0.6992 O   0  0  0  0  0  0  0  0  0  0  0  0
   -0.5216   -0.9064    1.8401 H   0  0  0  0  0  0  0  0  0  0  0  0
    1.4256    0.0377    3.1403 H   0  0  0  0  0  0  0  0  0  0  0  0
    1.9794    0.8661    1.6700 H   0  0  0  0  0  0  0  0  0  0  0  0
    1.9682   -0.8996    1.7320 H   0  0  0  0  0  0  0  0  0  0  0  0
   -2.1570    0.0300    3.1916 H   0  0  0  0  0  0  0  0  0  0  0  0
   -3.4186    1.9746    4.0267 H   0  0  0  0  0  0  0  0  0  0  0  0
   -0.8819    4.5889    1.7693 H   0  0  0  0  0  0  0  0  0  0  0  0
    0.3750    2.6438    0.9251 H   0  0  0  0  0  0  0  0  0  0  0  0
   -3.4212    4.4054    4.4489 H   0  0  0  0  0  0  0  0  0  0  0  0
   -2.3742    5.4799    3.5318 H   0  0  0  0  0  0  0  0  0  0  0  0
   -4.6984    5.8924    3.0577 H   0  0  0  0  0  0  0  0  0  0  0  0
   -4.6642    5.8377    0.5853 H   0  0  0  0  0  0  0  0  0  0  0  0
   -3.0750    6.2926    1.2157 H   0  0  0  0  0  0  0  0  0  0  0  0
   -3.3508    4.6539    0.6049 H   0  0  0  0  0  0  0  0  0  0  0  0
   -6.1710    4.2770    1.8998 H   0  0  0  0  0  0  0  0  0  0  0  0
   -4.9069    3.0417    1.9640 H   0  0  0  0  0  0  0  0  0  0  0  0
   -5.6490    3.6283    3.4607 H   0  0  0  0  0  0  0  0  0  0  0  0
   -1.0071   -0.5423   -1.4672 H   0  0  0  0  0  0  0  0  0  0  0  0
  1  2  1  0  0  0  0
  1 14  1  0  0  0  0
  1 15  2  0  0  0  0
  2  3  1  0  0  0  0
  2  4  1  0  0  0  0
  2 16  1  0  0  0  0
  3 17  1  0  0  0  0
  3 18  1  0  0  0  0
  3 19  1  0  0  0  0
  4  5  4  0  0  0  0
  4  9  4  0  0  0  0
  5  6  4  0  0  0  0
  5 20  1  0  0  0  0
  6  7  4  0  0  0  0
  6 21  1  0  0  0  0
  7  8  4  0  0  0  0
  7 10  1  0  0  0  0
  8  9  4  0  0  0  0
  8 22  1  0  0  0  0
  9 23  1  0  0  0  0
 10 11  1  0  0  0  0
 10 24  1  0  0  0  0
 10 25  1  0  0  0  0
 11 12  1  0  0  0  0
 11 13  1  0  0  0  0
 11 26  1  0  0  0  0
 12 27  1  0  0  0  0
 12 28  1  0  0  0  0
 12 29  1  0  0  0  0
 13 30  1  0  0  0  0
 13 31  1  0  0  0  0
 13 32  1  0  0  0  0
 14 33  1  0  0  0  0
M  END
$$$$
NAP_AC
  -MOLDEN-
Molden generated mol file
 31 32  0  0  0  0  0  0  0  0999 V2000
    0.0000    0.0000    0.0000 C   0  0  0  0  0  0  0  0  0  0  0  0
    0.0000    0.0000    1.3774 C   0  0  0  0  0  0  0  0  0  0  0  0
    1.2254    0.0000    2.0929 C   0  0  0  0  0  0  0  0  0  0  0  0
    2.4166   -0.0024    1.4224 C   0  0  0  0  0  0  0  0  0  0  0  0
    2.4592   -0.0034    0.0037 C   0  0  0  0  0  0  0  0  0  0  0  0
    3.6772   -0.0078   -0.7144 C   0  0  0  0  0  0  0  0  0  0  0  0
    3.7011   -0.0036   -2.0908 C   0  0  0  0  0  0  0  0  0  0  0  0
    2.4723   -0.0054   -2.7971 C   0  0  0  0  0  0  0  0  0  0  0  0
    1.2744   -0.0050   -2.1273 C   0  0  0  0  0  0  0  0  0  0  0  0
    1.2269   -0.0014   -0.7113 C   0  0  0  0  0  0  0  0  0  0  0  0
    5.0168    0.0329   -2.8485 C   0  0  0  0  0  0  0  0  0  0  0  0
    5.0599   -1.1348   -3.8136 C   0  0  0  0  0  0  0  0  0  0  0  0
    5.2143    1.3493   -3.5994 C   0  0  0  0  0  0  0  0  0  0  0  0
   -1.1069    0.0009    2.1588 O   0  0  0  0  0  0  0  0  0  0  0  0
    4.6645   -1.1118   -4.9564 O   0  0  0  0  0  0  0  0  0  0  0  0
    5.5674   -2.2418   -3.2452 O   0  0  0  0  0  0  0  0  0  0  0  0
   -2.3589    0.0011    1.5137 C   0  0  0  0  0  0  0  0  0  0  0  0
   -0.9255    0.0004   -0.5657 H   0  0  0  0  0  0  0  0  0  0  0  0
    1.1805    0.0006    3.1772 H   0  0  0  0  0  0  0  0  0  0  0  0
    3.3518   -0.0037    1.9765 H   0  0  0  0  0  0  0  0  0  0  0  0
    4.6106   -0.0129   -0.1550 H   0  0  0  0  0  0  0  0  0  0  0  0
    2.4892   -0.0227   -3.8835 H   0  0  0  0  0  0  0  0  0  0  0  0
    0.3403   -0.0108   -2.6835 H   0  0  0  0  0  0  0  0  0  0  0  0
    5.8256   -0.1120   -2.1249 H   0  0  0  0  0  0  0  0  0  0  0  0
    6.1914    1.3777   -4.0910 H   0  0  0  0  0  0  0  0  0  0  0  0
    4.4494    1.4697   -4.3698 H   0  0  0  0  0  0  0  0  0  0  0  0
    5.1482    2.1899   -2.9043 H   0  0  0  0  0  0  0  0  0  0  0  0
   -3.1097    0.0015    2.3048 H   0  0  0  0  0  0  0  0  0  0  0  0
   -2.4908    0.8944    0.8896 H   0  0  0  0  0  0  0  0  0  0  0  0
   -2.4913   -0.8925    0.8901 H   0  0  0  0  0  0  0  0  0  0  0  0
    5.5086   -2.9374   -3.9173 H   0  0  0  0  0  0  0  0  0  0  0  0
  1  2  4  0  0  0  0
  1 10  4  0  0  0  0
  1 18  1  0  0  0  0
  2  3  4  0  0  0  0
  2 14  1  0  0  0  0
  3  4  4  0  0  0  0
  3 19  1  0  0  0  0
  4  5  4  0  0  0  0
  4 20  1  0  0  0  0
  5  6  4  0  0  0  0
  5 10  4  0  0  0  0
  6  7  4  0  0  0  0
  6 21  1  0  0  0  0
  7  8  4  0  0  0  0
  7 11  1  0  0  0  0
  8  9  4  0  0  0  0
  8 22  1  0  0  0  0
  9 10  4  0  0  0  0
  9 23  1  0  0  0  0
 11 12  1  0  0  0  0
 11 13  1  0  0  0  0
 11 24  1  0  0  0  0
 12 15  2  0  0  0  0
 12 16  1  0  0  0  0
 13 25  1  0  0  0  0
 13 26  1  0  0  0  0
 13 27  1  0  0  0  0
 14 17  1  0  0  0  0
 16 31  1  0  0  0  0
 17 28  1  0  0  0  0
 17 29  1  0  0  0  0
 17 30  1  0  0  0  0
M  END
$$$$
NAP_AD
  -MOLDEN-
Molden generated mol file
 31 32  0  0  0  0  0  0  0  0999 V2000
    0.0000    0.0000    0.0000 C   0  0  0  0  0  0  0  0  0  0  0  0
    0.0000    0.0000    1.3770 C   0  0  0  0  0  0  0  0  0  0  0  0
    1.2259    0.0000    2.0930 C   0  0  0  0  0  0  0  0  0  0  0  0
    2.4171   -0.0033    1.4234 C   0  0  0  0  0  0  0  0  0  0  0  0
    2.4605   -0.0069    0.0038 C   0  0  0  0  0  0  0  0  0  0  0  0
    3.6793   -0.0137   -0.7102 C   0  0  0  0  0  0  0  0  0  0  0  0
    3.7031   -0.0149   -2.0891 C   0  0  0  0  0  0  0  0  0  0  0  0
    2.4763   -0.0043   -2.7926 C   0  0  0  0  0  0  0  0  0  0  0  0
    1.2752   -0.0013   -2.1258 C   0  0  0  0  0  0  0  0  0  0  0  0
    1.2275   -0.0034   -0.7112 C   0  0  0  0  0  0  0  0  0  0  0  0
    5.0172   -0.0697   -2.8527 C   0  0  0  0  0  0  0  0  0  0  0  0
    5.9328    1.0209   -2.3381 C   0  0  0  0  0  0  0  0  0  0  0  0
    5.6931   -1.4350   -2.7311 C   0  0  0  0  0  0  0  0  0  0  0  0
   -1.1066    0.0017    2.1587 O   0  0  0  0  0  0  0  0  0  0  0  0
    6.7166    0.9027   -1.4243 O   0  0  0  0  0  0  0  0  0  0  0  0
    5.7609    2.1789   -2.9983 O   0  0  0  0  0  0  0  0  0  0  0  0
   -2.3589    0.0030    1.5142 C   0  0  0  0  0  0  0  0  0  0  0  0
   -0.9255    0.0021   -0.5658 H   0  0  0  0  0  0  0  0  0  0  0  0
    1.1805    0.0019    3.1773 H   0  0  0  0  0  0  0  0  0  0  0  0
    3.3525   -0.0037    1.9767 H   0  0  0  0  0  0  0  0  0  0  0  0
    4.6142   -0.0087   -0.1537 H   0  0  0  0  0  0  0  0  0  0  0  0
    2.4901    0.0005   -3.8798 H   0  0  0  0  0  0  0  0  0  0  0  0
    0.3422    0.0057   -2.6838 H   0  0  0  0  0  0  0  0  0  0  0  0
    4.8062    0.1522   -3.9040 H   0  0  0  0  0  0  0  0  0  0  0  0
    6.6024   -1.4807   -3.3381 H   0  0  0  0  0  0  0  0  0  0  0  0
    5.9705   -1.6274   -1.6923 H   0  0  0  0  0  0  0  0  0  0  0  0
    5.0114   -2.2220   -3.0633 H   0  0  0  0  0  0  0  0  0  0  0  0
   -3.1094    0.0036    2.3057 H   0  0  0  0  0  0  0  0  0  0  0  0
   -2.4904    0.8966    0.8906 H   0  0  0  0  0  0  0  0  0  0  0  0
   -2.4921   -0.8903    0.8904 H   0  0  0  0  0  0  0  0  0  0  0  0
    6.3473    2.8198   -2.5688 H   0  0  0  0  0  0  0  0  0  0  0  0
  1  2  4  0  0  0  0
  1 10  4  0  0  0  0
  1 18  1  0  0  0  0
  2  3  4  0  0  0  0
  2 14  1  0  0  0  0
  3  4  4  0  0  0  0
  3 19  1  0  0  0  0
  4  5  4  0  0  0  0
  4 20  1  0  0  0  0
  5  6  4  0  0  0  0
  5 10  4  0  0  0  0
  6  7  4  0  0  0  0
  6 21  1  0  0  0  0
  7  8  4  0  0  0  0
  7 11  1  0  0  0  0
  8  9  4  0  0  0  0
  8 22  1  0  0  0  0
  9 10  4  0  0  0  0
  9 23  1  0  0  0  0
 11 12  1  0  0  0  0
 11 13  1  0  0  0  0
 11 24  1  0  0  0  0
 12 15  2  0  0  0  0
 12 16  1  0  0  0  0
 13 25  1  0  0  0  0
 13 26  1  0  0  0  0
 13 27  1  0  0  0  0
 14 17  1  0  0  0  0
 16 31  1  0  0  0  0
 17 28  1  0  0  0  0
 17 29  1  0  0  0  0
 17 30  1  0  0  0  0
M  END
$$$$
NAP_AE
  -MOLDEN-
Molden generated mol file
 31 32  0  0  0  0  0  0  0  0999 V2000
    0.0000    0.0000    0.0000 C   0  0  0  0  0  0  0  0  0  0  0  0
    0.0000    0.0000    1.3775 C   0  0  0  0  0  0  0  0  0  0  0  0
    1.2256    0.0000    2.0927 C   0  0  0  0  0  0  0  0  0  0  0  0
    2.4168   -0.0043    1.4221 C   0  0  0  0  0  0  0  0  0  0  0  0
    2.4590   -0.0059    0.0033 C   0  0  0  0  0  0  0  0  0  0  0  0
    3.6765   -0.0117   -0.7154 C   0  0  0  0  0  0  0  0  0  0  0  0
    3.7034   -0.0062   -2.0924 C   0  0  0  0  0  0  0  0  0  0  0  0
    2.4731   -0.0027   -2.7969 C   0  0  0  0  0  0  0  0  0  0  0  0
    1.2753   -0.0020   -2.1268 C   0  0  0  0  0  0  0  0  0  0  0  0
    1.2269   -0.0018   -0.7110 C   0  0  0  0  0  0  0  0  0  0  0  0
    5.0288    0.0182   -2.8329 C   0  0  0  0  0  0  0  0  0  0  0  0
    5.1999   -1.2501   -3.6476 C   0  0  0  0  0  0  0  0  0  0  0  0
    5.1991    1.2811   -3.6825 C   0  0  0  0  0  0  0  0  0  0  0  0
   -1.1067    0.0014    2.1589 O   0  0  0  0  0  0  0  0  0  0  0  0
    5.8521   -2.2086   -3.3127 O   0  0  0  0  0  0  0  0  0  0  0  0
    4.5249   -1.2126   -4.8154 O   0  0  0  0  0  0  0  0  0  0  0  0
   -2.3589   -0.0001    1.5141 C   0  0  0  0  0  0  0  0  0  0  0  0
   -0.9256    0.0011   -0.5656 H   0  0  0  0  0  0  0  0  0  0  0  0
    1.1810    0.0007    3.1770 H   0  0  0  0  0  0  0  0  0  0  0  0
    3.3521   -0.0071    1.9759 H   0  0  0  0  0  0  0  0  0  0  0  0
    4.6095   -0.0199   -0.1555 H   0  0  0  0  0  0  0  0  0  0  0  0
    2.4843   -0.0154   -3.8826 H   0  0  0  0  0  0  0  0  0  0  0  0
    0.3413   -0.0032   -2.6833 H   0  0  0  0  0  0  0  0  0  0  0  0
    5.8282   -0.0303   -2.0878 H   0  0  0  0  0  0  0  0  0  0  0  0
    6.1698    1.2879   -4.1878 H   0  0  0  0  0  0  0  0  0  0  0  0
    4.4204    1.3534   -4.4452 H   0  0  0  0  0  0  0  0  0  0  0  0
    5.1369    2.1655   -3.0431 H   0  0  0  0  0  0  0  0  0  0  0  0
   -3.1095   -0.0003    2.3054 H   0  0  0  0  0  0  0  0  0  0  0  0
   -2.4920    0.8928    0.8898 H   0  0  0  0  0  0  0  0  0  0  0  0
   -2.4903   -0.8942    0.8910 H   0  0  0  0  0  0  0  0  0  0  0  0
    4.6742   -2.0747   -5.2315 H   0  0  0  0  0  0  0  0  0  0  0  0
  1  2  4  0  0  0  0
  1 10  4  0  0  0  0
  1 18  1  0  0  0  0
  2  3  4  0  0  0  0
  2 14  1  0  0  0  0
  3  4  4  0  0  0  0
  3 19  1  0  0  0  0
  4  5  4  0  0  0  0
  4 20  1  0  0  0  0
  5  6  4  0  0  0  0
  5 10  4  0  0  0  0
  6  7  4  0  0  0  0
  6 21  1  0  0  0  0
  7  8  4  0  0  0  0
  7 11  1  0  0  0  0
  8  9  4  0  0  0  0
  8 22  1  0  0  0  0
  9 10  4  0  0  0  0
  9 23  1  0  0  0  0
 11 12  1  0  0  0  0
 11 13  1  0  0  0  0
 11 24  1  0  0  0  0
 12 15  2  0  0  0  0
 12 16  1  0  0  0  0
 13 25  1  0  0  0  0
 13 26  1  0  0  0  0
 13 27  1  0  0  0  0
 14 17  1  0  0  0  0
 16 31  1  0  0  0  0
 17 28  1  0  0  0  0
 17 29  1  0  0  0  0
 17 30  1  0  0  0  0
M  END
$$$$
NAP_AF
  -MOLDEN-
Molden generated mol file
 31 32  0  0  0  0  0  0  0  0999 V2000
    0.0000    0.0000    0.0000 C   0  0  0  0  0  0  0  0  0  0  0  0
    0.0000    0.0000    1.3769 C   0  0  0  0  0  0  0  0  0  0  0  0
    1.2263    0.0000    2.0924 C   0  0  0  0  0  0  0  0  0  0  0  0
    2.4171   -0.0029    1.4222 C   0  0  0  0  0  0  0  0  0  0  0  0
    2.4606   -0.0067    0.0025 C   0  0  0  0  0  0  0  0  0  0  0  0
    3.6795   -0.0143   -0.7114 C   0  0  0  0  0  0  0  0  0  0  0  0
    3.7050   -0.0200   -2.0907 C   0  0  0  0  0  0  0  0  0  0  0  0
    2.4761   -0.0094   -2.7919 C   0  0  0  0  0  0  0  0  0  0  0  0
    1.2749   -0.0037   -2.1259 C   0  0  0  0  0  0  0  0  0  0  0  0
    1.2272   -0.0038   -0.7117 C   0  0  0  0  0  0  0  0  0  0  0  0
    5.0108   -0.0590   -2.8683 C   0  0  0  0  0  0  0  0  0  0  0  0
    5.8125    1.2008   -2.6055 C   0  0  0  0  0  0  0  0  0  0  0  0
    5.8164   -1.3315   -2.5932 C   0  0  0  0  0  0  0  0  0  0  0  0
   -1.1062    0.0019    2.1588 O   0  0  0  0  0  0  0  0  0  0  0  0
    5.8504    2.1646   -3.3311 O   0  0  0  0  0  0  0  0  0  0  0  0
    6.4925    1.1501   -1.4412 O   0  0  0  0  0  0  0  0  0  0  0  0
   -2.3586    0.0051    1.5144 C   0  0  0  0  0  0  0  0  0  0  0  0
   -0.9255    0.0022   -0.5657 H   0  0  0  0  0  0  0  0  0  0  0  0
    1.1814    0.0019    3.1767 H   0  0  0  0  0  0  0  0  0  0  0  0
    3.3525   -0.0034    1.9759 H   0  0  0  0  0  0  0  0  0  0  0  0
    4.6108   -0.0051   -0.1504 H   0  0  0  0  0  0  0  0  0  0  0  0
    2.4895   -0.0060   -3.8790 H   0  0  0  0  0  0  0  0  0  0  0  0
    0.3423    0.0023   -2.6844 H   0  0  0  0  0  0  0  0  0  0  0  0
    4.7674   -0.0055   -3.9335 H   0  0  0  0  0  0  0  0  0  0  0  0
    6.7362   -1.3526   -3.1860 H   0  0  0  0  0  0  0  0  0  0  0  0
    6.0901   -1.4027   -1.5383 H   0  0  0  0  0  0  0  0  0  0  0  0
    5.2188   -2.2094   -2.8526 H   0  0  0  0  0  0  0  0  0  0  0  0
   -3.1090    0.0066    2.3059 H   0  0  0  0  0  0  0  0  0  0  0  0
   -2.4887    0.8992    0.8911 H   0  0  0  0  0  0  0  0  0  0  0  0
   -2.4931   -0.8878    0.8903 H   0  0  0  0  0  0  0  0  0  0  0  0
    6.9319    2.0095   -1.3581 H   0  0  0  0  0  0  0  0  0  0  0  0
  1  2  4  0  0  0  0
  1 10  4  0  0  0  0
  1 18  1  0  0  0  0
  2  3  4  0  0  0  0
  2 14  1  0  0  0  0
  3  4  4  0  0  0  0
  3 19  1  0  0  0  0
  4  5  4  0  0  0  0
  4 20  1  0  0  0  0
  5  6  4  0  0  0  0
  5 10  4  0  0  0  0
  6  7  4  0  0  0  0
  6 21  1  0  0  0  0
  7  8  4  0  0  0  0
  7 11  1  0  0  0  0
  8  9  4  0  0  0  0
  8 22  1  0  0  0  0
  9 10  4  0  0  0  0
  9 23  1  0  0  0  0
 11 12  1  0  0  0  0
 11 13  1  0  0  0  0
 11 24  1  0  0  0  0
 12 15  2  0  0  0  0
 12 16  1  0  0  0  0
 13 25  1  0  0  0  0
 13 26  1  0  0  0  0
 13 27  1  0  0  0  0
 14 17  1  0  0  0  0
 16 31  1  0  0  0  0
 17 28  1  0  0  0  0
 17 29  1  0  0  0  0
 17 30  1  0  0  0  0
M  END
$$$$
NAP_BC
  -MOLDEN-
Molden generated mol file
 31 32  0  0  0  0  0  0  0  0999 V2000
    0.0000    0.0000    0.0000 C   0  0  0  0  0  0  0  0  0  0  0  0
    0.0000    0.0000    1.3804 C   0  0  0  0  0  0  0  0  0  0  0  0
    1.2257    0.0000    2.0887 C   0  0  0  0  0  0  0  0  0  0  0  0
    2.4150   -0.0023    1.3992 C   0  0  0  0  0  0  0  0  0  0  0  0
    2.4499   -0.0032   -0.0131 C   0  0  0  0  0  0  0  0  0  0  0  0
    3.6650   -0.0077   -0.7416 C   0  0  0  0  0  0  0  0  0  0  0  0
    3.6775   -0.0036   -2.1157 C   0  0  0  0  0  0  0  0  0  0  0  0
    2.4411   -0.0062   -2.8156 C   0  0  0  0  0  0  0  0  0  0  0  0
    1.2486   -0.0056   -2.1411 C   0  0  0  0  0  0  0  0  0  0  0  0
    1.2103   -0.0015   -0.7215 C   0  0  0  0  0  0  0  0  0  0  0  0
    4.9865    0.0325   -2.8847 C   0  0  0  0  0  0  0  0  0  0  0  0
    5.0246   -1.1397   -3.8447 C   0  0  0  0  0  0  0  0  0  0  0  0
    5.1747    1.3456   -3.6436 C   0  0  0  0  0  0  0  0  0  0  0  0
   -1.2164    0.0008    1.9831 O   0  0  0  0  0  0  0  0  0  0  0  0
    4.6237   -1.1219   -4.9856 O   0  0  0  0  0  0  0  0  0  0  0  0
    5.5352   -2.2441   -3.2739 O   0  0  0  0  0  0  0  0  0  0  0  0
   -1.2657    0.0010    3.3906 C   0  0  0  0  0  0  0  0  0  0  0  0
   -0.9514    0.0002   -0.5232 H   0  0  0  0  0  0  0  0  0  0  0  0
    1.2358    0.0004    3.1726 H   0  0  0  0  0  0  0  0  0  0  0  0
    3.3535   -0.0036    1.9479 H   0  0  0  0  0  0  0  0  0  0  0  0
    4.6026   -0.0120   -0.1890 H   0  0  0  0  0  0  0  0  0  0  0  0
    2.4527   -0.0244   -3.9021 H   0  0  0  0  0  0  0  0  0  0  0  0
    0.3105   -0.0123   -2.6900 H   0  0  0  0  0  0  0  0  0  0  0  0
    5.8016   -0.1071   -2.1670 H   0  0  0  0  0  0  0  0  0  0  0  0
    6.1468    1.3728   -4.1450 H   0  0  0  0  0  0  0  0  0  0  0  0
    4.4022    1.4616   -4.4072 H   0  0  0  0  0  0  0  0  0  0  0  0
    5.1142    2.1894   -2.9518 H   0  0  0  0  0  0  0  0  0  0  0  0
   -2.3241    0.0014    3.6550 H   0  0  0  0  0  0  0  0  0  0  0  0
   -0.7926   -0.8931    3.8169 H   0  0  0  0  0  0  0  0  0  0  0  0
   -0.7919    0.8947    3.8167 H   0  0  0  0  0  0  0  0  0  0  0  0
    5.4726   -2.9428   -3.9424 H   0  0  0  0  0  0  0  0  0  0  0  0
  1  2  4  0  0  0  0
  1 10  4  0  0  0  0
  1 18  1  0  0  0  0
  2  3  4  0  0  0  0
  2 14  1  0  0  0  0
  3  4  4  0  0  0  0
  3 19  1  0  0  0  0
  4  5  4  0  0  0  0
  4 20  1  0  0  0  0
  5  6  4  0  0  0  0
  5 10  4  0  0  0  0
  6  7  4  0  0  0  0
  6 21  1  0  0  0  0
  7  8  4  0  0  0  0
  7 11  1  0  0  0  0
  8  9  4  0  0  0  0
  8 22  1  0  0  0  0
  9 10  4  0  0  0  0
  9 23  1  0  0  0  0
 11 12  1  0  0  0  0
 11 13  1  0  0  0  0
 11 24  1  0  0  0  0
 12 15  2  0  0  0  0
 12 16  1  0  0  0  0
 13 25  1  0  0  0  0
 13 26  1  0  0  0  0
 13 27  1  0  0  0  0
 14 17  1  0  0  0  0
 16 31  1  0  0  0  0
 17 28  1  0  0  0  0
 17 29  1  0  0  0  0
 17 30  1  0  0  0  0
M  END
$$$$
NAP_BD
  -MOLDEN-
Molden generated mol file
 31 32  0  0  0  0  0  0  0  0999 V2000
    0.0000    0.0000    0.0000 C   0  0  0  0  0  0  0  0  0  0  0  0
    0.0000    0.0000    1.3798 C   0  0  0  0  0  0  0  0  0  0  0  0
    1.2263    0.0000    2.0886 C   0  0  0  0  0  0  0  0  0  0  0  0
    2.4155   -0.0033    1.4001 C   0  0  0  0  0  0  0  0  0  0  0  0
    2.4512   -0.0069   -0.0130 C   0  0  0  0  0  0  0  0  0  0  0  0
    3.6673   -0.0137   -0.7373 C   0  0  0  0  0  0  0  0  0  0  0  0
    3.6798   -0.0152   -2.1139 C   0  0  0  0  0  0  0  0  0  0  0  0
    2.4452   -0.0050   -2.8109 C   0  0  0  0  0  0  0  0  0  0  0  0
    1.2496   -0.0017   -2.1397 C   0  0  0  0  0  0  0  0  0  0  0  0
    1.2110   -0.0035   -0.7214 C   0  0  0  0  0  0  0  0  0  0  0  0
    4.9868   -0.0709   -2.8896 C   0  0  0  0  0  0  0  0  0  0  0  0
    5.9119    1.0125   -2.3770 C   0  0  0  0  0  0  0  0  0  0  0  0
    5.6576   -1.4399   -2.7825 C   0  0  0  0  0  0  0  0  0  0  0  0
   -1.2160    0.0016    1.9831 O   0  0  0  0  0  0  0  0  0  0  0  0
    6.7005    0.8868   -1.4683 O   0  0  0  0  0  0  0  0  0  0  0  0
    5.7432    2.1736   -3.0325 O   0  0  0  0  0  0  0  0  0  0  0  0
   -1.2648    0.0036    3.3907 C   0  0  0  0  0  0  0  0  0  0  0  0
   -0.9513    0.0022   -0.5234 H   0  0  0  0  0  0  0  0  0  0  0  0
    1.2359    0.0018    3.1726 H   0  0  0  0  0  0  0  0  0  0  0  0
    3.3543   -0.0038    1.9482 H   0  0  0  0  0  0  0  0  0  0  0  0
    4.6062   -0.0092   -0.1875 H   0  0  0  0  0  0  0  0  0  0  0  0
    2.4539   -0.0005   -3.8982 H   0  0  0  0  0  0  0  0  0  0  0  0
    0.3126    0.0052   -2.6903 H   0  0  0  0  0  0  0  0  0  0  0  0
    4.7674    0.1584   -3.9376 H   0  0  0  0  0  0  0  0  0  0  0  0
    6.5603   -1.4867   -3.3992 H   0  0  0  0  0  0  0  0  0  0  0  0
    5.9447   -1.6388   -1.7475 H   0  0  0  0  0  0  0  0  0  0  0  0
    4.9688   -2.2221   -3.1116 H   0  0  0  0  0  0  0  0  0  0  0  0
   -2.3231    0.0047    3.6552 H   0  0  0  0  0  0  0  0  0  0  0  0
   -0.7918   -0.8900    3.8179 H   0  0  0  0  0  0  0  0  0  0  0  0
   -0.7906    0.8978    3.8155 H   0  0  0  0  0  0  0  0  0  0  0  0
    6.3360    2.8096   -2.6045 H   0  0  0  0  0  0  0  0  0  0  0  0
  1  2  4  0  0  0  0
  1 10  4  0  0  0  0
  1 18  1  0  0  0  0
  2  3  4  0  0  0  0
  2 14  1  0  0  0  0
  3  4  4  0  0  0  0
  3 19  1  0  0  0  0
  4  5  4  0  0  0  0
  4 20  1  0  0  0  0
  5  6  4  0  0  0  0
  5 10  4  0  0  0  0
  6  7  4  0  0  0  0
  6 21  1  0  0  0  0
  7  8  4  0  0  0  0
  7 11  1  0  0  0  0
  8  9  4  0  0  0  0
  8 22  1  0  0  0  0
  9 10  4  0  0  0  0
  9 23  1  0  0  0  0
 11 12  1  0  0  0  0
 11 13  1  0  0  0  0
 11 24  1  0  0  0  0
 12 15  2  0  0  0  0
 12 16  1  0  0  0  0
 13 25  1  0  0  0  0
 13 26  1  0  0  0  0
 13 27  1  0  0  0  0
 14 17  1  0  0  0  0
 16 31  1  0  0  0  0
 17 28  1  0  0  0  0
 17 29  1  0  0  0  0
 17 30  1  0  0  0  0
M  END
$$$$
NAP_BE
  -MOLDEN-
Molden generated mol file
 31 32  0  0  0  0  0  0  0  0999 V2000
    0.0000    0.0000    0.0000 C   0  0  0  0  0  0  0  0  0  0  0  0
    0.0000    0.0000    1.3803 C   0  0  0  0  0  0  0  0  0  0  0  0
    1.2260    0.0000    2.0885 C   0  0  0  0  0  0  0  0  0  0  0  0
    2.4153   -0.0033    1.3990 C   0  0  0  0  0  0  0  0  0  0  0  0
    2.4498   -0.0048   -0.0134 C   0  0  0  0  0  0  0  0  0  0  0  0
    3.6644   -0.0099   -0.7425 C   0  0  0  0  0  0  0  0  0  0  0  0
    3.6799   -0.0054   -2.1174 C   0  0  0  0  0  0  0  0  0  0  0  0
    2.4418   -0.0044   -2.8152 C   0  0  0  0  0  0  0  0  0  0  0  0
    1.2496   -0.0035   -2.1405 C   0  0  0  0  0  0  0  0  0  0  0  0
    1.2103   -0.0018   -0.7211 C   0  0  0  0  0  0  0  0  0  0  0  0
    4.9986    0.0176   -2.8695 C   0  0  0  0  0  0  0  0  0  0  0  0
    5.1696   -1.2606   -3.6690 C   0  0  0  0  0  0  0  0  0  0  0  0
    5.1542    1.2696   -3.7380 C   0  0  0  0  0  0  0  0  0  0  0  0
   -1.2160    0.0013    1.9832 O   0  0  0  0  0  0  0  0  0  0  0  0
    5.8328   -2.2097   -3.3286 O   0  0  0  0  0  0  0  0  0  0  0  0
    4.4809   -1.2438   -4.8290 O   0  0  0  0  0  0  0  0  0  0  0  0
   -1.2646   -0.0022    3.3908 C   0  0  0  0  0  0  0  0  0  0  0  0
   -0.9514    0.0007   -0.5233 H   0  0  0  0  0  0  0  0  0  0  0  0
    1.2362    0.0004    3.1724 H   0  0  0  0  0  0  0  0  0  0  0  0
    3.3538   -0.0058    1.9475 H   0  0  0  0  0  0  0  0  0  0  0  0
    4.6015   -0.0165   -0.1894 H   0  0  0  0  0  0  0  0  0  0  0  0
    2.4476   -0.0192   -3.9009 H   0  0  0  0  0  0  0  0  0  0  0  0
    0.3115   -0.0064   -2.6896 H   0  0  0  0  0  0  0  0  0  0  0  0
    5.8049   -0.0161   -2.1311 H   0  0  0  0  0  0  0  0  0  0  0  0
    6.1198    1.2740   -4.2528 H   0  0  0  0  0  0  0  0  0  0  0  0
    4.3680    1.3277   -4.4941 H   0  0  0  0  0  0  0  0  0  0  0  0
    5.0938    2.1625   -3.1102 H   0  0  0  0  0  0  0  0  0  0  0  0
   -2.3229   -0.0029    3.6554 H   0  0  0  0  0  0  0  0  0  0  0  0
   -0.7909   -0.8972    3.8144 H   0  0  0  0  0  0  0  0  0  0  0  0
   -0.7910    0.8907    3.8190 H   0  0  0  0  0  0  0  0  0  0  0  0
    4.6307   -2.1105   -5.2352 H   0  0  0  0  0  0  0  0  0  0  0  0
  1  2  4  0  0  0  0
  1 10  4  0  0  0  0
  1 18  1  0  0  0  0
  2  3  4  0  0  0  0
  2 14  1  0  0  0  0
  3  4  4  0  0  0  0
  3 19  1  0  0  0  0
  4  5  4  0  0  0  0
  4 20  1  0  0  0  0
  5  6  4  0  0  0  0
  5 10  4  0  0  0  0
  6  7  4  0  0  0  0
  6 21  1  0  0  0  0
  7  8  4  0  0  0  0
  7 11  1  0  0  0  0
  8  9  4  0  0  0  0
  8 22  1  0  0  0  0
  9 10  4  0  0  0  0
  9 23  1  0  0  0  0
 11 12  1  0  0  0  0
 11 13  1  0  0  0  0
 11 24  1  0  0  0  0
 12 15  2  0  0  0  0
 12 16  1  0  0  0  0
 13 25  1  0  0  0  0
 13 26  1  0  0  0  0
 13 27  1  0  0  0  0
 14 17  1  0  0  0  0
 16 31  1  0  0  0  0
 17 28  1  0  0  0  0
 17 29  1  0  0  0  0
 17 30  1  0  0  0  0
M  END
$$$$
NAP_BF
  -MOLDEN-
Molden generated mol file
 31 32  0  0  0  0  0  0  0  0999 V2000
    0.0000    0.0000    0.0000 C   0  0  0  0  0  0  0  0  0  0  0  0
    0.0000    0.0000    1.3797 C   0  0  0  0  0  0  0  0  0  0  0  0
    1.2267    0.0000    2.0881 C   0  0  0  0  0  0  0  0  0  0  0  0
    2.4156   -0.0037    1.3990 C   0  0  0  0  0  0  0  0  0  0  0  0
    2.4513   -0.0080   -0.0143 C   0  0  0  0  0  0  0  0  0  0  0  0
    3.6674   -0.0172   -0.7386 C   0  0  0  0  0  0  0  0  0  0  0  0
    3.6816   -0.0239   -2.1157 C   0  0  0  0  0  0  0  0  0  0  0  0
    2.4449   -0.0123   -2.8103 C   0  0  0  0  0  0  0  0  0  0  0  0
    1.2493   -0.0050   -2.1396 C   0  0  0  0  0  0  0  0  0  0  0  0
    1.2107   -0.0046   -0.7218 C   0  0  0  0  0  0  0  0  0  0  0  0
    4.9805   -0.0673   -2.9051 C   0  0  0  0  0  0  0  0  0  0  0  0
    5.7958    1.1832   -2.6396 C   0  0  0  0  0  0  0  0  0  0  0  0
    5.7766   -1.3493   -2.6467 C   0  0  0  0  0  0  0  0  0  0  0  0
   -1.2157    0.0019    1.9833 O   0  0  0  0  0  0  0  0  0  0  0  0
    5.8348    2.1531   -3.3569 O   0  0  0  0  0  0  0  0  0  0  0  0
    6.4888    1.1168   -1.4834 O   0  0  0  0  0  0  0  0  0  0  0  0
   -1.2641    0.0064    3.3908 C   0  0  0  0  0  0  0  0  0  0  0  0
   -0.9513    0.0024   -0.5234 H   0  0  0  0  0  0  0  0  0  0  0  0
    1.2366    0.0021    3.1720 H   0  0  0  0  0  0  0  0  0  0  0  0
    3.3542   -0.0045    1.9474 H   0  0  0  0  0  0  0  0  0  0  0  0
    4.6028   -0.0092   -0.1845 H   0  0  0  0  0  0  0  0  0  0  0  0
    2.4531   -0.0095   -3.8974 H   0  0  0  0  0  0  0  0  0  0  0  0
    0.3126    0.0018   -2.6908 H   0  0  0  0  0  0  0  0  0  0  0  0
    4.7287   -0.0034   -3.9677 H   0  0  0  0  0  0  0  0  0  0  0  0
    6.6923   -1.3737   -3.2456 H   0  0  0  0  0  0  0  0  0  0  0  0
    6.0564   -1.4315   -1.5941 H   0  0  0  0  0  0  0  0  0  0  0  0
    5.1694   -2.2196   -2.9092 H   0  0  0  0  0  0  0  0  0  0  0  0
   -2.3224    0.0083    3.6555 H   0  0  0  0  0  0  0  0  0  0  0  0
   -0.7914   -0.8866    3.8197 H   0  0  0  0  0  0  0  0  0  0  0  0
   -0.7897    0.9013    3.8138 H   0  0  0  0  0  0  0  0  0  0  0  0
    6.9371    1.9715   -1.3989 H   0  0  0  0  0  0  0  0  0  0  0  0
  1  2  4  0  0  0  0
  1 10  4  0  0  0  0
  1 18  1  0  0  0  0
  2  3  4  0  0  0  0
  2 14  1  0  0  0  0
  3  4  4  0  0  0  0
  3 19  1  0  0  0  0
  4  5  4  0  0  0  0
  4 20  1  0  0  0  0
  5  6  4  0  0  0  0
  5 10  4  0  0  0  0
  6  7  4  0  0  0  0
  6 21  1  0  0  0  0
  7  8  4  0  0  0  0
  7 11  1  0  0  0  0
  8  9  4  0  0  0  0
  8 22  1  0  0  0  0
  9 10  4  0  0  0  0
  9 23  1  0  0  0  0
 11 12  1  0  0  0  0
 11 13  1  0  0  0  0
 11 24  1  0  0  0  0
 12 15  2  0  0  0  0
 12 16  1  0  0  0  0
 13 25  1  0  0  0  0
 13 26  1  0  0  0  0
 13 27  1  0  0  0  0
 14 17  1  0  0  0  0
 16 31  1  0  0  0  0
 17 28  1  0  0  0  0
 17 29  1  0  0  0  0
 17 30  1  0  0  0  0
M  END
$$$$
DES_AAA
  -MOLDEN-
Molden generated mol file
 41 44  0  0  0  0  0  0  0  0999 V2000
    2.6698    7.2298    2.1850 C   0  0  0  0  0  0  0  0  0  0  0  0
    0.7846    8.1536    1.2805 C   0  0  0  0  0  0  0  0  0  0  0  0
    0.4682    8.8157    2.4607 C   0  0  0  0  0  0  0  0  0  0  0  0
    1.3109    8.6460    3.5544 C   0  0  0  0  0  0  0  0  0  0  0  0
    2.4363    7.8383    3.4299 C   0  0  0  0  0  0  0  0  0  0  0  0
    3.4002    7.5862    4.5516 C   0  0  0  0  0  0  0  0  0  0  0  0
    4.7327    8.3131    4.3672 C   0  0  0  0  0  0  0  0  0  0  0  0
    5.5415    8.0301    3.1153 C   0  0  0  0  0  0  0  0  0  0  0  0
    6.7550    8.7211    3.0215 C   0  0  0  0  0  0  0  0  0  0  0  0
    7.5896    8.5675    1.9267 C   0  0  0  0  0  0  0  0  0  0  0  0
    7.2332    7.7280    0.8784 C   0  0  0  0  0  0  0  0  0  0  0  0
    6.0311    7.0438    0.9665 C   0  0  0  0  0  0  0  0  0  0  0  0
    5.1751    7.1534    2.0749 C   0  0  0  0  0  0  0  0  0  0  0  0
    3.8949    6.3908    2.0355 C   0  0  0  0  0  0  0  0  0  0  0  0
    3.8224    5.0543    1.8576 C   0  0  0  0  0  0  0  0  0  0  0  0
    5.0063    4.1325    1.7519 C   0  0  0  0  0  0  0  0  0  0  0  0
    4.9446    3.3428    0.4288 C   0  0  0  0  0  0  0  0  0  0  0  0
    2.5444    3.5286    0.3702 C   0  0  0  0  0  0  0  0  0  0  0  0
    2.5266    4.3064    1.7012 C   0  0  0  0  0  0  0  0  0  0  0  0
    1.8592    7.3757    1.1329 N   0  0  0  0  0  0  0  0  0  0  0  0
    3.6885    2.6467    0.2128 N   0  0  0  0  0  0  0  0  0  0  0  0
    3.6138    1.8823    0.8784 H   0  0  0  0  0  0  0  0  0  0  0  0
    0.1437    8.2503    0.4058 H   0  0  0  0  0  0  0  0  0  0  0  0
   -0.4183    9.4388    2.5228 H   0  0  0  0  0  0  0  0  0  0  0  0
    1.0912    9.1295    4.5038 H   0  0  0  0  0  0  0  0  0  0  0  0
    3.5799    6.5079    4.6369 H   0  0  0  0  0  0  0  0  0  0  0  0
    2.9611    7.9130    5.5006 H   0  0  0  0  0  0  0  0  0  0  0  0
    5.3667    8.0978    5.2370 H   0  0  0  0  0  0  0  0  0  0  0  0
    4.5426    9.3943    4.3998 H   0  0  0  0  0  0  0  0  0  0  0  0
    7.0503    9.3917    3.8237 H   0  0  0  0  0  0  0  0  0  0  0  0
    7.8747    7.6258    0.0101 H   0  0  0  0  0  0  0  0  0  0  0  0
    5.7202    6.4135    0.1389 H   0  0  0  0  0  0  0  0  0  0  0  0
    4.9542    3.4081    2.5794 H   0  0  0  0  0  0  0  0  0  0  0  0
    5.9583    4.6608    1.8450 H   0  0  0  0  0  0  0  0  0  0  0  0
    5.0914    4.0383   -0.4090 H   0  0  0  0  0  0  0  0  0  0  0  0
    5.7636    2.6166    0.3848 H   0  0  0  0  0  0  0  0  0  0  0  0
    1.6278    2.9378    0.2666 H   0  0  0  0  0  0  0  0  0  0  0  0
    2.5538    4.2539   -0.4534 H   0  0  0  0  0  0  0  0  0  0  0  0
    1.6613    4.9709    1.7321 H   0  0  0  0  0  0  0  0  0  0  0  0
    2.4278    3.5811    2.5235 H   0  0  0  0  0  0  0  0  0  0  0  0
    9.0907    9.4473    1.8588 CL  0  0  0  0  0  0  0  0  0  0  0  0
  1  5  4  0  0  0  0
  1 14  1  0  0  0  0
  1 20  4  0  0  0  0
  2  3  4  0  0  0  0
  2 20  4  0  0  0  0
  2 23  1  0  0  0  0
  3  4  4  0  0  0  0
  3 24  1  0  0  0  0
  4  5  4  0  0  0  0
  4 25  1  0  0  0  0
  5  6  1  0  0  0  0
  6  7  1  0  0  0  0
  6 26  1  0  0  0  0
  6 27  1  0  0  0  0
  7  8  1  0  0  0  0
  7 28  1  0  0  0  0
  7 29  1  0  0  0  0
  8  9  4  0  0  0  0
  8 13  4  0  0  0  0
  9 10  4  0  0  0  0
  9 30  1  0  0  0  0
 10 11  4  0  0  0  0
 10 41  1  0  0  0  0
 11 12  4  0  0  0  0
 11 31  1  0  0  0  0
 12 13  4  0  0  0  0
 12 32  1  0  0  0  0
 13 14  1  0  0  0  0
 14 15  2  0  0  0  0
 15 16  1  0  0  0  0
 15 19  1  0  0  0  0
 16 17  1  0  0  0  0
 16 33  1  0  0  0  0
 16 34  1  0  0  0  0
 17 21  1  0  0  0  0
 17 35  1  0  0  0  0
 17 36  1  0  0  0  0
 18 19  1  0  0  0  0
 18 21  1  0  0  0  0
 18 37  1  0  0  0  0
 18 38  1  0  0  0  0
 19 39  1  0  0  0  0
 19 40  1  0  0  0  0
 21 22  1  0  0  0  0
M  END
$$$$
DES_AAE
  -MOLDEN-
Molden generated mol file
 41 44  0  0  0  0  0  0  0  0999 V2000
   13.1363   13.5533    0.5810 C   0  0  0  0  0  0  0  0  0  0  0  0
   12.9802   11.5203   -0.4513 C   0  0  0  0  0  0  0  0  0  0  0  0
   11.8828   11.1463    0.3150 C   0  0  0  0  0  0  0  0  0  0  0  0
   11.4140   12.0417    1.2708 C   0  0  0  0  0  0  0  0  0  0  0  0
   12.0443   13.2725    1.4197 C   0  0  0  0  0  0  0  0  0  0  0  0
   11.6193   14.3027    2.4241 C   0  0  0  0  0  0  0  0  0  0  0  0
   10.9117   15.4995    1.7874 C   0  0  0  0  0  0  0  0  0  0  0  0
   11.6515   16.2949    0.7283 C   0  0  0  0  0  0  0  0  0  0  0  0
   10.9449   17.3789    0.1944 C   0  0  0  0  0  0  0  0  0  0  0  0
   11.4962   18.1850   -0.7879 C   0  0  0  0  0  0  0  0  0  0  0  0
   12.7691   17.9272   -1.2825 C   0  0  0  0  0  0  0  0  0  0  0  0
   13.4708   16.8531   -0.7584 C   0  0  0  0  0  0  0  0  0  0  0  0
   12.9534   16.0334    0.2582 C   0  0  0  0  0  0  0  0  0  0  0  0
   13.7922   14.8879    0.7133 C   0  0  0  0  0  0  0  0  0  0  0  0
   15.0471   15.0195    1.1904 C   0  0  0  0  0  0  0  0  0  0  0  0
   15.7482   16.3318    1.4205 C   0  0  0  0  0  0  0  0  0  0  0  0
   17.0877   16.3533    0.6782 C   0  0  0  0  0  0  0  0  0  0  0  0
   17.2531   13.9534    0.7960 C   0  0  0  0  0  0  0  0  0  0  0  0
   15.9251   13.8510    1.5519 C   0  0  0  0  0  0  0  0  0  0  0  0
   13.6016   12.6955   -0.3314 N   0  0  0  0  0  0  0  0  0  0  0  0
   17.8932   15.2222    1.1037 N   0  0  0  0  0  0  0  0  0  0  0  0
   18.8069   15.2644    0.6662 H   0  0  0  0  0  0  0  0  0  0  0  0
   13.3844   10.8430   -1.2017 H   0  0  0  0  0  0  0  0  0  0  0  0
   11.4150   10.1773    0.1721 H   0  0  0  0  0  0  0  0  0  0  0  0
   10.5692   11.7831    1.9056 H   0  0  0  0  0  0  0  0  0  0  0  0
   12.4991   14.6497    2.9787 H   0  0  0  0  0  0  0  0  0  0  0  0
   10.9384   13.8522    3.1546 H   0  0  0  0  0  0  0  0  0  0  0  0
   10.6163   16.1912    2.5870 H   0  0  0  0  0  0  0  0  0  0  0  0
    9.9731   15.1468    1.3394 H   0  0  0  0  0  0  0  0  0  0  0  0
    9.9439   17.5943    0.5577 H   0  0  0  0  0  0  0  0  0  0  0  0
   13.1914   18.5443   -2.0679 H   0  0  0  0  0  0  0  0  0  0  0  0
   14.4524   16.6163   -1.1576 H   0  0  0  0  0  0  0  0  0  0  0  0
   15.9680   16.4193    2.4936 H   0  0  0  0  0  0  0  0  0  0  0  0
   15.1353   17.1880    1.1327 H   0  0  0  0  0  0  0  0  0  0  0  0
   16.8872   16.3529   -0.4116 H   0  0  0  0  0  0  0  0  0  0  0  0
   17.6257   17.2788    0.9117 H   0  0  0  0  0  0  0  0  0  0  0  0
   17.9182   13.1401    1.1063 H   0  0  0  0  0  0  0  0  0  0  0  0
   17.0454   13.8224   -0.2826 H   0  0  0  0  0  0  0  0  0  0  0  0
   15.4469   12.8966    1.3280 H   0  0  0  0  0  0  0  0  0  0  0  0
   16.1475   13.8898    2.6273 H   0  0  0  0  0  0  0  0  0  0  0  0
   10.5780   19.5238   -1.4181 CL  0  0  0  0  0  0  0  0  0  0  0  0
  1  5  4  0  0  0  0
  1 14  1  0  0  0  0
  1 20  4  0  0  0  0
  2  3  4  0  0  0  0
  2 20  4  0  0  0  0
  2 23  1  0  0  0  0
  3  4  4  0  0  0  0
  3 24  1  0  0  0  0
  4  5  4  0  0  0  0
  4 25  1  0  0  0  0
  5  6  1  0  0  0  0
  6  7  1  0  0  0  0
  6 26  1  0  0  0  0
  6 27  1  0  0  0  0
  7  8  1  0  0  0  0
  7 28  1  0  0  0  0
  7 29  1  0  0  0  0
  8  9  4  0  0  0  0
  8 13  4  0  0  0  0
  9 10  4  0  0  0  0
  9 30  1  0  0  0  0
 10 11  4  0  0  0  0
 10 41  1  0  0  0  0
 11 12  4  0  0  0  0
 11 31  1  0  0  0  0
 12 13  4  0  0  0  0
 12 32  1  0  0  0  0
 13 14  1  0  0  0  0
 14 15  2  0  0  0  0
 15 16  1  0  0  0  0
 15 19  1  0  0  0  0
 16 17  1  0  0  0  0
 16 33  1  0  0  0  0
 16 34  1  0  0  0  0
 17 21  1  0  0  0  0
 17 35  1  0  0  0  0
 17 36  1  0  0  0  0
 18 19  1  0  0  0  0
 18 21  1  0  0  0  0
 18 37  1  0  0  0  0
 18 38  1  0  0  0  0
 19 39  1  0  0  0  0
 19 40  1  0  0  0  0
 21 22  1  0  0  0  0
M  END
$$$$
DES_ASA
  -MOLDEN-
Molden generated mol file
 41 44  0  0  0  0  0  0  0  0999 V2000
    9.0392    2.4628    7.9284 C   0  0  0  0  0  0  0  0  0  0  0  0
   10.2313    0.5814    7.4159 C   0  0  0  0  0  0  0  0  0  0  0  0
    9.7280    0.5405    6.1208 C   0  0  0  0  0  0  0  0  0  0  0  0
    8.8211    1.5231    5.7382 C   0  0  0  0  0  0  0  0  0  0  0  0
    8.4585    2.5093    6.6496 C   0  0  0  0  0  0  0  0  0  0  0  0
    7.4870    3.6084    6.3349 C   0  0  0  0  0  0  0  0  0  0  0  0
    8.1647    4.9672    6.1544 C   0  0  0  0  0  0  0  0  0  0  0  0
    8.9863    5.5200    7.3035 C   0  0  0  0  0  0  0  0  0  0  0  0
    9.5671    6.7727    7.0737 C   0  0  0  0  0  0  0  0  0  0  0  0
   10.3489    7.3920    8.0349 C   0  0  0  0  0  0  0  0  0  0  0  0
   10.5890    6.7748    9.2569 C   0  0  0  0  0  0  0  0  0  0  0  0
   10.0179    5.5335    9.4873 C   0  0  0  0  0  0  0  0  0  0  0  0
    9.1993    4.8892    8.5448 C   0  0  0  0  0  0  0  0  0  0  0  0
    8.6798    3.5376    8.8996 C   0  0  0  0  0  0  0  0  0  0  0  0
    7.9796    3.2786   10.0250 C   0  0  0  0  0  0  0  0  0  0  0  0
    7.4851    4.3360   10.9767 C   0  0  0  0  0  0  0  0  0  0  0  0
    5.9614    4.2085   11.1730 C   0  0  0  0  0  0  0  0  0  0  0  0
    5.9958    1.8719   10.6322 C   0  0  0  0  0  0  0  0  0  0  0  0
    7.5183    1.8986   10.4104 C   0  0  0  0  0  0  0  0  0  0  0  0
    9.9026    1.5170    8.3089 N   0  0  0  0  0  0  0  0  0  0  0  0
    5.5108    2.8831   11.5552 N   0  0  0  0  0  0  0  0  0  0  0  0
    5.8473    2.6712   12.4908 H   0  0  0  0  0  0  0  0  0  0  0  0
   10.9355   -0.1754    7.7572 H   0  0  0  0  0  0  0  0  0  0  0  0
   10.0330   -0.2437    5.4352 H   0  0  0  0  0  0  0  0  0  0  0  0
    8.3887    1.5202    4.7400 H   0  0  0  0  0  0  0  0  0  0  0  0
    6.7443    3.6738    7.1391 H   0  0  0  0  0  0  0  0  0  0  0  0
    6.9420    3.3725    5.4144 H   0  0  0  0  0  0  0  0  0  0  0  0
    7.3942    5.7070    5.9018 H   0  0  0  0  0  0  0  0  0  0  0  0
    8.8207    4.9113    5.2753 H   0  0  0  0  0  0  0  0  0  0  0  0
    9.4013    7.2716    6.1229 H   0  0  0  0  0  0  0  0  0  0  0  0
   11.2188    7.2500   10.0009 H   0  0  0  0  0  0  0  0  0  0  0  0
   10.2211    5.0226   10.4235 H   0  0  0  0  0  0  0  0  0  0  0  0
    7.7311    5.3431   10.6303 H   0  0  0  0  0  0  0  0  0  0  0  0
    7.9706    4.2009   11.9555 H   0  0  0  0  0  0  0  0  0  0  0  0
    5.6214    4.9301   11.9238 H   0  0  0  0  0  0  0  0  0  0  0  0
    5.4618    4.4729   10.2308 H   0  0  0  0  0  0  0  0  0  0  0  0
    5.4918    2.0300    9.6686 H   0  0  0  0  0  0  0  0  0  0  0  0
    5.6854    0.8851   10.9924 H   0  0  0  0  0  0  0  0  0  0  0  0
    8.0097    1.6189   11.3548 H   0  0  0  0  0  0  0  0  0  0  0  0
    7.8147    1.1501    9.6725 H   0  0  0  0  0  0  0  0  0  0  0  0
   11.0474    8.9517    7.7017 CL  0  0  0  0  0  0  0  0  0  0  0  0
  1  5  4  0  0  0  0
  1 14  1  0  0  0  0
  1 20  4  0  0  0  0
  2  3  4  0  0  0  0
  2 20  4  0  0  0  0
  2 23  1  0  0  0  0
  3  4  4  0  0  0  0
  3 24  1  0  0  0  0
  4  5  4  0  0  0  0
  4 25  1  0  0  0  0
  5  6  1  0  0  0  0
  6  7  1  0  0  0  0
  6 26  1  0  0  0  0
  6 27  1  0  0  0  0
  7  8  1  0  0  0  0
  7 28  1  0  0  0  0
  7 29  1  0  0  0  0
  8  9  4  0  0  0  0
  8 13  4  0  0  0  0
  9 10  4  0  0  0  0
  9 30  1  0  0  0  0
 10 11  4  0  0  0  0
 10 41  1  0  0  0  0
 11 12  4  0  0  0  0
 11 31  1  0  0  0  0
 12 13  4  0  0  0  0
 12 32  1  0  0  0  0
 13 14  1  0  0  0  0
 14 15  2  0  0  0  0
 15 16  1  0  0  0  0
 15 19  1  0  0  0  0
 16 17  1  0  0  0  0
 16 33  1  0  0  0  0
 16 34  1  0  0  0  0
 17 21  1  0  0  0  0
 17 35  1  0  0  0  0
 17 36  1  0  0  0  0
 18 19  1  0  0  0  0
 18 21  1  0  0  0  0
 18 37  1  0  0  0  0
 18 38  1  0  0  0  0
 19 39  1  0  0  0  0
 19 40  1  0  0  0  0
 21 22  1  0  0  0  0
M  END
$$$$
DES_ASE
  -MOLDEN-
Molden generated mol file
 41 44  0  0  0  0  0  0  0  0999 V2000
    4.0481    9.4501   12.4802 C   0  0  0  0  0  0  0  0  0  0  0  0
    2.9341    8.7894   14.3632 C   0  0  0  0  0  0  0  0  0  0  0  0
    3.8461    9.4224   15.1996 C   0  0  0  0  0  0  0  0  0  0  0  0
    4.9176   10.0903   14.6159 C   0  0  0  0  0  0  0  0  0  0  0  0
    5.0352   10.1118   13.2303 C   0  0  0  0  0  0  0  0  0  0  0  0
    6.1540   10.8007   12.5060 C   0  0  0  0  0  0  0  0  0  0  0  0
    5.7096   12.0916   11.8176 C   0  0  0  0  0  0  0  0  0  0  0  0
    4.5999   12.0123   10.7862 C   0  0  0  0  0  0  0  0  0  0  0  0
    4.2561   13.2284   10.1843 C   0  0  0  0  0  0  0  0  0  0  0  0
    3.2552   13.3022    9.2295 C   0  0  0  0  0  0  0  0  0  0  0  0
    2.5530   12.1642    8.8508 C   0  0  0  0  0  0  0  0  0  0  0  0
    2.8887   10.9588    9.4463 C   0  0  0  0  0  0  0  0  0  0  0  0
    3.9146   10.8443   10.3988 C   0  0  0  0  0  0  0  0  0  0  0  0
    4.1523    9.4973   10.9920 C   0  0  0  0  0  0  0  0  0  0  0  0
    4.4016    8.3924   10.2580 C   0  0  0  0  0  0  0  0  0  0  0  0
    4.6280    8.3994    8.7680 C   0  0  0  0  0  0  0  0  0  0  0  0
    5.9529    7.7107    8.4268 C   0  0  0  0  0  0  0  0  0  0  0  0
    5.8895    6.3887   10.4251 C   0  0  0  0  0  0  0  0  0  0  0  0
    4.5662    7.0216   10.8602 C   0  0  0  0  0  0  0  0  0  0  0  0
    3.0218    8.7965   13.0314 N   0  0  0  0  0  0  0  0  0  0  0  0
    5.9653    6.3674    8.9754 N   0  0  0  0  0  0  0  0  0  0  0  0
    6.8017    5.8780    8.6772 H   0  0  0  0  0  0  0  0  0  0  0  0
    2.0876    8.2472   14.7811 H   0  0  0  0  0  0  0  0  0  0  0  0
    3.7234    9.3860   16.2775 H   0  0  0  0  0  0  0  0  0  0  0  0
    5.6648   10.5851   15.2325 H   0  0  0  0  0  0  0  0  0  0  0  0
    6.5768   10.1152   11.7616 H   0  0  0  0  0  0  0  0  0  0  0  0
    6.9577   11.0464   13.2087 H   0  0  0  0  0  0  0  0  0  0  0  0
    6.5857   12.5473   11.3383 H   0  0  0  0  0  0  0  0  0  0  0  0
    5.3921   12.8034   12.5914 H   0  0  0  0  0  0  0  0  0  0  0  0
    4.7851   14.1336   10.4692 H   0  0  0  0  0  0  0  0  0  0  0  0
    1.7556   12.2259    8.1185 H   0  0  0  0  0  0  0  0  0  0  0  0
    2.3296   10.0653    9.1856 H   0  0  0  0  0  0  0  0  0  0  0  0
    4.6264    9.4136    8.3629 H   0  0  0  0  0  0  0  0  0  0  0  0
    3.8226    7.8365    8.2764 H   0  0  0  0  0  0  0  0  0  0  0  0
    6.0652    7.6523    7.3387 H   0  0  0  0  0  0  0  0  0  0  0  0
    6.7813    8.3389    8.8111 H   0  0  0  0  0  0  0  0  0  0  0  0
    6.7211    6.9560   10.8886 H   0  0  0  0  0  0  0  0  0  0  0  0
    5.9469    5.3607   10.7993 H   0  0  0  0  0  0  0  0  0  0  0  0
    3.7518    6.3823   10.4936 H   0  0  0  0  0  0  0  0  0  0  0  0
    4.4946    7.0462   11.9487 H   0  0  0  0  0  0  0  0  0  0  0  0
    2.8665   14.8387    8.5080 CL  0  0  0  0  0  0  0  0  0  0  0  0
  1  5  4  0  0  0  0
  1 14  1  0  0  0  0
  1 20  4  0  0  0  0
  2  3  4  0  0  0  0
  2 20  4  0  0  0  0
  2 23  1  0  0  0  0
  3  4  4  0  0  0  0
  3 24  1  0  0  0  0
  4  5  4  0  0  0  0
  4 25  1  0  0  0  0
  5  6  1  0  0  0  0
  6  7  1  0  0  0  0
  6 26  1  0  0  0  0
  6 27  1  0  0  0  0
  7  8  1  0  0  0  0
  7 28  1  0  0  0  0
  7 29  1  0  0  0  0
  8  9  4  0  0  0  0
  8 13  4  0  0  0  0
  9 10  4  0  0  0  0
  9 30  1  0  0  0  0
 10 11  4  0  0  0  0
 10 41  1  0  0  0  0
 11 12  4  0  0  0  0
 11 31  1  0  0  0  0
 12 13  4  0  0  0  0
 12 32  1  0  0  0  0
 13 14  1  0  0  0  0
 14 15  2  0  0  0  0
 15 16  1  0  0  0  0
 15 19  1  0  0  0  0
 16 17  1  0  0  0  0
 16 33  1  0  0  0  0
 16 34  1  0  0  0  0
 17 21  1  0  0  0  0
 17 35  1  0  0  0  0
 17 36  1  0  0  0  0
 18 19  1  0  0  0  0
 18 21  1  0  0  0  0
 18 37  1  0  0  0  0
 18 38  1  0  0  0  0
 19 39  1  0  0  0  0
 19 40  1  0  0  0  0
 21 22  1  0  0  0  0
M  END
$$$$
DES_SAA
  -MOLDEN-
Molden generated mol file
 41 44  0  0  0  0  0  0  0  0999 V2000
    2.9591    2.5598    4.7081 C   0  0  0  0  0  0  0  0  0  0  0  0
    1.5158    0.7966    5.0806 C   0  0  0  0  0  0  0  0  0  0  0  0
    1.8027    0.7619    6.4402 C   0  0  0  0  0  0  0  0  0  0  0  0
    2.7230    1.6787    6.9213 C   0  0  0  0  0  0  0  0  0  0  0  0
    3.3312    2.6035    6.0685 C   0  0  0  0  0  0  0  0  0  0  0  0
    4.3402    3.5408    6.7016 C   0  0  0  0  0  0  0  0  0  0  0  0
    5.0807    4.5313    5.8016 C   0  0  0  0  0  0  0  0  0  0  0  0
    4.1369    5.4686    5.1056 C   0  0  0  0  0  0  0  0  0  0  0  0
    4.0154    6.8041    5.4832 C   0  0  0  0  0  0  0  0  0  0  0  0
    3.1004    7.6263    4.8344 C   0  0  0  0  0  0  0  0  0  0  0  0
    2.2950    7.1376    3.8133 C   0  0  0  0  0  0  0  0  0  0  0  0
    2.4200    5.8025    3.4418 C   0  0  0  0  0  0  0  0  0  0  0  0
    3.3392    4.9594    4.0694 C   0  0  0  0  0  0  0  0  0  0  0  0
    3.4725    3.5251    3.6907 C   0  0  0  0  0  0  0  0  0  0  0  0
    3.9850    3.1374    2.5022 C   0  0  0  0  0  0  0  0  0  0  0  0
    4.4234    4.0978    1.4308 C   0  0  0  0  0  0  0  0  0  0  0  0
    3.6251    3.8244    0.1383 C   0  0  0  0  0  0  0  0  0  0  0  0
    3.3280    1.5131    0.7477 C   0  0  0  0  0  0  0  0  0  0  0  0
    4.1311    1.7123    2.0483 C   0  0  0  0  0  0  0  0  0  0  0  0
    2.0676    1.6668    4.2425 N   0  0  0  0  0  0  0  0  0  0  0  0
    3.6770    2.4456   -0.3120 N   0  0  0  0  0  0  0  0  0  0  0  0
    4.6165    2.2391   -0.6403 H   0  0  0  0  0  0  0  0  0  0  0  0
    0.8036    0.0981    4.6441 H   0  0  0  0  0  0  0  0  0  0  0  0
    1.3230    0.0418    7.0954 H   0  0  0  0  0  0  0  0  0  0  0  0
    2.9875    1.6834    7.9770 H   0  0  0  0  0  0  0  0  0  0  0  0
    5.0836    2.9252    7.2250 H   0  0  0  0  0  0  0  0  0  0  0  0
    3.8216    4.1102    7.4850 H   0  0  0  0  0  0  0  0  0  0  0  0
    5.6678    3.9830    5.0552 H   0  0  0  0  0  0  0  0  0  0  0  0
    5.7881    5.0949    6.4187 H   0  0  0  0  0  0  0  0  0  0  0  0
    4.6352    7.2091    6.2776 H   0  0  0  0  0  0  0  0  0  0  0  0
    1.5808    7.7895    3.3222 H   0  0  0  0  0  0  0  0  0  0  0  0
    1.7880    5.4025    2.6541 H   0  0  0  0  0  0  0  0  0  0  0  0
    5.4895    3.9294    1.2150 H   0  0  0  0  0  0  0  0  0  0  0  0
    4.3127    5.1415    1.7354 H   0  0  0  0  0  0  0  0  0  0  0  0
    2.5718    4.0822    0.3143 H   0  0  0  0  0  0  0  0  0  0  0  0
    3.9814    4.4743   -0.6684 H   0  0  0  0  0  0  0  0  0  0  0  0
    3.4598    0.4918    0.3743 H   0  0  0  0  0  0  0  0  0  0  0  0
    2.2634    1.6374    0.9821 H   0  0  0  0  0  0  0  0  0  0  0  0
    3.8016    0.9987    2.8038 H   0  0  0  0  0  0  0  0  0  0  0  0
    5.1931    1.5198    1.8310 H   0  0  0  0  0  0  0  0  0  0  0  0
    2.9624    9.2952    5.3146 CL  0  0  0  0  0  0  0  0  0  0  0  0
  1  5  4  0  0  0  0
  1 14  1  0  0  0  0
  1 20  4  0  0  0  0
  2  3  4  0  0  0  0
  2 20  4  0  0  0  0
  2 23  1  0  0  0  0
  3  4  4  0  0  0  0
  3 24  1  0  0  0  0
  4  5  4  0  0  0  0
  4 25  1  0  0  0  0
  5  6  1  0  0  0  0
  6  7  1  0  0  0  0
  6 26  1  0  0  0  0
  6 27  1  0  0  0  0
  7  8  1  0  0  0  0
  7 28  1  0  0  0  0
  7 29  1  0  0  0  0
  8  9  4  0  0  0  0
  8 13  4  0  0  0  0
  9 10  4  0  0  0  0
  9 30  1  0  0  0  0
 10 11  4  0  0  0  0
 10 41  1  0  0  0  0
 11 12  4  0  0  0  0
 11 31  1  0  0  0  0
 12 13  4  0  0  0  0
 12 32  1  0  0  0  0
 13 14  1  0  0  0  0
 14 15  2  0  0  0  0
 15 16  1  0  0  0  0
 15 19  1  0  0  0  0
 16 17  1  0  0  0  0
 16 33  1  0  0  0  0
 16 34  1  0  0  0  0
 17 21  1  0  0  0  0
 17 35  1  0  0  0  0
 17 36  1  0  0  0  0
 18 19  1  0  0  0  0
 18 21  1  0  0  0  0
 18 37  1  0  0  0  0
 18 38  1  0  0  0  0
 19 39  1  0  0  0  0
 19 40  1  0  0  0  0
 21 22  1  0  0  0  0
M  END
$$$$
DES_SAE
  -MOLDEN-
Molden generated mol file
 41 44  0  0  0  0  0  0  0  0999 V2000
    3.4611    4.8841   15.2002 C   0  0  0  0  0  0  0  0  0  0  0  0
    2.0009    6.3600   14.1914 C   0  0  0  0  0  0  0  0  0  0  0  0
    0.9926    6.0950   15.1110 C   0  0  0  0  0  0  0  0  0  0  0  0
    1.2637    5.1697   16.1054 C   0  0  0  0  0  0  0  0  0  0  0  0
    2.5062    4.5344   16.1781 C   0  0  0  0  0  0  0  0  0  0  0  0
    2.6816    3.5243   17.2947 C   0  0  0  0  0  0  0  0  0  0  0  0
    4.0060    2.7650   17.3913 C   0  0  0  0  0  0  0  0  0  0  0  0
    5.1724    3.6921   17.5756 C   0  0  0  0  0  0  0  0  0  0  0  0
    5.8282    3.8157   18.7985 C   0  0  0  0  0  0  0  0  0  0  0  0
    6.8817    4.7141   18.9308 C   0  0  0  0  0  0  0  0  0  0  0  0
    7.2933    5.4999   17.8615 C   0  0  0  0  0  0  0  0  0  0  0  0
    6.6331    5.3732   16.6433 C   0  0  0  0  0  0  0  0  0  0  0  0
    5.5798    4.4711   16.4819 C   0  0  0  0  0  0  0  0  0  0  0  0
    4.8525    4.3392   15.1885 C   0  0  0  0  0  0  0  0  0  0  0  0
    5.4237    3.8014   14.0902 C   0  0  0  0  0  0  0  0  0  0  0  0
    6.8474    3.3132   14.0457 C   0  0  0  0  0  0  0  0  0  0  0  0
    7.6059    4.0366   12.9276 C   0  0  0  0  0  0  0  0  0  0  0  0
    5.5678    4.3642   11.6827 C   0  0  0  0  0  0  0  0  0  0  0  0
    4.7478    3.6426   12.7559 C   0  0  0  0  0  0  0  0  0  0  0  0
    3.1958    5.7819   14.2348 N   0  0  0  0  0  0  0  0  0  0  0  0
    6.9212    3.8305   11.6640 N   0  0  0  0  0  0  0  0  0  0  0  0
    7.4504    4.2557   10.9108 H   0  0  0  0  0  0  0  0  0  0  0  0
    1.8451    7.0762   13.3860 H   0  0  0  0  0  0  0  0  0  0  0  0
    0.0317    6.5956   15.0479 H   0  0  0  0  0  0  0  0  0  0  0  0
    0.5026    4.9230   16.8432 H   0  0  0  0  0  0  0  0  0  0  0  0
    1.8677    2.7920   17.2125 H   0  0  0  0  0  0  0  0  0  0  0  0
    2.5154    4.0474   18.2462 H   0  0  0  0  0  0  0  0  0  0  0  0
    4.1548    2.1675   16.4841 H   0  0  0  0  0  0  0  0  0  0  0  0
    3.9411    2.0658   18.2314 H   0  0  0  0  0  0  0  0  0  0  0  0
    5.5259    3.2105   19.6479 H   0  0  0  0  0  0  0  0  0  0  0  0
    8.1122    6.2004   17.9830 H   0  0  0  0  0  0  0  0  0  0  0  0
    6.9354    5.9884   15.8006 H   0  0  0  0  0  0  0  0  0  0  0  0
    6.8468    2.2411   13.8057 H   0  0  0  0  0  0  0  0  0  0  0  0
    7.3609    3.4469   15.0000 H   0  0  0  0  0  0  0  0  0  0  0  0
    7.6938    5.1063   13.2024 H   0  0  0  0  0  0  0  0  0  0  0  0
    8.6219    3.6337   12.8494 H   0  0  0  0  0  0  0  0  0  0  0  0
    5.1141    4.2022   10.6987 H   0  0  0  0  0  0  0  0  0  0  0  0
    5.5287    5.4482   11.8972 H   0  0  0  0  0  0  0  0  0  0  0  0
    3.7278    4.0249   12.7617 H   0  0  0  0  0  0  0  0  0  0  0  0
    4.7279    2.5743   12.4998 H   0  0  0  0  0  0  0  0  0  0  0  0
    7.6950    4.8555   20.4651 CL  0  0  0  0  0  0  0  0  0  0  0  0
  1  5  4  0  0  0  0
  1 14  1  0  0  0  0
  1 20  4  0  0  0  0
  2  3  4  0  0  0  0
  2 20  4  0  0  0  0
  2 23  1  0  0  0  0
  3  4  4  0  0  0  0
  3 24  1  0  0  0  0
  4  5  4  0  0  0  0
  4 25  1  0  0  0  0
  5  6  1  0  0  0  0
  6  7  1  0  0  0  0
  6 26  1  0  0  0  0
  6 27  1  0  0  0  0
  7  8  1  0  0  0  0
  7 28  1  0  0  0  0
  7 29  1  0  0  0  0
  8  9  4  0  0  0  0
  8 13  4  0  0  0  0
  9 10  4  0  0  0  0
  9 30  1  0  0  0  0
 10 11  4  0  0  0  0
 10 41  1  0  0  0  0
 11 12  4  0  0  0  0
 11 31  1  0  0  0  0
 12 13  4  0  0  0  0
 12 32  1  0  0  0  0
 13 14  1  0  0  0  0
 14 15  2  0  0  0  0
 15 16  1  0  0  0  0
 15 19  1  0  0  0  0
 16 17  1  0  0  0  0
 16 33  1  0  0  0  0
 16 34  1  0  0  0  0
 17 21  1  0  0  0  0
 17 35  1  0  0  0  0
 17 36  1  0  0  0  0
 18 19  1  0  0  0  0
 18 21  1  0  0  0  0
 18 37  1  0  0  0  0
 18 38  1  0  0  0  0
 19 39  1  0  0  0  0
 19 40  1  0  0  0  0
 21 22  1  0  0  0  0
M  END
$$$$
DES_SSA
  -MOLDEN-
Molden generated mol file
 41 44  0  0  0  0  0  0  0  0999 V2000
    3.4186    4.7035   16.9553 C   0  0  0  0  0  0  0  0  0  0  0  0
    1.5965    3.2875   16.9877 C   0  0  0  0  0  0  0  0  0  0  0  0
    1.1135    3.7723   15.7775 C   0  0  0  0  0  0  0  0  0  0  0  0
    1.8395    4.7762   15.1580 C   0  0  0  0  0  0  0  0  0  0  0  0
    3.0133    5.2739   15.7303 C   0  0  0  0  0  0  0  0  0  0  0  0
    3.7117    6.3874   14.9753 C   0  0  0  0  0  0  0  0  0  0  0  0
    4.9686    7.0057   15.5887 C   0  0  0  0  0  0  0  0  0  0  0  0
    6.0562    5.9891   15.7814 C   0  0  0  0  0  0  0  0  0  0  0  0
    7.1826    5.9548   14.9622 C   0  0  0  0  0  0  0  0  0  0  0  0
    8.1503    4.9754   15.1574 C   0  0  0  0  0  0  0  0  0  0  0  0
    8.0129    4.0202   16.1571 C   0  0  0  0  0  0  0  0  0  0  0  0
    6.8848    4.0582   16.9705 C   0  0  0  0  0  0  0  0  0  0  0  0
    5.9040    5.0375   16.8016 C   0  0  0  0  0  0  0  0  0  0  0  0
    4.6842    5.0808   17.6554 C   0  0  0  0  0  0  0  0  0  0  0  0
    4.7334    5.3852   18.9710 C   0  0  0  0  0  0  0  0  0  0  0  0
    6.0092    5.7420   19.6878 C   0  0  0  0  0  0  0  0  0  0  0  0
    5.8822    7.1109   20.3827 C   0  0  0  0  0  0  0  0  0  0  0  0
    3.5011    6.8847   20.5473 C   0  0  0  0  0  0  0  0  0  0  0  0
    3.5272    5.5060   19.8620 C   0  0  0  0  0  0  0  0  0  0  0  0
    2.7113    3.7307   17.5564 N   0  0  0  0  0  0  0  0  0  0  0  0
    4.7238    7.2356   21.2484 N   0  0  0  0  0  0  0  0  0  0  0  0
    4.8376    6.6206   22.0498 H   0  0  0  0  0  0  0  0  0  0  0  0
    1.0671    2.5003   17.5227 H   0  0  0  0  0  0  0  0  0  0  0  0
    0.2025    3.3774   15.3394 H   0  0  0  0  0  0  0  0  0  0  0  0
    1.4968    5.1941   14.2133 H   0  0  0  0  0  0  0  0  0  0  0  0
    2.9782    7.1868   14.8062 H   0  0  0  0  0  0  0  0  0  0  0  0
    3.9687    6.0047   13.9782 H   0  0  0  0  0  0  0  0  0  0  0  0
    4.7210    7.4619   16.5547 H   0  0  0  0  0  0  0  0  0  0  0  0
    5.3137    7.8099   14.9307 H   0  0  0  0  0  0  0  0  0  0  0  0
    7.3129    6.6926   14.1762 H   0  0  0  0  0  0  0  0  0  0  0  0
    8.7734    3.2588   16.2920 H   0  0  0  0  0  0  0  0  0  0  0  0
    6.7583    3.3124   17.7500 H   0  0  0  0  0  0  0  0  0  0  0  0
    6.8702    5.7406   19.0144 H   0  0  0  0  0  0  0  0  0  0  0  0
    6.2021    4.9831   20.4618 H   0  0  0  0  0  0  0  0  0  0  0  0
    6.7861    7.3198   20.9652 H   0  0  0  0  0  0  0  0  0  0  0  0
    5.8127    7.8934   19.6146 H   0  0  0  0  0  0  0  0  0  0  0  0
    3.3217    7.6553   19.7847 H   0  0  0  0  0  0  0  0  0  0  0  0
    2.6626    6.9359   21.2505 H   0  0  0  0  0  0  0  0  0  0  0  0
    3.5826    4.7290   20.6389 H   0  0  0  0  0  0  0  0  0  0  0  0
    2.5988    5.3324   19.3165 H   0  0  0  0  0  0  0  0  0  0  0  0
    9.5561    4.9478   14.1289 CL  0  0  0  0  0  0  0  0  0  0  0  0
  1  5  4  0  0  0  0
  1 14  1  0  0  0  0
  1 20  4  0  0  0  0
  2  3  4  0  0  0  0
  2 20  4  0  0  0  0
  2 23  1  0  0  0  0
  3  4  4  0  0  0  0
  3 24  1  0  0  0  0
  4  5  4  0  0  0  0
  4 25  1  0  0  0  0
  5  6  1  0  0  0  0
  6  7  1  0  0  0  0
  6 26  1  0  0  0  0
  6 27  1  0  0  0  0
  7  8  1  0  0  0  0
  7 28  1  0  0  0  0
  7 29  1  0  0  0  0
  8  9  4  0  0  0  0
  8 13  4  0  0  0  0
  9 10  4  0  0  0  0
  9 30  1  0  0  0  0
 10 11  4  0  0  0  0
 10 41  1  0  0  0  0
 11 12  4  0  0  0  0
 11 31  1  0  0  0  0
 12 13  4  0  0  0  0
 12 32  1  0  0  0  0
 13 14  1  0  0  0  0
 14 15  2  0  0  0  0
 15 16  1  0  0  0  0
 15 19  1  0  0  0  0
 16 17  1  0  0  0  0
 16 33  1  0  0  0  0
 16 34  1  0  0  0  0
 17 21  1  0  0  0  0
 17 35  1  0  0  0  0
 17 36  1  0  0  0  0
 18 19  1  0  0  0  0
 18 21  1  0  0  0  0
 18 37  1  0  0  0  0
 18 38  1  0  0  0  0
 19 39  1  0  0  0  0
 19 40  1  0  0  0  0
 21 22  1  0  0  0  0
M  END
$$$$
DES_SSE
  -MOLDEN-
Molden generated mol file
 41 44  0  0  0  0  0  0  0  0999 V2000
    1.1245    2.6851   10.9281 C   0  0  0  0  0  0  0  0  0  0  0  0
    0.4383    1.8883    8.8738 C   0  0  0  0  0  0  0  0  0  0  0  0
    0.6940    0.5678    9.2256 C   0  0  0  0  0  0  0  0  0  0  0  0
    1.1963    0.3323   10.4948 C   0  0  0  0  0  0  0  0  0  0  0  0
    1.4293    1.3852   11.3836 C   0  0  0  0  0  0  0  0  0  0  0  0
    2.0023    1.0116   12.7363 C   0  0  0  0  0  0  0  0  0  0  0  0
    2.3309    2.1332   13.7223 C   0  0  0  0  0  0  0  0  0  0  0  0
    1.1161    2.9401   14.0783 C   0  0  0  0  0  0  0  0  0  0  0  0
    0.4968    2.8259   15.3209 C   0  0  0  0  0  0  0  0  0  0  0  0
   -0.6445    3.5716   15.5959 C   0  0  0  0  0  0  0  0  0  0  0  0
   -1.1860    4.4308   14.6478 C   0  0  0  0  0  0  0  0  0  0  0  0
   -0.5643    4.5389   13.4078 C   0  0  0  0  0  0  0  0  0  0  0  0
    0.5878    3.8084   13.1105 C   0  0  0  0  0  0  0  0  0  0  0  0
    1.2566    3.9040   11.7831 C   0  0  0  0  0  0  0  0  0  0  0  0
    1.8865    5.0250   11.3704 C   0  0  0  0  0  0  0  0  0  0  0  0
    1.9919    6.2691   12.2151 C   0  0  0  0  0  0  0  0  0  0  0  0
    3.4497    6.7142   12.3548 C   0  0  0  0  0  0  0  0  0  0  0  0
    4.0505    5.6512   10.2947 C   0  0  0  0  0  0  0  0  0  0  0  0
    2.6207    5.1566   10.0625 C   0  0  0  0  0  0  0  0  0  0  0  0
    0.6397    2.9121    9.6948 N   0  0  0  0  0  0  0  0  0  0  0  0
    4.0298    6.8986   11.0376 N   0  0  0  0  0  0  0  0  0  0  0  0
    4.9698    7.2696   11.1206 H   0  0  0  0  0  0  0  0  0  0  0  0
    0.0459    2.1357    7.8885 H   0  0  0  0  0  0  0  0  0  0  0  0
    0.5068   -0.2435    8.5295 H   0  0  0  0  0  0  0  0  0  0  0  0
    1.4210   -0.6841   10.8129 H   0  0  0  0  0  0  0  0  0  0  0  0
    2.9135    0.4243   12.5617 H   0  0  0  0  0  0  0  0  0  0  0  0
    1.2949    0.3247   13.2207 H   0  0  0  0  0  0  0  0  0  0  0  0
    3.0919    2.7936   13.2894 H   0  0  0  0  0  0  0  0  0  0  0  0
    2.7652    1.6852   14.6220 H   0  0  0  0  0  0  0  0  0  0  0  0
    0.9038    2.1634   16.0789 H   0  0  0  0  0  0  0  0  0  0  0  0
   -2.0799    5.0010   14.8760 H   0  0  0  0  0  0  0  0  0  0  0  0
   -0.9807    5.1995   12.6529 H   0  0  0  0  0  0  0  0  0  0  0  0
    1.5498    6.1273   13.2038 H   0  0  0  0  0  0  0  0  0  0  0  0
    1.4447    7.0795   11.7139 H   0  0  0  0  0  0  0  0  0  0  0  0
    3.4933    7.6629   12.9006 H   0  0  0  0  0  0  0  0  0  0  0  0
    3.9905    5.9595   12.9601 H   0  0  0  0  0  0  0  0  0  0  0  0
    4.6161    4.8537   10.8168 H   0  0  0  0  0  0  0  0  0  0  0  0
    4.5400    5.8204    9.3295 H   0  0  0  0  0  0  0  0  0  0  0  0
    2.1000    5.8966    9.4405 H   0  0  0  0  0  0  0  0  0  0  0  0
    2.6308    4.2187    9.5070 H   0  0  0  0  0  0  0  0  0  0  0  0
   -1.4052    3.4226   17.1562 CL  0  0  0  0  0  0  0  0  0  0  0  0
  1  5  4  0  0  0  0
  1 14  1  0  0  0  0
  1 20  4  0  0  0  0
  2  3  4  0  0  0  0
  2 20  4  0  0  0  0
  2 23  1  0  0  0  0
  3  4  4  0  0  0  0
  3 24  1  0  0  0  0
  4  5  4  0  0  0  0
  4 25  1  0  0  0  0
  5  6  1  0  0  0  0
  6  7  1  0  0  0  0
  6 26  1  0  0  0  0
  6 27  1  0  0  0  0
  7  8  1  0  0  0  0
  7 28  1  0  0  0  0
  7 29  1  0  0  0  0
  8  9  4  0  0  0  0
  8 13  4  0  0  0  0
  9 10  4  0  0  0  0
  9 30  1  0  0  0  0
 10 11  4  0  0  0  0
 10 41  1  0  0  0  0
 11 12  4  0  0  0  0
 11 31  1  0  0  0  0
 12 13  4  0  0  0  0
 12 32  1  0  0  0  0
 13 14  1  0  0  0  0
 14 15  2  0  0  0  0
 15 16  1  0  0  0  0
 15 19  1  0  0  0  0
 16 17  1  0  0  0  0
 16 33  1  0  0  0  0
 16 34  1  0  0  0  0
 17 21  1  0  0  0  0
 17 35  1  0  0  0  0
 17 36  1  0  0  0  0
 18 19  1  0  0  0  0
 18 21  1  0  0  0  0
 18 37  1  0  0  0  0
 18 38  1  0  0  0  0
 19 39  1  0  0  0  0
 19 40  1  0  0  0  0
 21 22  1  0  0  0  0
M  END
$$$$
SMZ_opp
  -MOLDEN-
Molden generated mol file
 30 31  0  0  0  0  0  0  0  0999 V2000
    1.6944   -0.1998    1.2214 C   0  0  0  0  0  0  0  0  0  0  0  0
    3.4869   -1.4229    1.8087 C   0  0  0  0  0  0  0  0  0  0  0  0
    2.7626   -2.5938    1.6200 C   0  0  0  0  0  0  0  0  0  0  0  0
    1.4398   -2.4525    1.2016 C   0  0  0  0  0  0  0  0  0  0  0  0
   -1.0005    0.9564   -0.6698 C   0  0  0  0  0  0  0  0  0  0  0  0
   -0.8639    1.8160   -1.7592 C   0  0  0  0  0  0  0  0  0  0  0  0
   -1.3138    1.4195   -3.0059 C   0  0  0  0  0  0  0  0  0  0  0  0
   -1.9102    0.1586   -3.1829 C   0  0  0  0  0  0  0  0  0  0  0  0
   -2.0447   -0.6898   -2.0699 C   0  0  0  0  0  0  0  0  0  0  0  0
   -1.5947   -0.2954   -0.8224 C   0  0  0  0  0  0  0  0  0  0  0  0
    0.5444   -3.6273    0.9585 C   0  0  0  0  0  0  0  0  0  0  0  0
    2.9725   -0.2124    1.6193 N   0  0  0  0  0  0  0  0  0  0  0  0
    0.9047   -1.2458    0.9935 N   0  0  0  0  0  0  0  0  0  0  0  0
    1.1757    1.0588    0.9973 N   0  0  0  0  0  0  0  0  0  0  0  0
   -2.3175   -0.2534   -4.4304 N   0  0  0  0  0  0  0  0  0  0  0  0
   -0.4594    1.4869    0.9189 S   0  0  0  0  0  0  0  0  0  0  0  0
   -1.2047    0.7579    1.9293 O   0  0  0  0  0  0  0  0  0  0  0  0
   -0.3801    2.9424    0.9253 O   0  0  0  0  0  0  0  0  0  0  0  0
    4.5269   -1.4554    2.1298 H   0  0  0  0  0  0  0  0  0  0  0  0
    3.2054   -3.5685    1.7882 H   0  0  0  0  0  0  0  0  0  0  0  0
   -0.4244    2.7978   -1.6158 H   0  0  0  0  0  0  0  0  0  0  0  0
   -1.2117    2.0885   -3.8562 H   0  0  0  0  0  0  0  0  0  0  0  0
   -2.5103   -1.6641   -2.1941 H   0  0  0  0  0  0  0  0  0  0  0  0
   -1.6935   -0.9433    0.0408 H   0  0  0  0  0  0  0  0  0  0  0  0
    1.0674   -4.5748    1.1025 H   0  0  0  0  0  0  0  0  0  0  0  0
    0.1481   -3.5881   -0.0605 H   0  0  0  0  0  0  0  0  0  0  0  0
   -0.3116   -3.5877    1.6394 H   0  0  0  0  0  0  0  0  0  0  0  0
    1.7772    1.8390    1.2292 H   0  0  0  0  0  0  0  0  0  0  0  0
   -2.4736    0.4643   -5.1195 H   0  0  0  0  0  0  0  0  0  0  0  0
   -2.9871   -1.0047   -4.4667 H   0  0  0  0  0  0  0  0  0  0  0  0
  1 12  4  0  0  0  0
  1 13  4  0  0  0  0
  1 14  1  0  0  0  0
  2  3  4  0  0  0  0
  2 12  4  0  0  0  0
  2 19  1  0  0  0  0
  3  4  4  0  0  0  0
  3 20  1  0  0  0  0
  4 11  1  0  0  0  0
  4 13  4  0  0  0  0
  5  6  4  0  0  0  0
  5 10  4  0  0  0  0
  5 16  1  0  0  0  0
  6  7  4  0  0  0  0
  6 21  1  0  0  0  0
  7  8  4  0  0  0  0
  7 22  1  0  0  0  0
  8  9  4  0  0  0  0
  8 15  1  0  0  0  0
  9 10  4  0  0  0  0
  9 23  1  0  0  0  0
 10 24  1  0  0  0  0
 11 25  1  0  0  0  0
 11 26  1  0  0  0  0
 11 27  1  0  0  0  0
 14 16  1  0  0  0  0
 14 28  1  0  0  0  0
 15 29  1  0  0  0  0
 15 30  1  0  0  0  0
 16 17  2  0  0  0  0
 16 18  2  0  0  0  0
M  END
$$$$
SMZ_same
  -MOLDEN-
Molden generated mol file
 30 31  0  0  0  0  0  0  0  0999 V2000
   -3.2791    5.1898    3.9321 H   0  0  0  0  0  0  0  0  0  0  0  0
   -3.9027    5.9103    2.5366 H   0  0  0  0  0  0  0  0  0  0  0  0
   -1.0765    0.1796   -1.6894 H   0  0  0  0  0  0  0  0  0  0  0  0
    3.5731    0.4102   -1.9498 H   0  0  0  0  0  0  0  0  0  0  0  0
    3.4066   -1.3257   -1.7212 H   0  0  0  0  0  0  0  0  0  0  0  0
    4.4755   -0.3986   -0.6443 H   0  0  0  0  0  0  0  0  0  0  0  0
   -2.1596    0.7953    2.7335 H   0  0  0  0  0  0  0  0  0  0  0  0
   -2.6377    2.8628    4.0269 H   0  0  0  0  0  0  0  0  0  0  0  0
   -4.2367    4.6931    0.4739 H   0  0  0  0  0  0  0  0  0  0  0  0
   -3.7700    2.6152   -0.7951 H   0  0  0  0  0  0  0  0  0  0  0  0
    3.4718   -0.1665    1.5880 H   0  0  0  0  0  0  0  0  0  0  0  0
    1.3810    0.2266    2.9263 H   0  0  0  0  0  0  0  0  0  0  0  0
   -3.4638    0.1254   -1.2021 O   0  0  0  0  0  0  0  0  0  0  0  0
   -2.6088   -0.9979    0.9115 O   0  0  0  0  0  0  0  0  0  0  0  0
   -3.7574    5.0600    3.0558 N   0  0  0  0  0  0  0  0  0  0  0  0
    3.5305   -0.3764   -1.1909 C   0  0  0  0  0  0  0  0  0  0  0  0
   -2.6115    1.6568    2.2558 C   0  0  0  0  0  0  0  0  0  0  0  0
   -2.8736    2.8140    2.9671 C   0  0  0  0  0  0  0  0  0  0  0  0
   -3.4544    3.9284    2.3365 C   0  0  0  0  0  0  0  0  0  0  0  0
   -3.7706    3.8453    0.9690 C   0  0  0  0  0  0  0  0  0  0  0  0
   -3.5094    2.6891    0.2557 C   0  0  0  0  0  0  0  0  0  0  0  0
   -2.9243    1.5986    0.8985 C   0  0  0  0  0  0  0  0  0  0  0  0
   -2.6234    0.1228   -0.0111 S   0  0  0  0  0  0  0  0  0  0  0  0
   -1.0829    0.3226   -0.6874 N   0  0  0  0  0  0  0  0  0  0  0  0
    1.1686   -0.0297   -0.8599 N   0  0  0  0  0  0  0  0  0  0  0  0
    2.3651   -0.1463   -0.2797 C   0  0  0  0  0  0  0  0  0  0  0  0
    2.5056   -0.0664    1.1076 C   0  0  0  0  0  0  0  0  0  0  0  0
    1.3472    0.1493    1.8407 C   0  0  0  0  0  0  0  0  0  0  0  0
    0.1463    0.2807    1.2837 N   0  0  0  0  0  0  0  0  0  0  0  0
    0.1296    0.1737   -0.0461 C   0  0  0  0  0  0  0  0  0  0  0  0
  1 15  1  0  0  0  0
  2 15  1  0  0  0  0
  3 24  1  0  0  0  0
  4 16  1  0  0  0  0
  5 16  1  0  0  0  0
  6 16  1  0  0  0  0
  7 17  1  0  0  0  0
  8 18  1  0  0  0  0
  9 20  1  0  0  0  0
 10 21  1  0  0  0  0
 11 27  1  0  0  0  0
 12 28  1  0  0  0  0
 13 23  2  0  0  0  0
 14 23  2  0  0  0  0
 15 19  1  0  0  0  0
 16 26  1  0  0  0  0
 17 18  4  0  0  0  0
 17 22  4  0  0  0  0
 18 19  4  0  0  0  0
 19 20  4  0  0  0  0
 20 21  4  0  0  0  0
 21 22  4  0  0  0  0
 22 23  1  0  0  0  0
 23 24  1  0  0  0  0
 24 30  1  0  0  0  0
 25 26  4  0  0  0  0
 25 30  4  0  0  0  0
 26 27  4  0  0  0  0
 27 28  4  0  0  0  0
 28 29  4  0  0  0  0
 29 30  4  0  0  0  0
M  END
$$$$
SMZ_ext
  -MOLDEN-
Molden generated mol file
 30 31  0  0  0  0  0  0  0  0999 V2000
   -7.9961   -0.4173   -1.8002 H   0  0  0  0  0  0  0  0  0  0  0  0
   -7.8497    1.2573   -2.0033 H   0  0  0  0  0  0  0  0  0  0  0  0
   -2.0185    0.0232    0.0332 H   0  0  0  0  0  0  0  0  0  0  0  0
    4.3745   -0.1588   -0.5974 H   0  0  0  0  0  0  0  0  0  0  0  0
    3.4506    0.7976   -1.7843 H   0  0  0  0  0  0  0  0  0  0  0  0
    3.3474   -0.9558   -1.8160 H   0  0  0  0  0  0  0  0  0  0  0  0
   -3.6279   -2.1279   -1.9587 H   0  0  0  0  0  0  0  0  0  0  0  0
   -6.1021   -1.9173   -1.9128 H   0  0  0  0  0  0  0  0  0  0  0  0
   -5.7307    2.3414   -2.4294 H   0  0  0  0  0  0  0  0  0  0  0  0
   -3.2622    2.1120   -2.4753 H   0  0  0  0  0  0  0  0  0  0  0  0
    3.3396   -0.1633    1.6401 H   0  0  0  0  0  0  0  0  0  0  0  0
    1.2110   -0.0933    2.9766 H   0  0  0  0  0  0  0  0  0  0  0  0
   -0.9940    0.8823   -3.0546 O   0  0  0  0  0  0  0  0  0  0  0  0
   -1.2167   -1.5714   -2.4679 O   0  0  0  0  0  0  0  0  0  0  0  0
   -7.4559    0.3465   -2.1711 N   0  0  0  0  0  0  0  0  0  0  0  0
    3.4346   -0.0928   -1.1491 C   0  0  0  0  0  0  0  0  0  0  0  0
   -4.1024   -1.1550   -2.0410 C   0  0  0  0  0  0  0  0  0  0  0  0
   -5.4808   -1.0320   -2.0183 C   0  0  0  0  0  0  0  0  0  0  0  0
   -6.0889    0.2295   -2.1487 C   0  0  0  0  0  0  0  0  0  0  0  0
   -5.2716    1.3638   -2.3095 C   0  0  0  0  0  0  0  0  0  0  0  0
   -3.8943    1.2411   -2.3335 C   0  0  0  0  0  0  0  0  0  0  0  0
   -3.3099   -0.0174   -2.1883 C   0  0  0  0  0  0  0  0  0  0  0  0
   -1.5514   -0.1737   -2.2282 S   0  0  0  0  0  0  0  0  0  0  0  0
   -1.2479    0.2181   -0.5935 N   0  0  0  0  0  0  0  0  0  0  0  0
    1.0549    0.0534   -0.8188 N   0  0  0  0  0  0  0  0  0  0  0  0
    2.2518   -0.0413   -0.2344 C   0  0  0  0  0  0  0  0  0  0  0  0
    2.3728   -0.0901    1.1557 C   0  0  0  0  0  0  0  0  0  0  0  0
    1.1937   -0.0510    1.8885 C   0  0  0  0  0  0  0  0  0  0  0  0
   -0.0093    0.0322    1.3266 N   0  0  0  0  0  0  0  0  0  0  0  0
    0.0019    0.0877   -0.0102 C   0  0  0  0  0  0  0  0  0  0  0  0
  1 15  1  0  0  0  0
  2 15  1  0  0  0  0
  3 24  1  0  0  0  0
  4 16  1  0  0  0  0
  5 16  1  0  0  0  0
  6 16  1  0  0  0  0
  7 17  1  0  0  0  0
  8 18  1  0  0  0  0
  9 20  1  0  0  0  0
 10 21  1  0  0  0  0
 11 27  1  0  0  0  0
 12 28  1  0  0  0  0
 13 23  2  0  0  0  0
 14 23  2  0  0  0  0
 15 19  1  0  0  0  0
 16 26  1  0  0  0  0
 17 18  4  0  0  0  0
 17 22  4  0  0  0  0
 18 19  4  0  0  0  0
 19 20  4  0  0  0  0
 20 21  4  0  0  0  0
 21 22  4  0  0  0  0
 22 23  1  0  0  0  0
 23 24  1  0  0  0  0
 24 30  1  0  0  0  0
 25 26  4  0  0  0  0
 25 30  4  0  0  0  0
 26 27  4  0  0  0  0
 27 28  4  0  0  0  0
 28 29  4  0  0  0  0
 29 30  4  0  0  0  0
M  END
$$$$
