# Supplementary material for: One Size Fits All? Development of the CPOSS209 Data Set of Experimental and Hypothetical Polymorphs for Testing Computational Modeling Methods
Source: Cryst Growth Des. 2025 Apr 28;25(9):3186–209. doi: 10.1021/acs.cgd.5c00255 (PMC12063060; doi:10.1021/acs.cgd.5c00255)
Supplement: Supplementary file 4 — cg5c00255_si_004.zip [file cg5c00255_si_004.zip]

Archive with 3 entries (3 files):
- All_Psi_Crys.cif
- All_Psi_Mol.cif
- Additional_Psi_Mol.cif
