# Supplementary material for: One Size Fits All? Development of the CPOSS209 Data Set of Experimental and Hypothetical Polymorphs for Testing Computational Modeling Methods
Source: Cryst Growth Des. 2025 Apr 28;25(9):3186–209. doi: 10.1021/acs.cgd.5c00255 (PMC12063060; doi:10.1021/acs.cgd.5c00255)
Supplement: Supplementary file 4 — cg5c00255_si_004.zip [file cg5c00255_si_004.zip › All_Psi_Crys.cif]

#######################################################################
#
#                 Cambridge Crystallographic Data Centre
#                                CCDC 
#
#######################################################################
#
# If this CIF has been generated from an entry in the Cambridge 
# Structural Database, then it will include bibliographic, chemical, 
# crystal, experimental, refinement or atomic coordinate data resulting 
# from the CCDC's data processing and validation procedures.
#
#######################################################################

data_CRN01_PsiCrys
_symmetry_cell_setting           monoclinic
_symmetry_space_group_name_H-M   'P 21/c'
_symmetry_Int_Tables_number      14
_space_group_name_Hall           '-P 2ybc'
loop_
_symmetry_equiv_pos_site_id
_symmetry_equiv_pos_as_xyz
1 x,y,z
2 -x,1/2+y,1/2-z
3 -x,-y,-z
4 x,1/2-y,1/2+z
_cell_length_a                   10.3039
_cell_length_b                   3.7196
_cell_length_c                   19.2687
_cell_angle_alpha                90
_cell_angle_beta                 116.699
_cell_angle_gamma                90
_cell_volume                     659.76
loop_
_atom_site_label
_atom_site_type_symbol
_atom_site_fract_x
_atom_site_fract_y
_atom_site_fract_z
C1 C 0.19242 0.77908 0.54067
C2 C 0.2123 0.62995 0.47836
C3 C 0.09405 0.5418 0.40585
C4 C 0.11666 0.39038 0.3472
C5 C 0.25897 0.3221 0.35638
C6 C 0.28559 0.16803 0.29662
C7 C 0.42444 0.10666 0.30696
C8 C 0.5468 0.1953 0.37777
C9 C 0.30841 0.86328 0.61024
C10 C 0.52345 0.34771 0.43887
C11 C 0.3795 0.41147 0.42811
C12 C 0.35609 0.56443 0.48919
H1 H 0.08214 0.82616 0.53249
H2 H -0.0161 0.59602 0.39747
H3 H 0.02473 0.3174 0.29236
H4 H 0.19337 0.09608 0.24183
H5 H 0.44244 -0.01488 0.26064
H6 H 0.29057 0.98025 0.65713

#END

#######################################################################
#
#                 Cambridge Crystallographic Data Centre
#                                CCDC 
#
#######################################################################
#
# If this CIF has been generated from an entry in the Cambridge 
# Structural Database, then it will include bibliographic, chemical, 
# crystal, experimental, refinement or atomic coordinate data resulting 
# from the CCDC's data processing and validation procedures.
#
#######################################################################

data_CRN02_PsiCrys
_symmetry_cell_setting           monoclinic
_symmetry_space_group_name_H-M   'P 21/c'
_symmetry_Int_Tables_number      14
_space_group_name_Hall           '-P 2ybc'
loop_
_symmetry_equiv_pos_site_id
_symmetry_equiv_pos_as_xyz
1 x,y,z
2 -x,1/2+y,1/2-z
3 -x,-y,-z
4 x,1/2-y,1/2+z
_cell_length_a                   9.9598
_cell_length_b                   4.5890
_cell_length_c                   15.7733
_cell_angle_alpha                90
_cell_angle_beta                 110.425
_cell_angle_gamma                90
_cell_volume                     675.602
loop_
_atom_site_label
_atom_site_type_symbol
_atom_site_fract_x
_atom_site_fract_y
_atom_site_fract_z
C1 C 0.29702 1.3731 -0.05082
C2 C 0.28122 1.16621 0.01202
C3 C 0.40034 1.04113 0.08097
C4 C 0.38141 0.83973 0.1403
C5 C 0.2423 0.75019 0.13515
C6 C 0.21969 0.53842 0.19436
C7 C 0.08395 0.45429 0.18729
C8 C -0.03875 0.57926 0.12157
C9 C 0.1802 1.49863 -0.11473
C10 C -0.01945 0.79099 0.06113
C11 C 0.12126 0.8747 0.0675
C12 C 0.14077 1.08322 0.00613
H1 H 0.40457 1.43331 -0.0473
H2 H 0.50814 1.10645 0.08594
H3 H 0.47366 0.74163 0.19214
H4 H 0.31213 0.43807 0.24517
H5 H 0.0689 0.28937 0.23267
H6 H 0.19439 1.66099 -0.16136

#END

#######################################################################
#
#                 Cambridge Crystallographic Data Centre
#                                CCDC 
#
#######################################################################
#
# If this CIF has been generated from an entry in the Cambridge 
# Structural Database, then it will include bibliographic, chemical, 
# crystal, experimental, refinement or atomic coordinate data resulting 
# from the CCDC's data processing and validation procedures.
#
#######################################################################

data_CRN03_PsiCrys
_symmetry_cell_setting           triclinic
_symmetry_space_group_name_H-M   'P -1'
_symmetry_Int_Tables_number      2
_space_group_name_Hall           '-P 1'
loop_
_symmetry_equiv_pos_site_id
_symmetry_equiv_pos_as_xyz
1 x,y,z
2 -x,-y,-z
_cell_length_a                   3.7021
_cell_length_b                   10.3255
_cell_length_c                   17.3714
_cell_angle_alpha                90.261
_cell_angle_beta                 94.516
_cell_angle_gamma                91.340
_cell_volume                     661.783
loop_
_atom_site_label
_atom_site_type_symbol
_atom_site_fract_x
_atom_site_fract_y
_atom_site_fract_z
C1 C 0.78977 0.00052 0.29843
C2 C 0.75276 0.09069 0.3591
C3 C 0.8376 0.2246 0.35199
C4 C 0.80101 0.30992 0.41152
C5 C 0.6768 0.2672 0.48259
C6 C 0.63535 0.35282 0.5452
C7 C 0.50695 0.30953 0.6127
C8 C 0.4198 0.17658 0.62322
C9 C 0.7055 -0.12848 0.30702
C10 C 0.46081 0.08834 0.56167
C11 C 0.58765 0.1337 0.49121
C12 C 0.62604 0.04535 0.42951
H1 H 0.89161 0.03538 0.24487
H2 H 0.93411 0.25872 0.29789
H3 H 0.86823 0.41243 0.40478
H4 H 0.70683 0.45485 0.53876
H5 H 0.46951 0.37746 0.65943
H6 H 0.73343 -0.19631 0.25976
C13 C 0.19907 0.59461 0.19239
C14 C 0.25653 0.65423 0.12082
C15 C 0.19689 0.78783 0.10732
C16 C 0.25115 0.84221 0.03708
C17 C 0.37184 0.76775 -0.02432
C18 C 0.43279 0.82209 -0.09721
C19 C 0.55498 0.74799 -0.15516
C20 C 0.61853 0.61396 -0.14487
C21 C 0.26104 0.46542 0.20416
C22 C 0.55923 0.55691 -0.07249
C23 C 0.43684 0.63399 -0.01212
C24 C 0.37825 0.57715 0.06041
H7 H 0.10237 0.65336 0.23839
H8 H 0.10456 0.84708 0.15369
H9 H 0.20179 0.94469 0.02764
H10 H 0.38121 0.92464 -0.10656
H11 H 0.60526 0.79171 -0.21038
H12 H 0.2186 0.42204 0.25994

#END

#######################################################################
#
#                 Cambridge Crystallographic Data Centre
#                                CCDC 
#
#######################################################################
#
# If this CIF has been generated from an entry in the Cambridge 
# Structural Database, then it will include bibliographic, chemical, 
# crystal, experimental, refinement or atomic coordinate data resulting 
# from the CCDC's data processing and validation procedures.
#
#######################################################################

data_CRN04_PsiCrys
_symmetry_cell_setting           monoclinic
_symmetry_space_group_name_H-M   'P 21/c'
_symmetry_Int_Tables_number      14
_space_group_name_Hall           '-P 2ybc'
loop_
_symmetry_equiv_pos_site_id
_symmetry_equiv_pos_as_xyz
1 x,y,z
2 -x,1/2+y,1/2-z
3 -x,-y,-z
4 x,1/2-y,1/2+z
_cell_length_a                   4.4091
_cell_length_b                   10.0377
_cell_length_c                   16.0048
_cell_angle_alpha                90
_cell_angle_beta                 105.133
_cell_angle_gamma                90
_cell_volume                     683.765
loop_
_atom_site_label
_atom_site_type_symbol
_atom_site_fract_x
_atom_site_fract_y
_atom_site_fract_z
C1 C 0.93344 0.17956 0.56132
C2 C 0.66942 0.22703 0.49707
C3 C 0.48636 0.1434 0.43141
C4 C 0.22774 0.19152 0.3714
C5 C 0.13766 0.32712 0.37167
C6 C -0.12925 0.37879 0.31048
C7 C -0.21399 0.51015 0.31226
C8 C -0.03265 0.59971 0.37435
C9 C 1.10882 0.26315 0.6233
C10 C 0.23428 0.55007 0.43701
C11 C 0.31873 0.41349 0.43584
C12 C 0.5845 0.36336 0.49872
H1 H 0.99648 0.07471 0.56056
H2 H 0.55251 0.03901 0.42959
H3 H 0.08647 0.12537 0.32244
H4 H -0.26858 0.311 0.26236
H5 H -0.42526 0.54724 0.26632
H6 H 1.31186 0.2247 0.67163

#END

#######################################################################
#
#                 Cambridge Crystallographic Data Centre
#                                CCDC 
#
#######################################################################
#
# If this CIF has been generated from an entry in the Cambridge 
# Structural Database, then it will include bibliographic, chemical, 
# crystal, experimental, refinement or atomic coordinate data resulting 
# from the CCDC's data processing and validation procedures.
#
#######################################################################

data_CRN05_PsiCrys
_symmetry_cell_setting           monoclinic
_symmetry_space_group_name_H-M   'P 21/c'
_symmetry_Int_Tables_number      14
_space_group_name_Hall           '-P 2ybc'
loop_
_symmetry_equiv_pos_site_id
_symmetry_equiv_pos_as_xyz
1 x,y,z
2 -x,1/2+y,1/2-z
3 -x,-y,-z
4 x,1/2-y,1/2+z
_cell_length_a                   10.2036
_cell_length_b                   3.7031
_cell_length_c                   19.5670
_cell_angle_alpha                90
_cell_angle_beta                 116.689
_cell_angle_gamma                90
_cell_volume                     660.567
loop_
_atom_site_label
_atom_site_type_symbol
_atom_site_fract_x
_atom_site_fract_y
_atom_site_fract_z
C1 C 0.11208 0.83851 -0.03727
C2 C 0.25493 0.79424 0.02367
C3 C 0.28002 0.6525 0.09596
C4 C 0.41967 0.61367 0.15384
C5 C 0.54408 0.71377 0.14366
C6 C 0.68969 0.67543 0.20254
C7 C 0.80772 0.77264 0.19069
C8 C 0.78904 0.91499 0.1196
C9 C 0.09068 0.98281 -0.10606
C10 C 0.64454 0.95859 0.05984
C11 C 0.52208 0.85705 0.07188
C12 C 0.37745 0.89775 0.01193
H1 H 0.01836 0.75767 -0.02837
H2 H 0.18609 0.57249 0.10501
H3 H 0.43685 0.50197 0.2087
H4 H 0.70633 0.56254 0.25736
H5 H 0.91891 0.74137 0.23625
H6 H -0.02035 1.0218 -0.1514

#END

#######################################################################
#
#                 Cambridge Crystallographic Data Centre
#                                CCDC 
#
#######################################################################
#
# If this CIF has been generated from an entry in the Cambridge 
# Structural Database, then it will include bibliographic, chemical, 
# crystal, experimental, refinement or atomic coordinate data resulting 
# from the CCDC's data processing and validation procedures.
#
#######################################################################

data_CRN06_PsiCrys
_symmetry_cell_setting           monoclinic
_symmetry_space_group_name_H-M   'P 21/c'
_symmetry_Int_Tables_number      14
_space_group_name_Hall           '-P 2ybc'
loop_
_symmetry_equiv_pos_site_id
_symmetry_equiv_pos_as_xyz
1 x,y,z
2 -x,1/2+y,1/2-z
3 -x,-y,-z
4 x,1/2-y,1/2+z
_cell_length_a                   17.3634
_cell_length_b                   3.6552
_cell_length_c                   20.9653
_cell_angle_alpha                90
_cell_angle_beta                 92.839
_cell_angle_gamma                90
_cell_volume                     1328.97
loop_
_atom_site_label
_atom_site_type_symbol
_atom_site_fract_x
_atom_site_fract_y
_atom_site_fract_z
C1 C 0.15309 0.16825 0.21714
C2 C 0.22587 0.30077 0.2407
C3 C 0.2873 0.37422 0.20034
C4 C 0.35741 0.49702 0.22476
C5 C 0.37143 0.55034 0.29138
C6 C 0.44427 0.66131 0.3183
C7 C 0.45623 0.71388 0.38286
C8 C 0.39543 0.66651 0.425
C9 C 0.40499 0.72944 0.49173
C10 C 0.32197 0.55289 0.39937
C11 C 0.3103 0.48861 0.3327
C12 C 0.23742 0.36463 0.30737
C13 C 0.34457 0.69483 0.53104
C14 C 0.27049 0.58526 0.50659
C15 C 0.20684 0.54781 0.54592
C16 C 0.13686 0.42164 0.52183
C17 C 0.12504 0.33376 0.45614
C18 C 0.05337 0.20444 0.42966
C19 C 0.04301 0.12576 0.36582
C20 C 0.10368 0.17563 0.32367
C21 C 0.09442 0.10471 0.2572
C22 C 0.1761 0.3061 0.34875
C23 C 0.18702 0.38183 0.41511
C24 C 0.2599 0.50602 0.44038
H1 H 0.14407 0.11601 0.16616
H2 H 0.27791 0.33131 0.1491
H3 H 0.40356 0.5581 0.19294
H4 H 0.49134 0.70214 0.28657
H5 H 0.51294 0.79564 0.40256
H6 H 0.46168 0.80681 0.5117
H7 H 0.35311 0.74752 0.5821
H8 H 0.21463 0.62408 0.59605
H9 H 0.08896 0.38869 0.5531
H10 H 0.00584 0.16932 0.46108
H11 H -0.01248 0.02471 0.34659
H12 H 0.03934 -0.00036 0.2381
loop_
_geom_bond_atom_site_label_1
_geom_bond_atom_site_label_2
_geom_bond_site_symmetry_1
_geom_bond_site_symmetry_2
C1 C2 1_555 1_555
C1 C21 1_555 1_555
C1 H1 1_555 1_555
C2 C3 1_555 1_555
C2 C12 1_555 1_555
C3 C4 1_555 1_555
C3 H2 1_555 1_555
C4 C5 1_555 1_555
C4 H3 1_555 1_555
C5 C6 1_555 1_555
C5 C11 1_555 1_555
C6 C7 1_555 1_555
C6 H4 1_555 1_555
C7 C8 1_555 1_555
C7 H5 1_555 1_555
C8 C9 1_555 1_555
C8 C10 1_555 1_555
C9 C13 1_555 1_555
C9 H6 1_555 1_555
C10 C11 1_555 1_555
C10 C24 1_555 1_555
C11 C12 1_555 1_555
C12 C22 1_555 1_555
C13 C14 1_555 1_555
C13 H7 1_555 1_555
C14 C15 1_555 1_555
C14 C24 1_555 1_555
C15 C16 1_555 1_555
C15 H8 1_555 1_555
C16 C17 1_555 1_555
C16 H9 1_555 1_555
C17 C18 1_555 1_555
C17 C23 1_555 1_555
C18 C19 1_555 1_555
C18 H10 1_555 1_555
C19 C20 1_555 1_555
C19 H11 1_555 1_555
C20 C21 1_555 1_555
C20 C22 1_555 1_555
C21 H12 1_555 1_555
C22 C23 1_555 1_555
C23 C24 1_555 1_555

#END

#######################################################################
#
#                 Cambridge Crystallographic Data Centre
#                                CCDC 
#
#######################################################################
#
# If this CIF has been generated from an entry in the Cambridge 
# Structural Database, then it will include bibliographic, chemical, 
# crystal, experimental, refinement or atomic coordinate data resulting 
# from the CCDC's data processing and validation procedures.
#
#######################################################################

data_CRN07_PsiCrys
_symmetry_cell_setting           orthorhombic
_symmetry_space_group_name_H-M   'P 21 21 21'
_symmetry_Int_Tables_number      19
_space_group_name_Hall           'P 2ac 2ab'
loop_
_symmetry_equiv_pos_site_id
_symmetry_equiv_pos_as_xyz
1 x,y,z
2 1/2-x,-y,1/2+z
3 1/2+x,1/2-y,-z
4 -x,1/2+y,1/2-z
_cell_length_a                   4.5080
_cell_length_b                   9.9779
_cell_length_c                   30.2877
_cell_angle_alpha                90
_cell_angle_beta                 90
_cell_angle_gamma                90
_cell_volume                     1362.35
loop_
_atom_site_label
_atom_site_type_symbol
_atom_site_fract_x
_atom_site_fract_y
_atom_site_fract_z
C1 C 0.79069 0.25553 0.08573
C2 C 0.91092 0.33719 0.11978
C3 C 1.11436 0.28753 0.15161
C4 C 1.23304 0.36959 0.18343
C5 C 1.15651 0.5074 0.18585
C6 C 1.2825 0.59565 0.21756
C7 C 1.19893 0.7278 0.21961
C8 C 0.9888 0.78161 0.18959
C9 C 0.90234 0.91824 0.1907
C10 C 0.86409 0.69643 0.15694
C11 C 0.94748 0.55908 0.15507
C12 C 0.825 0.47404 0.12204
C13 C 0.69944 0.96844 0.16121
C14 C 0.5727 0.88585 0.12802
C15 C 0.36494 0.93506 0.09674
C16 C 0.24034 0.85239 0.06563
C17 C 0.3203 0.71488 0.06304
C18 C 0.19818 0.62756 0.03086
C19 C 0.28532 0.49601 0.02812
C20 C 0.49656 0.44188 0.05792
C21 C 0.58981 0.3061 0.05597
C22 C 0.61744 0.52633 0.09115
C23 C 0.53154 0.66331 0.09342
C24 C 0.6561 0.74863 0.12613
H1 H 0.85887 0.15086 0.08367
H2 H 1.17696 0.18219 0.1504
H3 H 1.39111 0.32942 0.20722
H4 H 1.45021 0.55682 0.24013
H5 H 1.29632 0.79463 0.24408
H6 H 1.00093 0.98361 0.21552
H7 H 0.63494 1.07366 0.16286
H8 H 0.30338 1.04055 0.09797
H9 H 0.07727 0.89132 0.04235
H10 H 0.03348 0.6667 0.00801
H11 H 0.18822 0.43092 0.0031
H12 H 0.49484 0.24194 0.03044
loop_
_geom_bond_atom_site_label_1
_geom_bond_atom_site_label_2
_geom_bond_site_symmetry_1
_geom_bond_site_symmetry_2
C1 C2 1_555 1_555
C1 C21 1_555 1_555
C1 H1 1_555 1_555
C2 C3 1_555 1_555
C2 C12 1_555 1_555
C3 C4 1_555 1_555
C3 H2 1_555 1_555
C4 C5 1_555 1_555
C4 H3 1_555 1_555
C5 C6 1_555 1_555
C5 C11 1_555 1_555
C6 C7 1_555 1_555
C6 H4 1_555 1_555
C7 C8 1_555 1_555
C7 H5 1_555 1_555
C8 C9 1_555 1_555
C8 C10 1_555 1_555
C9 C13 1_555 1_555
C9 H6 1_555 1_555
C10 C11 1_555 1_555
C10 C24 1_555 1_555
C11 C12 1_555 1_555
C12 C22 1_555 1_555
C13 C14 1_555 1_555
C13 H7 1_555 1_555
C14 C15 1_555 1_555
C14 C24 1_555 1_555
C15 C16 1_555 1_555
C15 H8 1_555 1_555
C16 C17 1_555 1_555
C16 H9 1_555 1_555
C17 C18 1_555 1_555
C17 C23 1_555 1_555
C18 C19 1_555 1_555
C18 H10 1_555 1_555
C19 C20 1_555 1_555
C19 H11 1_555 1_555
C20 C21 1_555 1_555
C20 C22 1_555 1_555
C21 H12 1_555 1_555
C22 C23 1_555 1_555
C23 C24 1_555 1_555

#END

#######################################################################
#
#                 Cambridge Crystallographic Data Centre
#                                CCDC 
#
#######################################################################
#
# If this CIF has been generated from an entry in the Cambridge 
# Structural Database, then it will include bibliographic, chemical, 
# crystal, experimental, refinement or atomic coordinate data resulting 
# from the CCDC's data processing and validation procedures.
#
#######################################################################

data_CRN08_PsiCrys
_symmetry_cell_setting           monoclinic
_symmetry_space_group_name_H-M   'P 21/c'
_symmetry_Int_Tables_number      14
_space_group_name_Hall           '-P 2ybc'
loop_
_symmetry_equiv_pos_site_id
_symmetry_equiv_pos_as_xyz
1 x,y,z
2 -x,1/2+y,1/2-z
3 -x,-y,-z
4 x,1/2-y,1/2+z
_cell_length_a                   10.2621
_cell_length_b                   3.7295
_cell_length_c                   35.3018
_cell_angle_alpha                90
_cell_angle_beta                 97.316
_cell_angle_gamma                90
_cell_volume                     1340.09
loop_
_atom_site_label
_atom_site_type_symbol
_atom_site_fract_x
_atom_site_fract_y
_atom_site_fract_z
C1 C 0.63411 -0.16004 0.03107
C2 C 0.58064 -0.07624 0.06515
C3 C 0.44751 -0.14646 0.06971
C4 C 0.39916 -0.06478 0.10318
C5 C 0.47988 0.09157 0.13448
C6 C 0.43228 0.17755 0.16942
C7 C 0.51249 0.33279 0.19902
C8 C 0.64624 0.40858 0.196
C9 C 0.7316 0.56589 0.22624
C10 C 0.69667 0.32413 0.16139
C11 C 0.61338 0.16611 0.1306
C12 C 0.66366 0.0829 0.09591
C13 C 0.86064 0.63629 0.22257
C14 C 0.91364 0.55456 0.18837
C15 C 1.04679 0.62473 0.18386
C16 C 1.09465 0.54813 0.15021
C17 C 1.01362 0.39472 0.11883
C18 C 1.06058 0.31617 0.08364
C19 C 0.98023 0.16222 0.05404
C20 C 0.84737 0.07746 0.05727
C21 C 0.76267 -0.08527 0.02723
C22 C 0.79713 0.15881 0.09198
C23 C 0.88039 0.31701 0.12277
C24 C 0.8303 0.39805 0.15753
H1 H 0.57117 -0.28733 0.00774
H2 H 0.38402 -0.27015 0.04618
H3 H 0.2967 -0.11994 0.10611
H4 H 0.32998 0.11877 0.17239
H5 H 0.47406 0.40351 0.22545
H6 H 0.69289 0.63261 0.25271
H7 H 0.92413 0.75998 0.246
H8 H 1.11052 0.74508 0.20751
H9 H 1.1969 0.60525 0.1472
H10 H 1.16225 0.38021 0.08039
H11 H 1.01836 0.10172 0.02735
H12 H 0.80136 -0.15453 0.00079
loop_
_geom_bond_atom_site_label_1
_geom_bond_atom_site_label_2
_geom_bond_site_symmetry_1
_geom_bond_site_symmetry_2
C1 C2 1_555 1_555
C1 C21 1_555 1_555
C1 H1 1_555 1_555
C2 C3 1_555 1_555
C2 C12 1_555 1_555
C3 C4 1_555 1_555
C3 H2 1_555 1_555
C4 C5 1_555 1_555
C4 H3 1_555 1_555
C5 C6 1_555 1_555
C5 C11 1_555 1_555
C6 C7 1_555 1_555
C6 H4 1_555 1_555
C7 C8 1_555 1_555
C7 H5 1_555 1_555
C8 C9 1_555 1_555
C8 C10 1_555 1_555
C9 C13 1_555 1_555
C9 H6 1_555 1_555
C10 C11 1_555 1_555
C10 C24 1_555 1_555
C11 C12 1_555 1_555
C12 C22 1_555 1_555
C13 C14 1_555 1_555
C13 H7 1_555 1_555
C14 C15 1_555 1_555
C14 C24 1_555 1_555
C15 C16 1_555 1_555
C15 H8 1_555 1_555
C16 C17 1_555 1_555
C16 H9 1_555 1_555
C17 C18 1_555 1_555
C17 C23 1_555 1_555
C18 C19 1_555 1_555
C18 H10 1_555 1_555
C19 C20 1_555 1_555
C19 H11 1_555 1_555
C20 C21 1_555 1_555
C20 C22 1_555 1_555
C21 H12 1_555 1_555
C22 C23 1_555 1_555
C23 C24 1_555 1_555

#END

#######################################################################
#
#                 Cambridge Crystallographic Data Centre
#                                CCDC 
#
#######################################################################
#
# If this CIF has been generated from an entry in the Cambridge 
# Structural Database, then it will include bibliographic, chemical, 
# crystal, experimental, refinement or atomic coordinate data resulting 
# from the CCDC's data processing and validation procedures.
#
#######################################################################

data_CRN09_PsiCrys
_symmetry_cell_setting           monoclinic
_symmetry_space_group_name_H-M   'P 21'
_symmetry_Int_Tables_number      4
_space_group_name_Hall           'P 2yb'
loop_
_symmetry_equiv_pos_site_id
_symmetry_equiv_pos_as_xyz
1 x,y,z
2 -x,1/2+y,-z
_cell_length_a                   10.2676
_cell_length_b                   3.7053
_cell_length_c                   34.7426
_cell_angle_alpha                90
_cell_angle_beta                 90.327
_cell_angle_gamma                90
_cell_volume                     1321.74
loop_
_atom_site_label
_atom_site_type_symbol
_atom_site_fract_x
_atom_site_fract_y
_atom_site_fract_z
C1 C 1.11451 0.10606 0.32912
C2 C 1.05759 0.01774 0.36504
C3 C 1.13078 -0.12953 0.39602
C4 C 1.07372 -0.21305 0.43052
C5 C 0.93859 -0.15505 0.43641
C6 C 0.87625 -0.24215 0.47156
C7 C 0.74576 -0.18014 0.47667
C8 C 0.66803 -0.02729 0.44697
C9 C 0.53314 0.04245 0.45154
C10 C 0.72766 0.05959 0.41133
C11 C 0.86294 -0.00444 0.40602
C12 C 0.9224 0.08185 0.37032
C13 C 0.46039 0.19313 0.42242
C14 C 0.51701 0.27794 0.38636
C15 C 0.44375 0.42476 0.35537
C16 C 0.50047 0.5037 0.3207
C17 C 0.6354 0.44384 0.3147
C18 C 0.69748 0.52674 0.27941
C19 C 0.82797 0.46427 0.27427
C20 C 0.90617 0.31758 0.30421
C21 C 1.04156 0.25389 0.29988
C22 C 0.84657 0.23144 0.33988
C23 C 0.71123 0.29495 0.34516
C24 C 0.65194 0.21062 0.38095
H1 H 1.21817 0.05545 0.32506
H2 H 1.23456 -0.1756 0.39204
H3 H 1.13173 -0.32849 0.45385
H4 H 0.93389 -0.36276 0.49458
H5 H 0.70002 -0.25037 0.50389
H6 H 0.48778 -0.02856 0.4788
H7 H 0.35712 0.24887 0.4266
H8 H 0.34017 0.47324 0.35945
H9 H 0.44206 0.61585 0.29729
H10 H 0.63963 0.64435 0.25623
H11 H 0.87338 0.52676 0.24678
H12 H 1.08735 0.32574 0.27273
C25 C -0.02011 -0.016 0.17242
C26 C 0.01822 0.12866 0.13638
C27 C -0.07098 0.18141 0.10556
C28 C -0.032 0.32922 0.0713
C29 C 0.0999 0.4255 0.065
C30 C 0.14358 0.56958 0.02954
C31 C 0.27172 0.66095 0.02406
C32 C 0.36534 0.61543 0.05392
C33 C 0.49827 0.71114 0.04937
C34 C 0.32438 0.46986 0.08974
C35 C 0.19169 0.37353 0.09524
C36 C 0.15071 0.22697 0.13102
C37 C 0.58667 0.66642 0.07879
C38 C 0.54839 0.52191 0.11485
C39 C 0.63733 0.47135 0.14578
C40 C 0.59843 0.32377 0.18007
C41 C 0.46671 0.22489 0.18629
C42 C 0.42301 0.07892 0.22169
C43 C 0.29509 -0.01551 0.22694
C44 C 0.20155 0.03126 0.19711
C45 C 0.0686 -0.06322 0.20168
C46 C 0.24247 0.17822 0.16138
C47 C 0.37509 0.27538 0.15595
C48 C 0.41603 0.42205 0.12015
H13 H -0.12187 -0.09048 0.17654
H14 H -0.17222 0.10365 0.1096
H15 H -0.10295 0.37605 0.04838
H16 H 0.07258 0.60664 0.00646
H17 H 0.30318 0.77482 -0.00332
H18 H 0.52927 0.82491 0.02201
H19 H 0.68818 0.74377 0.07472
H20 H 0.73842 0.55102 0.14182
H21 H 0.669 0.28033 0.20316
H22 H 0.49341 0.04312 0.24495
H23 H 0.26378 -0.13301 0.25415
H24 H 0.03803 -0.17556 0.22914
loop_
_geom_bond_atom_site_label_1
_geom_bond_atom_site_label_2
_geom_bond_site_symmetry_1
_geom_bond_site_symmetry_2
C1 C2 1_555 1_555
C1 C21 1_555 1_555
C1 H1 1_555 1_555
C2 C3 1_555 1_555
C2 C12 1_555 1_555
C3 C4 1_555 1_555
C3 H2 1_555 1_555
C4 C5 1_555 1_555
C4 H3 1_555 1_555
C5 C6 1_555 1_555
C5 C11 1_555 1_555
C6 C7 1_555 1_555
C6 H4 1_555 1_555
C7 C8 1_555 1_555
C7 H5 1_555 1_555
C8 C9 1_555 1_555
C8 C10 1_555 1_555
C9 C13 1_555 1_555
C9 H6 1_555 1_555
C10 C11 1_555 1_555
C10 C24 1_555 1_555
C11 C12 1_555 1_555
C12 C22 1_555 1_555
C13 C14 1_555 1_555
C13 H7 1_555 1_555
C14 C15 1_555 1_555
C14 C24 1_555 1_555
C15 C16 1_555 1_555
C15 H8 1_555 1_555
C16 C17 1_555 1_555
C16 H9 1_555 1_555
C17 C18 1_555 1_555
C17 C23 1_555 1_555
C18 C19 1_555 1_555
C18 H10 1_555 1_555
C19 C20 1_555 1_555
C19 H11 1_555 1_555
C20 C21 1_555 1_555
C20 C22 1_555 1_555
C21 H12 1_555 1_555
C22 C23 1_555 1_555
C23 C24 1_555 1_555
C25 C26 1_555 1_555
C25 C45 1_555 1_555
C25 H13 1_555 1_555
C26 C27 1_555 1_555
C26 C36 1_555 1_555
C27 C28 1_555 1_555
C27 H14 1_555 1_555
C28 C29 1_555 1_555
C28 H15 1_555 1_555
C29 C30 1_555 1_555
C29 C35 1_555 1_555
C30 C31 1_555 1_555
C30 H16 1_555 1_555
C31 C32 1_555 1_555
C31 H17 1_555 1_555
C32 C33 1_555 1_555
C32 C34 1_555 1_555
C33 C37 1_555 1_555
C33 H18 1_555 1_555
C34 C35 1_555 1_555
C34 C48 1_555 1_555
C35 C36 1_555 1_555
C36 C46 1_555 1_555
C37 C38 1_555 1_555
C37 H19 1_555 1_555
C38 C39 1_555 1_555
C38 C48 1_555 1_555
C39 C40 1_555 1_555
C39 H20 1_555 1_555
C40 C41 1_555 1_555
C40 H21 1_555 1_555
C41 C42 1_555 1_555
C41 C47 1_555 1_555
C42 C43 1_555 1_555
C42 H22 1_555 1_555
C43 C44 1_555 1_555
C43 H23 1_555 1_555
C44 C45 1_555 1_555
C44 C46 1_555 1_555
C45 H24 1_555 1_555
C46 C47 1_555 1_555
C47 C48 1_555 1_555

#END

#######################################################################
#
#                 Cambridge Crystallographic Data Centre
#                                CCDC 
#
#######################################################################
#
# If this CIF has been generated from an entry in the Cambridge 
# Structural Database, then it will include bibliographic, chemical, 
# crystal, experimental, refinement or atomic coordinate data resulting 
# from the CCDC's data processing and validation procedures.
#
#######################################################################

data_ACR01_PsiCrys
_symmetry_cell_setting           monoclinic
_symmetry_space_group_name_H-M   'P 21/c'
_symmetry_Int_Tables_number      14
_space_group_name_Hall           '-P 2ybc'
loop_
_symmetry_equiv_pos_site_id
_symmetry_equiv_pos_as_xyz
1 x,y,z
2 -x,1/2+y,1/2-z
3 -x,-y,-z
4 x,1/2-y,1/2+z
_cell_length_a                   11.1759
_cell_length_b                   5.8633
_cell_length_c                   15.8827
_cell_angle_alpha                90
_cell_angle_beta                 123.470
_cell_angle_gamma                90
_cell_volume                     868.172
loop_
_atom_site_label
_atom_site_type_symbol
_atom_site_fract_x
_atom_site_fract_y
_atom_site_fract_z
C1 C 0.09357 0.84537 0.46324
C2 C 0.18512 0.70226 0.54754
C3 C 0.32314 0.76902 0.61831
C4 C 0.37736 0.98127 0.61009
C5 C 0.29146 1.12641 0.53161
C6 C 0.14754 1.06427 0.45661
C7 C 0.05563 1.20508 0.37505
C8 C -0.08198 1.12898 0.30129
C9 C -0.17907 1.26107 0.21487
C10 C -0.3116 1.177 0.14224
C11 C -0.35455 0.95739 0.15392
C12 C -0.26481 0.82677 0.23752
C13 C -0.12508 0.90582 0.31352
H1 H 0.14162 0.54239 0.55491
H2 H 0.39269 0.65886 0.68248
H3 H 0.48758 1.02964 0.66688
H4 H 0.3312 1.29086 0.52511
H5 H 0.091 1.37344 0.36842
H6 H -0.14538 1.42964 0.20741
H7 H -0.38386 1.27901 0.07553
H8 H -0.46034 0.89284 0.096
H9 H -0.29661 0.65946 0.24823
N1 N -0.03934 0.77052 0.39315
loop_
_geom_bond_atom_site_label_1
_geom_bond_atom_site_label_2
_geom_bond_site_symmetry_1
_geom_bond_site_symmetry_2
C1 C2 1_555 1_555
C1 C6 1_555 1_555
C1 N1 1_555 1_555
C2 C3 1_555 1_555
C2 H1 1_555 1_555
C3 C4 1_555 1_555
C3 H2 1_555 1_555
C4 C5 1_555 1_555
C4 H3 1_555 1_555
C5 C6 1_555 1_555
C5 H4 1_555 1_555
C6 C7 1_555 1_555
C7 C8 1_555 1_555
C7 H5 1_555 1_555
C8 C9 1_555 1_555
C8 C13 1_555 1_555
C9 C10 1_555 1_555
C9 H6 1_555 1_555
C10 C11 1_555 1_555
C10 H7 1_555 1_555
C11 C12 1_555 1_555
C11 H8 1_555 1_555
C12 C13 1_555 1_555
C12 H9 1_555 1_555
C13 N1 1_555 1_555

#END

#######################################################################
#
#                 Cambridge Crystallographic Data Centre
#                                CCDC 
#
#######################################################################
#
# If this CIF has been generated from an entry in the Cambridge 
# Structural Database, then it will include bibliographic, chemical, 
# crystal, experimental, refinement or atomic coordinate data resulting 
# from the CCDC's data processing and validation procedures.
#
#######################################################################

data_ACR02_PsiCrys
_symmetry_cell_setting           monoclinic
_symmetry_space_group_name_H-M   'P 21/c'
_symmetry_Int_Tables_number      14
_space_group_name_Hall           '-P 2ybc'
loop_
_symmetry_equiv_pos_site_id
_symmetry_equiv_pos_as_xyz
1 x,y,z
2 -x,1/2+y,1/2-z
3 -x,-y,-z
4 x,1/2-y,1/2+z
_cell_length_a                   6.0206
_cell_length_b                   18.6369
_cell_length_c                   15.6559
_cell_angle_alpha                90
_cell_angle_beta                 95.827
_cell_angle_gamma                90
_cell_volume                     1747.6
loop_
_atom_site_label
_atom_site_type_symbol
_atom_site_fract_x
_atom_site_fract_y
_atom_site_fract_z
C1 C 0.11887 0.36828 0.47276
C2 C 0.21473 0.31134 0.52502
C3 C 0.09176 0.25146 0.53972
C4 C -0.13328 0.2446 0.50308
C5 C -0.2317 0.2983 0.45249
C6 C -0.11041 0.36156 0.43612
C7 C -0.20381 0.41842 0.38658
C8 C -0.07452 0.47873 0.37227
C9 C -0.15621 0.53795 0.32085
C10 C -0.02043 0.59541 0.30859
C11 C 0.20196 0.59725 0.34867
C12 C 0.28701 0.5416 0.39924
C13 C 0.1533 0.48018 0.41166
H1 H 0.38631 0.31739 0.55345
H2 H 0.16485 0.20865 0.58076
H3 H -0.2256 0.19652 0.51748
H4 H -0.40467 0.29432 0.42463
H5 H -0.37811 0.41574 0.35994
H6 H -0.32838 0.53694 0.29192
H7 H -0.08427 0.64047 0.26924
H8 H 0.30539 0.64418 0.34058
H9 H 0.45416 0.54397 0.43333
N1 N 0.24468 0.42619 0.46045
C14 C 0.54793 0.35952 0.18082
C15 C 0.60147 0.28707 0.20368
C16 C 0.46286 0.24739 0.2497
C17 C 0.26265 0.27727 0.27531
C18 C 0.20359 0.34644 0.25347
C19 C 0.3441 0.38974 0.2068
C20 C 0.29642 0.46152 0.18667
C21 C 0.44443 0.50184 0.14292
C22 C 0.41186 0.57593 0.12272
C23 C 0.56711 0.61305 0.08171
C24 C 0.76049 0.5779 0.05757
C25 C 0.79562 0.5065 0.07498
C26 C 0.64196 0.4662 0.11884
H10 H 0.7561 0.26513 0.18405
H11 H 0.50581 0.19218 0.26719
H12 H 0.15617 0.24526 0.3129
H13 H 0.04899 0.3695 0.27135
H14 H 0.14538 0.48614 0.20626
H15 H 0.26156 0.60232 0.14061
H16 H 0.54372 0.66974 0.06662
H17 H 0.88053 0.60825 0.02445
H18 H 0.94243 0.47842 0.05731
N2 N 0.69034 0.39709 0.13719
loop_
_geom_bond_atom_site_label_1
_geom_bond_atom_site_label_2
_geom_bond_site_symmetry_1
_geom_bond_site_symmetry_2
C1 C2 1_555 1_555
C1 C6 1_555 1_555
C1 N1 1_555 1_555
C2 C3 1_555 1_555
C2 H1 1_555 1_555
C3 C4 1_555 1_555
C3 H2 1_555 1_555
C4 C5 1_555 1_555
C4 H3 1_555 1_555
C5 C6 1_555 1_555
C5 H4 1_555 1_555
C6 C7 1_555 1_555
C7 C8 1_555 1_555
C7 H5 1_555 1_555
C8 C9 1_555 1_555
C8 C13 1_555 1_555
C9 C10 1_555 1_555
C9 H6 1_555 1_555
C10 C11 1_555 1_555
C10 H7 1_555 1_555
C11 C12 1_555 1_555
C11 H8 1_555 1_555
C12 C13 1_555 1_555
C12 H9 1_555 1_555
C13 N1 1_555 1_555
C14 C15 1_555 1_555
C14 C19 1_555 1_555
C14 N2 1_555 1_555
C15 C16 1_555 1_555
C15 H10 1_555 1_555
C16 C17 1_555 1_555
C16 H11 1_555 1_555
C17 C18 1_555 1_555
C17 H12 1_555 1_555
C18 C19 1_555 1_555
C18 H13 1_555 1_555
C19 C20 1_555 1_555
C20 C21 1_555 1_555
C20 H14 1_555 1_555
C21 C22 1_555 1_555
C21 C26 1_555 1_555
C22 C23 1_555 1_555
C22 H15 1_555 1_555
C23 C24 1_555 1_555
C23 H16 1_555 1_555
C24 C25 1_555 1_555
C24 H17 1_555 1_555
C25 C26 1_555 1_555
C25 H18 1_555 1_555
C26 N2 1_555 1_555

#END

#######################################################################
#
#                 Cambridge Crystallographic Data Centre
#                                CCDC 
#
#######################################################################
#
# If this CIF has been generated from an entry in the Cambridge 
# Structural Database, then it will include bibliographic, chemical, 
# crystal, experimental, refinement or atomic coordinate data resulting 
# from the CCDC's data processing and validation procedures.
#
#######################################################################

data_ACR03_PsiCrys
_symmetry_cell_setting           orthorhombic
_symmetry_space_group_name_H-M   'P 21 21 21'
_symmetry_Int_Tables_number      19
_space_group_name_Hall           'P 2ac 2ab'
loop_
_symmetry_equiv_pos_site_id
_symmetry_equiv_pos_as_xyz
1 x,y,z
2 1/2-x,-y,1/2+z
3 1/2+x,1/2-y,-z
4 -x,1/2+y,1/2-z
_cell_length_a                   6.1234
_cell_length_b                   14.7915
_cell_length_c                   30.0624
_cell_angle_alpha                90
_cell_angle_beta                 90
_cell_angle_gamma                90
_cell_volume                     2722.88
loop_
_atom_site_label
_atom_site_type_symbol
_atom_site_fract_x
_atom_site_fract_y
_atom_site_fract_z
C1 C 0.53019 0.19331 0.26345
C2 C 0.57807 0.24742 0.2255
C3 C 0.42494 0.3056 0.20846
C4 C 0.2147 0.31303 0.22816
C5 C 0.16252 0.26286 0.26501
C6 C 0.31765 0.20235 0.2839
C7 C 0.27396 0.1505 0.32169
C8 C 0.43084 0.0903 0.33795
C9 C 0.39533 0.03373 0.37562
C10 C 0.5558 -0.02414 0.39003
C11 C 0.75981 -0.028 0.36762
C12 C 0.79953 0.02476 0.33098
C13 C 0.63787 0.0857 0.31483
H1 H 0.74025 0.24168 0.21102
H2 H 0.46394 0.34719 0.17964
H3 H 0.09525 0.35924 0.21396
H4 H 0.00159 0.2674 0.28019
H5 H 0.11661 0.15681 0.33838
H6 H 0.23865 0.03694 0.39283
H7 H 0.5225 -0.06851 0.41811
H8 H 0.8848 -0.07463 0.37932
H9 H 0.95379 0.021 0.31308
N1 N 0.68455 0.13659 0.27891
C14 C -0.12719 0.40738 0.01292
C15 C -0.26746 0.4694 -0.00939
C16 C -0.19993 0.51243 -0.04739
C17 C 0.01223 0.49741 -0.06509
C18 C 0.15415 0.43952 -0.04408
C19 C 0.08998 0.39284 -0.00468
C20 C 0.22526 0.33206 0.01786
C21 C 0.1498 0.28804 0.05604
C22 C 0.28097 0.22699 0.08099
C23 C 0.20006 0.18557 0.11832
C24 C -0.01622 0.20408 0.13276
C25 C -0.14796 0.26297 0.10984
C26 C -0.0704 0.30678 0.07068
H10 H -0.42867 0.48144 0.00473
H11 H -0.31023 0.55888 -0.06422
H12 H 0.06528 0.53336 -0.09484
H13 H 0.31686 0.42769 -0.05767
H14 H 0.39085 0.31924 0.00608
H15 H 0.44668 0.21383 0.06969
H16 H 0.30061 0.13844 0.1372
H17 H -0.07667 0.17054 0.16249
H18 H -0.31328 0.27812 0.12086
N2 N -0.20339 0.36457 0.04921
C27 C -0.07496 0.80673 0.09668
C28 C -0.21917 0.77217 0.06355
C29 C -0.15965 0.69968 0.03769
C30 C 0.04699 0.65731 0.0433
C31 C 0.19263 0.68971 0.07412
C32 C 0.13772 0.76512 0.1014
C33 C 0.28038 0.80161 0.13296
C34 C 0.21497 0.87465 0.15921
C35 C 0.35153 0.91357 0.19239
C36 C 0.27638 0.98293 0.21855
C37 C 0.06179 1.0177 0.21253
C38 C -0.07334 0.98267 0.18039
C39 C -0.00289 0.91003 0.15275
H19 H -0.37665 0.80519 0.05924
H20 H -0.27176 0.67436 0.01245
H21 H 0.09011 0.59953 0.02263
H22 H 0.35209 0.6581 0.07827
H23 H 0.44353 0.77342 0.13717
H24 H 0.51569 0.88666 0.1967
H25 H 0.38156 1.01119 0.24421
H26 H 0.00216 1.07225 0.23375
H27 H -0.23791 1.00887 0.17549
N3 N -0.14158 0.87641 0.12218
loop_
_geom_bond_atom_site_label_1
_geom_bond_atom_site_label_2
_geom_bond_site_symmetry_1
_geom_bond_site_symmetry_2
C1 C2 1_555 1_555
C1 C6 1_555 1_555
C1 N1 1_555 1_555
C2 C3 1_555 1_555
C2 H1 1_555 1_555
C3 C4 1_555 1_555
C3 H2 1_555 1_555
C4 C5 1_555 1_555
C4 H3 1_555 1_555
C5 C6 1_555 1_555
C5 H4 1_555 1_555
C6 C7 1_555 1_555
C7 C8 1_555 1_555
C7 H5 1_555 1_555
C8 C9 1_555 1_555
C8 C13 1_555 1_555
C9 C10 1_555 1_555
C9 H6 1_555 1_555
C10 C11 1_555 1_555
C10 H7 1_555 1_555
C11 C12 1_555 1_555
C11 H8 1_555 1_555
C12 C13 1_555 1_555
C12 H9 1_555 1_555
C13 N1 1_555 1_555
C14 C15 1_555 1_555
C14 C19 1_555 1_555
C14 N2 1_555 1_555
C15 C16 1_555 1_555
C15 H10 1_555 1_555
C16 C17 1_555 1_555
C16 H11 1_555 1_555
C17 C18 1_555 1_555
C17 H12 1_555 1_555
C18 C19 1_555 1_555
C18 H13 1_555 1_555
C19 C20 1_555 1_555
C20 C21 1_555 1_555
C20 H14 1_555 1_555
C21 C22 1_555 1_555
C21 C26 1_555 1_555
C22 C23 1_555 1_555
C22 H15 1_555 1_555
C23 C24 1_555 1_555
C23 H16 1_555 1_555
C24 C25 1_555 1_555
C24 H17 1_555 1_555
C25 C26 1_555 1_555
C25 H18 1_555 1_555
C26 N2 1_555 1_555
C27 C28 1_555 1_555
C27 C32 1_555 1_555
C27 N3 1_555 1_555
C28 C29 1_555 1_555
C28 H19 1_555 1_555
C29 C30 1_555 1_555
C29 H20 1_555 1_555
C30 C31 1_555 1_555
C30 H21 1_555 1_555
C31 C32 1_555 1_555
C31 H22 1_555 1_555
C32 C33 1_555 1_555
C33 C34 1_555 1_555
C33 H23 1_555 1_555
C34 C35 1_555 1_555
C34 C39 1_555 1_555
C35 C36 1_555 1_555
C35 H24 1_555 1_555
C36 C37 1_555 1_555
C36 H25 1_555 1_555
C37 C38 1_555 1_555
C37 H26 1_555 1_555
C38 C39 1_555 1_555
C38 H27 1_555 1_555
C39 N3 1_555 1_555

#END

#######################################################################
#
#                 Cambridge Crystallographic Data Centre
#                                CCDC 
#
#######################################################################
#
# If this CIF has been generated from an entry in the Cambridge 
# Structural Database, then it will include bibliographic, chemical, 
# crystal, experimental, refinement or atomic coordinate data resulting 
# from the CCDC's data processing and validation procedures.
#
#######################################################################

data_ACR04_PsiCrys
_symmetry_cell_setting           monoclinic
_symmetry_space_group_name_H-M   'C c'
_symmetry_Int_Tables_number      9
_space_group_name_Hall           'C -2yc'
loop_
_symmetry_equiv_pos_site_id
_symmetry_equiv_pos_as_xyz
1 x,y,z
2 x,-y,1/2+z
3 1/2+x,1/2+y,z
4 1/2+x,1/2-y,1/2+z
_cell_length_a                   5.9367
_cell_length_b                   23.6307
_cell_length_c                   12.7243
_cell_angle_alpha                90
_cell_angle_beta                 95.929
_cell_angle_gamma                90
_cell_volume                     1775.52
loop_
_atom_site_label
_atom_site_type_symbol
_atom_site_fract_x
_atom_site_fract_y
_atom_site_fract_z
C1 C 0.00886 0.15571 0.20561
C2 C -0.0346 0.11526 0.12288
C3 C 0.12543 0.07541 0.10473
C4 C 0.33861 0.07387 0.16697
C5 C 0.38733 0.1121 0.24718
C6 C 0.22459 0.15344 0.26971
C7 C 0.26127 0.19138 0.35392
C8 C 0.09202 0.22965 0.37482
C9 C 0.11228 0.2665 0.46398
C10 C -0.06455 0.30088 0.48429
C11 C -0.26666 0.30198 0.41384
C12 C -0.29079 0.26785 0.326
C13 C -0.11603 0.2293 0.30484
H1 H -0.19819 0.11655 0.07567
H2 H 0.09228 0.04432 0.04187
H3 H 0.4618 0.04198 0.14945
H4 H 0.55066 0.11163 0.29455
H5 H 0.42046 0.19038 0.40482
H6 H 0.26717 0.26595 0.518
H7 H -0.04944 0.32728 0.55481
H8 H -0.40368 0.33019 0.43059
H9 H -0.44515 0.2681 0.27159
N1 N -0.15335 0.19368 0.22225
C14 C 0.62361 -0.0066 0.4269
C15 C 0.57492 -0.06295 0.39217
C16 C 0.71981 -0.09122 0.33325
C17 C 0.9163 -0.06434 0.30183
C18 C 0.96863 -0.00985 0.33272
C19 C 0.82734 0.0201 0.39769
C20 C 0.87927 0.0741 0.43784
C21 C 0.73612 0.10063 0.50336
C22 C 0.77917 0.15542 0.54758
C23 C 0.62618 0.18077 0.60637
C24 C 0.42447 0.15195 0.62604
C25 C 0.38099 0.09833 0.588
C26 C 0.53295 0.07102 0.52473
H10 H 0.42224 -0.08276 0.41542
H11 H 0.6841 -0.13487 0.30992
H12 H 1.02661 -0.08774 0.254
H13 H 1.121 0.01078 0.31079
H14 H 1.0324 0.09538 0.41841
H15 H 0.9336 0.17734 0.53238
H16 H 0.65879 0.22322 0.63783
H17 H 0.30601 0.17255 0.67353
H18 H 0.2303 0.07505 0.60453
N2 N 0.48047 0.01897 0.48724
loop_
_geom_bond_atom_site_label_1
_geom_bond_atom_site_label_2
_geom_bond_site_symmetry_1
_geom_bond_site_symmetry_2
C1 C2 1_555 1_555
C1 C6 1_555 1_555
C1 N1 1_555 1_555
C2 C3 1_555 1_555
C2 H1 1_555 1_555
C3 C4 1_555 1_555
C3 H2 1_555 1_555
C4 C5 1_555 1_555
C4 H3 1_555 1_555
C5 C6 1_555 1_555
C5 H4 1_555 1_555
C6 C7 1_555 1_555
C7 C8 1_555 1_555
C7 H5 1_555 1_555
C8 C9 1_555 1_555
C8 C13 1_555 1_555
C9 C10 1_555 1_555
C9 H6 1_555 1_555
C10 C11 1_555 1_555
C10 H7 1_555 1_555
C11 C12 1_555 1_555
C11 H8 1_555 1_555
C12 C13 1_555 1_555
C12 H9 1_555 1_555
C13 N1 1_555 1_555
C14 C15 1_555 1_555
C14 C19 1_555 1_555
C14 N2 1_555 1_555
C15 C16 1_555 1_555
C15 H10 1_555 1_555
C16 C17 1_555 1_555
C16 H11 1_555 1_555
C17 C18 1_555 1_555
C17 H12 1_555 1_555
C18 C19 1_555 1_555
C18 H13 1_555 1_555
C19 C20 1_555 1_555
C20 C21 1_555 1_555
C20 H14 1_555 1_555
C21 C22 1_555 1_555
C21 C26 1_555 1_555
C22 C23 1_555 1_555
C22 H15 1_555 1_555
C23 C24 1_555 1_555
C23 H16 1_555 1_555
C24 C25 1_555 1_555
C24 H17 1_555 1_555
C25 C26 1_555 1_555
C25 H18 1_555 1_555
C26 N2 1_555 1_555

#END

#######################################################################
#
#                 Cambridge Crystallographic Data Centre
#                                CCDC 
#
#######################################################################
#
# If this CIF has been generated from an entry in the Cambridge 
# Structural Database, then it will include bibliographic, chemical, 
# crystal, experimental, refinement or atomic coordinate data resulting 
# from the CCDC's data processing and validation procedures.
#
#######################################################################

data_ACR05_PsiCrys
_symmetry_cell_setting           monoclinic
_symmetry_space_group_name_H-M   'P 21/c'
_symmetry_Int_Tables_number      14
_space_group_name_Hall           '-P 2ybc'
loop_
_symmetry_equiv_pos_site_id
_symmetry_equiv_pos_as_xyz
1 x,y,z
2 -x,1/2+y,1/2-z
3 -x,-y,-z
4 x,1/2-y,1/2+z
_cell_length_a                   5.9386
_cell_length_b                   22.5646
_cell_length_c                   13.8303
_cell_angle_alpha                90
_cell_angle_beta                 109.105
_cell_angle_gamma                90
_cell_volume                     1751.21
loop_
_atom_site_label
_atom_site_type_symbol
_atom_site_fract_x
_atom_site_fract_y
_atom_site_fract_z
C1 C 0.81622 0.34462 0.13976
C2 C 0.77563 0.3821 0.05289
C3 C 0.58992 0.42174 0.02638
C4 C 0.43419 0.42653 0.08522
C5 C 0.46946 0.39179 0.17033
C6 C 0.66121 0.35063 0.20078
C7 C 0.71034 0.31607 0.28917
C8 C 0.90328 0.27698 0.31556
C9 C 0.97238 0.24339 0.40792
C10 C 1.17061 0.20782 0.43259
C11 C 1.30278 0.20209 0.36395
C12 C 1.23914 0.23272 0.27329
C13 C 1.04236 0.27268 0.24727
H1 H 0.89656 0.37826 0.00875
H2 H 0.56069 0.44939 -0.04123
H3 H 0.2861 0.45779 0.06284
H4 H 0.35052 0.39484 0.21541
H5 H 0.60053 0.32022 0.33838
H6 H 0.87016 0.24766 0.46022
H7 H 1.2265 0.18414 0.50521
H8 H 1.45745 0.17301 0.38473
H9 H 1.33976 0.2288 0.22032
N1 N 0.99793 0.30562 0.16193
C14 C 0.63329 0.44094 0.4448
C15 C 0.84585 0.41751 0.51645
C16 C 0.8394 0.36551 0.56701
C17 C 0.62183 0.33439 0.55073
C18 C 0.41272 0.35642 0.48469
C19 C 0.41155 0.40981 0.42963
C20 C 0.20453 0.43364 0.36026
C21 C 0.21576 0.48568 0.30737
C22 C 0.01131 0.51181 0.2353
C23 C 0.03168 0.56376 0.18736
C24 C 0.25683 0.59185 0.20882
C25 C 0.45913 0.56723 0.27587
C26 C 0.44604 0.51345 0.32778
H10 H 1.01032 0.44287 0.53155
H11 H 1.00226 0.348 0.62192
H12 H 0.6216 0.29325 0.59211
H13 H 0.24482 0.33347 0.47322
H14 H 0.0335 0.4118 0.34731
H15 H -0.16094 0.49041 0.22103
H16 H -0.12538 0.58449 0.13392
H17 H 0.26626 0.6342 0.17251
H18 H 0.63247 0.58847 0.29298
N2 N 0.64728 0.49121 0.39462
loop_
_geom_bond_atom_site_label_1
_geom_bond_atom_site_label_2
_geom_bond_site_symmetry_1
_geom_bond_site_symmetry_2
C1 C2 1_555 1_555
C1 C6 1_555 1_555
C1 N1 1_555 1_555
C2 C3 1_555 1_555
C2 H1 1_555 1_555
C3 C4 1_555 1_555
C3 H2 1_555 1_555
C4 C5 1_555 1_555
C4 H3 1_555 1_555
C5 C6 1_555 1_555
C5 H4 1_555 1_555
C6 C7 1_555 1_555
C7 C8 1_555 1_555
C7 H5 1_555 1_555
C8 C9 1_555 1_555
C8 C13 1_555 1_555
C9 C10 1_555 1_555
C9 H6 1_555 1_555
C10 C11 1_555 1_555
C10 H7 1_555 1_555
C11 C12 1_555 1_555
C11 H8 1_555 1_555
C12 C13 1_555 1_555
C12 H9 1_555 1_555
C13 N1 1_555 1_555
C14 C15 1_555 1_555
C14 C19 1_555 1_555
C14 N2 1_555 1_555
C15 C16 1_555 1_555
C15 H10 1_555 1_555
C16 C17 1_555 1_555
C16 H11 1_555 1_555
C17 C18 1_555 1_555
C17 H12 1_555 1_555
C18 C19 1_555 1_555
C18 H13 1_555 1_555
C19 C20 1_555 1_555
C20 C21 1_555 1_555
C20 H14 1_555 1_555
C21 C22 1_555 1_555
C21 C26 1_555 1_555
C22 C23 1_555 1_555
C22 H15 1_555 1_555
C23 C24 1_555 1_555
C23 H16 1_555 1_555
C24 C25 1_555 1_555
C24 H17 1_555 1_555
C25 C26 1_555 1_555
C25 H18 1_555 1_555
C26 N2 1_555 1_555

#END

#######################################################################
#
#                 Cambridge Crystallographic Data Centre
#                                CCDC 
#
#######################################################################
#
# If this CIF has been generated from an entry in the Cambridge 
# Structural Database, then it will include bibliographic, chemical, 
# crystal, experimental, refinement or atomic coordinate data resulting 
# from the CCDC's data processing and validation procedures.
#
#######################################################################

data_ACR06_PsiCrys
_symmetry_cell_setting           monoclinic
_symmetry_space_group_name_H-M   'P 21/c'
_symmetry_Int_Tables_number      14
_space_group_name_Hall           '-P 2ybc'
loop_
_symmetry_equiv_pos_site_id
_symmetry_equiv_pos_as_xyz
1 x,y,z
2 -x,1/2+y,1/2-z
3 -x,-y,-z
4 x,1/2-y,1/2+z
_cell_length_a                   6.6460
_cell_length_b                   11.9434
_cell_length_c                   12.8412
_cell_angle_alpha                90
_cell_angle_beta                 119.875
_cell_angle_gamma                90
_cell_volume                     883.833
loop_
_atom_site_label
_atom_site_type_symbol
_atom_site_fract_x
_atom_site_fract_y
_atom_site_fract_z
C1 C 0.05144 0.34232 0.22903
C2 C -0.17143 0.2919 0.1826
C3 C -0.23003 0.23628 0.25716
C4 C -0.07 0.2276 0.38231
C5 C 0.14532 0.27565 0.43068
C6 C 0.21285 0.33462 0.35662
C7 C 0.42894 0.38592 0.40067
C8 C 0.4841 0.44143 0.3224
C9 C 0.70004 0.49637 0.36194
C10 C 0.74725 0.54887 0.28151
C11 C 0.57949 0.54877 0.15699
C12 C 0.36839 0.49722 0.11514
C13 C 0.31265 0.44253 0.19617
H1 H -0.29245 0.30057 0.08675
H2 H -0.40148 0.19885 0.22124
H3 H -0.11601 0.18205 0.44084
H4 H 0.26675 0.26901 0.52682
H5 H 0.55528 0.38307 0.49655
H6 H 0.82563 0.49566 0.45763
H7 H 0.91296 0.59076 0.31187
H8 H 0.62081 0.59077 0.09473
H9 H 0.23559 0.49957 0.02047
N1 N 0.10232 0.39477 0.15233
loop_
_geom_bond_atom_site_label_1
_geom_bond_atom_site_label_2
_geom_bond_site_symmetry_1
_geom_bond_site_symmetry_2
C1 C2 1_555 1_555
C1 C6 1_555 1_555
C1 N1 1_555 1_555
C2 C3 1_555 1_555
C2 H1 1_555 1_555
C3 C4 1_555 1_555
C3 H2 1_555 1_555
C4 C5 1_555 1_555
C4 H3 1_555 1_555
C5 C6 1_555 1_555
C5 H4 1_555 1_555
C6 C7 1_555 1_555
C7 C8 1_555 1_555
C7 H5 1_555 1_555
C8 C9 1_555 1_555
C8 C13 1_555 1_555
C9 C10 1_555 1_555
C9 H6 1_555 1_555
C10 C11 1_555 1_555
C10 H7 1_555 1_555
C11 C12 1_555 1_555
C11 H8 1_555 1_555
C12 C13 1_555 1_555
C12 H9 1_555 1_555
C13 N1 1_555 1_555

#END

#######################################################################
#
#                 Cambridge Crystallographic Data Centre
#                                CCDC 
#
#######################################################################
#
# If this CIF has been generated from an entry in the Cambridge 
# Structural Database, then it will include bibliographic, chemical, 
# crystal, experimental, refinement or atomic coordinate data resulting 
# from the CCDC's data processing and validation procedures.
#
#######################################################################

data_ACR07_PsiCrys
_symmetry_cell_setting           monoclinic
_symmetry_space_group_name_H-M   'P 21/c'
_symmetry_Int_Tables_number      14
_space_group_name_Hall           '-P 2ybc'
loop_
_symmetry_equiv_pos_site_id
_symmetry_equiv_pos_as_xyz
1 x,y,z
2 -x,1/2+y,1/2-z
3 -x,-y,-z
4 x,1/2-y,1/2+z
_cell_length_a                   5.8772
_cell_length_b                   11.4898
_cell_length_c                   13.4130
_cell_angle_alpha                90
_cell_angle_beta                 106.540
_cell_angle_gamma                90
_cell_volume                     868.272
loop_
_atom_site_label
_atom_site_type_symbol
_atom_site_fract_x
_atom_site_fract_y
_atom_site_fract_z
C1 C -0.07544 0.28917 0.01257
C2 C -0.18626 0.20581 -0.0648
C3 C -0.05699 0.11698 -0.09022
C4 C 0.19017 0.10628 -0.03998
C5 C 0.30305 0.18453 0.03489
C6 C 0.17553 0.27754 0.06379
C7 C 0.28209 0.35991 0.13924
C8 C 0.14777 0.45079 0.16244
C9 C 0.24619 0.53951 0.23628
C10 C 0.10577 0.62787 0.25415
C11 C -0.13921 0.63244 0.19887
C12 C -0.24096 0.54919 0.12664
C13 C -0.10179 0.4554 0.1063
H1 H -0.37505 0.21624 -0.10332
H2 H -0.14194 0.05379 -0.14975
H3 H 0.28856 0.0353 -0.06196
H4 H 0.4931 0.17809 0.07197
H5 H 0.47176 0.35414 0.17882
H6 H 0.4354 0.53655 0.27699
H7 H 0.18059 0.69659 0.3097
H8 H -0.24554 0.70483 0.21292
H9 H -0.42668 0.55574 0.08114
N1 N -0.20786 0.3758 0.03429
loop_
_geom_bond_atom_site_label_1
_geom_bond_atom_site_label_2
_geom_bond_site_symmetry_1
_geom_bond_site_symmetry_2
C1 C2 1_555 1_555
C1 C6 1_555 1_555
C1 N1 1_555 1_555
C2 C3 1_555 1_555
C2 H1 1_555 1_555
C3 C4 1_555 1_555
C3 H2 1_555 1_555
C4 C5 1_555 1_555
C4 H3 1_555 1_555
C5 C6 1_555 1_555
C5 H4 1_555 1_555
C6 C7 1_555 1_555
C7 C8 1_555 1_555
C7 H5 1_555 1_555
C8 C9 1_555 1_555
C8 C13 1_555 1_555
C9 C10 1_555 1_555
C9 H6 1_555 1_555
C10 C11 1_555 1_555
C10 H7 1_555 1_555
C11 C12 1_555 1_555
C11 H8 1_555 1_555
C12 C13 1_555 1_555
C12 H9 1_555 1_555
C13 N1 1_555 1_555

#END

#######################################################################
#
#                 Cambridge Crystallographic Data Centre
#                                CCDC 
#
#######################################################################
#
# If this CIF has been generated from an entry in the Cambridge 
# Structural Database, then it will include bibliographic, chemical, 
# crystal, experimental, refinement or atomic coordinate data resulting 
# from the CCDC's data processing and validation procedures.
#
#######################################################################

data_PTH01_PsiCrys
_symmetry_cell_setting           monoclinic
_symmetry_space_group_name_H-M   'P 21/c'
_symmetry_Int_Tables_number      14
_space_group_name_Hall           '-P 2ybc'
loop_
_symmetry_equiv_pos_site_id
_symmetry_equiv_pos_as_xyz
1 x,y,z
2 -x,1/2+y,1/2-z
3 -x,-y,-z
4 x,1/2-y,1/2+z
_cell_length_a                   3.7034
_cell_length_b                   7.6177
_cell_length_c                   22.8792
_cell_angle_alpha                90
_cell_angle_beta                 99.201
_cell_angle_gamma                90
_cell_volume                     637.149
loop_
_atom_site_label
_atom_site_type_symbol
_atom_site_fract_x
_atom_site_fract_y
_atom_site_fract_z
O1 O 0.43492 0.50231 0.16941
O2 O -0.22282 0.71732 -0.00355
N1 N 0.1142 0.57065 0.07628
C1 C 0.25258 0.60496 0.13584
C2 C -0.07473 0.71297 0.0487
C3 C -0.06005 0.85271 0.09406
C4 C -0.19842 1.02225 0.09007
C5 C -0.1335 1.12596 0.14122
C6 C 0.06378 1.06042 0.19388
C7 C 0.20277 0.8892 0.19762
C8 C 0.1366 0.78704 0.14697
H1 H 0.16016 0.4563 0.05389
H2 H -0.3544 1.07398 0.04935
H3 H -0.24312 1.25878 0.14042
H4 H 0.11259 1.14339 0.23306
H5 H 0.36065 0.84156 0.23874
loop_
_geom_bond_atom_site_label_1
_geom_bond_atom_site_label_2
_geom_bond_site_symmetry_1
_geom_bond_site_symmetry_2
O1 C1 1_555 1_555
O2 C2 1_555 1_555
N1 C1 1_555 1_555
N1 C2 1_555 1_555
N1 H1 1_555 1_555
C1 C8 1_555 1_555
C2 C3 1_555 1_555
C3 C4 1_555 1_555
C3 C8 1_555 1_555
C4 C5 1_555 1_555
C4 H2 1_555 1_555
C5 C6 1_555 1_555
C5 H3 1_555 1_555
C6 C7 1_555 1_555
C6 H4 1_555 1_555
C7 C8 1_555 1_555
C7 H5 1_555 1_555

#END

#######################################################################
#
#                 Cambridge Crystallographic Data Centre
#                                CCDC 
#
#######################################################################
#
# If this CIF has been generated from an entry in the Cambridge 
# Structural Database, then it will include bibliographic, chemical, 
# crystal, experimental, refinement or atomic coordinate data resulting 
# from the CCDC's data processing and validation procedures.
#
#######################################################################

data_PTH02_PsiCrys
_symmetry_cell_setting           monoclinic
_symmetry_space_group_name_H-M   'P 21/c'
_symmetry_Int_Tables_number      14
_space_group_name_Hall           '-P 2ybc'
loop_
_symmetry_equiv_pos_site_id
_symmetry_equiv_pos_as_xyz
1 x,y,z
2 -x,1/2+y,1/2-z
3 -x,-y,-z
4 x,1/2-y,1/2+z
_cell_length_a                   8.8054
_cell_length_b                   5.0566
_cell_length_c                   14.5703
_cell_angle_alpha                90
_cell_angle_beta                 100.407
_cell_angle_gamma                90
_cell_volume                     638.076
loop_
_atom_site_label
_atom_site_type_symbol
_atom_site_fract_x
_atom_site_fract_y
_atom_site_fract_z
O1 O 0.17585 0.57044 0.14198
O2 O 0.50275 1.28379 0.14841
N1 N 0.35433 0.9139 0.16847
C1 C 0.23921 0.76115 0.11384
C2 C 0.40379 1.11849 0.11788
C3 C 0.31431 1.09619 0.02152
C4 C 0.31897 1.24747 -0.05734
C5 C 0.22027 1.17367 -0.13974
C6 C 0.11983 0.95879 -0.14198
C7 C 0.1145 0.8088 -0.06192
C8 C 0.21432 0.88052 0.01916
H1 H 0.40494 0.86295 0.23612
H2 H 0.39678 1.41484 -0.05711
H3 H 0.22259 1.28371 -0.2037
H4 H 0.04589 0.90649 -0.20768
H5 H 0.03437 0.64385 -0.06437
loop_
_geom_bond_atom_site_label_1
_geom_bond_atom_site_label_2
_geom_bond_site_symmetry_1
_geom_bond_site_symmetry_2
O1 C1 1_555 1_555
O2 C2 1_555 1_555
N1 C1 1_555 1_555
N1 C2 1_555 1_555
N1 H1 1_555 1_555
C1 C8 1_555 1_555
C2 C3 1_555 1_555
C3 C4 1_555 1_555
C3 C8 1_555 1_555
C4 C5 1_555 1_555
C4 H2 1_555 1_555
C5 C6 1_555 1_555
C5 H3 1_555 1_555
C6 C7 1_555 1_555
C6 H4 1_555 1_555
C7 C8 1_555 1_555
C7 H5 1_555 1_555

#END

#######################################################################
#
#                 Cambridge Crystallographic Data Centre
#                                CCDC 
#
#######################################################################
#
# If this CIF has been generated from an entry in the Cambridge 
# Structural Database, then it will include bibliographic, chemical, 
# crystal, experimental, refinement or atomic coordinate data resulting 
# from the CCDC's data processing and validation procedures.
#
#######################################################################

data_PTH03_PsiCrys
_symmetry_cell_setting           triclinic
_symmetry_space_group_name_H-M   'P 1'
_symmetry_Int_Tables_number      1
_space_group_name_Hall           'P 1'
loop_
_symmetry_equiv_pos_site_id
_symmetry_equiv_pos_as_xyz
1 x,y,z
_cell_length_a                   22.38120
_cell_length_b                   3.690710
_cell_length_c                   7.701600
_cell_angle_alpha                90.00130
_cell_angle_beta                 90
_cell_angle_gamma                90
_cell_volume                     636.172
loop_
_atom_site_label
_atom_site_type_symbol
_atom_site_fract_x
_atom_site_fract_y
_atom_site_fract_z
O1 O 0.734573 0.736639 0.465354
O1_2 O 0.905856 1.25086 0.243355
N1 N 0.813309 1.00453 0.314576
C1 C 0.873113 1.0975 0.346691
C2 C 0.786639 0.844743 0.457753
C3 C 0.832833 0.829851 0.595225
C4 C 0.829629 0.701234 0.764098
C5 C 0.881384 0.72564 0.865561
C6 C 0.933902 0.874156 0.797919
C7 C 0.936831 1.00371 0.627264
C8 C 0.885492 0.978597 0.527554
H1 H 0.789912 1.08245 0.204583
H2 H 0.788908 0.582867 0.816354
H3 H 0.881036 0.622198 0.99802
H4 H 0.973675 0.891937 0.87869
H5 H 0.977892 1.12349 0.578232
O3 O 0.405856 -0.250863 0.756645
O4 O 0.234573 0.263361 0.534646
N2 N 0.313309 -0.004533 0.685424
C9 C 0.373113 -0.097499 0.653309
C10 C 0.286639 0.155257 0.542247
C11 C 0.332833 0.170149 0.404775
C12 C 0.329629 0.298766 0.235902
C13 C 0.381384 0.27436 0.134439
C14 C 0.433902 0.125844 0.202081
C15 C 0.436831 -0.003708 0.372736
C16 C 0.385492 0.021403 0.472446
H6 H 0.289912 -0.082452 0.795417
H7 H 0.288908 0.417133 0.183646
H8 H 0.381036 0.377802 0.00198
H9 H 0.473675 0.108063 0.12131
H10 H 0.477892 -0.12349 0.421768
O5 O 0.070701 0.249386 -0.256442
O6 O 0.241997 0.763335 -0.034388
N3 N 0.163265 0.495351 -0.185153
C17 C 0.103442 0.402765 -0.153103
C18 C 0.189922 0.655404 -0.04202
C19 C 0.143703 0.670801 0.095367
C20 C 0.146889 0.799817 0.264177
C21 C 0.095113 0.775827 0.365579
C22 C 0.042594 0.627355 0.29792
C23 C 0.039682 0.497398 0.127329
C24 C 0.091042 0.522091 0.027687
H11 H 0.186664 0.4172 -0.29511
H12 H 0.187607 0.918251 0.316421
H13 H 0.095449 0.879591 0.497987
H14 H 0.002797 0.609996 0.378619
H15 H -0.001379 0.377596 0.078307
O7 O 0.570701 0.750614 1.25644
O8 O 0.741997 0.236665 1.03439
N4 N 0.663265 0.504649 1.18515
C25 C 0.603442 0.597235 1.1531
C26 C 0.689922 0.344596 1.04202
C27 C 0.643703 0.329199 0.904633
C28 C 0.646889 0.200183 0.735823
C29 C 0.595113 0.224173 0.634421
C30 C 0.542594 0.372645 0.70208
C31 C 0.539682 0.502602 0.872671
C32 C 0.591042 0.477909 0.972313
H16 H 0.686664 0.5828 1.29511
H17 H 0.687607 0.081749 0.683579
H18 H 0.595449 0.120409 0.502013
H19 H 0.502797 0.390004 0.621381
H20 H 0.498621 0.622404 0.921693
loop_
_geom_bond_atom_site_label_1
_geom_bond_atom_site_label_2
_geom_bond_site_symmetry_1
_geom_bond_site_symmetry_2
O1 C2 1_555 1_555
O1_2 C1 1_555 1_555
N1 C1 1_555 1_555
N1 C2 1_555 1_555
N1 H1 1_555 1_555
C1 C8 1_555 1_555
C2 C3 1_555 1_555
C3 C4 1_555 1_555
C3 C8 1_555 1_555
C4 C5 1_555 1_555
C4 H2 1_555 1_555
C5 C6 1_555 1_555
C5 H3 1_555 1_555
C6 C7 1_555 1_555
C6 H4 1_555 1_555
C7 C8 1_555 1_555
C7 H5 1_555 1_555
O3 C9 1_555 1_555
O4 C10 1_555 1_555
N2 C9 1_555 1_555
N2 C10 1_555 1_555
N2 H6 1_555 1_555
C9 C16 1_555 1_555
C10 C11 1_555 1_555
C11 C12 1_555 1_555
C11 C16 1_555 1_555
C12 C13 1_555 1_555
C12 H7 1_555 1_555
C13 C14 1_555 1_555
C13 H8 1_555 1_555
C14 C15 1_555 1_555
C14 H9 1_555 1_555
C15 C16 1_555 1_555
C15 H10 1_555 1_555
O5 C17 1_555 1_555
O6 C18 1_555 1_555
N3 C17 1_555 1_555
N3 C18 1_555 1_555
N3 H11 1_555 1_555
C17 C24 1_555 1_555
C18 C19 1_555 1_555
C19 C20 1_555 1_555
C19 C24 1_555 1_555
C20 C21 1_555 1_555
C20 H12 1_555 1_555
C21 C22 1_555 1_555
C21 H13 1_555 1_555
C22 C23 1_555 1_555
C22 H14 1_555 1_555
C23 C24 1_555 1_555
C23 H15 1_555 1_555
O7 C25 1_555 1_555
O8 C26 1_555 1_555
N4 C25 1_555 1_555
N4 C26 1_555 1_555
N4 H16 1_555 1_555
C25 C32 1_555 1_555
C26 C27 1_555 1_555
C27 C28 1_555 1_555
C27 C32 1_555 1_555
C28 C29 1_555 1_555
C28 H17 1_555 1_555
C29 C30 1_555 1_555
C29 H18 1_555 1_555
C30 C31 1_555 1_555
C30 H19 1_555 1_555
C31 C32 1_555 1_555
C31 H20 1_555 1_555

#END

#######################################################################
#
#                 Cambridge Crystallographic Data Centre
#                                CCDC 
#
#######################################################################
#
# If this CIF has been generated from an entry in the Cambridge 
# Structural Database, then it will include bibliographic, chemical, 
# crystal, experimental, refinement or atomic coordinate data resulting 
# from the CCDC's data processing and validation procedures.
#
#######################################################################

data_PTH04_PsiCrys
_symmetry_cell_setting           monoclinic
_symmetry_space_group_name_H-M   'P 21/c'
_symmetry_Int_Tables_number      14
_space_group_name_Hall           '-P 2ybc'
loop_
_symmetry_equiv_pos_site_id
_symmetry_equiv_pos_as_xyz
1 x,y,z
2 -x,1/2+y,1/2-z
3 -x,-y,-z
4 x,1/2-y,1/2+z
_cell_length_a                   5.0058
_cell_length_b                   6.8937
_cell_length_c                   18.7876
_cell_angle_alpha                90
_cell_angle_beta                 93.400
_cell_angle_gamma                90
_cell_volume                     647.19
loop_
_atom_site_label
_atom_site_type_symbol
_atom_site_fract_x
_atom_site_fract_y
_atom_site_fract_z
O1 O 0.48248 0.65968 0.16008
O2 O -0.24912 0.70479 0.00084
N1 N 0.13565 0.64101 0.07241
C1 C 0.28466 0.72979 0.12855
C2 C -0.08274 0.75184 0.04871
C3 C -0.07129 0.93235 0.09192
C4 C -0.23658 1.09389 0.09008
C5 C -0.17108 1.24386 0.13843
C6 C 0.05301 1.2304 0.18636
C7 C 0.21817 1.06631 0.18817
C8 C 0.15169 0.9188 0.14024
H1 H 0.18694 0.51016 0.04944
H2 H -0.41023 1.10738 0.05261
H3 H -0.29697 1.37294 0.13876
H4 H 0.10097 1.34932 0.22306
H5 H 0.39012 1.05625 0.22622
loop_
_geom_bond_atom_site_label_1
_geom_bond_atom_site_label_2
_geom_bond_site_symmetry_1
_geom_bond_site_symmetry_2
O1 C1 1_555 1_555
O2 C2 1_555 1_555
N1 C1 1_555 1_555
N1 C2 1_555 1_555
N1 H1 1_555 1_555
C1 C8 1_555 1_555
C2 C3 1_555 1_555
C3 C4 1_555 1_555
C3 C8 1_555 1_555
C4 C5 1_555 1_555
C4 H2 1_555 1_555
C5 C6 1_555 1_555
C5 H3 1_555 1_555
C6 C7 1_555 1_555
C6 H4 1_555 1_555
C7 C8 1_555 1_555
C7 H5 1_555 1_555

#END

#######################################################################
#
#                 Cambridge Crystallographic Data Centre
#                                CCDC 
#
#######################################################################
#
# If this CIF has been generated from an entry in the Cambridge 
# Structural Database, then it will include bibliographic, chemical, 
# crystal, experimental, refinement or atomic coordinate data resulting 
# from the CCDC's data processing and validation procedures.
#
#######################################################################

data_PTH05_PsiCrys
_symmetry_cell_setting           monoclinic
_symmetry_space_group_name_H-M   'P 21/c'
_symmetry_Int_Tables_number      14
_space_group_name_Hall           '-P 2ybc'
loop_
_symmetry_equiv_pos_site_id
_symmetry_equiv_pos_as_xyz
1 x,y,z
2 -x,1/2+y,1/2-z
3 -x,-y,-z
4 x,1/2-y,1/2+z
_cell_length_a                   6.2276
_cell_length_b                   15.0289
_cell_length_c                   7.1215
_cell_angle_alpha                90
_cell_angle_beta                 99.281
_cell_angle_gamma                90
_cell_volume                     657.804
loop_
_atom_site_label
_atom_site_type_symbol
_atom_site_fract_x
_atom_site_fract_y
_atom_site_fract_z
O1 O -0.09152 0.08963 0.28808
O2 O 0.61636 0.10535 0.59668
N1 N 0.26483 0.07503 0.44493
C1 C 0.07806 0.1226 0.36828
C2 C 0.43451 0.1303 0.52147
C3 C 0.35211 0.22271 0.49284
C4 C 0.45507 0.30363 0.5372
C5 C 0.33305 0.38076 0.48728
C6 C 0.1169 0.3764 0.39652
C7 C 0.01424 0.29434 0.35329
C8 C 0.13547 0.21813 0.40222
H1 H 0.2835 0.00682 0.43562
H2 H 0.62331 0.30861 0.60792
H3 H 0.40773 0.44551 0.5207
H4 H 0.02885 0.43798 0.35775
H5 H -0.15336 0.29222 0.28098
loop_
_geom_bond_atom_site_label_1
_geom_bond_atom_site_label_2
_geom_bond_site_symmetry_1
_geom_bond_site_symmetry_2
O1 C1 1_555 1_555
O2 C2 1_555 1_555
N1 C1 1_555 1_555
N1 C2 1_555 1_555
N1 H1 1_555 1_555
C1 C8 1_555 1_555
C2 C3 1_555 1_555
C3 C4 1_555 1_555
C3 C8 1_555 1_555
C4 C5 1_555 1_555
C4 H2 1_555 1_555
C5 C6 1_555 1_555
C5 H3 1_555 1_555
C6 C7 1_555 1_555
C6 H4 1_555 1_555
C7 C8 1_555 1_555
C7 H5 1_555 1_555

#END

#######################################################################
#
#                 Cambridge Crystallographic Data Centre
#                                CCDC 
#
#######################################################################
#
# If this CIF has been generated from an entry in the Cambridge 
# Structural Database, then it will include bibliographic, chemical, 
# crystal, experimental, refinement or atomic coordinate data resulting 
# from the CCDC's data processing and validation procedures.
#
#######################################################################

data_PTH06_PsiCrys
_symmetry_cell_setting           triclinic
_symmetry_space_group_name_H-M   'P -1'
_symmetry_Int_Tables_number      2
_space_group_name_Hall           '-P 1'
loop_
_symmetry_equiv_pos_site_id
_symmetry_equiv_pos_as_xyz
1 x,y,z
2 -x,-y,-z
_cell_length_a                   5.6136
_cell_length_b                   8.0271
_cell_length_c                   8.1240
_cell_angle_alpha                64.182
_cell_angle_beta                 85.100
_cell_angle_gamma                76.115
_cell_volume                     319.829
loop_
_atom_site_label
_atom_site_type_symbol
_atom_site_fract_x
_atom_site_fract_y
_atom_site_fract_z
O1 O 0.47586 0.29055 0.21655
O2 O 1.17603 0.31322 -0.124
N1 N 0.79791 0.34459 0.01452
C1 C 0.68324 0.23705 0.16874
C2 C 1.03606 0.24902 -0.00094
C3 C 1.07504 0.06039 0.16014
C4 C 1.27805 -0.0905 0.21563
C5 C 1.25824 -0.25223 0.37513
C6 C 1.04247 -0.26239 0.47493
C7 C 0.83848 -0.10874 0.41863
C8 C 0.85948 0.05167 0.26095
H1 H 0.71229 0.48015 -0.07771
H2 H 1.44792 -0.08782 0.14023
H3 H 1.41609 -0.37187 0.42098
H4 H 1.03511 -0.3909 0.59903
H5 H 0.67298 -0.1168 0.4992
loop_
_geom_bond_atom_site_label_1
_geom_bond_atom_site_label_2
_geom_bond_site_symmetry_1
_geom_bond_site_symmetry_2
O1 C1 1_555 1_555
O2 C2 1_555 1_555
N1 C1 1_555 1_555
N1 C2 1_555 1_555
N1 H1 1_555 1_555
C1 C8 1_555 1_555
C2 C3 1_555 1_555
C3 C4 1_555 1_555
C3 C8 1_555 1_555
C4 C5 1_555 1_555
C4 H2 1_555 1_555
C5 C6 1_555 1_555
C5 H3 1_555 1_555
C6 C7 1_555 1_555
C6 H4 1_555 1_555
C7 C8 1_555 1_555
C7 H5 1_555 1_555

#END

#######################################################################
#
#                 Cambridge Crystallographic Data Centre
#                                CCDC 
#
#######################################################################
#
# If this CIF has been generated from an entry in the Cambridge 
# Structural Database, then it will include bibliographic, chemical, 
# crystal, experimental, refinement or atomic coordinate data resulting 
# from the CCDC's data processing and validation procedures.
#
#######################################################################

data_PTH07_PsiCrys
_symmetry_cell_setting           monoclinic
_symmetry_space_group_name_H-M   'P 21/c'
_symmetry_Int_Tables_number      14
_space_group_name_Hall           '-P 2ybc'
loop_
_symmetry_equiv_pos_site_id
_symmetry_equiv_pos_as_xyz
1 x,y,z
2 -x,1/2+y,1/2-z
3 -x,-y,-z
4 x,1/2-y,1/2+z
_cell_length_a                   3.6971
_cell_length_b                   11.6182
_cell_length_c                   15.0500
_cell_angle_alpha                90
_cell_angle_beta                 96.157
_cell_angle_gamma                90
_cell_volume                     642.723
loop_
_atom_site_label
_atom_site_type_symbol
_atom_site_fract_x
_atom_site_fract_y
_atom_site_fract_z
O1 O 0.77379 0.45897 0.39143
O2 O 1.38847 0.19009 0.57503
N1 N 1.09405 0.34451 0.49973
C1 C 0.90545 0.36558 0.41677
C2 C 1.20925 0.22976 0.50922
C3 C 1.0746 0.17242 0.42351
C4 C 1.10879 0.05967 0.39553
C5 C 0.95463 0.03208 0.30913
C6 C 0.7783 0.11497 0.25287
C7 C 0.7447 0.22873 0.2813
C8 C 0.89423 0.25526 0.36733
H1 H 1.15214 0.40928 0.54646
H2 H 1.25354 -0.00543 0.43745
H3 H 0.97436 -0.05579 0.28528
H4 H 0.6609 0.08984 0.18641
H5 H 0.6042 0.29235 0.23705
loop_
_geom_bond_atom_site_label_1
_geom_bond_atom_site_label_2
_geom_bond_site_symmetry_1
_geom_bond_site_symmetry_2
O1 C1 1_555 1_555
O2 C2 1_555 1_555
N1 C1 1_555 1_555
N1 C2 1_555 1_555
N1 H1 1_555 1_555
C1 C8 1_555 1_555
C2 C3 1_555 1_555
C3 C4 1_555 1_555
C3 C8 1_555 1_555
C4 C5 1_555 1_555
C4 H2 1_555 1_555
C5 C6 1_555 1_555
C5 H3 1_555 1_555
C6 C7 1_555 1_555
C6 H4 1_555 1_555
C7 C8 1_555 1_555
C7 H5 1_555 1_555

#END

#######################################################################
#
#                 Cambridge Crystallographic Data Centre
#                                CCDC 
#
#######################################################################
#
# If this CIF has been generated from an entry in the Cambridge 
# Structural Database, then it will include bibliographic, chemical, 
# crystal, experimental, refinement or atomic coordinate data resulting 
# from the CCDC's data processing and validation procedures.
#
#######################################################################

data_PTH08_PsiCrys
_symmetry_cell_setting           monoclinic
_symmetry_space_group_name_H-M   'P 21/c'
_symmetry_Int_Tables_number      14
_space_group_name_Hall           '-P 2ybc'
loop_
_symmetry_equiv_pos_site_id
_symmetry_equiv_pos_as_xyz
1 x,y,z
2 -x,1/2+y,1/2-z
3 -x,-y,-z
4 x,1/2-y,1/2+z
_cell_length_a                   11.4570
_cell_length_b                   3.7560
_cell_length_c                   15.8245
_cell_angle_alpha                90
_cell_angle_beta                 112.061
_cell_angle_gamma                90
_cell_volume                     631.11
loop_
_atom_site_label
_atom_site_type_symbol
_atom_site_fract_x
_atom_site_fract_y
_atom_site_fract_z
O1 O 0.15959 -0.3426 0.14838
O2 O 0.50975 0.257 0.14705
N1 N 0.34826 -0.04998 0.17122
C1 C 0.22786 -0.17943 0.11839
C2 C 0.40505 0.11489 0.11827
C3 C 0.31498 0.08942 0.02253
C4 C 0.32601 0.20073 -0.05764
C5 C 0.22415 0.13189 -0.13909
C6 C 0.11579 -0.0376 -0.13883
C7 C 0.10477 -0.14788 -0.05761
C8 C 0.20649 -0.08276 0.02263
H1 H 0.39527 -0.11093 0.23962
H2 H 0.40931 0.33837 -0.05821
H3 H 0.22907 0.20839 -0.20399
H4 H 0.03845 -0.08815 -0.20336
H5 H 0.02091 -0.28769 -0.05885
loop_
_geom_bond_atom_site_label_1
_geom_bond_atom_site_label_2
_geom_bond_site_symmetry_1
_geom_bond_site_symmetry_2
O1 C1 1_555 1_555
O2 C2 1_555 1_555
N1 C1 1_555 1_555
N1 C2 1_555 1_555
N1 H1 1_555 1_555
C1 C8 1_555 1_555
C2 C3 1_555 1_555
C3 C4 1_555 1_555
C3 C8 1_555 1_555
C4 C5 1_555 1_555
C4 H2 1_555 1_555
C5 C6 1_555 1_555
C5 H3 1_555 1_555
C6 C7 1_555 1_555
C6 H4 1_555 1_555
C7 C8 1_555 1_555
C7 H5 1_555 1_555

#END

#######################################################################
#
#                 Cambridge Crystallographic Data Centre
#                                CCDC 
#
#######################################################################
#
# If this CIF has been generated from an entry in the Cambridge 
# Structural Database, then it will include bibliographic, chemical, 
# crystal, experimental, refinement or atomic coordinate data resulting 
# from the CCDC's data processing and validation procedures.
#
#######################################################################

data_SAC01_PsiCrys
_symmetry_cell_setting           monoclinic
_symmetry_space_group_name_H-M   'P 21/c'
_symmetry_Int_Tables_number      14
_space_group_name_Hall           '-P 2ybc'
loop_
_symmetry_equiv_pos_site_id
_symmetry_equiv_pos_as_xyz
1 x,y,z
2 -x,1/2+y,1/2-z
3 -x,-y,-z
4 x,1/2-y,1/2+z
_cell_length_a                   9.2634
_cell_length_b                   6.8537
_cell_length_c                   12.0827
_cell_angle_alpha                90
_cell_angle_beta                 103.555
_cell_angle_gamma                90
_cell_volume                     745.746
loop_
_atom_site_label
_atom_site_type_symbol
_atom_site_fract_x
_atom_site_fract_y
_atom_site_fract_z
S1 S 0.2899 0.22696 0.1524
O1 O 0.24817 0.16539 0.25552
O2 O 0.42402 0.34268 0.16536
O3 O -0.02257 0.31274 -0.1064
N1 N 0.14715 0.3453 0.0658
C1 C 0.27967 0.03244 0.05458
C2 C 0.36627 -0.13473 0.06741
C3 C 0.33413 -0.26995 -0.02168
C4 C 0.22057 -0.23737 -0.11887
C5 C 0.13398 -0.06893 -0.12926
C6 C 0.16456 0.06635 -0.04104
C7 C 0.08525 0.25113 -0.03397
H1 H 0.10547 0.47986 0.08749
H2 H 0.4538 -0.1605 0.14344
H3 H 0.39882 -0.40355 -0.01504
H4 H 0.19985 -0.34526 -0.18684
H5 H 0.04393 -0.04446 -0.20381
loop_
_geom_bond_atom_site_label_1
_geom_bond_atom_site_label_2
_geom_bond_site_symmetry_1
_geom_bond_site_symmetry_2
S1 O1 1_555 1_555
S1 O2 1_555 1_555
S1 N1 1_555 1_555
S1 C1 1_555 1_555
O3 C7 1_555 1_555
N1 C7 1_555 1_555
N1 H1 1_555 1_555
C1 C2 1_555 1_555
C1 C6 1_555 1_555
C2 C3 1_555 1_555
C2 H2 1_555 1_555
C3 C4 1_555 1_555
C3 H3 1_555 1_555
C4 C5 1_555 1_555
C4 H4 1_555 1_555
C5 C6 1_555 1_555
C5 H5 1_555 1_555
C6 C7 1_555 1_555

#END

#######################################################################
#
#                 Cambridge Crystallographic Data Centre
#                                CCDC 
#
#######################################################################
#
# If this CIF has been generated from an entry in the Cambridge 
# Structural Database, then it will include bibliographic, chemical, 
# crystal, experimental, refinement or atomic coordinate data resulting 
# from the CCDC's data processing and validation procedures.
#
#######################################################################

data_SAC02_PsiCrys
_symmetry_cell_setting           monoclinic
_symmetry_space_group_name_H-M   'P 21/c'
_symmetry_Int_Tables_number      14
_space_group_name_Hall           '-P 2ybc'
loop_
_symmetry_equiv_pos_site_id
_symmetry_equiv_pos_as_xyz
1 x,y,z
2 -x,1/2+y,1/2-z
3 -x,-y,-z
4 x,1/2-y,1/2+z
_cell_length_a                   6.8129
_cell_length_b                   7.3954
_cell_length_c                   14.8925
_cell_angle_alpha                90
_cell_angle_beta                 103.676
_cell_angle_gamma                90
_cell_volume                     729.072
loop_
_atom_site_label
_atom_site_type_symbol
_atom_site_fract_x
_atom_site_fract_y
_atom_site_fract_z
S1 S 0.81661 0.33615 0.1012
O1 O 0.64302 0.43445 0.11655
O2 O 0.99891 0.43807 0.10273
O3 O 0.88486 -0.15257 0.17783
N1 N 0.86878 0.15964 0.17587
C1 C 0.74893 0.18963 0.00489
C2 C 0.68361 0.23729 -0.08736
C3 C 0.64351 0.09574 -0.15141
C4 C 0.6678 -0.0848 -0.12318
C5 C 0.72979 -0.12982 -0.0297
C6 C 0.77089 0.00995 0.03436
C7 C 0.84646 -0.00965 0.13567
H1 H 0.9532 0.18712 0.24149
H2 H 0.66569 0.37769 -0.10922
H3 H 0.59527 0.12608 -0.22486
H4 H 0.63986 -0.19183 -0.17478
H5 H 0.74862 -0.26962 -0.00667
loop_
_geom_bond_atom_site_label_1
_geom_bond_atom_site_label_2
_geom_bond_site_symmetry_1
_geom_bond_site_symmetry_2
S1 O1 1_555 1_555
S1 O2 1_555 1_555
S1 N1 1_555 1_555
S1 C1 1_555 1_555
O3 C7 1_555 1_555
N1 C7 1_555 1_555
N1 H1 1_555 1_555
C1 C2 1_555 1_555
C1 C6 1_555 1_555
C2 C3 1_555 1_555
C2 H2 1_555 1_555
C3 C4 1_555 1_555
C3 H3 1_555 1_555
C4 C5 1_555 1_555
C4 H4 1_555 1_555
C5 C6 1_555 1_555
C5 H5 1_555 1_555
C6 C7 1_555 1_555

#END

#######################################################################
#
#                 Cambridge Crystallographic Data Centre
#                                CCDC 
#
#######################################################################
#
# If this CIF has been generated from an entry in the Cambridge 
# Structural Database, then it will include bibliographic, chemical, 
# crystal, experimental, refinement or atomic coordinate data resulting 
# from the CCDC's data processing and validation procedures.
#
#######################################################################

data_SAC03_PsiCrys
_symmetry_cell_setting           orthorhombic
_symmetry_space_group_name_H-M   'P 21 21 21'
_symmetry_Int_Tables_number      19
_space_group_name_Hall           'P 2ac 2ab'
loop_
_symmetry_equiv_pos_site_id
_symmetry_equiv_pos_as_xyz
1 x,y,z
2 1/2-x,-y,1/2+z
3 1/2+x,1/2-y,-z
4 -x,1/2+y,1/2-z
_cell_length_a                   6.8115
_cell_length_b                   7.4147
_cell_length_c                   14.4203
_cell_angle_alpha                90
_cell_angle_beta                 90
_cell_angle_gamma                90
_cell_volume                     728.301
loop_
_atom_site_label
_atom_site_type_symbol
_atom_site_fract_x
_atom_site_fract_y
_atom_site_fract_z
S1 S 0.58693 0.58719 0.09787
O1 O 0.76985 0.6849 0.10928
O2 O 0.40588 0.68934 0.10274
O3 O 0.57569 0.10075 0.17774
N1 N 0.58163 0.41223 0.17375
C1 C 0.59243 0.43925 0.0015
C2 C 0.59187 0.48475 -0.09173
C3 C 0.59312 0.34213 -0.15526
C4 C 0.59607 0.16264 -0.12567
C5 C 0.59555 0.11981 -0.03139
C6 C 0.5934 0.26061 0.03216
C7 C 0.58347 0.24277 0.13435
H1 H 0.53936 0.44037 0.24079
H2 H 0.59 0.62436 -0.11457
H3 H 0.59378 0.37077 -0.22933
H4 H 0.6007 0.05472 -0.17676
H5 H 0.59622 -0.01911 -0.00728
loop_
_geom_bond_atom_site_label_1
_geom_bond_atom_site_label_2
_geom_bond_site_symmetry_1
_geom_bond_site_symmetry_2
S1 O1 1_555 1_555
S1 O2 1_555 1_555
S1 N1 1_555 1_555
S1 C1 1_555 1_555
O3 C7 1_555 1_555
N1 C7 1_555 1_555
N1 H1 1_555 1_555
C1 C2 1_555 1_555
C1 C6 1_555 1_555
C2 C3 1_555 1_555
C2 H2 1_555 1_555
C3 C4 1_555 1_555
C3 H3 1_555 1_555
C4 C5 1_555 1_555
C4 H4 1_555 1_555
C5 C6 1_555 1_555
C5 H5 1_555 1_555
C6 C7 1_555 1_555

#END

#######################################################################
#
#                 Cambridge Crystallographic Data Centre
#                                CCDC 
#
#######################################################################
#
# If this CIF has been generated from an entry in the Cambridge 
# Structural Database, then it will include bibliographic, chemical, 
# crystal, experimental, refinement or atomic coordinate data resulting 
# from the CCDC's data processing and validation procedures.
#
#######################################################################

data_SAC04_PsiCrys
_symmetry_cell_setting           triclinic
_symmetry_space_group_name_H-M   'P -1'
_symmetry_Int_Tables_number      2
_space_group_name_Hall           '-P 1'
loop_
_symmetry_equiv_pos_site_id
_symmetry_equiv_pos_as_xyz
1 x,y,z
2 -x,-y,-z
_cell_length_a                   6.8030
_cell_length_b                   7.3127
_cell_length_c                   7.6470
_cell_angle_alpha                75.049
_cell_angle_beta                 80.378
_cell_angle_gamma                86.614
_cell_volume                     362.325
loop_
_atom_site_label
_atom_site_type_symbol
_atom_site_fract_x
_atom_site_fract_y
_atom_site_fract_z
S1 S 0.17797 0.6317 0.27745
O1 O 0.34698 0.52047 0.34178
O2 O -0.00624 0.53664 0.28747
O3 O 0.12313 1.14199 0.30418
N1 N 0.13001 0.81502 0.37755
C1 C 0.24893 0.78664 0.05867
C2 C 0.31305 0.73815 -0.10543
C3 C 0.35567 0.88704 -0.26233
C4 C 0.33457 1.07604 -0.2535
C5 C 0.27405 1.12111 -0.08573
C6 C 0.23095 0.97417 0.07076
C7 C 0.15703 0.99207 0.25912
H1 H 0.04267 0.79999 0.50576
H2 H 0.32828 0.59198 -0.11484
H3 H 0.40371 0.85261 -0.39313
H4 H 0.36335 1.19051 -0.37761
H5 H 0.25654 1.26739 -0.07708
loop_
_geom_bond_atom_site_label_1
_geom_bond_atom_site_label_2
_geom_bond_site_symmetry_1
_geom_bond_site_symmetry_2
S1 O1 1_555 1_555
S1 O2 1_555 1_555
S1 N1 1_555 1_555
S1 C1 1_555 1_555
O3 C7 1_555 1_555
N1 C7 1_555 1_555
N1 H1 1_555 1_555
C1 C2 1_555 1_555
C1 C6 1_555 1_555
C2 C3 1_555 1_555
C2 H2 1_555 1_555
C3 C4 1_555 1_555
C3 H3 1_555 1_555
C4 C5 1_555 1_555
C4 H4 1_555 1_555
C5 C6 1_555 1_555
C5 H5 1_555 1_555
C6 C7 1_555 1_555

#END

#######################################################################
#
#                 Cambridge Crystallographic Data Centre
#                                CCDC 
#
#######################################################################
#
# If this CIF has been generated from an entry in the Cambridge 
# Structural Database, then it will include bibliographic, chemical, 
# crystal, experimental, refinement or atomic coordinate data resulting 
# from the CCDC's data processing and validation procedures.
#
#######################################################################

data_SAC05_PsiCrys
_symmetry_cell_setting           monoclinic
_symmetry_space_group_name_H-M   'P 21/c'
_symmetry_Int_Tables_number      14
_space_group_name_Hall           '-P 2ybc'
loop_
_symmetry_equiv_pos_site_id
_symmetry_equiv_pos_as_xyz
1 x,y,z
2 -x,1/2+y,1/2-z
3 -x,-y,-z
4 x,1/2-y,1/2+z
_cell_length_a                   6.7308
_cell_length_b                   7.1392
_cell_length_c                   16.6350
_cell_angle_alpha                90
_cell_angle_beta                 112.609
_cell_angle_gamma                90
_cell_volume                     737.923
loop_
_atom_site_label
_atom_site_type_symbol
_atom_site_fract_x
_atom_site_fract_y
_atom_site_fract_z
S1 S 0.34821 0.24628 0.14117
O1 O 0.56344 0.16526 0.18194
O2 O 0.18089 0.16402 0.1646
O3 O 0.29971 0.75946 0.08425
N1 N 0.35999 0.47802 0.15769
C1 C 0.27215 0.2739 0.02782
C2 C 0.23334 0.13311 -0.03378
C3 C 0.17533 0.19026 -0.12021
C4 C 0.15777 0.3799 -0.14274
C5 C 0.19726 0.51895 -0.0795
C6 C 0.25454 0.46418 0.0067
C7 C 0.3044 0.58851 0.08354
H1 H 0.39115 0.5348 0.21858
H2 H 0.24675 -0.01403 -0.01513
H3 H 0.14532 0.08434 -0.17049
H4 H 0.1166 0.4189 -0.21046
H5 H 0.18366 0.66662 -0.09687
loop_
_geom_bond_atom_site_label_1
_geom_bond_atom_site_label_2
_geom_bond_site_symmetry_1
_geom_bond_site_symmetry_2
S1 O1 1_555 1_555
S1 O2 1_555 1_555
S1 N1 1_555 1_555
S1 C1 1_555 1_555
O3 C7 1_555 1_555
N1 C7 1_555 1_555
N1 H1 1_555 1_555
C1 C2 1_555 1_555
C1 C6 1_555 1_555
C2 C3 1_555 1_555
C2 H2 1_555 1_555
C3 C4 1_555 1_555
C3 H3 1_555 1_555
C4 C5 1_555 1_555
C4 H4 1_555 1_555
C5 C6 1_555 1_555
C5 H5 1_555 1_555
C6 C7 1_555 1_555

#END

#######################################################################
#
#                 Cambridge Crystallographic Data Centre
#                                CCDC 
#
#######################################################################
#
# If this CIF has been generated from an entry in the Cambridge 
# Structural Database, then it will include bibliographic, chemical, 
# crystal, experimental, refinement or atomic coordinate data resulting 
# from the CCDC's data processing and validation procedures.
#
#######################################################################

data_SAC06_PsiCrys
_symmetry_cell_setting           monoclinic
_symmetry_space_group_name_H-M   'P 21'
_symmetry_Int_Tables_number      4
_space_group_name_Hall           'P 2yb'
loop_
_symmetry_equiv_pos_site_id
_symmetry_equiv_pos_as_xyz
1 x,y,z
2 -x,1/2+y,-z
_cell_length_a                   4.8514
_cell_length_b                   8.3691
_cell_length_c                   9.5501
_cell_angle_alpha                90
_cell_angle_beta                 104.556
_cell_angle_gamma                90
_cell_volume                     375.306
loop_
_atom_site_label
_atom_site_type_symbol
_atom_site_fract_x
_atom_site_fract_y
_atom_site_fract_z
S1 S 0.7519 0.68142 0.76163
O1 O 0.51649 0.78948 0.70565
O2 O 0.96509 0.72944 0.89062
O3 O 1.00865 0.41926 0.49965
N1 N 0.90881 0.63292 0.62907
C1 C 0.63518 0.48362 0.77411
C2 C 0.4686 0.42895 0.86266
C3 C 0.39357 0.26745 0.85087
C4 C 0.48873 0.16633 0.75638
C5 C 0.65926 0.22364 0.66938
C6 C 0.72989 0.38532 0.6775
C7 C 0.89625 0.47413 0.59153
H1 H 0.98332 0.72509 0.57499
H2 H 0.39236 0.50816 0.93517
H3 H 0.25556 0.22149 0.91552
H4 H 0.42941 0.04068 0.7499
H5 H 0.73409 0.14312 0.59714
loop_
_geom_bond_atom_site_label_1
_geom_bond_atom_site_label_2
_geom_bond_site_symmetry_1
_geom_bond_site_symmetry_2
S1 O1 1_555 1_555
S1 O2 1_555 1_555
S1 N1 1_555 1_555
S1 C1 1_555 1_555
O3 C7 1_555 1_555
N1 C7 1_555 1_555
N1 H1 1_555 1_555
C1 C2 1_555 1_555
C1 C6 1_555 1_555
C2 C3 1_555 1_555
C2 H2 1_555 1_555
C3 C4 1_555 1_555
C3 H3 1_555 1_555
C4 C5 1_555 1_555
C4 H4 1_555 1_555
C5 C6 1_555 1_555
C5 H5 1_555 1_555
C6 C7 1_555 1_555

#END

#######################################################################
#
#                 Cambridge Crystallographic Data Centre
#                                CCDC 
#
#######################################################################
#
# If this CIF has been generated from an entry in the Cambridge 
# Structural Database, then it will include bibliographic, chemical, 
# crystal, experimental, refinement or atomic coordinate data resulting 
# from the CCDC's data processing and validation procedures.
#
#######################################################################

data_SAC07_PsiCrys
_symmetry_cell_setting           orthorhombic
_symmetry_space_group_name_H-M   'P 21 21 21'
_symmetry_Int_Tables_number      19
_space_group_name_Hall           'P 2ac 2ab'
loop_
_symmetry_equiv_pos_site_id
_symmetry_equiv_pos_as_xyz
1 x,y,z
2 1/2-x,-y,1/2+z
3 1/2+x,1/2-y,-z
4 -x,1/2+y,1/2-z
_cell_length_a                   4.9605
_cell_length_b                   8.3280
_cell_length_c                   18.1077
_cell_angle_alpha                90
_cell_angle_beta                 90
_cell_angle_gamma                90
_cell_volume                     748.048
loop_
_atom_site_label
_atom_site_type_symbol
_atom_site_fract_x
_atom_site_fract_y
_atom_site_fract_z
S1 S 0.61489 0.29915 0.11984
O1 O 0.40718 0.19709 0.15096
O2 O 0.75921 0.24314 0.05533
O3 O 1.01195 0.56623 0.24808
N1 N 0.83691 0.34984 0.18641
C1 C 0.50232 0.49946 0.11112
C2 C 0.29512 0.55399 0.0662
C3 C 0.23285 0.71742 0.07101
C4 C 0.37619 0.82008 0.11783
C5 C 0.58621 0.76248 0.16187
C6 C 0.64707 0.59925 0.15885
C7 C 0.85134 0.50996 0.20301
H1 H 0.93922 0.258 0.21377
H2 H 0.18671 0.47294 0.02947
H3 H 0.06962 0.76569 0.03758
H4 H 0.32413 0.94692 0.12016
H5 H 0.69775 0.84379 0.1978
loop_
_geom_bond_atom_site_label_1
_geom_bond_atom_site_label_2
_geom_bond_site_symmetry_1
_geom_bond_site_symmetry_2
S1 O1 1_555 1_555
S1 O2 1_555 1_555
S1 N1 1_555 1_555
S1 C1 1_555 1_555
O3 C7 1_555 1_555
N1 C7 1_555 1_555
N1 H1 1_555 1_555
C1 C2 1_555 1_555
C1 C6 1_555 1_555
C2 C3 1_555 1_555
C2 H2 1_555 1_555
C3 C4 1_555 1_555
C3 H3 1_555 1_555
C4 C5 1_555 1_555
C4 H4 1_555 1_555
C5 C6 1_555 1_555
C5 H5 1_555 1_555
C6 C7 1_555 1_555

#END

#######################################################################
#
#                 Cambridge Crystallographic Data Centre
#                                CCDC 
#
#######################################################################
#
# If this CIF has been generated from an entry in the Cambridge 
# Structural Database, then it will include bibliographic, chemical, 
# crystal, experimental, refinement or atomic coordinate data resulting 
# from the CCDC's data processing and validation procedures.
#
#######################################################################

data_SAC08_PsiCrys
_symmetry_cell_setting           orthorhombic
_symmetry_space_group_name_H-M   'P c a 21'
_symmetry_Int_Tables_number      29
_space_group_name_Hall           'P 2c -2ac'
loop_
_symmetry_equiv_pos_site_id
_symmetry_equiv_pos_as_xyz
1 x,y,z
2 -x,-y,1/2+z
3 1/2-x,y,1/2+z
4 1/2+x,-y,z
_cell_length_a                   17.9306
_cell_length_b                   4.9455
_cell_length_c                   8.4010
_cell_angle_alpha                90
_cell_angle_beta                 90
_cell_angle_gamma                90
_cell_volume                     744.965
loop_
_atom_site_label
_atom_site_type_symbol
_atom_site_fract_x
_atom_site_fract_y
_atom_site_fract_z
S1 S 0.13249 0.38748 0.68136
O1 O 0.1029 0.59686 0.78435
O2 O 0.1989 0.24569 0.73377
O7 O 4e-05 -0.01337 0.42471
N1 N 0.06489 0.16371 0.63613
C1 C 0.13896 0.4979 0.4824
C2 C 0.18325 0.70556 0.42491
C3 C 0.17712 0.76593 0.26309
C4 C 0.12952 0.61831 0.16421
C5 C 0.08581 0.40813 0.22433
C6 C 0.09011 0.3502 0.38635
C7 C 0.04636 0.14729 0.47768
H1 H 0.03808 0.06337 0.7289
H2 H 0.2201 0.82103 0.50194
H3 H 0.21 0.93245 0.21559
H4 H 0.12609 0.66708 0.03813
H5 H 0.04926 0.2939 0.14552
loop_
_geom_bond_atom_site_label_1
_geom_bond_atom_site_label_2
_geom_bond_site_symmetry_1
_geom_bond_site_symmetry_2
S1 O1 1_555 1_555
S1 O2 1_555 1_555
S1 N1 1_555 1_555
S1 C1 1_555 1_555
O7 C7 1_555 1_555
N1 C7 1_555 1_555
N1 H1 1_555 1_555
C1 C2 1_555 1_555
C1 C6 1_555 1_555
C2 C3 1_555 1_555
C2 H2 1_555 1_555
C3 C4 1_555 1_555
C3 H3 1_555 1_555
C4 C5 1_555 1_555
C4 H4 1_555 1_555
C5 C6 1_555 1_555
C5 H5 1_555 1_555
C6 C7 1_555 1_555

#END

#######################################################################
#
#                 Cambridge Crystallographic Data Centre
#                                CCDC 
#
#######################################################################
#
# If this CIF has been generated from an entry in the Cambridge 
# Structural Database, then it will include bibliographic, chemical, 
# crystal, experimental, refinement or atomic coordinate data resulting 
# from the CCDC's data processing and validation procedures.
#
#######################################################################

data_SAC09_PsiCrys
_symmetry_cell_setting           monoclinic
_symmetry_space_group_name_H-M   'C c'
_symmetry_Int_Tables_number      9
_space_group_name_Hall           'C -2yc'
loop_
_symmetry_equiv_pos_site_id
_symmetry_equiv_pos_as_xyz
1 x,y,z
2 x,-y,1/2+z
3 1/2+x,1/2+y,z
4 1/2+x,1/2-y,1/2+z
_cell_length_a                   9.0841
_cell_length_b                   13.8621
_cell_length_c                   7.1702
_cell_angle_alpha                90
_cell_angle_beta                 124.123
_cell_angle_gamma                90
_cell_volume                     747.457
loop_
_atom_site_label
_atom_site_type_symbol
_atom_site_fract_x
_atom_site_fract_y
_atom_site_fract_z
S1 S 0.41261 0.14783 0.61049
O1 O 0.22451 0.12566 0.4859
O2 O 0.50973 0.15045 0.85445
O3 O 0.66998 0.07185 0.36448
N1 N 0.51241 0.07148 0.52881
C1 C 0.45932 0.24922 0.50205
C2 C 0.41711 0.34496 0.50641
C3 C 0.48043 0.4131 0.42369
C4 C 0.58145 0.38555 0.34068
C5 C 0.61818 0.28858 0.33216
C6 C 0.55628 0.2204 0.41454
C7 C 0.58818 0.11528 0.42896
H1 H 0.5569 0.00583 0.61031
H2 H 0.33962 0.36681 0.5722
H3 H 0.44996 0.48898 0.42448
H4 H 0.63155 0.44036 0.28128
H5 H 0.69343 0.26586 0.2641
loop_
_geom_bond_atom_site_label_1
_geom_bond_atom_site_label_2
_geom_bond_site_symmetry_1
_geom_bond_site_symmetry_2
S1 O1 1_555 1_555
S1 O2 1_555 1_555
S1 N1 1_555 1_555
S1 C1 1_555 1_555
O3 C7 1_555 1_555
N1 C7 1_555 1_555
N1 H1 1_555 1_555
C1 C2 1_555 1_555
C1 C6 1_555 1_555
C2 C3 1_555 1_555
C2 H2 1_555 1_555
C3 C4 1_555 1_555
C3 H3 1_555 1_555
C4 C5 1_555 1_555
C4 H4 1_555 1_555
C5 C6 1_555 1_555
C5 H5 1_555 1_555
C6 C7 1_555 1_555

#END

#######################################################################
#
#                 Cambridge Crystallographic Data Centre
#                                CCDC 
#
#######################################################################
#
# If this CIF has been generated from an entry in the Cambridge 
# Structural Database, then it will include bibliographic, chemical, 
# crystal, experimental, refinement or atomic coordinate data resulting 
# from the CCDC's data processing and validation procedures.
#
#######################################################################

data_SAC10_PsiCrys
_symmetry_cell_setting           triclinic
_symmetry_space_group_name_H-M   'P -1'
_symmetry_Int_Tables_number      2
_space_group_name_Hall           '-P 1'
loop_
_symmetry_equiv_pos_site_id
_symmetry_equiv_pos_as_xyz
1 x,y,z
2 -x,-y,-z
_cell_length_a                   6.7077
_cell_length_b                   7.1838
_cell_length_c                   8.4431
_cell_angle_alpha                66.871
_cell_angle_beta                 81.117
_cell_angle_gamma                88.127
_cell_volume                     369.482
loop_
_atom_site_label
_atom_site_type_symbol
_atom_site_fract_x
_atom_site_fract_y
_atom_site_fract_z
S1 S 0.69242 0.1413 0.27414
O1 O 0.86359 0.17795 0.34494
O2 O 0.49621 0.20721 0.32996
O3 O 0.69516 -0.31843 0.16086
N1 N 0.67585 -0.1054 0.30774
C1 C 0.74501 0.21542 0.04639
C2 C 0.78159 0.41123 -0.07734
C3 C 0.8213 0.43379 -0.25146
C4 C 0.82324 0.2667 -0.29712
C5 C 0.78732 0.07056 -0.16974
C6 C 0.7481 0.04554 0.00423
C7 C 0.70491 -0.14821 0.15907
H1 H 0.61766 -0.20623 0.42986
H2 H 0.77712 0.54026 -0.03984
H3 H 0.85163 0.58526 -0.35204
H4 H 0.85176 0.28787 -0.43366
H5 H 0.78968 -0.05947 -0.20561
loop_
_geom_bond_atom_site_label_1
_geom_bond_atom_site_label_2
_geom_bond_site_symmetry_1
_geom_bond_site_symmetry_2
S1 O1 1_555 1_555
S1 O2 1_555 1_555
S1 N1 1_555 1_555
S1 C1 1_555 1_555
O3 C7 1_555 1_555
N1 C7 1_555 1_555
N1 H1 1_555 1_555
C1 C2 1_555 1_555
C1 C6 1_555 1_555
C2 C3 1_555 1_555
C2 H2 1_555 1_555
C3 C4 1_555 1_555
C3 H3 1_555 1_555
C4 C5 1_555 1_555
C4 H4 1_555 1_555
C5 C6 1_555 1_555
C5 H5 1_555 1_555
C6 C7 1_555 1_555

#END

#######################################################################
#
#                 Cambridge Crystallographic Data Centre
#                                CCDC 
#
#######################################################################
#
# If this CIF has been generated from an entry in the Cambridge 
# Structural Database, then it will include bibliographic, chemical, 
# crystal, experimental, refinement or atomic coordinate data resulting 
# from the CCDC's data processing and validation procedures.
#
#######################################################################

data_FLU01_PsiCrys
_symmetry_cell_setting           triclinic
_symmetry_space_group_name_H-M   'P -1'
_symmetry_Int_Tables_number      2
_space_group_name_Hall           '-P 1'
loop_
_symmetry_equiv_pos_site_id
_symmetry_equiv_pos_as_xyz
1 x,y,z
2 -x,-y,-z
_cell_length_a                   8.6448
_cell_length_b                   9.3097
_cell_length_c                   12.5606
_cell_angle_alpha                80.161
_cell_angle_beta                 79.232
_cell_angle_gamma                88.790
_cell_volume                     978.416
loop_
_atom_site_label
_atom_site_type_symbol
_atom_site_fract_x
_atom_site_fract_y
_atom_site_fract_z
F1 F 0.63579 0.65959 0.34436
O1 O 0.27487 0.97807 0.08841
O2 O 0.41505 0.85253 0.42733
N1 N 0.47082 0.81201 0.10743
N2 N 0.3484 0.91492 0.25692
H1 H 0.4817 0.80178 0.02531
H2 H 0.26924 0.98957 0.28925
H3 H 0.64595 0.65758 0.13133
C1 C 0.35921 0.90692 0.14689
C2 C 0.43543 0.83726 0.32884
C3 C 0.54749 0.74081 0.27917
C4 C 0.5635 0.73121 0.17107
F2 F 0.82829 0.44438 0.22438
O3 O 1.06334 0.15943 -0.10786
O4 O 0.73609 0.51227 0.02209
N3 N 1.04578 0.18799 0.07113
N4 N 0.89543 0.33145 -0.04004
H4 H 1.12758 0.10565 0.08151
H5 H 0.86253 0.36222 -0.11649
H6 H 1.03225 0.22609 0.23202
C5 C 1.00464 0.22163 -0.03078
C6 C 0.8304 0.41135 0.04031
C7 C 0.88424 0.36961 0.14241
C8 C 0.98878 0.26013 0.15551
F3 F -0.0481 0.32708 0.43075
O5 O 0.26008 -0.04041 0.69633
O6 O 0.15168 0.11735 0.35109
N5 N 0.08551 0.14526 0.67354
N6 N 0.20767 0.04283 0.52357
H7 H 0.07171 0.15224 0.75684
H8 H 0.28665 -0.03236 0.49061
H9 H -0.06868 0.31861 0.64639
C9 C 0.1893 0.04361 0.63514
C10 C 0.13089 0.13096 0.45005
C11 C 0.02788 0.23515 0.49812
C12 C 0.00834 0.24051 0.60716
F4 F 0.29625 0.50749 0.44086
O7 O 0.52073 0.2167 0.11005
O8 O 0.19907 0.57245 0.23979
N7 N 0.51417 0.25271 0.28642
N8 N 0.36131 0.3951 0.17616
H10 H 0.59716 0.17124 0.29636
H11 H 0.32702 0.42551 0.09985
H12 H 0.5052 0.29263 0.44658
C13 C 0.46857 0.28366 0.18567
C14 C 0.29604 0.47406 0.25709
C15 C 0.35232 0.43335 0.35872
C16 C 0.46003 0.32646 0.37065
loop_
_geom_bond_atom_site_label_1
_geom_bond_atom_site_label_2
_geom_bond_site_symmetry_1
_geom_bond_site_symmetry_2
F1 C3 1_555 1_555
O1 C1 1_555 1_555
O2 C2 1_555 1_555
N1 H1 1_555 1_555
N1 C1 1_555 1_555
N1 C4 1_555 1_555
N2 H2 1_555 1_555
N2 C1 1_555 1_555
N2 C2 1_555 1_555
H3 C4 1_555 1_555
C2 C3 1_555 1_555
C3 C4 1_555 1_555
F2 C7 1_555 1_555
O3 C5 1_555 1_555
O4 C6 1_555 1_555
N3 H4 1_555 1_555
N3 C5 1_555 1_555
N3 C8 1_555 1_555
N4 H5 1_555 1_555
N4 C5 1_555 1_555
N4 C6 1_555 1_555
H6 C8 1_555 1_555
C6 C7 1_555 1_555
C7 C8 1_555 1_555
F3 C11 1_555 1_555
O5 C9 1_555 1_555
O6 C10 1_555 1_555
N5 H7 1_555 1_555
N5 C9 1_555 1_555
N5 C12 1_555 1_555
N6 H8 1_555 1_555
N6 C9 1_555 1_555
N6 C10 1_555 1_555
H9 C12 1_555 1_555
C10 C11 1_555 1_555
C11 C12 1_555 1_555
F4 C15 1_555 1_555
O7 C13 1_555 1_555
O8 C14 1_555 1_555
N7 H10 1_555 1_555
N7 C13 1_555 1_555
N7 C16 1_555 1_555
N8 H11 1_555 1_555
N8 C13 1_555 1_555
N8 C14 1_555 1_555
H12 C16 1_555 1_555
C14 C15 1_555 1_555
C15 C16 1_555 1_555

#END

#######################################################################
#
#                 Cambridge Crystallographic Data Centre
#                                CCDC 
#
#######################################################################
#
# If this CIF has been generated from an entry in the Cambridge 
# Structural Database, then it will include bibliographic, chemical, 
# crystal, experimental, refinement or atomic coordinate data resulting 
# from the CCDC's data processing and validation procedures.
#
#######################################################################

data_FLU02_PsiCrys
_symmetry_cell_setting           monoclinic
_symmetry_space_group_name_H-M   'P 21/c'
_symmetry_Int_Tables_number      14
_space_group_name_Hall           '-P 2ybc'
loop_
_symmetry_equiv_pos_site_id
_symmetry_equiv_pos_as_xyz
1 x,y,z
2 -x,1/2+y,1/2-z
3 -x,-y,-z
4 x,1/2-y,1/2+z
_cell_length_a                   5.0157
_cell_length_b                   15.0441
_cell_length_c                   6.6913
_cell_angle_alpha                90
_cell_angle_beta                 108.860
_cell_angle_gamma                90
_cell_volume                     477.796
loop_
_atom_site_label
_atom_site_type_symbol
_atom_site_fract_x
_atom_site_fract_y
_atom_site_fract_z
F1 F 0.29543 0.26483 0.7532
O1 O -0.22876 -0.05084 0.67327
O2 O 0.56244 0.11658 0.97387
N1 N -0.23729 0.09629 0.57767
N2 N 0.16219 0.03408 0.81998
H1 H -0.44238 0.08633 0.47622
H2 H 0.26333 -0.02305 0.89872
H3 H -0.22691 0.23263 0.50956
C1 C -0.1106 0.02243 0.68887
C2 C 0.3148 0.11247 0.85302
C3 C 0.16041 0.18619 0.73244
C4 C -0.10738 0.17709 0.59976
loop_
_geom_bond_atom_site_label_1
_geom_bond_atom_site_label_2
_geom_bond_site_symmetry_1
_geom_bond_site_symmetry_2
F1 C3 1_555 1_555
O1 C1 1_555 1_555
O2 C2 1_555 1_555
N1 H1 1_555 1_555
N1 C1 1_555 1_555
N1 C4 1_555 1_555
N2 H2 1_555 1_555
N2 C1 1_555 1_555
N2 C2 1_555 1_555
H3 C4 1_555 1_555
C2 C3 1_555 1_555
C3 C4 1_555 1_555

#END

#######################################################################
#
#                 Cambridge Crystallographic Data Centre
#                                CCDC 
#
#######################################################################
#
# If this CIF has been generated from an entry in the Cambridge 
# Structural Database, then it will include bibliographic, chemical, 
# crystal, experimental, refinement or atomic coordinate data resulting 
# from the CCDC's data processing and validation procedures.
#
#######################################################################

data_FLU03_PsiCrys
_symmetry_cell_setting           triclinic
_symmetry_space_group_name_H-M   'P 1'
_symmetry_Int_Tables_number      1
_space_group_name_Hall           'P 1'
loop_
_symmetry_equiv_pos_site_id
_symmetry_equiv_pos_as_xyz
1 x,y,z
_cell_length_a                   7.803800
_cell_length_b                   6.807010
_cell_length_c                   11.11810
_cell_angle_alpha                90
_cell_angle_beta                 122.7590
_cell_angle_gamma                90
_cell_volume                     496.667
loop_
_atom_site_label
_atom_site_type_symbol
_atom_site_fract_x
_atom_site_fract_y
_atom_site_fract_z
F1 F 0.94726 0.75386 0.784346
O1 O 0.489333 0.74763 1.01216
O2 O 0.811054 1.10221 0.840527
N1 N 0.663369 0.5796 0.932068
N2 N 0.652466 0.919395 0.925931
H1 H 0.617109 0.449354 0.955411
H2 H 0.603488 1.04816 0.949227
H3 H 0.817476 0.435193 0.851213
C1 C 0.596442 0.748209 0.959459
C2 C 0.770497 0.939125 0.866895
C3 C 0.832612 0.751238 0.841059
C4 C 0.777199 0.579143 0.871882
F2 F 0.05274 0.24614 0.215654
O1_2 O 0.510667 0.25237 -0.012161
O2_2 O 0.188946 -0.10221 0.159473
N3 N 0.336631 0.4204 0.067932
N4 N 0.347534 0.080605 0.074069
H4 H 0.382891 0.550646 0.044589
H5 H 0.396512 -0.048164 0.050773
H6 H 0.182524 0.564807 0.148787
C5 C 0.403558 0.251791 0.040541
C6 C 0.229503 0.060875 0.133105
C7 C 0.167388 0.248762 0.158941
C8 C 0.222801 0.420857 0.128118
F3 F 0.94726 0.74614 0.284346
O5 O 0.489333 0.75237 0.512161
O6 O 0.811054 0.39779 0.340527
N5 N 0.663369 0.9204 0.432068
N6 N 0.652466 0.580605 0.425931
H7 H 0.617109 1.05065 0.455411
H8 H 0.603488 0.451836 0.449227
H9 H 0.817476 1.06481 0.351213
C9 C 0.596442 0.751791 0.459459
C10 C 0.770497 0.560875 0.366895
C11 C 0.832612 0.748762 0.341059
C12 C 0.777199 0.920857 0.371882
F4 F 0.05274 0.25386 0.715654
O7 O 0.510667 0.24763 0.487839
O8 O 0.188946 0.60221 0.659473
N7 N 0.336631 0.0796 0.567932
N8 N 0.347534 0.419395 0.574069
H10 H 0.382891 -0.050646 0.544589
H11 H 0.396512 0.548164 0.550773
H12 H 0.182524 -0.064807 0.648787
C13 C 0.403558 0.248209 0.540541
C14 C 0.229503 0.439125 0.633105
C15 C 0.167388 0.251238 0.658941
C16 C 0.222801 0.079143 0.628118
loop_
_geom_bond_atom_site_label_1
_geom_bond_atom_site_label_2
_geom_bond_site_symmetry_1
_geom_bond_site_symmetry_2
F1 C3 1_555 1_555
O1 C1 1_555 1_555
O2 C2 1_555 1_555
N1 H1 1_555 1_555
N1 C1 1_555 1_555
N1 C4 1_555 1_555
N2 H2 1_555 1_555
N2 C1 1_555 1_555
N2 C2 1_555 1_555
H3 C4 1_555 1_555
C2 C3 1_555 1_555
C3 C4 1_555 1_555
F2 C7 1_555 1_555
O1_2 C5 1_555 1_555
O2_2 C6 1_555 1_555
N3 H4 1_555 1_555
N3 C5 1_555 1_555
N3 C8 1_555 1_555
N4 H5 1_555 1_555
N4 C5 1_555 1_555
N4 C6 1_555 1_555
H6 C8 1_555 1_555
C6 C7 1_555 1_555
C7 C8 1_555 1_555
F3 C11 1_555 1_555
O5 C9 1_555 1_555
O6 C10 1_555 1_555
N5 H7 1_555 1_555
N5 C9 1_555 1_555
N5 C12 1_555 1_555
N6 H8 1_555 1_555
N6 C9 1_555 1_555
N6 C10 1_555 1_555
H9 C12 1_555 1_555
C10 C11 1_555 1_555
C11 C12 1_555 1_555
F4 C15 1_555 1_555
O7 C13 1_555 1_555
O8 C14 1_555 1_555
N7 H10 1_555 1_555
N7 C13 1_555 1_555
N7 C16 1_555 1_555
N8 H11 1_555 1_555
N8 C13 1_555 1_555
N8 C14 1_555 1_555
H12 C16 1_555 1_555
C14 C15 1_555 1_555
C15 C16 1_555 1_555

#END

#######################################################################
#
#                 Cambridge Crystallographic Data Centre
#                                CCDC 
#
#######################################################################
#
# If this CIF has been generated from an entry in the Cambridge 
# Structural Database, then it will include bibliographic, chemical, 
# crystal, experimental, refinement or atomic coordinate data resulting 
# from the CCDC's data processing and validation procedures.
#
#######################################################################

data_FLU04_PsiCrys
_symmetry_cell_setting           monoclinic
_symmetry_space_group_name_H-M   'P 21/c'
_symmetry_Int_Tables_number      14
_space_group_name_Hall           '-P 2ybc'
loop_
_symmetry_equiv_pos_site_id
_symmetry_equiv_pos_as_xyz
1 x,y,z
2 -x,1/2+y,1/2-z
3 -x,-y,-z
4 x,1/2-y,1/2+z
_cell_length_a                   4.3596
_cell_length_b                   12.9289
_cell_length_c                   8.4855
_cell_angle_alpha                90
_cell_angle_beta                 92.882
_cell_angle_gamma                90
_cell_volume                     477.679
loop_
_atom_site_label
_atom_site_type_symbol
_atom_site_fract_x
_atom_site_fract_y
_atom_site_fract_z
F1 F 1.36432 0.10334 0.45819
O1 O 0.46956 0.13765 -0.00102
O2 O 1.11917 -0.07041 0.29944
N1 N 0.80337 0.21397 0.18192
N2 N 0.79094 0.0358 0.15539
H1 H 0.73385 0.28693 0.1496
H2 H 0.69373 -0.0293 0.09987
H3 H 1.11776 0.27729 0.35058
C1 C 0.67538 0.12981 0.10513
C2 C 1.02434 0.01776 0.27092
C3 C 1.13688 0.11181 0.34568
C4 C 1.02842 0.20565 0.29964
loop_
_geom_bond_atom_site_label_1
_geom_bond_atom_site_label_2
_geom_bond_site_symmetry_1
_geom_bond_site_symmetry_2
F1 C3 1_555 1_555
O1 C1 1_555 1_555
O2 C2 1_555 1_555
N1 H1 1_555 1_555
N1 C1 1_555 1_555
N1 C4 1_555 1_555
N2 H2 1_555 1_555
N2 C1 1_555 1_555
N2 C2 1_555 1_555
H3 C4 1_555 1_555
C2 C3 1_555 1_555
C3 C4 1_555 1_555

#END

#######################################################################
#
#                 Cambridge Crystallographic Data Centre
#                                CCDC 
#
#######################################################################
#
# If this CIF has been generated from an entry in the Cambridge 
# Structural Database, then it will include bibliographic, chemical, 
# crystal, experimental, refinement or atomic coordinate data resulting 
# from the CCDC's data processing and validation procedures.
#
#######################################################################

data_FLU05_PsiCrys
_symmetry_cell_setting           monoclinic
_symmetry_space_group_name_H-M   'P 21/c'
_symmetry_Int_Tables_number      14
_space_group_name_Hall           '-P 2ybc'
loop_
_symmetry_equiv_pos_site_id
_symmetry_equiv_pos_as_xyz
1 x,y,z
2 -x,1/2+y,1/2-z
3 -x,-y,-z
4 x,1/2-y,1/2+z
_cell_length_a                   5.6322
_cell_length_b                   6.7935
_cell_length_c                   13.2329
_cell_angle_alpha                90
_cell_angle_beta                 103.462
_cell_angle_gamma                90
_cell_volume                     492.41
loop_
_atom_site_label
_atom_site_type_symbol
_atom_site_fract_x
_atom_site_fract_y
_atom_site_fract_z
F1 F -0.39013 0.72146 0.02551
O1 O 0.53472 0.71911 0.25499
O2 O -0.13745 1.07265 0.09193
N1 N 0.19627 0.54945 0.16873
N2 N 0.19577 0.88998 0.17158
H1 H 0.28946 0.41905 0.1929
H2 H 0.29356 1.01888 0.19553
H3 H -0.12299 0.40383 0.09246
C1 C 0.31982 0.7192 0.20109
C2 C -0.04358 0.90941 0.11264
C3 C -0.15912 0.7204 0.08291
C4 C -0.04059 0.54838 0.1118
loop_
_geom_bond_atom_site_label_1
_geom_bond_atom_site_label_2
_geom_bond_site_symmetry_1
_geom_bond_site_symmetry_2
F1 C3 1_555 1_555
O1 C1 1_555 1_555
O2 C2 1_555 1_555
N1 H1 1_555 1_555
N1 C1 1_555 1_555
N1 C4 1_555 1_555
N2 H2 1_555 1_555
N2 C1 1_555 1_555
N2 C2 1_555 1_555
H3 C4 1_555 1_555
C2 C3 1_555 1_555
C3 C4 1_555 1_555

#END

#######################################################################
#
#                 Cambridge Crystallographic Data Centre
#                                CCDC 
#
#######################################################################
#
# If this CIF has been generated from an entry in the Cambridge 
# Structural Database, then it will include bibliographic, chemical, 
# crystal, experimental, refinement or atomic coordinate data resulting 
# from the CCDC's data processing and validation procedures.
#
#######################################################################

data_FLU06_PsiCrys
_symmetry_cell_setting           orthorhombic
_symmetry_space_group_name_H-M   'P 21 21 21'
_symmetry_Int_Tables_number      19
_space_group_name_Hall           'P 2ac 2n'
loop_
_symmetry_equiv_pos_site_id
_symmetry_equiv_pos_as_xyz
1 x,y,z
2 1/2-x,-y,1/2+z
3 -x,1/2+y,-z
4 1/2+x,1/2-y,1/2-z
_cell_length_a                   6.8138
_cell_length_b                   6.2471
_cell_length_c                   11.6321
_cell_angle_alpha                90
_cell_angle_beta                 90
_cell_angle_gamma                90
_cell_volume                     495.138
loop_
_atom_site_label
_atom_site_type_symbol
_atom_site_fract_x
_atom_site_fract_y
_atom_site_fract_z
F1 F 0.82481 0.75 -0.19599
O1 O 0.80976 0.75 0.26671
O2 O 1.16972 0.75 -0.0649
N1 N 0.64365 0.75 0.09489
N2 N 0.98321 0.75 0.09889
H1 H 0.51235 0.74993 0.14053
H2 H 1.11102 0.74996 0.14883
H3 H 0.50289 0.74994 -0.06525
C1 C 0.81139 0.75 0.15897
C2 C 1.0055 0.75 -0.02033
C3 C 0.81904 0.75 -0.08055
C4 C 0.64582 0.75 -0.02298
loop_
_geom_bond_atom_site_label_1
_geom_bond_atom_site_label_2
_geom_bond_site_symmetry_1
_geom_bond_site_symmetry_2
F1 C3 1_555 1_555
O1 C1 1_555 1_555
O2 C2 1_555 1_555
N1 H1 1_555 1_555
N1 C1 1_555 1_555
N1 C4 1_555 1_555
N2 H2 1_555 1_555
N2 C1 1_555 1_555
N2 C2 1_555 1_555
H3 C4 1_555 1_555
C2 C3 1_555 1_555
C3 C4 1_555 1_555

#END

#######################################################################
#
#                 Cambridge Crystallographic Data Centre
#                                CCDC 
#
#######################################################################
#
# If this CIF has been generated from an entry in the Cambridge 
# Structural Database, then it will include bibliographic, chemical, 
# crystal, experimental, refinement or atomic coordinate data resulting 
# from the CCDC's data processing and validation procedures.
#
#######################################################################

data_CBZ01_PsiCrys
_symmetry_cell_setting           triclinic
_symmetry_space_group_name_H-M   'P -1'
_symmetry_Int_Tables_number      2
_space_group_name_Hall           '-P 1'
loop_
_symmetry_equiv_pos_site_id
_symmetry_equiv_pos_as_xyz
1 x,y,z
2 -x,-y,-z
_cell_length_a                   4.9428
_cell_length_b                   20.9366
_cell_length_c                   22.1819
_cell_angle_alpha                83.497
_cell_angle_beta                 88.838
_cell_angle_gamma                84.420
_cell_volume                     2269.83
loop_
_atom_site_label
_atom_site_type_symbol
_atom_site_fract_x
_atom_site_fract_y
_atom_site_fract_z
C1 C 0.87633 0.69625 -0.03442
C2 C 0.6605 0.73598 -0.06214
C3 C 0.62247 0.73888 -0.12445
C4 C 0.80261 0.70211 -0.15922
C5 C 1.01685 0.66228 -0.13157
C6 C 1.05516 0.65728 -0.06843
C7 C 1.2664 0.6107 -0.04064
C8 C 1.25271 0.57575 0.01432
C9 C 1.03054 0.57825 0.05827
C10 C 0.98049 0.52174 0.09584
C11 C 0.76672 0.52133 0.13749
C12 C 0.60097 0.57808 0.14404
C13 C 0.64739 0.6348 0.10776
C14 C 0.86024 0.63524 0.06535
C15 C 1.03584 0.74288 0.053
N1 N 1.05148 0.73904 0.11405
N2 N 0.91301 0.69405 0.02963
O1 O 1.12846 0.78716 0.01858
H1 H 0.51895 0.76301 -0.03397
H2 H 0.45045 0.76902 -0.14568
H3 H 0.77469 0.70401 -0.20802
H4 H 1.15676 0.63347 -0.15872
H5 H 1.44078 0.59887 -0.06974
H6 H 1.41799 0.53823 0.02616
H7 H 1.11168 0.47756 0.09125
H8 H 0.72783 0.4768 0.16532
H9 H 0.43394 0.57773 0.17671
H10 H 0.51779 0.67923 0.11197
H11 H 0.95928 0.70502 0.1408
H12 H 1.1821 0.76694 0.13282
C16 C 0.46077 0.5829 0.34888
C17 C 0.64706 0.62147 0.36901
C18 C 0.67065 0.6831 0.33967
C19 C 0.50571 0.70689 0.29019
C20 C 0.31884 0.66847 0.27056
C21 C 0.29565 0.60535 0.29835
C22 C 0.11416 0.56545 0.27239
C23 C 0.15099 0.50069 0.27105
C24 C 0.37572 0.45624 0.29589
C25 C 0.4528 0.40034 0.26748
C26 C 0.66679 0.35608 0.2889
C27 C 0.81099 0.36677 0.33978
C28 C 0.73906 0.42174 0.36872
C29 C 0.52159 0.46582 0.34774
C30 C 0.281 0.51364 0.43284
N3 N 0.26493 0.45316 0.46058
N4 N 0.437 0.51978 0.38009
O2 O 0.15894 0.56213 0.45264
H13 H 0.77855 0.60235 0.40684
H14 H 0.81974 0.71236 0.35527
H15 H 0.52398 0.75464 0.2662
H16 H 0.18834 0.68695 0.23228
H17 H -0.05713 0.59152 0.2469
H18 H 0.00692 0.47928 0.24467
H19 H 0.33928 0.39237 0.22779
H20 H 0.72143 0.31291 0.26633
H21 H 0.97952 0.33247 0.35653
H22 H 0.85114 0.43091 0.40813
H23 H 0.38888 0.41538 0.44831
H24 H 0.12641 0.44682 0.49562
C31 C 0.32776 0.11001 0.77269
C32 C 0.10456 0.15233 0.75237
C33 C 0.05292 0.16568 0.69051
C34 C 0.2255 0.137 0.64854
C35 C 0.4485 0.09521 0.66895
C36 C 0.50231 0.07966 0.73122
C37 C 0.72703 0.03196 0.74987
C38 C 0.74059 -0.01068 0.8006
C39 C 0.53326 -0.01866 0.84749
C40 C 0.50681 -0.08078 0.87743
C41 C 0.30048 -0.09201 0.91971
C42 C 0.11901 -0.04051 0.93447
C43 C 0.14459 0.02172 0.90663
C44 C 0.35066 0.03288 0.86376
C45 C 0.50184 0.1419 0.86563
N5 N 0.55388 0.12687 0.92556
N6 N 0.3808 0.09706 0.83645
O3 O 0.56231 0.19351 0.83697
H25 H -0.03135 0.17387 0.78528
H26 H -0.12345 0.19821 0.67513
H27 H 0.18561 0.14609 0.6001
H28 H 0.58526 0.07342 0.63631
H29 H 0.89232 0.02683 0.71677
H30 H 0.91433 -0.04709 0.80456
H31 H 0.65153 -0.12061 0.86639
H32 H 0.27635 -0.14056 0.94118
H33 H -0.04525 -0.04935 0.96686
H34 H 0.00247 0.06226 0.91689
H35 H 0.49578 0.08606 0.94895
H36 H 0.65746 0.15793 0.94722
C46 C 0.96542 0.17637 0.47373
C47 C 0.76101 0.1762 0.51796
C48 C 0.70007 0.22995 0.54918
C49 C 0.84515 0.28401 0.53671
C50 C 1.04736 0.2841 0.49223
C51 C 1.10763 0.23124 0.45867
C52 C 1.29882 0.23663 0.40808
C53 C 1.28579 0.21029 0.35527
C54 C 1.08761 0.16862 0.3382
C55 C 1.01997 0.17011 0.27665
C56 C 0.82919 0.13211 0.25795
C57 C 0.70427 0.08967 0.30041
C58 C 0.7693 0.08671 0.36151
C59 C 0.95894 0.1254 0.38051
C60 C 1.19968 0.06876 0.47083
N7 N 1.24898 0.01626 0.4405
N8 N 1.031 0.12011 0.44301
O4 O 1.30093 0.07191 0.5214
H37 H 0.64688 0.13416 0.52678
H38 H 0.53895 0.22964 0.58334
H39 H 0.79907 0.32657 0.56052
H40 H 1.16001 0.32627 0.48205
H41 H 1.45285 0.27021 0.41108
H42 H 1.43023 0.22459 0.31954
H43 H 1.12144 0.20181 0.24303
H44 H 0.77944 0.13486 0.21002
H45 H 0.55559 0.05955 0.28605
H46 H 0.67259 0.05424 0.39527
H47 H 1.15798 0.01416 0.40043
H48 H 1.40313 -0.01835 0.45567
loop_
_geom_bond_atom_site_label_1
_geom_bond_atom_site_label_2
_geom_bond_site_symmetry_1
_geom_bond_site_symmetry_2
C1 C2 1_555 1_555
C1 C6 1_555 1_555
C1 N2 1_555 1_555
C2 C3 1_555 1_555
C2 H1 1_555 1_555
C3 C4 1_555 1_555
C3 H2 1_555 1_555
C4 C5 1_555 1_555
C4 H3 1_555 1_555
C5 C6 1_555 1_555
C5 H4 1_555 1_555
C6 C7 1_555 1_555
C7 C8 1_555 1_555
C7 H5 1_555 1_555
C8 C9 1_555 1_555
C8 H6 1_555 1_555
C9 C10 1_555 1_555
C9 C14 1_555 1_555
C10 C11 1_555 1_555
C10 H7 1_555 1_555
C11 C12 1_555 1_555
C11 H8 1_555 1_555
C12 C13 1_555 1_555
C12 H9 1_555 1_555
C13 C14 1_555 1_555
C13 H10 1_555 1_555
C14 N2 1_555 1_555
C15 N1 1_555 1_555
C15 N2 1_555 1_555
C15 O1 1_555 1_555
N1 H11 1_555 1_555
N1 H12 1_555 1_555
C16 C17 1_555 1_555
C16 C21 1_555 1_555
C16 N4 1_555 1_555
C17 C18 1_555 1_555
C17 H13 1_555 1_555
C18 C19 1_555 1_555
C18 H14 1_555 1_555
C19 C20 1_555 1_555
C19 H15 1_555 1_555
C20 C21 1_555 1_555
C20 H16 1_555 1_555
C21 C22 1_555 1_555
C22 C23 1_555 1_555
C22 H17 1_555 1_555
C23 C24 1_555 1_555
C23 H18 1_555 1_555
C24 C25 1_555 1_555
C24 C29 1_555 1_555
C25 C26 1_555 1_555
C25 H19 1_555 1_555
C26 C27 1_555 1_555
C26 H20 1_555 1_555
C27 C28 1_555 1_555
C27 H21 1_555 1_555
C28 C29 1_555 1_555
C28 H22 1_555 1_555
C29 N4 1_555 1_555
C30 N3 1_555 1_555
C30 N4 1_555 1_555
C30 O2 1_555 1_555
N3 H23 1_555 1_555
N3 H24 1_555 1_555
C31 C32 1_555 1_555
C31 C36 1_555 1_555
C31 N6 1_555 1_555
C32 C33 1_555 1_555
C32 H25 1_555 1_555
C33 C34 1_555 1_555
C33 H26 1_555 1_555
C34 C35 1_555 1_555
C34 H27 1_555 1_555
C35 C36 1_555 1_555
C35 H28 1_555 1_555
C36 C37 1_555 1_555
C37 C38 1_555 1_555
C37 H29 1_555 1_555
C38 C39 1_555 1_555
C38 H30 1_555 1_555
C39 C40 1_555 1_555
C39 C44 1_555 1_555
C40 C41 1_555 1_555
C40 H31 1_555 1_555
C41 C42 1_555 1_555
C41 H32 1_555 1_555
C42 C43 1_555 1_555
C42 H33 1_555 1_555
C43 C44 1_555 1_555
C43 H34 1_555 1_555
C44 N6 1_555 1_555
C45 N5 1_555 1_555
C45 N6 1_555 1_555
C45 O3 1_555 1_555
N5 H35 1_555 1_555
N5 H36 1_555 1_555
C46 C47 1_555 1_555
C46 C51 1_555 1_555
C46 N8 1_555 1_555
C47 C48 1_555 1_555
C47 H37 1_555 1_555
C48 C49 1_555 1_555
C48 H38 1_555 1_555
C49 C50 1_555 1_555
C49 H39 1_555 1_555
C50 C51 1_555 1_555
C50 H40 1_555 1_555
C51 C52 1_555 1_555
C52 C53 1_555 1_555
C52 H41 1_555 1_555
C53 C54 1_555 1_555
C53 H42 1_555 1_555
C54 C55 1_555 1_555
C54 C59 1_555 1_555
C55 C56 1_555 1_555
C55 H43 1_555 1_555
C56 C57 1_555 1_555
C56 H44 1_555 1_555
C57 C58 1_555 1_555
C57 H45 1_555 1_555
C58 C59 1_555 1_555
C58 H46 1_555 1_555
C59 N8 1_555 1_555
C60 N7 1_555 1_555
C60 N8 1_555 1_555
C60 O4 1_555 1_555
N7 H47 1_555 1_555
N7 H48 1_555 1_555

#END

#######################################################################
#
#                 Cambridge Crystallographic Data Centre
#                                CCDC 
#
#######################################################################
#
# If this CIF has been generated from an entry in the Cambridge 
# Structural Database, then it will include bibliographic, chemical, 
# crystal, experimental, refinement or atomic coordinate data resulting 
# from the CCDC's data processing and validation procedures.
#
#######################################################################

data_CBZ02_PsiCrys
_symmetry_cell_setting           rhombohedral
_symmetry_space_group_name_H-M   'R -3'
_symmetry_Int_Tables_number      148
_space_group_name_Hall           '-R 3'
loop_
_symmetry_equiv_pos_site_id
_symmetry_equiv_pos_as_xyz
1 x,y,z
2 -y,x-y,z
3 -x+y,-x,z
4 2/3+x,1/3+y,1/3+z
5 2/3-y,1/3+x-y,1/3+z
6 2/3-x+y,1/3-x,1/3+z
7 1/3+x,2/3+y,2/3+z
8 1/3-y,2/3+x-y,2/3+z
9 1/3-x+y,2/3-x,2/3+z
10 -x,-y,-z
11 y,-x+y,-z
12 x-y,x,-z
13 2/3-x,1/3-y,1/3-z
14 2/3+y,1/3-x+y,1/3-z
15 2/3+x-y,1/3+x,1/3-z
16 1/3-x,2/3-y,2/3-z
17 1/3+y,2/3-x+y,2/3-z
18 1/3+x-y,2/3+x,2/3-z
_cell_length_a                   35.5688
_cell_length_b                   35.5688
_cell_length_c                   4.9479
_cell_angle_alpha                90
_cell_angle_beta                 90
_cell_angle_gamma                120
_cell_volume                     5421.13
loop_
_atom_site_label
_atom_site_type_symbol
_atom_site_fract_x
_atom_site_fract_y
_atom_site_fract_z
C1 C 0.22023 0.09032 0.17768
C2 C 0.21942 0.11732 -0.02467
C3 C 0.18162 0.11866 -0.07666
C4 C 0.14416 0.09252 0.0735
C5 C 0.1449 0.06571 0.27544
C6 C 0.18261 0.0635 0.33093
C7 C 0.18122 0.03413 0.54027
C8 C 0.20395 0.01292 0.5499
C9 C 0.23452 0.01435 0.34958
C10 C 0.23773 -0.02299 0.30366
C11 C 0.26384 -0.02455 0.10019
C12 C 0.28824 0.01204 -0.06041
C13 C 0.28658 0.04982 -0.01496
C14 C 0.26029 0.05118 0.18918
C15 C 0.29278 0.12318 0.38967
N1 N 0.29091 0.1598 0.42964
N2 N 0.25971 0.09063 0.2376
O1 O 0.32232 0.11808 0.48673
H1 H 0.24876 0.13718 -0.1417
H2 H 0.18123 0.13973 -0.23476
H3 H 0.11451 0.09348 0.03301
H4 H 0.1159 0.04573 0.39595
H5 H 0.15664 0.02615 0.69594
H6 H 0.19598 -0.01056 0.71322
H7 H 0.21886 -0.05135 0.43024
H8 H 0.26439 -0.05451 0.06618
H9 H 0.30849 0.01116 -0.22231
H10 H 0.30501 0.07822 -0.14185
H11 H 0.26922 0.16507 0.32898
H12 H 0.3121 0.18212 0.56731
loop_
_geom_bond_atom_site_label_1
_geom_bond_atom_site_label_2
_geom_bond_site_symmetry_1
_geom_bond_site_symmetry_2
C1 C2 1_555 1_555
C1 C6 1_555 1_555
C1 N2 1_555 1_555
C2 C3 1_555 1_555
C2 H1 1_555 1_555
C3 C4 1_555 1_555
C3 H2 1_555 1_555
C4 C5 1_555 1_555
C4 H3 1_555 1_555
C5 C6 1_555 1_555
C5 H4 1_555 1_555
C6 C7 1_555 1_555
C7 C8 1_555 1_555
C7 H5 1_555 1_555
C8 C9 1_555 1_555
C8 H6 1_555 1_555
C9 C10 1_555 1_555
C9 C14 1_555 1_555
C10 C11 1_555 1_555
C10 H7 1_555 1_555
C11 C12 1_555 1_555
C11 H8 1_555 1_555
C12 C13 1_555 1_555
C12 H9 1_555 1_555
C13 C14 1_555 1_555
C13 H10 1_555 1_555
C14 N2 1_555 1_555
C15 N1 1_555 1_555
C15 N2 1_555 1_555
C15 O1 1_555 1_555
N1 H11 1_555 1_555
N1 H12 1_555 1_555

#END

#######################################################################
#
#                 Cambridge Crystallographic Data Centre
#                                CCDC 
#
#######################################################################
#
# If this CIF has been generated from an entry in the Cambridge 
# Structural Database, then it will include bibliographic, chemical, 
# crystal, experimental, refinement or atomic coordinate data resulting 
# from the CCDC's data processing and validation procedures.
#
#######################################################################

data_CBZ03_PsiCrys
_symmetry_cell_setting           monoclinic
_symmetry_space_group_name_H-M   'P 21/c'
_symmetry_Int_Tables_number      14
_space_group_name_Hall           '-P 2ybc'
loop_
_symmetry_equiv_pos_site_id
_symmetry_equiv_pos_as_xyz
1 x,y,z
2 -x,1/2+y,1/2-z
3 -x,-y,-z
4 x,1/2-y,1/2+z
_cell_length_a                   7.4630
_cell_length_b                   10.9303
_cell_length_c                   15.2302
_cell_angle_alpha                90
_cell_angle_beta                 116.598
_cell_angle_gamma                90
_cell_volume                     1110.89
loop_
_atom_site_label
_atom_site_type_symbol
_atom_site_fract_x
_atom_site_fract_y
_atom_site_fract_z
C1 C 0.14924 0.31485 0.49728
C2 C 0.27872 0.36287 0.58904
C3 C 0.20661 0.39653 0.65548
C4 C 0.00263 0.38475 0.62883
C5 C -0.12698 0.34018 0.53685
C6 C -0.05815 0.30502 0.46833
C7 C -0.20152 0.26418 0.3714
C8 C -0.18689 0.27851 0.28649
C9 C -0.02454 0.33404 0.27258
C10 C -0.07117 0.39449 0.1833
C11 C 0.07458 0.45384 0.1663
C12 C 0.27331 0.45328 0.23883
C13 C 0.32367 0.39323 0.32739
C14 C 0.17765 0.33236 0.34423
C15 C 0.34257 0.16154 0.45686
N1 N 0.35966 0.10032 0.53767
N2 N 0.23095 0.26897 0.43469
O1 O 0.422 0.12435 0.40496
H1 H 0.43766 0.37011 0.60822
H2 H 0.30724 0.42863 0.72883
H3 H -0.054 0.40878 0.68104
H4 H -0.28587 0.3302 0.51698
H5 H -0.34199 0.2277 0.36656
H6 H -0.31884 0.25482 0.21867
H7 H -0.22636 0.39508 0.12732
H8 H 0.03299 0.50192 0.09724
H9 H 0.38902 0.50039 0.22685
H10 H 0.47787 0.39311 0.3841
H11 H 0.29095 0.13112 0.57763
H12 H 0.43758 0.01872 0.55702
loop_
_geom_bond_atom_site_label_1
_geom_bond_atom_site_label_2
_geom_bond_site_symmetry_1
_geom_bond_site_symmetry_2
C1 C2 1_555 1_555
C1 C6 1_555 1_555
C1 N2 1_555 1_555
C2 C3 1_555 1_555
C2 H1 1_555 1_555
C3 C4 1_555 1_555
C3 H2 1_555 1_555
C4 C5 1_555 1_555
C4 H3 1_555 1_555
C5 C6 1_555 1_555
C5 H4 1_555 1_555
C6 C7 1_555 1_555
C7 C8 1_555 1_555
C7 H5 1_555 1_555
C8 C9 1_555 1_555
C8 H6 1_555 1_555
C9 C10 1_555 1_555
C9 C14 1_555 1_555
C10 C11 1_555 1_555
C10 H7 1_555 1_555
C11 C12 1_555 1_555
C11 H8 1_555 1_555
C12 C13 1_555 1_555
C12 H9 1_555 1_555
C13 C14 1_555 1_555
C13 H10 1_555 1_555
C14 N2 1_555 1_555
C15 N1 1_555 1_555
C15 N2 1_555 1_555
C15 O1 1_555 1_555
N1 H11 1_555 1_555
N1 H12 1_555 1_555

#END

#######################################################################
#
#                 Cambridge Crystallographic Data Centre
#                                CCDC 
#
#######################################################################
#
# If this CIF has been generated from an entry in the Cambridge 
# Structural Database, then it will include bibliographic, chemical, 
# crystal, experimental, refinement or atomic coordinate data resulting 
# from the CCDC's data processing and validation procedures.
#
#######################################################################

data_CBZ04_PsiCrys
_symmetry_cell_setting           monoclinic
_symmetry_space_group_name_H-M   'C 2/c'
_symmetry_Int_Tables_number      15
_space_group_name_Hall           '-C 2yn'
loop_
_symmetry_equiv_pos_site_id
_symmetry_equiv_pos_as_xyz
1 x,y,z
2 -x,y,1/2-z
3 1/2+x,1/2+y,z
4 1/2-x,1/2+y,1/2-z
5 -x,-y,-z
6 x,-y,1/2+z
7 1/2-x,1/2-y,-z
8 1/2+x,1/2-y,1/2+z
_cell_length_a                   26.4420
_cell_length_b                   6.7744
_cell_length_c                   25.4519
_cell_angle_alpha                90
_cell_angle_beta                 149.086
_cell_angle_gamma                90
_cell_volume                     2342.28
loop_
_atom_site_label
_atom_site_type_symbol
_atom_site_fract_x
_atom_site_fract_y
_atom_site_fract_z
C1 C 0.46479 0.37249 0.61638
C2 C 0.4344 0.18363 0.60442
C3 C 0.50169 0.05044 0.68541
C4 C 0.60024 0.10546 0.77901
C5 C 0.63119 0.29081 0.79003
C6 C 0.56495 0.42804 0.70881
C7 C 0.60277 0.61322 0.72227
C8 C 0.56455 0.72325 0.64866
C9 C 0.47726 0.68688 0.53955
C10 C 0.47431 0.7587 0.48503
C11 C 0.39391 0.72484 0.38103
C12 C 0.31488 0.61186 0.32868
C13 C 0.31615 0.53838 0.38091
C14 C 0.39522 0.57931 0.48466
C15 C 0.33985 0.62336 0.52552
N1 N 0.35168 0.57417 0.58727
N2 N 0.3929 0.51476 0.53618
O1 O 0.28476 0.76108 0.46215
H1 H 0.35719 0.1424 0.53193
H2 H 0.47718 -0.09495 0.6761
H3 H 0.65268 0.00147 0.84251
H4 H 0.70847 0.33297 0.86208
H5 H 0.67418 0.65866 0.80148
H6 H 0.60864 0.84843 0.67487
H7 H 0.53768 0.83964 0.52655
H8 H 0.39398 0.78213 0.34114
H9 H 0.2528 0.58053 0.24755
H10 H 0.25471 0.45228 0.34127
H11 H 0.39043 0.45255 0.63222
H12 H 0.30336 0.63471 0.57109
loop_
_geom_bond_atom_site_label_1
_geom_bond_atom_site_label_2
_geom_bond_site_symmetry_1
_geom_bond_site_symmetry_2
C1 C2 1_555 1_555
C1 C6 1_555 1_555
C1 N2 1_555 1_555
C2 C3 1_555 1_555
C2 H1 1_555 1_555
C3 C4 1_555 1_555
C3 H2 1_555 1_555
C4 C5 1_555 1_555
C4 H3 1_555 1_555
C5 C6 1_555 1_555
C5 H4 1_555 1_555
C6 C7 1_555 1_555
C7 C8 1_555 1_555
C7 H5 1_555 1_555
C8 C9 1_555 1_555
C8 H6 1_555 1_555
C9 C10 1_555 1_555
C9 C14 1_555 1_555
C10 C11 1_555 1_555
C10 H7 1_555 1_555
C11 C12 1_555 1_555
C11 H8 1_555 1_555
C12 C13 1_555 1_555
C12 H9 1_555 1_555
C13 C14 1_555 1_555
C13 H10 1_555 1_555
C14 N2 1_555 1_555
C15 N1 1_555 1_555
C15 N2 1_555 1_555
C15 O1 1_555 1_555
N1 H11 1_555 1_555
N1 H12 1_555 1_555

#END

#######################################################################
#
#                 Cambridge Crystallographic Data Centre
#                                CCDC 
#
#######################################################################
#
# If this CIF has been generated from an entry in the Cambridge 
# Structural Database, then it will include bibliographic, chemical, 
# crystal, experimental, refinement or atomic coordinate data resulting 
# from the CCDC's data processing and validation procedures.
#
#######################################################################

data_CBZ05_PsiCrys
_symmetry_cell_setting           orthorhombic
_symmetry_space_group_name_H-M   'P b c a'
_symmetry_Int_Tables_number      61
_space_group_name_Hall           '-P 2ac 2ab'
loop_
_symmetry_equiv_pos_site_id
_symmetry_equiv_pos_as_xyz
1 x,y,z
2 1/2-x,-y,1/2+z
3 1/2+x,1/2-y,-z
4 -x,1/2+y,1/2-z
5 -x,-y,-z
6 1/2+x,y,1/2-z
7 1/2-x,1/2+y,z
8 x,1/2-y,1/2+z
_cell_length_a                   9.2140
_cell_length_b                   10.0078
_cell_length_c                   24.8053
_cell_angle_alpha                90
_cell_angle_beta                 90
_cell_angle_gamma                90
_cell_volume                     2287.34
loop_
_atom_site_label
_atom_site_type_symbol
_atom_site_fract_x
_atom_site_fract_y
_atom_site_fract_z
C1 C 0.70309 0.10894 0.09479
C2 C 0.78961 0.0204 0.06535
C3 C 0.9399 0.02138 0.07241
C4 C 1.00383 0.11205 0.10811
C5 C 0.91716 0.19785 0.13811
C6 C 0.76526 0.19575 0.13322
C7 C 0.67941 0.27513 0.17042
C8 C 0.54983 0.24106 0.19218
C9 C 0.45887 0.12683 0.17906
C10 C 0.36 0.0785 0.21787
C11 C 0.26593 -0.02608 0.20638
C12 C 0.26871 -0.08677 0.15565
C13 C 0.36482 -0.04089 0.11664
C14 C 0.45823 0.06533 0.12774
C15 C 0.48734 0.17425 0.04081
N1 N 0.57943 0.21703 0.00182
N2 N 0.54966 0.11508 0.08594
O1 O 0.35323 0.18598 0.0366
H1 H 0.73869 -0.04698 0.0364
H2 H 1.00796 -0.04744 0.04971
H3 H 1.12131 0.11565 0.11229
H4 H 0.967 0.2674 0.16639
H5 H 0.73357 0.36326 0.18672
H6 H 0.51117 0.30329 0.22538
H7 H 0.35698 0.12594 0.25736
H8 H 0.18794 -0.05851 0.23667
H9 H 0.19447 -0.16761 0.14573
H10 H 0.36644 -0.08514 0.07659
H11 H 0.68931 0.22565 0.00547
H12 H 0.53325 0.27259 -0.02779
loop_
_geom_bond_atom_site_label_1
_geom_bond_atom_site_label_2
_geom_bond_site_symmetry_1
_geom_bond_site_symmetry_2
C1 C2 1_555 1_555
C1 C6 1_555 1_555
C1 N2 1_555 1_555
C2 C3 1_555 1_555
C2 H1 1_555 1_555
C3 C4 1_555 1_555
C3 H2 1_555 1_555
C4 C5 1_555 1_555
C4 H3 1_555 1_555
C5 C6 1_555 1_555
C5 H4 1_555 1_555
C6 C7 1_555 1_555
C7 C8 1_555 1_555
C7 H5 1_555 1_555
C8 C9 1_555 1_555
C8 H6 1_555 1_555
C9 C10 1_555 1_555
C9 C14 1_555 1_555
C10 C11 1_555 1_555
C10 H7 1_555 1_555
C11 C12 1_555 1_555
C11 H8 1_555 1_555
C12 C13 1_555 1_555
C12 H9 1_555 1_555
C13 C14 1_555 1_555
C13 H10 1_555 1_555
C14 N2 1_555 1_555
C15 N1 1_555 1_555
C15 N2 1_555 1_555
C15 O1 1_555 1_555
N1 H11 1_555 1_555
N1 H12 1_555 1_555

#END

#######################################################################
#
#                 Cambridge Crystallographic Data Centre
#                                CCDC 
#
#######################################################################
#
# If this CIF has been generated from an entry in the Cambridge 
# Structural Database, then it will include bibliographic, chemical, 
# crystal, experimental, refinement or atomic coordinate data resulting 
# from the CCDC's data processing and validation procedures.
#
#######################################################################

data_CBZ06_PsiCrys
_symmetry_cell_setting           monoclinic
_symmetry_space_group_name_H-M   'P 21/c'
_symmetry_Int_Tables_number      14
_space_group_name_Hall           '-P 2ybc'
loop_
_symmetry_equiv_pos_site_id
_symmetry_equiv_pos_as_xyz
1 x,y,z
2 -x,1/2+y,1/2-z
3 -x,-y,-z
4 x,1/2-y,1/2+z
_cell_length_a                   10.0045
_cell_length_b                   8.5646
_cell_length_c                   13.4240
_cell_angle_alpha                90
_cell_angle_beta                 90.395
_cell_angle_gamma                90
_cell_volume                     1150.2
loop_
_atom_site_label
_atom_site_type_symbol
_atom_site_fract_x
_atom_site_fract_y
_atom_site_fract_z
C1 C 0.77709 0.32191 0.12634
C2 C 0.73245 0.21271 0.19593
C3 C 0.7398 0.05354 0.17584
C4 C 0.79355 0.00265 0.08554
C5 C 0.83756 0.11084 0.01602
C6 C 0.82861 0.2727 0.03376
C7 C 0.86964 0.38005 -0.04397
C8 C 0.82081 0.52469 -0.06241
C9 C 0.71474 0.60532 -0.01011
C10 C 0.63529 0.71255 -0.06374
C11 C 0.52934 0.78915 -0.01903
C12 C 0.49939 0.75951 0.08064
C13 C 0.577 0.65513 0.13562
C14 C 0.68599 0.58122 0.09151
C15 C 0.86069 0.55334 0.21779
N1 N 0.94687 0.45583 0.26627
N2 N 0.77296 0.48458 0.15017
O1 O 0.85879 0.69616 0.23474
H1 H 0.69458 0.25405 0.26695
H2 H 0.70585 -0.03147 0.23028
H3 H 0.80187 -0.1218 0.07079
H4 H 0.87799 0.07158 -0.05492
H5 H 0.94116 0.33258 -0.09699
H6 H 0.85652 0.58476 -0.12873
H7 H 0.66053 0.73555 -0.1413
H8 H 0.47001 0.87291 -0.06118
H9 H 0.41648 0.82099 0.11518
H10 H 0.55611 0.63281 0.21392
H11 H 0.97194 0.34731 0.24145
H12 H 1.02068 0.51054 0.30503
loop_
_geom_bond_atom_site_label_1
_geom_bond_atom_site_label_2
_geom_bond_site_symmetry_1
_geom_bond_site_symmetry_2
C1 C2 1_555 1_555
C1 C6 1_555 1_555
C1 N2 1_555 1_555
C2 C3 1_555 1_555
C2 H1 1_555 1_555
C3 C4 1_555 1_555
C3 H2 1_555 1_555
C4 C5 1_555 1_555
C4 H3 1_555 1_555
C5 C6 1_555 1_555
C5 H4 1_555 1_555
C6 C7 1_555 1_555
C7 C8 1_555 1_555
C7 H5 1_555 1_555
C8 C9 1_555 1_555
C8 H6 1_555 1_555
C9 C10 1_555 1_555
C9 C14 1_555 1_555
C10 C11 1_555 1_555
C10 H7 1_555 1_555
C11 C12 1_555 1_555
C11 H8 1_555 1_555
C12 C13 1_555 1_555
C12 H9 1_555 1_555
C13 C14 1_555 1_555
C13 H10 1_555 1_555
C14 N2 1_555 1_555
C15 N1 1_555 1_555
C15 N2 1_555 1_555
C15 O1 1_555 1_555
N1 H11 1_555 1_555
N1 H12 1_555 1_555

#END

#######################################################################
#
#                 Cambridge Crystallographic Data Centre
#                                CCDC 
#
#######################################################################
#
# If this CIF has been generated from an entry in the Cambridge 
# Structural Database, then it will include bibliographic, chemical, 
# crystal, experimental, refinement or atomic coordinate data resulting 
# from the CCDC's data processing and validation procedures.
#
#######################################################################

data_CBZ07_PsiCrys
_symmetry_cell_setting           orthorhombic
_symmetry_space_group_name_H-M   'P 21 21 21'
_symmetry_Int_Tables_number      19
_space_group_name_Hall           'P 2ac 2ab'
loop_
_symmetry_equiv_pos_site_id
_symmetry_equiv_pos_as_xyz
1 x,y,z
2 1/2-x,-y,1/2+z
3 1/2+x,1/2-y,-z
4 -x,1/2+y,1/2-z
_cell_length_a                   7.2123
_cell_length_b                   7.6214
_cell_length_c                   21.5501
_cell_angle_alpha                90
_cell_angle_beta                 90
_cell_angle_gamma                90
_cell_volume                     1184.56
loop_
_atom_site_label
_atom_site_type_symbol
_atom_site_fract_x
_atom_site_fract_y
_atom_site_fract_z
C1 C 0.6995 0.3847 0.08061
C2 C 0.55028 0.38254 0.03906
C3 C 0.56206 0.47207 -0.01711
C4 C 0.72524 0.56129 -0.03249
C5 C 0.87441 0.56178 0.00821
C6 C 0.86612 0.47316 0.06557
C7 C 1.02632 0.47712 0.10626
C8 C 1.07728 0.35778 0.14962
C9 C 0.98939 0.19144 0.16358
C10 C 1.10114 0.05211 0.18451
C11 C 1.02801 -0.11457 0.19308
C12 C 0.84025 -0.1453 0.18179
C13 C 0.72533 -0.00834 0.16289
C14 C 0.79852 0.15938 0.15474
C15 C 0.58348 0.38352 0.18861
N1 N 0.49662 0.53768 0.17543
N2 N 0.67886 0.30379 0.14011
O1 O 0.57568 0.31492 0.24085
H1 H 0.42392 0.31301 0.052
H2 H 0.4445 0.47293 -0.04874
H3 H 0.73493 0.62963 -0.07675
H4 H 1.00165 0.63118 -0.00388
H5 H 1.12287 0.58481 0.09776
H6 H 1.20953 0.38081 0.17267
H7 H 1.24792 0.07621 0.19319
H8 H 1.11731 -0.21997 0.20938
H9 H 0.78278 -0.27519 0.18969
H10 H 0.57695 -0.02872 0.15689
H11 H 0.52559 0.59913 0.13486
H12 H 0.45644 0.61534 0.212
loop_
_geom_bond_atom_site_label_1
_geom_bond_atom_site_label_2
_geom_bond_site_symmetry_1
_geom_bond_site_symmetry_2
C1 C2 1_555 1_555
C1 C6 1_555 1_555
C1 N2 1_555 1_555
C2 C3 1_555 1_555
C2 H1 1_555 1_555
C3 C4 1_555 1_555
C3 H2 1_555 1_555
C4 C5 1_555 1_555
C4 H3 1_555 1_555
C5 C6 1_555 1_555
C5 H4 1_555 1_555
C6 C7 1_555 1_555
C7 C8 1_555 1_555
C7 H5 1_555 1_555
C8 C9 1_555 1_555
C8 H6 1_555 1_555
C9 C10 1_555 1_555
C9 C14 1_555 1_555
C10 C11 1_555 1_555
C10 H7 1_555 1_555
C11 C12 1_555 1_555
C11 H8 1_555 1_555
C12 C13 1_555 1_555
C12 H9 1_555 1_555
C13 C14 1_555 1_555
C13 H10 1_555 1_555
C14 N2 1_555 1_555
C15 N1 1_555 1_555
C15 N2 1_555 1_555
C15 O1 1_555 1_555
N1 H11 1_555 1_555
N1 H12 1_555 1_555

#END

#######################################################################
#
#                 Cambridge Crystallographic Data Centre
#                                CCDC 
#
#######################################################################
#
# If this CIF has been generated from an entry in the Cambridge 
# Structural Database, then it will include bibliographic, chemical, 
# crystal, experimental, refinement or atomic coordinate data resulting 
# from the CCDC's data processing and validation procedures.
#
#######################################################################

data_CBZ08_PsiCrys
_symmetry_cell_setting           monoclinic
_symmetry_space_group_name_H-M   'P 21/c'
_symmetry_Int_Tables_number      14
_space_group_name_Hall           '-P 2ybc'
loop_
_symmetry_equiv_pos_site_id
_symmetry_equiv_pos_as_xyz
1 x,y,z
2 -x,1/2+y,1/2-z
3 -x,-y,-z
4 x,1/2-y,1/2+z
_cell_length_a                   5.0248
_cell_length_b                   9.2525
_cell_length_c                   25.0089
_cell_angle_alpha                90
_cell_angle_beta                 100.449
_cell_angle_gamma                90
_cell_volume                     1143.43
loop_
_atom_site_label
_atom_site_type_symbol
_atom_site_fract_x
_atom_site_fract_y
_atom_site_fract_z
C1 C 0.13811 0.42891 0.1521
C2 C -0.01499 0.34312 0.1811
C3 C -0.01426 0.19311 0.17547
C4 C 0.14473 0.12847 0.14162
C5 C 0.29271 0.2143 0.11206
C6 C 0.28541 0.36584 0.11508
C7 C 0.417 0.45025 0.07858
C8 C 0.34007 0.58146 0.05727
C9 C 0.12499 0.67498 0.06872
C10 C 0.00848 0.77551 0.02892
C11 C -0.19318 0.87007 0.03806
C12 C -0.2843 0.86651 0.08763
C13 C -0.1716 0.76923 0.12782
C14 C 0.03292 0.67525 0.11884
C15 C 0.33072 0.64087 0.20577
N1 N 0.46132 0.547 0.24311
N2 N 0.15718 0.58155 0.16151
O1 O 0.36258 0.77402 0.21048
H1 H -0.13049 0.3942 0.2088
H2 H -0.13406 0.12643 0.19807
H3 H 0.15285 0.01114 0.13876
H4 H 0.41588 0.16532 0.08526
H5 H 0.57961 0.3952 0.0631
H6 H 0.44682 0.62178 0.02604
H7 H 0.07934 0.77795 -0.00979
H8 H -0.27747 0.94739 0.00665
H9 H -0.44322 0.93915 0.09539
H10 H -0.24101 0.76695 0.1666
H11 H 0.44927 0.43705 0.24219
H12 H 0.59489 0.59131 0.27401
loop_
_geom_bond_atom_site_label_1
_geom_bond_atom_site_label_2
_geom_bond_site_symmetry_1
_geom_bond_site_symmetry_2
C1 C2 1_555 1_555
C1 C6 1_555 1_555
C1 N2 1_555 1_555
C2 C3 1_555 1_555
C2 H1 1_555 1_555
C3 C4 1_555 1_555
C3 H2 1_555 1_555
C4 C5 1_555 1_555
C4 H3 1_555 1_555
C5 C6 1_555 1_555
C5 H4 1_555 1_555
C6 C7 1_555 1_555
C7 C8 1_555 1_555
C7 H5 1_555 1_555
C8 C9 1_555 1_555
C8 H6 1_555 1_555
C9 C10 1_555 1_555
C9 C14 1_555 1_555
C10 C11 1_555 1_555
C10 H7 1_555 1_555
C11 C12 1_555 1_555
C11 H8 1_555 1_555
C12 C13 1_555 1_555
C12 H9 1_555 1_555
C13 C14 1_555 1_555
C13 H10 1_555 1_555
C14 N2 1_555 1_555
C15 N1 1_555 1_555
C15 N2 1_555 1_555
C15 O1 1_555 1_555
N1 H11 1_555 1_555
N1 H12 1_555 1_555

#END

#######################################################################
#
#                 Cambridge Crystallographic Data Centre
#                                CCDC 
#
#######################################################################
#
# If this CIF has been generated from an entry in the Cambridge 
# Structural Database, then it will include bibliographic, chemical, 
# crystal, experimental, refinement or atomic coordinate data resulting 
# from the CCDC's data processing and validation procedures.
#
#######################################################################

data_CBZ09_PsiCrys
_symmetry_cell_setting           monoclinic
_symmetry_space_group_name_H-M   'P 21/c'
_symmetry_Int_Tables_number      14
_space_group_name_Hall           '-P 2ybc'
loop_
_symmetry_equiv_pos_site_id
_symmetry_equiv_pos_as_xyz
1 x,y,z
2 -x,1/2+y,1/2-z
3 -x,-y,-z
4 x,1/2-y,1/2+z
_cell_length_a                   13.2580
_cell_length_b                   4.9856
_cell_length_c                   18.7253
_cell_angle_alpha                90
_cell_angle_beta                 112.771
_cell_angle_gamma                90
_cell_volume                     1141.26
loop_
_atom_site_label
_atom_site_type_symbol
_atom_site_fract_x
_atom_site_fract_y
_atom_site_fract_z
C1 C 0.27361 -0.01851 0.53737
C2 C 0.26739 -0.22437 0.586
C3 C 0.35811 -0.29073 0.65211
C4 C 0.45667 -0.15471 0.66887
C5 C 0.46332 0.04981 0.62042
C6 C 0.37237 0.12344 0.55355
C7 C 0.38249 0.34362 0.50584
C8 C 0.32707 0.38191 0.42884
C9 C 0.24766 0.20302 0.37471
C10 C 0.23895 0.19097 0.29742
C11 C 0.17065 0.00538 0.24591
C12 C 0.10941 -0.17365 0.27025
C13 C 0.11443 -0.16038 0.34584
C14 C 0.18054 0.03096 0.39692
C15 C 0.09636 0.21552 0.48052
N1 N 0.09593 0.23616 0.55247
N2 N 0.17795 0.05841 0.4725
O1 O 0.02811 0.33392 0.42359
H1 H 0.19059 -0.33224 0.5713
H2 H 0.35216 -0.45095 0.68973
H3 H 0.52816 -0.20989 0.71989
H4 H 0.54044 0.1562 0.63405
H5 H 0.44641 0.48854 0.53606
H6 H 0.35041 0.5549 0.40285
H7 H 0.28717 0.33088 0.27868
H8 H 0.16407 -0.00252 0.18625
H9 H 0.05586 -0.31807 0.2296
H10 H 0.06731 -0.29912 0.36562
H11 H 0.14268 0.1158 0.59623
H12 H 0.04294 0.37163 0.56092
loop_
_geom_bond_atom_site_label_1
_geom_bond_atom_site_label_2
_geom_bond_site_symmetry_1
_geom_bond_site_symmetry_2
C1 C2 1_555 1_555
C1 C6 1_555 1_555
C1 N2 1_555 1_555
C2 C3 1_555 1_555
C2 H1 1_555 1_555
C3 C4 1_555 1_555
C3 H2 1_555 1_555
C4 C5 1_555 1_555
C4 H3 1_555 1_555
C5 C6 1_555 1_555
C5 H4 1_555 1_555
C6 C7 1_555 1_555
C7 C8 1_555 1_555
C7 H5 1_555 1_555
C8 C9 1_555 1_555
C8 H6 1_555 1_555
C9 C10 1_555 1_555
C9 C14 1_555 1_555
C10 C11 1_555 1_555
C10 H7 1_555 1_555
C11 C12 1_555 1_555
C11 H8 1_555 1_555
C12 C13 1_555 1_555
C12 H9 1_555 1_555
C13 C14 1_555 1_555
C13 H10 1_555 1_555
C14 N2 1_555 1_555
C15 N1 1_555 1_555
C15 N2 1_555 1_555
C15 O1 1_555 1_555
N1 H11 1_555 1_555
N1 H12 1_555 1_555

#END

#######################################################################
#
#                 Cambridge Crystallographic Data Centre
#                                CCDC 
#
#######################################################################
#
# If this CIF has been generated from an entry in the Cambridge 
# Structural Database, then it will include bibliographic, chemical, 
# crystal, experimental, refinement or atomic coordinate data resulting 
# from the CCDC's data processing and validation procedures.
#
#######################################################################

data_DHC01_PsiCrys
_symmetry_cell_setting           monoclinic
_symmetry_space_group_name_H-M   'P 21/c'
_symmetry_Int_Tables_number      14
_space_group_name_Hall           '-P 2ybc'
loop_
_symmetry_equiv_pos_site_id
_symmetry_equiv_pos_as_xyz
1 x,y,z
2 -x,1/2+y,1/2-z
3 -x,-y,-z
4 x,1/2-y,1/2+z
_cell_length_a                   5.2853
_cell_length_b                   9.1882
_cell_length_c                   24.0823
_cell_angle_alpha                90
_cell_angle_beta                 96.650
_cell_angle_gamma                90
_cell_volume                     1161.63
loop_
_atom_site_label
_atom_site_type_symbol
_atom_site_fract_x
_atom_site_fract_y
_atom_site_fract_z
C1 C 0.06243 0.69896 0.12425
C2 C -0.12759 0.79382 0.1385
C3 C -0.25842 0.8838 0.09864
C4 C -0.19775 0.88023 0.04373
C5 C -0.00952 0.78583 0.02966
C6 C 0.12479 0.69301 0.06907
C7 C 0.32278 0.59429 0.04791
C8 C 0.49282 0.50252 0.09043
C9 C 0.33858 0.39644 0.11937
C10 C 0.33709 0.24722 0.10863
C11 C 0.1754 0.15459 0.13394
C12 C 0.01381 0.2108 0.17066
C13 C 0.01582 0.35967 0.18258
C14 C 0.17765 0.45132 0.15687
C15 C 0.34011 0.66756 0.21106
N1 N 0.46482 0.57477 0.24829
N2 N 0.18192 0.60542 0.16716
O1 O 0.363 0.80206 0.21539
H1 H -0.17415 0.7947 0.18137
H2 H -0.40768 0.95457 0.11075
H3 H -0.2954 0.95096 0.01179
H4 H 0.03634 0.78324 -0.01337
H5 H 0.22263 0.51972 0.01683
H6 H 0.63436 0.44472 0.06884
H7 H 0.4643 0.20392 0.08007
H8 H 0.175 0.03814 0.12547
H9 H -0.11404 0.13867 0.19002
H10 H -0.10804 0.404 0.21154
H11 H 0.46688 0.46374 0.24612
H12 H 0.58918 0.62078 0.27848
H13 H 0.44587 0.6625 0.02482
H14 H 0.60009 0.57427 0.12101
loop_
_geom_bond_atom_site_label_1
_geom_bond_atom_site_label_2
_geom_bond_site_symmetry_1
_geom_bond_site_symmetry_2
C1 C2 1_555 1_555
C1 C6 1_555 1_555
C1 N2 1_555 1_555
C2 C3 1_555 1_555
C2 H1 1_555 1_555
C3 C4 1_555 1_555
C3 H2 1_555 1_555
C4 C5 1_555 1_555
C4 H3 1_555 1_555
C5 C6 1_555 1_555
C5 H4 1_555 1_555
C6 C7 1_555 1_555
C7 C8 1_555 1_555
C7 H5 1_555 1_555
C7 H13 1_555 1_555
C8 C9 1_555 1_555
C8 H6 1_555 1_555
C8 H14 1_555 1_555
C9 C10 1_555 1_555
C9 C14 1_555 1_555
C10 C11 1_555 1_555
C10 H7 1_555 1_555
C11 C12 1_555 1_555
C11 H8 1_555 1_555
C12 C13 1_555 1_555
C12 H9 1_555 1_555
C13 C14 1_555 1_555
C13 H10 1_555 1_555
C14 N2 1_555 1_555
C15 N1 1_555 1_555
C15 N2 1_555 1_555
C15 O1 1_555 1_555
N1 H11 1_555 1_555
N1 H12 1_555 1_555

#END

#######################################################################
#
#                 Cambridge Crystallographic Data Centre
#                                CCDC 
#
#######################################################################
#
# If this CIF has been generated from an entry in the Cambridge 
# Structural Database, then it will include bibliographic, chemical, 
# crystal, experimental, refinement or atomic coordinate data resulting 
# from the CCDC's data processing and validation procedures.
#
#######################################################################

data_DHC02_PsiCrys
_symmetry_cell_setting           orthorhombic
_symmetry_space_group_name_H-M   'P b c a'
_symmetry_Int_Tables_number      61
_space_group_name_Hall           '-P 2ac 2ab'
loop_
_symmetry_equiv_pos_site_id
_symmetry_equiv_pos_as_xyz
1 x,y,z
2 1/2-x,-y,1/2+z
3 1/2+x,1/2-y,-z
4 -x,1/2+y,1/2-z
5 -x,-y,-z
6 1/2+x,y,1/2-z
7 1/2-x,1/2+y,z
8 x,1/2-y,1/2+z
_cell_length_a                   9.0781
_cell_length_b                   10.1237
_cell_length_c                   24.8362
_cell_angle_alpha                90
_cell_angle_beta                 90
_cell_angle_gamma                90
_cell_volume                     2282.55
loop_
_atom_site_label
_atom_site_type_symbol
_atom_site_fract_x
_atom_site_fract_y
_atom_site_fract_z
C1 C 0.54745 0.44959 0.12673
C2 C 0.64695 0.54787 0.1107
C3 C 0.73665 0.61133 0.14778
C4 C 0.72564 0.57823 0.20212
C5 C 0.62527 0.48236 0.21831
C6 C 0.53557 0.41415 0.18148
C7 C 0.43678 0.30752 0.20471
C8 C 0.34987 0.22163 0.16509
C9 C 0.24429 0.30275 0.13274
C10 C 0.09248 0.30047 0.14159
C11 C -0.0013 0.38202 0.11208
C12 C 0.05652 0.46785 0.07344
C13 C 0.20822 0.47201 0.06403
C14 C 0.30086 0.38932 0.09372
C15 C 0.52329 0.33005 0.04155
N1 N 0.43127 0.27845 0.00417
N2 N 0.4575 0.39095 0.08578
O1 O 0.65971 0.32321 0.03681
H1 H 0.65157 0.57495 0.06841
H2 H 0.81188 0.68784 0.13402
H3 H 0.7951 0.62709 0.23182
H4 H 0.61568 0.45725 0.26094
H5 H 0.35923 0.35413 0.23307
H6 H 0.28908 0.14555 0.18732
H7 H 0.04702 0.23279 0.17141
H8 H -0.11966 0.37836 0.1187
H9 H -0.01711 0.53226 0.05083
H10 H 0.25481 0.53888 0.03407
H11 H 0.31986 0.26873 0.00732
H12 H 0.47978 0.22724 -0.02613
H13 H 0.50542 0.24261 0.22986
H14 H 0.4259 0.16852 0.1384
loop_
_geom_bond_atom_site_label_1
_geom_bond_atom_site_label_2
_geom_bond_site_symmetry_1
_geom_bond_site_symmetry_2
C1 C2 1_555 1_555
C1 C6 1_555 1_555
C1 N2 1_555 1_555
C2 C3 1_555 1_555
C2 H1 1_555 1_555
C3 C4 1_555 1_555
C3 H2 1_555 1_555
C4 C5 1_555 1_555
C4 H3 1_555 1_555
C5 C6 1_555 1_555
C5 H4 1_555 1_555
C6 C7 1_555 1_555
C7 C8 1_555 1_555
C7 H5 1_555 1_555
C7 H13 1_555 1_555
C8 C9 1_555 1_555
C8 H6 1_555 1_555
C8 H14 1_555 1_555
C9 C10 1_555 1_555
C9 C14 1_555 1_555
C10 C11 1_555 1_555
C10 H7 1_555 1_555
C11 C12 1_555 1_555
C11 H8 1_555 1_555
C12 C13 1_555 1_555
C12 H9 1_555 1_555
C13 C14 1_555 1_555
C13 H10 1_555 1_555
C14 N2 1_555 1_555
C15 N1 1_555 1_555
C15 N2 1_555 1_555
C15 O1 1_555 1_555
N1 H11 1_555 1_555
N1 H12 1_555 1_555

#END

#######################################################################
#
#                 Cambridge Crystallographic Data Centre
#                                CCDC 
#
#######################################################################
#
# If this CIF has been generated from an entry in the Cambridge 
# Structural Database, then it will include bibliographic, chemical, 
# crystal, experimental, refinement or atomic coordinate data resulting 
# from the CCDC's data processing and validation procedures.
#
#######################################################################

data_DHC03_PsiCrys
_symmetry_cell_setting           triclinic
_symmetry_space_group_name_H-M   'P -1'
_symmetry_Int_Tables_number      2
_space_group_name_Hall           '-P 1'
loop_
_symmetry_equiv_pos_site_id
_symmetry_equiv_pos_as_xyz
1 x,y,z
2 -x,-y,-z
_cell_length_a                   5.2699
_cell_length_b                   9.2278
_cell_length_c                   24.1143
_cell_angle_alpha                88.277
_cell_angle_beta                 83.874
_cell_angle_gamma                89.236
_cell_volume                     1165.38
loop_
_atom_site_label
_atom_site_type_symbol
_atom_site_fract_x
_atom_site_fract_y
_atom_site_fract_z
C1 C 0.55452 0.20749 0.37583
C2 C 0.36145 0.30359 0.36183
C3 C 0.23336 0.39159 0.4016
C4 C 0.29945 0.38465 0.4562
C5 C 0.49016 0.28881 0.47005
C6 C 0.62201 0.19801 0.43073
C7 C 0.8232 0.0975 0.45172
C8 C 0.99084 0.00783 0.40923
C9 C 0.834 -0.09531 0.381
C10 C 0.83268 -0.24445 0.3924
C11 C 0.66784 -0.33422 0.36792
C12 C 0.50308 -0.27513 0.3313
C13 C 0.50492 -0.12635 0.31874
C14 C 0.66958 -0.03757 0.34366
C15 C 0.82282 0.18086 0.28834
N1 N 0.94425 0.09071 0.25073
N2 N 0.67176 0.1165 0.33302
O1 O 0.84183 0.31504 0.28357
H1 H 0.31024 0.30709 0.31925
H2 H 0.08194 0.46352 0.38967
H3 H 0.20409 0.45384 0.48804
H4 H 0.54009 0.28339 0.51285
H5 H 0.72563 0.02186 0.48308
H6 H 1.13538 -0.05166 0.43059
H7 H 0.96226 -0.28991 0.42092
H8 H 0.66687 -0.45054 0.37709
H9 H 0.37263 -0.34491 0.31259
H10 H 0.37801 -0.08011 0.28993
H11 H 0.95526 -0.01985 0.25425
H12 H 1.06698 0.13892 0.22068
H13 H 0.94821 0.16346 0.47434
H14 H 1.09512 0.0807 0.37834
C16 C 0.43451 0.72933 0.13004
C17 C 0.61609 0.81674 0.15088
C18 C 0.76615 0.91108 0.11593
C19 C 0.7338 0.91919 0.05923
C20 C 0.55532 0.83158 0.03848
C21 C 0.40144 0.73485 0.07288
C22 C 0.21735 0.6443 0.04457
C23 C 0.02623 0.54832 0.08101
C24 C 0.16053 0.43479 0.11302
C25 C 0.164 0.28785 0.10066
C26 C 0.30978 0.18859 0.1289
C27 C 0.4546 0.23553 0.17007
C28 C 0.44998 0.38166 0.18369
C29 C 0.30207 0.47976 0.15547
C30 C 0.14222 0.68521 0.21374
N3 N 0.01111 0.58767 0.24816
N4 N 0.29492 0.63074 0.16829
O2 O 0.12796 0.81786 0.22175
H15 H 0.64076 0.80786 0.19504
H16 H 0.90816 0.97595 0.13307
H17 H 0.84719 0.99395 0.03119
H18 H 0.53156 0.83784 -0.00589
H19 H 0.33193 0.57487 0.01466
H20 H -0.1002 0.4972 0.05421
H21 H 0.05119 0.25124 0.06845
H22 H 0.31299 0.07433 0.11871
H23 H 0.57221 0.1586 0.19136
H24 H 0.56174 0.41907 0.21586
H25 H 0.00832 0.47787 0.24429
H26 H -0.10726 0.62923 0.2798
H27 H 0.10937 0.71863 0.01911
H28 H -0.09572 0.61597 0.10976
loop_
_geom_bond_atom_site_label_1
_geom_bond_atom_site_label_2
_geom_bond_site_symmetry_1
_geom_bond_site_symmetry_2
C1 C2 1_555 1_555
C1 C6 1_555 1_555
C1 N2 1_555 1_555
C2 C3 1_555 1_555
C2 H1 1_555 1_555
C3 C4 1_555 1_555
C3 H2 1_555 1_555
C4 C5 1_555 1_555
C4 H3 1_555 1_555
C5 C6 1_555 1_555
C5 H4 1_555 1_555
C6 C7 1_555 1_555
C7 C8 1_555 1_555
C7 H5 1_555 1_555
C7 H13 1_555 1_555
C8 C9 1_555 1_555
C8 H6 1_555 1_555
C8 H14 1_555 1_555
C9 C10 1_555 1_555
C9 C14 1_555 1_555
C10 C11 1_555 1_555
C10 H7 1_555 1_555
C11 C12 1_555 1_555
C11 H8 1_555 1_555
C12 C13 1_555 1_555
C12 H9 1_555 1_555
C13 C14 1_555 1_555
C13 H10 1_555 1_555
C14 N2 1_555 1_555
C15 N1 1_555 1_555
C15 N2 1_555 1_555
C15 O1 1_555 1_555
N1 H11 1_555 1_555
N1 H12 1_555 1_555
C16 C17 1_555 1_555
C16 C21 1_555 1_555
C16 N4 1_555 1_555
C17 C18 1_555 1_555
C17 H15 1_555 1_555
C18 C19 1_555 1_555
C18 H16 1_555 1_555
C19 C20 1_555 1_555
C19 H17 1_555 1_555
C20 C21 1_555 1_555
C20 H18 1_555 1_555
C21 C22 1_555 1_555
C22 C23 1_555 1_555
C22 H19 1_555 1_555
C22 H27 1_555 1_555
C23 C24 1_555 1_555
C23 H20 1_555 1_555
C23 H28 1_555 1_555
C24 C25 1_555 1_555
C24 C29 1_555 1_555
C25 C26 1_555 1_555
C25 H21 1_555 1_555
C26 C27 1_555 1_555
C26 H22 1_555 1_555
C27 C28 1_555 1_555
C27 H23 1_555 1_555
C28 C29 1_555 1_555
C28 H24 1_555 1_555
C29 N4 1_555 1_555
C30 N3 1_555 1_555
C30 N4 1_555 1_555
C30 O2 1_555 1_555
N3 H25 1_555 1_555
N3 H26 1_555 1_555

#END

#######################################################################
#
#                 Cambridge Crystallographic Data Centre
#                                CCDC 
#
#######################################################################
#
# If this CIF has been generated from an entry in the Cambridge 
# Structural Database, then it will include bibliographic, chemical, 
# crystal, experimental, refinement or atomic coordinate data resulting 
# from the CCDC's data processing and validation procedures.
#
#######################################################################

data_DHC04_PsiCrys
_symmetry_cell_setting           monoclinic
_symmetry_space_group_name_H-M   'P 21/c'
_symmetry_Int_Tables_number      14
_space_group_name_Hall           '-P 2ybc'
loop_
_symmetry_equiv_pos_site_id
_symmetry_equiv_pos_as_xyz
1 x,y,z
2 -x,1/2+y,1/2-z
3 -x,-y,-z
4 x,1/2-y,1/2+z
_cell_length_a                   13.2638
_cell_length_b                   5.2034
_cell_length_c                   18.9684
_cell_angle_alpha                90
_cell_angle_beta                 116.736
_cell_angle_gamma                90
_cell_volume                     1169.18
loop_
_atom_site_label
_atom_site_type_symbol
_atom_site_fract_x
_atom_site_fract_y
_atom_site_fract_z
C1 C 0.22659 -0.01751 -0.04384
C2 C 0.23892 -0.21066 -0.09101
C3 C 0.1458 -0.30773 -0.15608
C4 C 0.03844 -0.21449 -0.17384
C5 C 0.02627 -0.02331 -0.12691
C6 C 0.11885 0.08113 -0.06143
C7 C 0.09322 0.28971 -0.01601
C8 C 0.19127 0.41947 0.05384
C9 C 0.26173 0.23192 0.11666
C10 C 0.26323 0.21919 0.19072
C11 C 0.32742 0.03255 0.24528
C12 C 0.39088 -0.14426 0.22674
C13 C 0.39103 -0.13264 0.15336
C14 C 0.3273 0.05552 0.09938
C15 C 0.40722 0.22176 0.0162
N1 N 0.40523 0.23777 -0.05551
N2 N 0.32587 0.07033 0.02315
O1 O 0.47832 0.33951 0.07498
H1 H 0.32311 -0.2859 -0.07503
H2 H 0.15692 -0.45871 -0.19166
H3 H -0.03525 -0.29177 -0.2241
H4 H -0.05796 0.04973 -0.14138
H5 H 0.03525 0.20755 0.00524
H6 H 0.15688 0.56609 0.07867
H7 H 0.21462 0.35938 0.20564
H8 H 0.32905 0.02312 0.30306
H9 H 0.44128 -0.28775 0.26993
H10 H 0.43899 -0.27117 0.13755
H11 H 0.34959 0.13515 -0.10203
H12 H 0.45401 0.37843 -0.06352
H13 H 0.04458 0.4394 -0.0588
H14 H 0.24434 0.52264 0.03254
loop_
_geom_bond_atom_site_label_1
_geom_bond_atom_site_label_2
_geom_bond_site_symmetry_1
_geom_bond_site_symmetry_2
C1 C2 1_555 1_555
C1 C6 1_555 1_555
C1 N2 1_555 1_555
C2 C3 1_555 1_555
C2 H1 1_555 1_555
C3 C4 1_555 1_555
C3 H2 1_555 1_555
C4 C5 1_555 1_555
C4 H3 1_555 1_555
C5 C6 1_555 1_555
C5 H4 1_555 1_555
C6 C7 1_555 1_555
C7 C8 1_555 1_555
C7 H5 1_555 1_555
C7 H13 1_555 1_555
C8 C9 1_555 1_555
C8 H6 1_555 1_555
C8 H14 1_555 1_555
C9 C10 1_555 1_555
C9 C14 1_555 1_555
C10 C11 1_555 1_555
C10 H7 1_555 1_555
C11 C12 1_555 1_555
C11 H8 1_555 1_555
C12 C13 1_555 1_555
C12 H9 1_555 1_555
C13 C14 1_555 1_555
C13 H10 1_555 1_555
C14 N2 1_555 1_555
C15 N1 1_555 1_555
C15 N2 1_555 1_555
C15 O1 1_555 1_555
N1 H11 1_555 1_555
N1 H12 1_555 1_555

#END

#######################################################################
#
#                 Cambridge Crystallographic Data Centre
#                                CCDC 
#
#######################################################################
#
# If this CIF has been generated from an entry in the Cambridge 
# Structural Database, then it will include bibliographic, chemical, 
# crystal, experimental, refinement or atomic coordinate data resulting 
# from the CCDC's data processing and validation procedures.
#
#######################################################################

data_DHC05_PsiCrys
_symmetry_cell_setting           rhombohedral
_symmetry_space_group_name_H-M   'R -3'
_symmetry_Int_Tables_number      148
_space_group_name_Hall           '-R 3'
loop_
_symmetry_equiv_pos_site_id
_symmetry_equiv_pos_as_xyz
1 x,y,z
2 -y,x-y,z
3 -x+y,-x,z
4 2/3+x,1/3+y,1/3+z
5 2/3-y,1/3+x-y,1/3+z
6 2/3-x+y,1/3-x,1/3+z
7 1/3+x,2/3+y,2/3+z
8 1/3-y,2/3+x-y,2/3+z
9 1/3-x+y,2/3-x,2/3+z
10 -x,-y,-z
11 y,-x+y,-z
12 x-y,x,-z
13 2/3-x,1/3-y,1/3-z
14 2/3+y,1/3-x+y,1/3-z
15 2/3+x-y,1/3+x,1/3-z
16 1/3-x,2/3-y,2/3-z
17 1/3+y,2/3-x+y,2/3-z
18 1/3+x-y,2/3+x,2/3-z
_cell_length_a                   33.5056
_cell_length_b                   33.5056
_cell_length_c                   5.4152
_cell_angle_alpha                90
_cell_angle_beta                 90
_cell_angle_gamma                120
_cell_volume                     5264.78
loop_
_atom_site_label
_atom_site_type_symbol
_atom_site_fract_x
_atom_site_fract_y
_atom_site_fract_z
C1 C 0.20006 0.25747 0.32816
C2 C 0.22408 0.28675 0.52608
C3 C 0.26684 0.29348 0.59848
C4 C 0.28575 0.27064 0.47145
C5 C 0.2613 0.24053 0.28031
C6 C 0.21789 0.23269 0.20454
C7 C 0.19477 0.19829 -0.00266
C8 C 0.14783 0.18928 -0.0959
C9 C 0.11228 0.17559 0.10356
C10 C 0.07555 0.13066 0.13496
C11 C 0.04441 0.12004 0.32905
C12 C 0.04874 0.15449 0.48993
C13 C 0.08492 0.19954 0.46031
C14 C 0.11678 0.20947 0.27142
C15 C 0.15678 0.28745 0.10268
N1 N 0.1961 0.32867 0.09071
N2 N 0.15726 0.25428 0.25429
O1 O 0.1214 0.27885 -0.01688
H1 H 0.20889 0.30472 0.6199
H2 H 0.28544 0.3165 0.75084
H3 H 0.31988 0.27699 0.52241
H4 H 0.27578 0.22237 0.181
H5 H 0.19179 0.16541 0.05573
H6 H 0.13584 0.16237 -0.23723
H7 H 0.07171 0.10392 0.00649
H8 H 0.01617 0.0848 0.35465
H9 H 0.02409 0.14605 0.63942
H10 H 0.08951 0.22663 0.58805
H11 H 0.22338 0.33526 0.19842
H12 H 0.20034 0.35156 -0.04806
H13 H 0.21868 0.20926 -0.16011
H14 H 0.15193 0.22025 -0.18835
loop_
_geom_bond_atom_site_label_1
_geom_bond_atom_site_label_2
_geom_bond_site_symmetry_1
_geom_bond_site_symmetry_2
C1 C2 1_555 1_555
C1 C6 1_555 1_555
C1 N2 1_555 1_555
C2 C3 1_555 1_555
C2 H1 1_555 1_555
C3 C4 1_555 1_555
C3 H2 1_555 1_555
C4 C5 1_555 1_555
C4 H3 1_555 1_555
C5 C6 1_555 1_555
C5 H4 1_555 1_555
C6 C7 1_555 1_555
C7 C8 1_555 1_555
C7 H5 1_555 1_555
C7 H13 1_555 1_555
C8 C9 1_555 1_555
C8 H6 1_555 1_555
C8 H14 1_555 1_555
C9 C10 1_555 1_555
C9 C14 1_555 1_555
C10 C11 1_555 1_555
C10 H7 1_555 1_555
C11 C12 1_555 1_555
C11 H8 1_555 1_555
C12 C13 1_555 1_555
C12 H9 1_555 1_555
C13 C14 1_555 1_555
C13 H10 1_555 1_555
C14 N2 1_555 1_555
C15 N1 1_555 1_555
C15 N2 1_555 1_555
C15 O1 1_555 1_555
N1 H11 1_555 1_555
N1 H12 1_555 1_555

#END

#######################################################################
#
#                 Cambridge Crystallographic Data Centre
#                                CCDC 
#
#######################################################################
#
# If this CIF has been generated from an entry in the Cambridge 
# Structural Database, then it will include bibliographic, chemical, 
# crystal, experimental, refinement or atomic coordinate data resulting 
# from the CCDC's data processing and validation procedures.
#
#######################################################################

data_DHC06_PsiCrys
_symmetry_cell_setting           monoclinic
_symmetry_space_group_name_H-M   'P 21/c'
_symmetry_Int_Tables_number      14
_space_group_name_Hall           '-P 2ybc'
loop_
_symmetry_equiv_pos_site_id
_symmetry_equiv_pos_as_xyz
1 x,y,z
2 -x,1/2+y,1/2-z
3 -x,-y,-z
4 x,1/2-y,1/2+z
_cell_length_a                   8.0902
_cell_length_b                   11.2559
_cell_length_c                   14.9196
_cell_angle_alpha                90
_cell_angle_beta                 121.281
_cell_angle_gamma                90
_cell_volume                     1161.12
loop_
_atom_site_label
_atom_site_type_symbol
_atom_site_fract_x
_atom_site_fract_y
_atom_site_fract_z
C1 C 0.34353 0.19466 0.01118
C2 C 0.21083 0.16067 -0.09267
C3 C 0.27203 0.11755 -0.15775
C4 C 0.46947 0.1025 -0.11708
C5 C 0.6002 0.13323 -0.01385
C6 C 0.54339 0.18079 0.05303
C7 C 0.70296 0.20761 0.1645
C8 C 0.64672 0.25259 0.24202
C9 C 0.50169 0.17717 0.24933
C10 C 0.54911 0.11136 0.33905
C11 C 0.40809 0.04708 0.34511
C12 C 0.21736 0.04686 0.26052
C13 C 0.16906 0.11006 0.16987
C14 C 0.30997 0.17555 0.16463
C15 C 0.14836 0.34064 0.04184
N1 N 0.12681 0.40215 -0.04169
N2 N 0.26519 0.23985 0.07165
O1 O 0.06841 0.37256 0.09047
H1 H 0.05707 0.16951 -0.12162
H2 H 0.16908 0.09766 -0.23986
H3 H 0.52073 0.06586 -0.1658
H4 H 0.75387 0.12017 0.01713
H5 H 0.7878 0.1255 0.19649
H6 H 0.77839 0.25866 0.31999
H7 H 0.6974 0.11276 0.40552
H8 H 0.44781 -0.00461 0.4153
H9 H 0.1068 -0.00454 0.26405
H10 H 0.02216 0.1088 0.10268
H11 H 0.19766 0.37785 -0.07831
H12 H 0.05312 0.48184 -0.0607
H13 H 0.8032 0.2717 0.16164
H14 H 0.58873 0.34309 0.2203
loop_
_geom_bond_atom_site_label_1
_geom_bond_atom_site_label_2
_geom_bond_site_symmetry_1
_geom_bond_site_symmetry_2
C1 C2 1_555 1_555
C1 C6 1_555 1_555
C1 N2 1_555 1_555
C2 C3 1_555 1_555
C2 H1 1_555 1_555
C3 C4 1_555 1_555
C3 H2 1_555 1_555
C4 C5 1_555 1_555
C4 H3 1_555 1_555
C5 C6 1_555 1_555
C5 H4 1_555 1_555
C6 C7 1_555 1_555
C7 C8 1_555 1_555
C7 H5 1_555 1_555
C7 H13 1_555 1_555
C8 C9 1_555 1_555
C8 H6 1_555 1_555
C8 H14 1_555 1_555
C9 C10 1_555 1_555
C9 C14 1_555 1_555
C10 C11 1_555 1_555
C10 H7 1_555 1_555
C11 C12 1_555 1_555
C11 H8 1_555 1_555
C12 C13 1_555 1_555
C12 H9 1_555 1_555
C13 C14 1_555 1_555
C13 H10 1_555 1_555
C14 N2 1_555 1_555
C15 N1 1_555 1_555
C15 N2 1_555 1_555
C15 O1 1_555 1_555
N1 H11 1_555 1_555
N1 H12 1_555 1_555

#END

#######################################################################
#
#                 Cambridge Crystallographic Data Centre
#                                CCDC 
#
#######################################################################
#
# If this CIF has been generated from an entry in the Cambridge 
# Structural Database, then it will include bibliographic, chemical, 
# crystal, experimental, refinement or atomic coordinate data resulting 
# from the CCDC's data processing and validation procedures.
#
#######################################################################

data_DHC07_PsiCrys
_symmetry_cell_setting           monoclinic
_symmetry_space_group_name_H-M   'P 21/c'
_symmetry_Int_Tables_number      14
_space_group_name_Hall           '-P 2ybc'
loop_
_symmetry_equiv_pos_site_id
_symmetry_equiv_pos_as_xyz
1 x,y,z
2 -x,1/2+y,1/2-z
3 -x,-y,-z
4 x,1/2-y,1/2+z
_cell_length_a                   11.1193
_cell_length_b                   8.0564
_cell_length_c                   12.8661
_cell_angle_alpha                90
_cell_angle_beta                 96.622
_cell_angle_gamma                90
_cell_volume                     1144.88
loop_
_atom_site_label
_atom_site_type_symbol
_atom_site_fract_x
_atom_site_fract_y
_atom_site_fract_z
C1 C 0.32713 -0.08973 0.36784
C2 C 0.39537 -0.15283 0.2918
C3 C 0.48938 -0.26393 0.31827
C4 C 0.51941 -0.30724 0.42305
C5 C 0.45437 -0.23965 0.49874
C6 C 0.35552 -0.13261 0.47399
C7 C 0.28826 -0.07552 0.56354
C8 C 0.16363 0.00605 0.53708
C9 C 0.17444 0.17011 0.48384
C10 C 0.15383 0.32199 0.53105
C11 C 0.17706 0.47174 0.48247
C12 C 0.22316 0.4714 0.38587
C13 C 0.24051 0.32055 0.33622
C14 C 0.21476 0.17172 0.38451
C15 C 0.13024 -0.04878 0.2663
N1 N 0.02989 0.04751 0.25003
N2 N 0.22711 0.01609 0.33256
O1 O 0.13543 -0.18679 0.22357
H1 H 0.3711 -0.11486 0.21095
H2 H 0.53862 -0.31641 0.25761
H3 H 0.59317 -0.39304 0.4462
H4 H 0.47932 -0.27395 0.58032
H5 H 0.34755 0.01124 0.61186
H6 H 0.12268 0.02314 0.60991
H7 H 0.11926 0.323 0.60689
H8 H 0.1598 0.58837 0.52098
H9 H 0.24313 0.58752 0.34802
H10 H 0.27332 0.31753 0.25966
H11 H 0.01289 0.15513 0.28724
H12 H -0.0394 0.00175 0.19998
H13 H 0.2763 -0.18265 0.61415
H14 H 0.10327 -0.07845 0.48814
loop_
_geom_bond_atom_site_label_1
_geom_bond_atom_site_label_2
_geom_bond_site_symmetry_1
_geom_bond_site_symmetry_2
C1 C2 1_555 1_555
C1 C6 1_555 1_555
C1 N2 1_555 1_555
C2 C3 1_555 1_555
C2 H1 1_555 1_555
C3 C4 1_555 1_555
C3 H2 1_555 1_555
C4 C5 1_555 1_555
C4 H3 1_555 1_555
C5 C6 1_555 1_555
C5 H4 1_555 1_555
C6 C7 1_555 1_555
C7 C8 1_555 1_555
C7 H5 1_555 1_555
C7 H13 1_555 1_555
C8 C9 1_555 1_555
C8 H6 1_555 1_555
C8 H14 1_555 1_555
C9 C10 1_555 1_555
C9 C14 1_555 1_555
C10 C11 1_555 1_555
C10 H7 1_555 1_555
C11 C12 1_555 1_555
C11 H8 1_555 1_555
C12 C13 1_555 1_555
C12 H9 1_555 1_555
C13 C14 1_555 1_555
C13 H10 1_555 1_555
C14 N2 1_555 1_555
C15 N1 1_555 1_555
C15 N2 1_555 1_555
C15 O1 1_555 1_555
N1 H11 1_555 1_555
N1 H12 1_555 1_555

#END

#######################################################################
#
#                 Cambridge Crystallographic Data Centre
#                                CCDC 
#
#######################################################################
#
# If this CIF has been generated from an entry in the Cambridge 
# Structural Database, then it will include bibliographic, chemical, 
# crystal, experimental, refinement or atomic coordinate data resulting 
# from the CCDC's data processing and validation procedures.
#
#######################################################################

data_DHC08_PsiCrys
_symmetry_cell_setting           monoclinic
_symmetry_space_group_name_H-M   'P 21'
_symmetry_Int_Tables_number      4
_space_group_name_Hall           'P 2yb'
loop_
_symmetry_equiv_pos_site_id
_symmetry_equiv_pos_as_xyz
1 x,y,z
2 -x,1/2+y,-z
_cell_length_a                   7.6326
_cell_length_b                   7.3133
_cell_length_c                   10.5047
_cell_angle_alpha                90
_cell_angle_beta                 90.086
_cell_angle_gamma                90
_cell_volume                     586.366
loop_
_atom_site_label
_atom_site_type_symbol
_atom_site_fract_x
_atom_site_fract_y
_atom_site_fract_z
C1 C 0.65821 0.04717 0.35421
C2 C 0.49517 0.06458 0.4147
C3 C 0.4781 0.03974 0.54511
C4 C 0.62737 0.00142 0.61711
C5 C 0.78882 -0.01699 0.55734
C6 C 0.80907 0.00184 0.42528
C7 C 0.9926 -0.0263 0.37309
C8 C 1.02309 -0.00114 0.22977
C9 C 0.96957 0.18577 0.18612
C10 C 1.08905 0.32002 0.14845
C11 C 1.03228 0.49387 0.11255
C12 C 0.85387 0.53484 0.11289
C13 C 0.73267 0.40253 0.14906
C14 C 0.79088 0.22987 0.18516
C15 C 0.57904 -0.00131 0.12524
N1 N 0.48071 -0.1483 0.15974
N2 N 0.66807 0.09044 0.22146
O1 O 0.59024 0.05047 0.01261
H1 H 0.38213 0.10285 0.3574
H2 H 0.35019 0.05261 0.59031
H3 H 0.61868 -0.01685 0.71977
H4 H 0.90405 -0.04884 0.61481
H5 H 1.08 0.06821 0.42481
H6 H 1.16207 -0.02525 0.20872
H7 H 1.22838 0.28705 0.14522
H8 H 1.12795 0.59482 0.08171
H9 H 0.80786 0.66849 0.08194
H10 H 0.59306 0.43102 0.14352
H11 H 0.4944 -0.20215 0.24819
H12 H 0.44258 -0.23555 0.08839
H13 H 1.03637 -0.1644 0.40055
H14 H 0.94975 -0.10535 0.17646
loop_
_geom_bond_atom_site_label_1
_geom_bond_atom_site_label_2
_geom_bond_site_symmetry_1
_geom_bond_site_symmetry_2
C1 C2 1_555 1_555
C1 C6 1_555 1_555
C1 N2 1_555 1_555
C2 C3 1_555 1_555
C2 H1 1_555 1_555
C3 C4 1_555 1_555
C3 H2 1_555 1_555
C4 C5 1_555 1_555
C4 H3 1_555 1_555
C5 C6 1_555 1_555
C5 H4 1_555 1_555
C6 C7 1_555 1_555
C7 C8 1_555 1_555
C7 H5 1_555 1_555
C7 H13 1_555 1_555
C8 C9 1_555 1_555
C8 H6 1_555 1_555
C8 H14 1_555 1_555
C9 C10 1_555 1_555
C9 C14 1_555 1_555
C10 C11 1_555 1_555
C10 H7 1_555 1_555
C11 C12 1_555 1_555
C11 H8 1_555 1_555
C12 C13 1_555 1_555
C12 H9 1_555 1_555
C13 C14 1_555 1_555
C13 H10 1_555 1_555
C14 N2 1_555 1_555
C15 N1 1_555 1_555
C15 N2 1_555 1_555
C15 O1 1_555 1_555
N1 H11 1_555 1_555
N1 H12 1_555 1_555

#END

#######################################################################
#
#                 Cambridge Crystallographic Data Centre
#                                CCDC 
#
#######################################################################
#
# If this CIF has been generated from an entry in the Cambridge 
# Structural Database, then it will include bibliographic, chemical, 
# crystal, experimental, refinement or atomic coordinate data resulting 
# from the CCDC's data processing and validation procedures.
#
#######################################################################

data_CYH01_PsiCrys
_symmetry_cell_setting           monoclinic
_symmetry_space_group_name_H-M   'P 21/c'
_symmetry_Int_Tables_number      14
_space_group_name_Hall           '-P 2ybc'
loop_
_symmetry_equiv_pos_site_id
_symmetry_equiv_pos_as_xyz
1 x,y,z
2 -x,1/2+y,1/2-z
3 -x,-y,-z
4 x,1/2-y,1/2+z
_cell_length_a                   5.4729
_cell_length_b                   9.1643
_cell_length_c                   23.4796
_cell_angle_alpha                90
_cell_angle_beta                 97.116
_cell_angle_gamma                90
_cell_volume                     1168.56
loop_
_atom_site_label
_atom_site_type_symbol
_atom_site_fract_x
_atom_site_fract_y
_atom_site_fract_z
C1 C 0.02878 0.81427 0.12154
C2 C -0.15934 0.71537 0.12997
C3 C -0.2665 0.62465 0.08649
C4 C -0.18164 0.62949 0.03297
C5 C 0.00746 0.7252 0.02433
C6 C 0.11597 0.81938 0.06755
C7 C 0.316 0.91892 0.05035
C8 C 0.46916 1.00819 0.09698
C9 C 0.31723 1.1188 0.12367
C10 C 0.33887 1.26753 0.11243
C11 C 0.18311 1.36959 0.13335
C12 C 0.00524 1.32245 0.16702
C13 C -0.01241 1.1745 0.18021
C14 C 0.14153 1.07181 0.15867
C15 C 0.34099 0.84391 0.21013
C16 C 0.11753 0.91152 0.17256
O1 O 0.37642 0.71013 0.2102
N1 N 0.48264 0.93495 0.24473
H1 H -0.22632 0.71131 0.17178
H2 H -0.41554 0.552 0.09463
H3 H -0.26017 0.5585 -0.00175
H4 H 0.07362 0.72852 -0.01766
H5 H 0.23045 0.995 0.01731
H6 H 0.61814 1.06288 0.078
H7 H 0.47933 1.30267 0.08624
H8 H 0.19987 1.48539 0.12402
H9 H -0.1198 1.40081 0.18288
H10 H -0.14892 1.13858 0.20729
H11 H 0.46104 1.04554 0.24676
H12 H 0.61593 0.89079 0.27373
H13 H -0.02738 0.90469 0.20123
H14 H 0.44282 0.85089 0.02892
H15 H 0.56044 0.93407 0.12963
loop_
_geom_bond_atom_site_label_1
_geom_bond_atom_site_label_2
_geom_bond_site_symmetry_1
_geom_bond_site_symmetry_2
C1 C2 1_555 1_555
C1 C6 1_555 1_555
C1 C16 1_555 1_555
C2 C3 1_555 1_555
C2 H1 1_555 1_555
C3 C4 1_555 1_555
C3 H2 1_555 1_555
C4 C5 1_555 1_555
C4 H3 1_555 1_555
C5 C6 1_555 1_555
C5 H4 1_555 1_555
C6 C7 1_555 1_555
C7 C8 1_555 1_555
C7 H5 1_555 1_555
C7 H14 1_555 1_555
C8 C9 1_555 1_555
C8 H6 1_555 1_555
C8 H15 1_555 1_555
C9 C10 1_555 1_555
C9 C14 1_555 1_555
C10 C11 1_555 1_555
C10 H7 1_555 1_555
C11 C12 1_555 1_555
C11 H8 1_555 1_555
C12 C13 1_555 1_555
C12 H9 1_555 1_555
C13 C14 1_555 1_555
C13 H10 1_555 1_555
C14 C16 1_555 1_555
C15 C16 1_555 1_555
C15 O1 1_555 1_555
C15 N1 1_555 1_555
C16 H13 1_555 1_555
N1 H11 1_555 1_555
N1 H12 1_555 1_555

#END

#######################################################################
#
#                 Cambridge Crystallographic Data Centre
#                                CCDC 
#
#######################################################################
#
# If this CIF has been generated from an entry in the Cambridge 
# Structural Database, then it will include bibliographic, chemical, 
# crystal, experimental, refinement or atomic coordinate data resulting 
# from the CCDC's data processing and validation procedures.
#
#######################################################################

data_CYH02_PsiCrys
_symmetry_cell_setting           triclinic
_symmetry_space_group_name_H-M   'P -1'
_symmetry_Int_Tables_number      2
_space_group_name_Hall           '-P 1'
loop_
_symmetry_equiv_pos_site_id
_symmetry_equiv_pos_as_xyz
1 x,y,z
2 -x,-y,-z
_cell_length_a                   5.5693
_cell_length_b                   19.5603
_cell_length_c                   21.8806
_cell_angle_alpha                84.187
_cell_angle_beta                 88.694
_cell_angle_gamma                83.744
_cell_volume                     2357.07
loop_
_atom_site_label
_atom_site_type_symbol
_atom_site_fract_x
_atom_site_fract_y
_atom_site_fract_z
C1 C 0.69337 0.1102 0.7749
C2 C 0.48963 0.15305 0.75207
C3 C 0.44248 0.16636 0.6896
C4 C 0.6053 0.13748 0.64762
C5 C 0.80788 0.09533 0.66973
C6 C 0.85563 0.07947 0.73257
C7 C 1.07837 0.02927 0.74741
C8 C 1.15489 0.0132 0.81431
C9 C 0.9671 -0.016 0.85669
C10 C 0.99201 -0.08544 0.88069
C11 C 0.81609 -0.11253 0.9196
C12 C 0.61613 -0.06934 0.93717
C13 C 0.59043 0.00017 0.91407
C14 C 0.76007 0.02691 0.87266
C15 C 0.9007 0.1478 0.86679
C16 C 0.72007 0.10125 0.84461
O1 O 0.9585 0.199 0.83349
N1 N 0.98112 0.1318 0.92449
H1 H 0.36115 0.17555 0.78468
H2 H 0.28031 0.19889 0.67389
H3 H 0.57523 0.14654 0.59835
H4 H 0.93681 0.07379 0.63677
H5 H 1.05366 -0.01997 0.72909
H6 H 1.31935 -0.02309 0.81561
H7 H 1.1522 -0.11869 0.86852
H8 H 0.83281 -0.16699 0.93692
H9 H 0.4807 -0.09033 0.96823
H10 H 0.4333 0.03408 0.92728
H11 H 0.93545 0.08866 0.94971
H12 H 1.1077 0.16028 0.9409
H13 H 0.54626 0.1233 0.86334
H14 H 1.23201 0.04902 0.72136
H15 H 1.20726 0.06054 0.83096
C17 C 1.01659 0.57306 0.35888
C18 C 1.19482 0.60967 0.38066
C19 C 1.23864 0.67506 0.35466
C20 C 1.09754 0.70635 0.30566
C21 C 0.91778 0.67101 0.28448
C22 C 0.87362 0.60438 0.30918
C23 C 0.67607 0.57328 0.27819
C24 C 0.60905 0.50232 0.30405
C25 C 0.8151 0.44592 0.30597
C26 C 0.82771 0.39423 0.26594
C27 C 1.01732 0.34116 0.26886
C28 C 1.19636 0.33866 0.31277
C29 C 1.18637 0.39023 0.35266
C30 C 0.99975 0.44447 0.34922
C31 C 0.78644 0.50168 0.43924
C32 C 0.99548 0.50129 0.39161
O2 O 0.70674 0.55551 0.46194
N2 N 0.70299 0.44062 0.45619
H16 H 1.30598 0.58531 0.41874
H17 H 1.38233 0.70089 0.37228
H18 H 1.12733 0.75718 0.2835
H19 H 0.80373 0.69621 0.24718
H20 H 0.72536 0.57046 0.2293
H21 H 0.4632 0.4889 0.2763
H22 H 0.68593 0.39554 0.23222
H23 H 1.02408 0.30136 0.23724
H24 H 1.34243 0.29662 0.31611
H25 H 1.326 0.38867 0.38704
H26 H 0.77677 0.39747 0.43787
H27 H 0.55993 0.43865 0.48702
H28 H 1.15641 0.48882 0.42074
H29 H 0.51153 0.6099 0.2781
H30 H 0.53151 0.50595 0.35034
C33 C 0.40762 0.16751 0.46798
C34 C 0.21324 0.16301 0.50966
C35 C 0.1267 0.21686 0.54379
C36 C 0.24047 0.27725 0.53758
C37 C 0.43333 0.28205 0.49652
C38 C 0.51934 0.22919 0.46022
C39 C 0.72308 0.24565 0.41568
C40 C 0.84339 0.18889 0.37852
C41 C 0.67351 0.15936 0.33846
C42 C 0.68211 0.17239 0.27447
C43 C 0.52176 0.14572 0.23739
C44 C 0.35419 0.10357 0.26409
C45 C 0.34574 0.08939 0.32777
C46 C 0.50027 0.11778 0.3654
C48 C 0.48083 0.10374 0.43453
C48_2 C 0.70139 0.05899 0.4642
O3 O 0.75166 0.06151 0.51898
N3 N 0.82788 0.0158 0.42841
H31 H 0.12531 0.11572 0.51483
H32 H -0.02725 0.21155 0.5748
H33 H 0.18055 0.32068 0.56358
H34 H 0.52267 0.32908 0.49256
H35 H 0.65558 0.28995 0.38303
H36 H 0.98764 0.21023 0.35018
H37 H 0.81835 0.20383 0.25375
H38 H 0.52703 0.15745 0.18768
H39 H 0.23162 0.08188 0.23517
H40 H 0.21584 0.05614 0.349
H41 H 0.77646 0.01424 0.38448
H42 H 0.97931 -0.01473 0.44579
H43 H 0.33522 0.07001 0.44379
H44 H 0.86573 0.2641 0.44179
H45 H 0.93446 0.14753 0.41023
C49 C 0.41414 0.62245 0.08767
C50 C 0.24055 0.6202 0.13533
C51 C 0.20369 0.55926 0.17092
C52 C 0.34141 0.49814 0.15911
C53 C 0.52012 0.49995 0.11383
C54 C 0.56296 0.56125 0.07788
C55 C 0.76959 0.55422 0.03197
C56 C 0.85261 0.61974 -0.00228
C57 C 0.66248 0.65873 -0.04375
C58 C 0.68743 0.66181 -0.10763
C59 C 0.50384 0.69441 -0.14602
C60 C 0.29261 0.72524 -0.12044
C61 C 0.26926 0.72429 -0.05683
C62 C 0.45139 0.69116 -0.01824
C63 C 0.60444 0.73807 0.07391
C64 C 0.4238 0.69241 0.05055
O4 O 0.66545 0.78855 0.04016
N4 N 0.68175 0.72225 0.1316
H46 H 0.13327 0.66816 0.14442
H47 H 0.07046 0.55942 0.20794
H48 H 0.31093 0.44969 0.18581
H49 H 0.63185 0.45227 0.10556
H50 H 0.72249 0.52023 -0.00215
H51 H 1.01502 0.60514 -0.02936
H52 H 0.85279 0.63741 -0.12735
H53 H 0.52604 0.69589 -0.1957
H54 H 0.14614 0.75056 -0.14956
H55 H 0.10642 0.74935 -0.03654
H56 H 0.62899 0.67997 0.15682
H57 H 0.80854 0.75072 0.14794
H58 H 0.24811 0.72222 0.05854
H59 H 0.92527 0.52613 0.05709
H60 H 0.9101 0.65276 0.03123
loop_
_geom_bond_atom_site_label_1
_geom_bond_atom_site_label_2
_geom_bond_site_symmetry_1
_geom_bond_site_symmetry_2
C1 C2 1_555 1_555
C1 C6 1_555 1_555
C1 C16 1_555 1_555
C2 C3 1_555 1_555
C2 H1 1_555 1_555
C3 C4 1_555 1_555
C3 H2 1_555 1_555
C4 C5 1_555 1_555
C4 H3 1_555 1_555
C5 C6 1_555 1_555
C5 H4 1_555 1_555
C6 C7 1_555 1_555
C7 C8 1_555 1_555
C7 H5 1_555 1_555
C7 H14 1_555 1_555
C8 C9 1_555 1_555
C8 H6 1_555 1_555
C8 H15 1_555 1_555
C9 C10 1_555 1_555
C9 C14 1_555 1_555
C10 C11 1_555 1_555
C10 H7 1_555 1_555
C11 C12 1_555 1_555
C11 H8 1_555 1_555
C12 C13 1_555 1_555
C12 H9 1_555 1_555
C13 C14 1_555 1_555
C13 H10 1_555 1_555
C14 C16 1_555 1_555
C15 C16 1_555 1_555
C15 O1 1_555 1_555
C15 N1 1_555 1_555
C16 H13 1_555 1_555
N1 H11 1_555 1_555
N1 H12 1_555 1_555
C17 C18 1_555 1_555
C17 C22 1_555 1_555
C17 C32 1_555 1_555
C18 C19 1_555 1_555
C18 H16 1_555 1_555
C19 C20 1_555 1_555
C19 H17 1_555 1_555
C20 C21 1_555 1_555
C20 H18 1_555 1_555
C21 C22 1_555 1_555
C21 H19 1_555 1_555
C22 C23 1_555 1_555
C23 C24 1_555 1_555
C23 H20 1_555 1_555
C23 H29 1_555 1_555
C24 C25 1_555 1_555
C24 H21 1_555 1_555
C24 H30 1_555 1_555
C25 C26 1_555 1_555
C25 C30 1_555 1_555
C26 C27 1_555 1_555
C26 H22 1_555 1_555
C27 C28 1_555 1_555
C27 H23 1_555 1_555
C28 C29 1_555 1_555
C28 H24 1_555 1_555
C29 C30 1_555 1_555
C29 H25 1_555 1_555
C30 C32 1_555 1_555
C31 C32 1_555 1_555
C31 O2 1_555 1_555
C31 N2 1_555 1_555
C32 H28 1_555 1_555
N2 H26 1_555 1_555
N2 H27 1_555 1_555
C33 C34 1_555 1_555
C33 C38 1_555 1_555
C33 C48 1_555 1_555
C34 C35 1_555 1_555
C34 H31 1_555 1_555
C35 C36 1_555 1_555
C35 H32 1_555 1_555
C36 C37 1_555 1_555
C36 H33 1_555 1_555
C37 C38 1_555 1_555
C37 H34 1_555 1_555
C38 C39 1_555 1_555
C39 C40 1_555 1_555
C39 H35 1_555 1_555
C39 H44 1_555 1_555
C40 C41 1_555 1_555
C40 H36 1_555 1_555
C40 H45 1_555 1_555
C41 C42 1_555 1_555
C41 C46 1_555 1_555
C42 C43 1_555 1_555
C42 H37 1_555 1_555
C43 C44 1_555 1_555
C43 H38 1_555 1_555
C44 C45 1_555 1_555
C44 H39 1_555 1_555
C45 C46 1_555 1_555
C45 H40 1_555 1_555
C46 C48 1_555 1_555
C48 C48_2 1_555 1_555
C48 H43 1_555 1_555
C48_2 O3 1_555 1_555
C48_2 N3 1_555 1_555
N3 H41 1_555 1_555
N3 H42 1_555 1_555
C49 C50 1_555 1_555
C49 C54 1_555 1_555
C49 C64 1_555 1_555
C50 C51 1_555 1_555
C50 H46 1_555 1_555
C51 C52 1_555 1_555
C51 H47 1_555 1_555
C52 C53 1_555 1_555
C52 H48 1_555 1_555
C53 C54 1_555 1_555
C53 H49 1_555 1_555
C54 C55 1_555 1_555
C55 C56 1_555 1_555
C55 H50 1_555 1_555
C55 H59 1_555 1_555
C56 C57 1_555 1_555
C56 H51 1_555 1_555
C56 H60 1_555 1_555
C57 C58 1_555 1_555
C57 C62 1_555 1_555
C58 C59 1_555 1_555
C58 H52 1_555 1_555
C59 C60 1_555 1_555
C59 H53 1_555 1_555
C60 C61 1_555 1_555
C60 H54 1_555 1_555
C61 C62 1_555 1_555
C61 H55 1_555 1_555
C62 C64 1_555 1_555
C63 C64 1_555 1_555
C63 O4 1_555 1_555
C63 N4 1_555 1_555
C64 H58 1_555 1_555
N4 H56 1_555 1_555
N4 H57 1_555 1_555

#END

#######################################################################
#
#                 Cambridge Crystallographic Data Centre
#                                CCDC 
#
#######################################################################
#
# If this CIF has been generated from an entry in the Cambridge 
# Structural Database, then it will include bibliographic, chemical, 
# crystal, experimental, refinement or atomic coordinate data resulting 
# from the CCDC's data processing and validation procedures.
#
#######################################################################

data_CYH03_PsiCrys
_symmetry_cell_setting           orthorhombic
_symmetry_space_group_name_H-M   'P b c a'
_symmetry_Int_Tables_number      61
_space_group_name_Hall           '-P 2ac 2ab'
loop_
_symmetry_equiv_pos_site_id
_symmetry_equiv_pos_as_xyz
1 x,y,z
2 1/2-x,-y,1/2+z
3 1/2+x,1/2-y,-z
4 -x,1/2+y,1/2-z
5 -x,-y,-z
6 1/2+x,y,1/2-z
7 1/2-x,1/2+y,z
8 x,1/2-y,1/2+z
_cell_length_a                   9.0397
_cell_length_b                   10.8703
_cell_length_c                   23.6404
_cell_angle_alpha                90
_cell_angle_beta                 90
_cell_angle_gamma                90
_cell_volume                     2323.01
loop_
_atom_site_label
_atom_site_type_symbol
_atom_site_fract_x
_atom_site_fract_y
_atom_site_fract_z
C1 C -0.04845 0.03405 0.12804
C2 C -0.14742 -0.06274 0.11745
C3 C -0.23866 -0.11132 0.15901
C4 C -0.23142 -0.0629 0.21348
C5 C -0.13335 0.03247 0.22486
C6 C -0.042 0.08439 0.18301
C7 C 0.05334 0.19165 0.2021
C8 C 0.13714 0.26381 0.15667
C9 C 0.25258 0.18667 0.12811
C10 C 0.40294 0.20136 0.14005
C11 C 0.50906 0.12397 0.11609
C12 C 0.46485 0.03203 0.07853
C13 C 0.31506 0.01763 0.06559
C14 C 0.20826 0.09303 0.09063
C15 C -0.02753 0.17549 0.04211
C16 C 0.0462 0.07294 0.0778
O1 O -0.16333 0.19228 0.04322
N1 N 0.06187 0.23785 0.00701
H1 H -0.15135 -0.10193 0.0751
H2 H -0.31246 -0.18698 0.14857
H3 H -0.3027 -0.09825 0.24693
H4 H -0.1265 0.06933 0.26769
H5 H 0.13282 0.15829 0.23393
H6 H 0.189 0.34456 0.17614
H7 H 0.43777 0.27478 0.16852
H8 H 0.62584 0.13618 0.12579
H9 H 0.54716 -0.02839 0.05951
H10 H 0.27997 -0.054 0.03619
H11 H 0.1742 0.22929 0.00506
H12 H 0.01565 0.29902 -0.02041
H13 H 0.04244 -0.00627 0.04868
H14 H -0.01804 0.25625 0.22531
H15 H 0.05868 0.30088 0.12552
loop_
_geom_bond_atom_site_label_1
_geom_bond_atom_site_label_2
_geom_bond_site_symmetry_1
_geom_bond_site_symmetry_2
C1 C2 1_555 1_555
C1 C6 1_555 1_555
C1 C16 1_555 1_555
C2 C3 1_555 1_555
C2 H1 1_555 1_555
C3 C4 1_555 1_555
C3 H2 1_555 1_555
C4 C5 1_555 1_555
C4 H3 1_555 1_555
C5 C6 1_555 1_555
C5 H4 1_555 1_555
C6 C7 1_555 1_555
C7 C8 1_555 1_555
C7 H5 1_555 1_555
C7 H14 1_555 1_555
C8 C9 1_555 1_555
C8 H6 1_555 1_555
C8 H15 1_555 1_555
C9 C10 1_555 1_555
C9 C14 1_555 1_555
C10 C11 1_555 1_555
C10 H7 1_555 1_555
C11 C12 1_555 1_555
C11 H8 1_555 1_555
C12 C13 1_555 1_555
C12 H9 1_555 1_555
C13 C14 1_555 1_555
C13 H10 1_555 1_555
C14 C16 1_555 1_555
C15 C16 1_555 1_555
C15 O1 1_555 1_555
C15 N1 1_555 1_555
C16 H13 1_555 1_555
N1 H11 1_555 1_555
N1 H12 1_555 1_555

#END

#######################################################################
#
#                 Cambridge Crystallographic Data Centre
#                                CCDC 
#
#######################################################################
#
# If this CIF has been generated from an entry in the Cambridge 
# Structural Database, then it will include bibliographic, chemical, 
# crystal, experimental, refinement or atomic coordinate data resulting 
# from the CCDC's data processing and validation procedures.
#
#######################################################################

data_CYH04_PsiCrys
_symmetry_cell_setting           orthorhombic
_symmetry_space_group_name_H-M   'P 21 21 21'
_symmetry_Int_Tables_number      19
_space_group_name_Hall           'P 2ac 2ab'
loop_
_symmetry_equiv_pos_site_id
_symmetry_equiv_pos_as_xyz
1 x,y,z
2 1/2-x,-y,1/2+z
3 1/2+x,1/2-y,-z
4 -x,1/2+y,1/2-z
_cell_length_a                   5.4784
_cell_length_b                   9.0943
_cell_length_c                   23.6972
_cell_angle_alpha                90
_cell_angle_beta                 90
_cell_angle_gamma                90
_cell_volume                     1180.65
loop_
_atom_site_label
_atom_site_type_symbol
_atom_site_fract_x
_atom_site_fract_y
_atom_site_fract_z
C1 C 0.39156 -0.93489 -0.61972
C2 C 0.58583 -1.03469 -0.62513
C3 C 0.65858 -1.12562 -0.58112
C4 C 0.53017 -1.12171 -0.53038
C5 C 0.33483 -1.02516 -0.52492
C6 C 0.26362 -0.92844 -0.56814
C7 C 0.0569 -0.82445 -0.55325
C8 C -0.0604 -0.73411 -0.60044
C9 C 0.1133 -0.62628 -0.62644
C10 C 0.08868 -0.4754 -0.6172
C11 C 0.25882 -0.37519 -0.63804
C12 C 0.45534 -0.42628 -0.67
C13 C 0.47736 -0.5764 -0.68137
C14 C 0.30926 -0.67733 -0.65952
C15 C 0.13548 -0.90838 -0.70838
C16 C 0.33827 -0.83998 -0.67127
O1 O 0.09496 -1.04263 -0.70732
N1 N 0.01771 -0.81731 -0.74369
H1 H 0.68527 -1.03965 -0.66496
H2 H 0.81436 -1.19842 -0.58672
H3 H 0.58269 -1.19279 -0.49543
H4 H 0.23119 -1.02255 -0.48557
H5 H 0.12347 -0.74754 -0.52071
H6 H -0.21902 -0.67575 -0.58316
H7 H -0.06852 -0.43643 -0.59341
H8 H 0.23693 -0.2578 -0.63048
H9 H 0.59101 -0.34937 -0.68604
H10 H 0.62852 -0.61564 -0.70723
H11 H 0.04441 -0.7064 -0.74667
H12 H -0.10053 -0.86191 -0.77206
H13 H 0.50041 -0.85064 -0.69861
H14 H -0.08677 -0.88983 -0.53268
H15 H -0.13374 -0.80882 -0.63261
loop_
_geom_bond_atom_site_label_1
_geom_bond_atom_site_label_2
_geom_bond_site_symmetry_1
_geom_bond_site_symmetry_2
C1 C2 1_555 1_555
C1 C6 1_555 1_555
C1 C16 1_555 1_555
C2 C3 1_555 1_555
C2 H1 1_555 1_555
C3 C4 1_555 1_555
C3 H2 1_555 1_555
C4 C5 1_555 1_555
C4 H3 1_555 1_555
C5 C6 1_555 1_555
C5 H4 1_555 1_555
C6 C7 1_555 1_555
C7 C8 1_555 1_555
C7 H5 1_555 1_555
C7 H14 1_555 1_555
C8 C9 1_555 1_555
C8 H6 1_555 1_555
C8 H15 1_555 1_555
C9 C10 1_555 1_555
C9 C14 1_555 1_555
C10 C11 1_555 1_555
C10 H7 1_555 1_555
C11 C12 1_555 1_555
C11 H8 1_555 1_555
C12 C13 1_555 1_555
C12 H9 1_555 1_555
C13 C14 1_555 1_555
C13 H10 1_555 1_555
C14 C16 1_555 1_555
C15 C16 1_555 1_555
C15 O1 1_555 1_555
C15 N1 1_555 1_555
C16 H13 1_555 1_555
N1 H11 1_555 1_555
N1 H12 1_555 1_555

#END

#######################################################################
#
#                 Cambridge Crystallographic Data Centre
#                                CCDC 
#
#######################################################################
#
# If this CIF has been generated from an entry in the Cambridge 
# Structural Database, then it will include bibliographic, chemical, 
# crystal, experimental, refinement or atomic coordinate data resulting 
# from the CCDC's data processing and validation procedures.
#
#######################################################################

data_CYH05_PsiCrys
_symmetry_cell_setting           monoclinic
_symmetry_space_group_name_H-M   'P 21/c'
_symmetry_Int_Tables_number      14
_space_group_name_Hall           '-P 2ybc'
loop_
_symmetry_equiv_pos_site_id
_symmetry_equiv_pos_as_xyz
1 x,y,z
2 -x,1/2+y,1/2-z
3 -x,-y,-z
4 x,1/2-y,1/2+z
_cell_length_a                   12.8575
_cell_length_b                   5.3511
_cell_length_c                   19.2739
_cell_angle_alpha                90
_cell_angle_beta                 115.046
_cell_angle_gamma                90
_cell_volume                     1201.38
loop_
_atom_site_label
_atom_site_type_symbol
_atom_site_fract_x
_atom_site_fract_y
_atom_site_fract_z
C1 C 0.72416 0.53654 -0.04104
C2 C 0.73179 0.71676 -0.09183
C3 C 0.63799 0.78508 -0.15852
C4 C 0.53199 0.67379 -0.17557
C5 C 0.52356 0.49134 -0.12682
C6 C 0.61804 0.4164 -0.05969
C7 C 0.59464 0.21125 -0.01397
C8 C 0.69636 0.08906 0.05175
C9 C 0.7608 0.26463 0.11646
C10 C 0.75778 0.23975 0.18774
C11 C 0.81586 0.40841 0.24672
C12 C 0.87843 0.6045 0.23544
C13 C 0.88271 0.62884 0.16468
C14 C 0.82472 0.46072 0.10526
C15 C 0.90872 0.27758 0.01903
C16 C 0.83474 0.48751 0.03029
O1 O 0.97477 0.14972 0.07403
N1 N 0.90186 0.25077 -0.05199
H1 H 0.81434 0.80662 -0.07775
H2 H 0.64751 0.92556 -0.1962
H3 H 0.45687 0.72934 -0.22669
H4 H 0.44063 0.40234 -0.14085
H5 H 0.53524 0.28501 0.00882
H6 H 0.66458 -0.07015 0.07311
H7 H 0.70989 0.08478 0.19697
H8 H 0.81256 0.38704 0.30192
H9 H 0.92537 0.73398 0.2818
H10 H 0.93154 0.78187 0.15555
H11 H 0.84562 0.35678 -0.09521
H12 H 0.94854 0.11057 -0.06299
H13 H 0.8882 0.65446 0.03676
H14 H 0.54683 0.06394 -0.05494
H15 H 0.75453 0.00839 0.02933
loop_
_geom_bond_atom_site_label_1
_geom_bond_atom_site_label_2
_geom_bond_site_symmetry_1
_geom_bond_site_symmetry_2
C1 C2 1_555 1_555
C1 C6 1_555 1_555
C1 C16 1_555 1_555
C2 C3 1_555 1_555
C2 H1 1_555 1_555
C3 C4 1_555 1_555
C3 H2 1_555 1_555
C4 C5 1_555 1_555
C4 H3 1_555 1_555
C5 C6 1_555 1_555
C5 H4 1_555 1_555
C6 C7 1_555 1_555
C7 C8 1_555 1_555
C7 H5 1_555 1_555
C7 H14 1_555 1_555
C8 C9 1_555 1_555
C8 H6 1_555 1_555
C8 H15 1_555 1_555
C9 C10 1_555 1_555
C9 C14 1_555 1_555
C10 C11 1_555 1_555
C10 H7 1_555 1_555
C11 C12 1_555 1_555
C11 H8 1_555 1_555
C12 C13 1_555 1_555
C12 H9 1_555 1_555
C13 C14 1_555 1_555
C13 H10 1_555 1_555
C14 C16 1_555 1_555
C15 C16 1_555 1_555
C15 O1 1_555 1_555
C15 N1 1_555 1_555
C16 H13 1_555 1_555
N1 H11 1_555 1_555
N1 H12 1_555 1_555

#END

#######################################################################
#
#                 Cambridge Crystallographic Data Centre
#                                CCDC 
#
#######################################################################
#
# If this CIF has been generated from an entry in the Cambridge 
# Structural Database, then it will include bibliographic, chemical, 
# crystal, experimental, refinement or atomic coordinate data resulting 
# from the CCDC's data processing and validation procedures.
#
#######################################################################

data_CYH06_PsiCrys
_symmetry_cell_setting           monoclinic
_symmetry_space_group_name_H-M   'P 21/c'
_symmetry_Int_Tables_number      14
_space_group_name_Hall           '-P 2ybc'
loop_
_symmetry_equiv_pos_site_id
_symmetry_equiv_pos_as_xyz
1 x,y,z
2 -x,1/2+y,1/2-z
3 -x,-y,-z
4 x,1/2-y,1/2+z
_cell_length_a                   11.0772
_cell_length_b                   8.6589
_cell_length_c                   12.7257
_cell_angle_alpha                90
_cell_angle_beta                 94.018
_cell_angle_gamma                90
_cell_volume                     1217.6
loop_
_atom_site_label
_atom_site_type_symbol
_atom_site_fract_x
_atom_site_fract_y
_atom_site_fract_z
C1 C 0.27647 0.33439 0.12374
C2 C 0.25506 0.19377 0.17424
C3 C 0.27933 0.05102 0.12986
C4 C 0.33135 0.04802 0.03301
C5 C 0.35164 0.186 -0.01844
C6 C 0.32231 0.33031 0.02309
C7 C 0.33831 0.46663 -0.04885
C8 C 0.32686 0.63083 -0.00723
C9 C 0.20357 0.66348 0.02963
C10 C 0.12285 0.76023 -0.02836
C11 C 0.00912 0.79304 0.00632
C12 C -0.02486 0.72764 0.09978
C13 C 0.0534 0.62739 0.15687
C14 C 0.16758 0.59426 0.12236
C15 C 0.36645 0.56109 0.23349
C16 C 0.25091 0.48217 0.18315
O1 O 0.36575 0.69772 0.26265
N1 N 0.46518 0.47104 0.24912
H1 H 0.21675 0.19757 0.25077
H2 H 0.25907 -0.05622 0.17015
H3 H 0.35605 -0.06069 -0.00252
H4 H 0.39121 0.18273 -0.09452
H5 H 0.27 0.45464 -0.11567
H6 H 0.3452 0.70903 -0.07208
H7 H 0.15073 0.81073 -0.10141
H8 H -0.05266 0.86966 -0.03882
H9 H -0.11341 0.75437 0.1271
H10 H 0.02532 0.57363 0.22889
H11 H 0.47238 0.36147 0.22134
H12 H 0.54048 0.51673 0.2878
H13 H 0.20387 0.44652 0.25286
H14 H 0.42578 0.45448 -0.08363
H15 H 0.39698 0.65401 0.05638
loop_
_geom_bond_atom_site_label_1
_geom_bond_atom_site_label_2
_geom_bond_site_symmetry_1
_geom_bond_site_symmetry_2
C1 C2 1_555 1_555
C1 C6 1_555 1_555
C1 C16 1_555 1_555
C2 C3 1_555 1_555
C2 H1 1_555 1_555
C3 C4 1_555 1_555
C3 H2 1_555 1_555
C4 C5 1_555 1_555
C4 H3 1_555 1_555
C5 C6 1_555 1_555
C5 H4 1_555 1_555
C6 C7 1_555 1_555
C7 C8 1_555 1_555
C7 H5 1_555 1_555
C7 H14 1_555 1_555
C8 C9 1_555 1_555
C8 H6 1_555 1_555
C8 H15 1_555 1_555
C9 C10 1_555 1_555
C9 C14 1_555 1_555
C10 C11 1_555 1_555
C10 H7 1_555 1_555
C11 C12 1_555 1_555
C11 H8 1_555 1_555
C12 C13 1_555 1_555
C12 H9 1_555 1_555
C13 C14 1_555 1_555
C13 H10 1_555 1_555
C14 C16 1_555 1_555
C15 C16 1_555 1_555
C15 O1 1_555 1_555
C15 N1 1_555 1_555
C16 H13 1_555 1_555
N1 H11 1_555 1_555
N1 H12 1_555 1_555

#END

#######################################################################
#
#                 Cambridge Crystallographic Data Centre
#                                CCDC 
#
#######################################################################
#
# If this CIF has been generated from an entry in the Cambridge 
# Structural Database, then it will include bibliographic, chemical, 
# crystal, experimental, refinement or atomic coordinate data resulting 
# from the CCDC's data processing and validation procedures.
#
#######################################################################

data_CYH07_PsiCrys
_symmetry_cell_setting           monoclinic
_symmetry_space_group_name_H-M   'P 21/c'
_symmetry_Int_Tables_number      14
_space_group_name_Hall           '-P 2ybc'
loop_
_symmetry_equiv_pos_site_id
_symmetry_equiv_pos_as_xyz
1 x,y,z
2 -x,1/2+y,1/2-z
3 -x,-y,-z
4 x,1/2-y,1/2+z
_cell_length_a                   7.3461
_cell_length_b                   11.4660
_cell_length_c                   15.7994
_cell_angle_alpha                90
_cell_angle_beta                 116.622
_cell_angle_gamma                90
_cell_volume                     1189.7
loop_
_atom_site_label
_atom_site_type_symbol
_atom_site_fract_x
_atom_site_fract_y
_atom_site_fract_z
C1 C 0.26922 0.16793 -0.03478
C2 C 0.12059 0.14391 -0.12759
C3 C 0.17023 0.11349 -0.1998
C4 C 0.37443 0.10109 -0.1792
C5 C 0.52253 0.12309 -0.08795
C6 C 0.47607 0.1597 -0.01504
C7 C 0.65729 0.18735 0.07797
C8 C 0.62169 0.26259 0.14899
C9 C 0.5067 0.19801 0.19227
C10 C 0.60478 0.16159 0.2866
C11 C 0.50248 0.09853 0.32754
C12 C 0.29858 0.06986 0.27263
C13 C 0.20017 0.10424 0.17801
C14 C 0.30139 0.16817 0.13679
C15 C 0.12 0.33495 0.02522
C16 C 0.18542 0.20482 0.03381
O1 O 0.02891 0.37105 0.07012
N1 N 0.15784 0.40285 -0.03439
H1 H -0.0395 0.15054 -0.14291
H2 H 0.05315 0.10046 -0.27198
H3 H 0.41701 0.07612 -0.23427
H4 H 0.68262 0.11441 -0.07205
H5 H 0.72621 0.10449 0.11291
H6 H 0.77062 0.28872 0.20494
H7 H 0.76518 0.18289 0.32864
H8 H 0.58244 0.07197 0.40151
H9 H 0.21524 0.01915 0.30213
H10 H 0.04126 0.08066 0.13533
H11 H 0.21959 0.36673 -0.07429
H12 H 0.09507 0.48568 -0.0495
H13 H 0.03656 0.16085 0.00789
H14 H 0.77163 0.23136 0.06221
H15 H 0.54219 0.34354 0.11479
loop_
_geom_bond_atom_site_label_1
_geom_bond_atom_site_label_2
_geom_bond_site_symmetry_1
_geom_bond_site_symmetry_2
C1 C2 1_555 1_555
C1 C6 1_555 1_555
C1 C16 1_555 1_555
C2 C3 1_555 1_555
C2 H1 1_555 1_555
C3 C4 1_555 1_555
C3 H2 1_555 1_555
C4 C5 1_555 1_555
C4 H3 1_555 1_555
C5 C6 1_555 1_555
C5 H4 1_555 1_555
C6 C7 1_555 1_555
C7 C8 1_555 1_555
C7 H5 1_555 1_555
C7 H14 1_555 1_555
C8 C9 1_555 1_555
C8 H6 1_555 1_555
C8 H15 1_555 1_555
C9 C10 1_555 1_555
C9 C14 1_555 1_555
C10 C11 1_555 1_555
C10 H7 1_555 1_555
C11 C12 1_555 1_555
C11 H8 1_555 1_555
C12 C13 1_555 1_555
C12 H9 1_555 1_555
C13 C14 1_555 1_555
C13 H10 1_555 1_555
C14 C16 1_555 1_555
C15 C16 1_555 1_555
C15 O1 1_555 1_555
C15 N1 1_555 1_555
C16 H13 1_555 1_555
N1 H11 1_555 1_555
N1 H12 1_555 1_555

#END

#######################################################################
#
#                 Cambridge Crystallographic Data Centre
#                                CCDC 
#
#######################################################################
#
# If this CIF has been generated from an entry in the Cambridge 
# Structural Database, then it will include bibliographic, chemical, 
# crystal, experimental, refinement or atomic coordinate data resulting 
# from the CCDC's data processing and validation procedures.
#
#######################################################################

data_CYH08_PsiCrys
_symmetry_cell_setting           rhombohedral
_symmetry_space_group_name_H-M   'R -3'
_symmetry_Int_Tables_number      148
_space_group_name_Hall           '-R 3'
loop_
_symmetry_equiv_pos_site_id
_symmetry_equiv_pos_as_xyz
1 x,y,z
2 -y,x-y,z
3 -x+y,-x,z
4 2/3+x,1/3+y,1/3+z
5 2/3-y,1/3+x-y,1/3+z
6 2/3-x+y,1/3-x,1/3+z
7 1/3+x,2/3+y,2/3+z
8 1/3-y,2/3+x-y,2/3+z
9 1/3-x+y,2/3-x,2/3+z
10 -x,-y,-z
11 y,-x+y,-z
12 x-y,x,-z
13 2/3-x,1/3-y,1/3-z
14 2/3+y,1/3-x+y,1/3-z
15 2/3+x-y,1/3+x,1/3-z
16 1/3-x,2/3-y,2/3-z
17 1/3+y,2/3-x+y,2/3-z
18 1/3+x-y,2/3+x,2/3-z
_cell_length_a                   35.5911
_cell_length_b                   35.5911
_cell_length_c                   5.4366
_cell_angle_alpha                90
_cell_angle_beta                 90
_cell_angle_gamma                120
_cell_volume                     5964.04
loop_
_atom_site_label
_atom_site_type_symbol
_atom_site_fract_x
_atom_site_fract_y
_atom_site_fract_z
C1 C 0.22497 0.10059 0.157
C2 C 0.22744 0.13062 -0.01997
C3 C 0.19307 0.13765 -0.06712
C4 C 0.15446 0.11382 0.06319
C5 C 0.15169 0.08432 0.24026
C6 C 0.18628 0.07716 0.29344
C7 C 0.17801 0.04484 0.49743
C8 C 0.21612 0.04124 0.59952
C9 C 0.23751 0.02627 0.41678
C10 C 0.23536 -0.01388 0.44183
C11 C 0.2547 -0.02807 0.27013
C12 C 0.27703 -0.00165 0.0707
C13 C 0.28017 0.03881 0.04686
C14 C 0.26049 0.05295 0.21696
C15 C 0.29622 0.1283 0.39317
C16 C 0.26594 0.09765 0.19052
O1 O 0.32125 0.11945 0.506
N1 N 0.29539 0.16505 0.43181
H1 H 0.25755 0.14917 -0.12284
H2 H 0.19685 0.16173 -0.2031
H3 H 0.12699 0.11873 0.0298
H4 H 0.12181 0.06632 0.34656
H5 H 0.1526 0.01246 0.43599
H6 H 0.20434 0.01883 0.75627
H7 H 0.21857 -0.03375 0.60192
H8 H 0.2522 -0.0597 0.28721
H9 H 0.29217 -0.01246 -0.06479
H10 H 0.29795 0.05968 -0.10786
H11 H 0.27342 0.17022 0.34202
H12 H 0.31416 0.18548 0.57278
H13 H 0.28514 0.11162 0.0218
H14 H 0.1635 0.05319 0.65188
H15 H 0.24025 0.07282 0.6758
loop_
_geom_bond_atom_site_label_1
_geom_bond_atom_site_label_2
_geom_bond_site_symmetry_1
_geom_bond_site_symmetry_2
C1 C2 1_555 1_555
C1 C6 1_555 1_555
C1 C16 1_555 1_555
C2 C3 1_555 1_555
C2 H1 1_555 1_555
C3 C4 1_555 1_555
C3 H2 1_555 1_555
C4 C5 1_555 1_555
C4 H3 1_555 1_555
C5 C6 1_555 1_555
C5 H4 1_555 1_555
C6 C7 1_555 1_555
C7 C8 1_555 1_555
C7 H5 1_555 1_555
C7 H14 1_555 1_555
C8 C9 1_555 1_555
C8 H6 1_555 1_555
C8 H15 1_555 1_555
C9 C10 1_555 1_555
C9 C14 1_555 1_555
C10 C11 1_555 1_555
C10 H7 1_555 1_555
C11 C12 1_555 1_555
C11 H8 1_555 1_555
C12 C13 1_555 1_555
C12 H9 1_555 1_555
C13 C14 1_555 1_555
C13 H10 1_555 1_555
C14 C16 1_555 1_555
C15 C16 1_555 1_555
C15 O1 1_555 1_555
C15 N1 1_555 1_555
C16 H13 1_555 1_555
N1 H11 1_555 1_555
N1 H12 1_555 1_555

#END

#######################################################################
#
#                 Cambridge Crystallographic Data Centre
#                                CCDC 
#
#######################################################################
#
# If this CIF has been generated from an entry in the Cambridge 
# Structural Database, then it will include bibliographic, chemical, 
# crystal, experimental, refinement or atomic coordinate data resulting 
# from the CCDC's data processing and validation procedures.
#
#######################################################################

data_CYH09_PsiCrys
_symmetry_cell_setting           monoclinic
_symmetry_space_group_name_H-M   'C 2/c'
_symmetry_Int_Tables_number      15
_space_group_name_Hall           '-C 2yn'
loop_
_symmetry_equiv_pos_site_id
_symmetry_equiv_pos_as_xyz
1 x,y,z
2 -x,y,1/2-z
3 1/2+x,1/2+y,z
4 1/2-x,1/2+y,1/2-z
5 -x,-y,-z
6 x,-y,1/2+z
7 1/2-x,1/2-y,-z
8 1/2+x,1/2-y,1/2+z
_cell_length_a                   23.8796
_cell_length_b                   8.1542
_cell_length_c                   12.9240
_cell_angle_alpha                90
_cell_angle_beta                 99.404
_cell_angle_gamma                90
_cell_volume                     2482.73
loop_
_atom_site_label
_atom_site_type_symbol
_atom_site_fract_x
_atom_site_fract_y
_atom_site_fract_z
C1 C -0.10451 0.12615 -0.36805
C2 C -0.07979 -0.01999 -0.39753
C3 C -0.06866 -0.15388 -0.33092
C4 C -0.08222 -0.14379 -0.23022
C5 C -0.10605 0.0001 -0.19963
C6 C -0.11731 0.1373 -0.26546
C7 C -0.14395 0.2825 -0.2191
C8 C -0.14053 0.44843 -0.27255
C9 C -0.17973 0.45674 -0.37575
C10 C -0.2288 0.55307 -0.38781
C11 C -0.26555 0.5607 -0.48328
C12 C -0.25315 0.47127 -0.56859
C13 C -0.20544 0.3706 -0.55629
C14 C -0.1687 0.36165 -0.46061
C15 C -0.06438 0.36911 -0.46244
C16 C -0.11562 0.25758 -0.4527
O1 O -0.07184 0.48873 -0.52291
N1 N -0.01333 0.32872 -0.40877
H1 H -0.06914 -0.02867 -0.47629
H2 H -0.05013 -0.26471 -0.35815
H3 H -0.07422 -0.24706 -0.17636
H4 H -0.11764 0.0093 -0.12168
H5 H -0.18917 0.25537 -0.21848
H6 H -0.15173 0.54374 -0.21983
H7 H -0.23746 0.62615 -0.32147
H8 H -0.30301 0.63888 -0.49193
H9 H -0.28106 0.47868 -0.64394
H10 H -0.19682 0.29511 -0.6216
H11 H -0.00859 0.22602 -0.36393
H12 H 0.02152 0.39258 -0.42616
H13 H -0.12064 0.1895 -0.52721
H14 H -0.12478 0.29411 -0.13609
H15 H -0.09631 0.47306 -0.28231
loop_
_geom_bond_atom_site_label_1
_geom_bond_atom_site_label_2
_geom_bond_site_symmetry_1
_geom_bond_site_symmetry_2
C1 C2 1_555 1_555
C1 C6 1_555 1_555
C1 C16 1_555 1_555
C2 C3 1_555 1_555
C2 H1 1_555 1_555
C3 C4 1_555 1_555
C3 H2 1_555 1_555
C4 C5 1_555 1_555
C4 H3 1_555 1_555
C5 C6 1_555 1_555
C5 H4 1_555 1_555
C6 C7 1_555 1_555
C7 C8 1_555 1_555
C7 H5 1_555 1_555
C7 H14 1_555 1_555
C8 C9 1_555 1_555
C8 H6 1_555 1_555
C8 H15 1_555 1_555
C9 C10 1_555 1_555
C9 C14 1_555 1_555
C10 C11 1_555 1_555
C10 H7 1_555 1_555
C11 C12 1_555 1_555
C11 H8 1_555 1_555
C12 C13 1_555 1_555
C12 H9 1_555 1_555
C13 C14 1_555 1_555
C13 H10 1_555 1_555
C14 C16 1_555 1_555
C15 C16 1_555 1_555
C15 O1 1_555 1_555
C15 N1 1_555 1_555
C16 H13 1_555 1_555
N1 H11 1_555 1_555
N1 H12 1_555 1_555

#END

#######################################################################
#
#                 Cambridge Crystallographic Data Centre
#                                CCDC 
#
#######################################################################
#
# If this CIF has been generated from an entry in the Cambridge 
# Structural Database, then it will include bibliographic, chemical, 
# crystal, experimental, refinement or atomic coordinate data resulting 
# from the CCDC's data processing and validation procedures.
#
#######################################################################

data_CYT01_PsiCrys
_symmetry_cell_setting           rhombohedral
_symmetry_space_group_name_H-M   'R -3'
_symmetry_Int_Tables_number      148
_space_group_name_Hall           '-R 3'
loop_
_symmetry_equiv_pos_site_id
_symmetry_equiv_pos_as_xyz
1 x,y,z
2 -y,x-y,z
3 -x+y,-x,z
4 2/3+x,1/3+y,1/3+z
5 2/3-y,1/3+x-y,1/3+z
6 2/3-x+y,1/3-x,1/3+z
7 1/3+x,2/3+y,2/3+z
8 1/3-y,2/3+x-y,2/3+z
9 1/3-x+y,2/3-x,2/3+z
10 -x,-y,-z
11 y,-x+y,-z
12 x-y,x,-z
13 2/3-x,1/3-y,1/3-z
14 2/3+y,1/3-x+y,1/3-z
15 2/3+x-y,1/3+x,1/3-z
16 1/3-x,2/3-y,2/3-z
17 1/3+y,2/3-x+y,2/3-z
18 1/3+x-y,2/3+x,2/3-z
_cell_length_a                   33.7118
_cell_length_b                   33.7118
_cell_length_c                   5.5001
_cell_angle_alpha                90
_cell_angle_beta                 90
_cell_angle_gamma                120
_cell_volume                     5413.34
loop_
_atom_site_label
_atom_site_type_symbol
_atom_site_fract_x
_atom_site_fract_y
_atom_site_fract_z
C1 C 0.1173 0.2148 0.34173
C2 C 0.08388 0.20461 0.51978
C3 C 0.04431 0.16186 0.53266
C4 C 0.03707 0.12844 0.36045
C5 C 0.06924 0.13836 0.17792
C6 C 0.11022 0.18094 0.1674
C7 C 0.14362 0.18687 -0.01714
C8 C 0.18993 0.21174 -0.00253
C9 C 0.21812 0.23983 0.19764
C10 C 0.26202 0.24506 0.22542
C11 C 0.28975 0.26778 0.42338
C12 C 0.27453 0.28765 0.59492
C13 C 0.23223 0.28493 0.56431
C14 C 0.20374 0.26143 0.36848
C15 C 0.16253 0.29203 0.11765
C16 C 0.1595 0.26195 0.3364
N1 N 0.12296 0.28272 0.01228
O1 O 0.20005 0.32489 0.05379
H1 H 0.08933 0.23097 0.65127
H2 H 0.01921 0.15496 0.67468
H3 H 0.00609 0.09491 0.36876
H4 H 0.06364 0.1126 0.04123
H5 H 0.12953 0.16517 -0.17711
H6 H 0.20871 0.20769 -0.15328
H7 H 0.27429 0.23076 0.08657
H8 H 0.32263 0.26941 0.44452
H9 H 0.29577 0.30562 0.75101
H10 H 0.22086 0.30109 0.69708
H11 H 0.09318 0.25568 0.07062
H12 H 0.1236 0.30307 -0.12992
H13 H 0.15663 0.28089 0.49219
loop_
_geom_bond_atom_site_label_1
_geom_bond_atom_site_label_2
_geom_bond_site_symmetry_1
_geom_bond_site_symmetry_2
C1 C2 1_555 1_555
C1 C6 1_555 1_555
C1 C16 1_555 1_555
C2 C3 1_555 1_555
C2 H1 1_555 1_555
C3 C4 1_555 1_555
C3 H2 1_555 1_555
C4 C5 1_555 1_555
C4 H3 1_555 1_555
C5 C6 1_555 1_555
C5 H4 1_555 1_555
C6 C7 1_555 1_555
C7 C8 1_555 1_555
C7 H5 1_555 1_555
C8 C9 1_555 1_555
C8 H6 1_555 1_555
C9 C10 1_555 1_555
C9 C14 1_555 1_555
C10 C11 1_555 1_555
C10 H7 1_555 1_555
C11 C12 1_555 1_555
C11 H8 1_555 1_555
C12 C13 1_555 1_555
C12 H9 1_555 1_555
C13 C14 1_555 1_555
C13 H10 1_555 1_555
C14 C16 1_555 1_555
C15 C16 1_555 1_555
C15 N1 1_555 1_555
C15 O1 1_555 1_555
C16 H13 1_555 1_555
N1 H11 1_555 1_555
N1 H12 1_555 1_555

#END

#######################################################################
#
#                 Cambridge Crystallographic Data Centre
#                                CCDC 
#
#######################################################################
#
# If this CIF has been generated from an entry in the Cambridge 
# Structural Database, then it will include bibliographic, chemical, 
# crystal, experimental, refinement or atomic coordinate data resulting 
# from the CCDC's data processing and validation procedures.
#
#######################################################################

data_CYT02_PsiCrys
_symmetry_cell_setting           triclinic
_symmetry_space_group_name_H-M   'P -1'
_symmetry_Int_Tables_number      2
_space_group_name_Hall           '-P 1'
loop_
_symmetry_equiv_pos_site_id
_symmetry_equiv_pos_as_xyz
1 x,y,z
2 -x,-y,-z
_cell_length_a                   5.4376
_cell_length_b                   19.6784
_cell_length_c                   21.7669
_cell_angle_alpha                85.931
_cell_angle_beta                 86.921
_cell_angle_gamma                85.089
_cell_volume                     2312.07
loop_
_atom_site_label
_atom_site_type_symbol
_atom_site_fract_x
_atom_site_fract_y
_atom_site_fract_z
C1 C 0.23287 0.53123 0.37098
C2 C 0.04562 0.50796 0.41179
C3 C 0.05431 0.44045 0.43621
C4 C 0.2564 0.39494 0.42125
C5 C 0.44592 0.41764 0.3817
C6 C 0.4352 0.48489 0.35438
C7 C 0.62663 0.50091 0.30782
C8 C 0.60662 0.54413 0.25672
C9 C 0.39383 0.58817 0.23681
C10 C 0.37476 0.60386 0.173
C11 C 0.16939 0.6411 0.14891
C12 C -0.01949 0.66621 0.18917
C13 C 0.00029 0.6537 0.25255
C14 C 0.20336 0.61499 0.27726
C15 C 0.41585 0.64777 0.36988
C16 C 0.21775 0.60535 0.34654
N1 N 0.49668 0.62974 0.42649
O1 O 0.48474 0.69863 0.33857
H1 H -0.11064 0.54373 0.42393
H2 H -0.09511 0.42299 0.46708
H3 H 0.26177 0.34224 0.44044
H4 H 0.60434 0.38251 0.36962
H5 H 0.79851 0.46844 0.31108
H6 H 0.76571 0.54232 0.22387
H7 H 0.52653 0.5858 0.14201
H8 H 0.15622 0.64965 0.09922
H9 H -0.18169 0.69573 0.17131
H10 H -0.14837 0.67349 0.28352
H11 H 0.43708 0.58809 0.45101
H12 H 0.61732 0.65973 0.44503
H13 H 0.04372 0.62952 0.36631
C17 C 0.86868 0.12327 0.57953
C18 C 0.67601 0.1127 0.62348
C19 C 0.66555 0.05133 0.65921
C20 C 0.85293 -0.00073 0.65152
C21 C 1.04711 0.00899 0.60857
C22 C 1.0586 0.07023 0.57119
C23 C 1.26624 0.07498 0.52667
C24 C 1.28285 0.11377 0.47285
C25 C 1.09343 0.15962 0.4437
C26 C 1.11137 0.1701 0.37901
C27 C 0.92465 0.20655 0.34649
C28 C 0.71541 0.23498 0.37837
C29 C 0.70144 0.22867 0.44262
C30 C 0.88885 0.19237 0.47584
C31 C 1.07441 0.23593 0.56736
C32 C 0.8754 0.19283 0.54526
N2 N 1.12892 0.22505 0.62677
O2 O 1.16849 0.28038 0.53229
H14 H 0.5316 0.15378 0.62972
H15 H 0.51291 0.04426 0.69283
H16 H 0.84702 -0.04892 0.67917
H17 H 1.19325 -0.0319 0.60257
H18 H 1.42545 0.03909 0.53689
H19 H 1.45349 0.10533 0.44465
H20 H 1.27422 0.14741 0.35431
H21 H 0.94268 0.21257 0.29639
H22 H 0.5645 0.26258 0.35357
H23 H 0.54119 0.252 0.46789
H24 H 1.04368 0.18937 0.65407
H25 H 1.26199 0.25239 0.64347
H29 H 0.70033 0.22204 0.55809
C33 C 1.02567 0.3845 0.12586
C34 C 1.19121 0.41592 0.15946
C35 C 1.19422 0.40647 0.22346
C36 C 1.02332 0.36629 0.25536
C37 C 0.85168 0.33678 0.22283
C38 C 0.85321 0.34327 0.15795
C39 C 0.68327 0.30469 0.128
C40 C 0.71563 0.27645 0.07284
C41 C 0.92447 0.27923 0.02849
C42 C 0.97477 0.22423 -0.00956
C43 C 1.18232 0.21938 -0.04959
C44 C 1.34143 0.27163 -0.05389
C45 C 1.28894 0.32805 -0.01884
C46 C 1.08282 0.33296 0.0222
C47 C 0.79986 0.44056 0.03227
C48 C 1.02883 0.39709 0.05648
N3 N 0.68539 0.485 0.07047
O3 O 0.73557 0.43668 -0.02129
H27 H 1.32169 0.44805 0.13454
H28 H 1.32788 0.43084 0.24806
H29_2 H 1.02408 0.35829 0.30544
H30 H 0.71395 0.30647 0.24729
H31 H 0.52097 0.29144 0.1564
H32 H 0.57527 0.24314 0.06212
H33 H 0.84594 0.18457 -0.0071
H34 H 1.22089 0.17477 -0.07643
H35 H 1.50503 0.2687 -0.08492
H36 H 1.41297 0.36891 -0.02283
H37 H 0.74578 0.48705 0.11349
H38 H 0.53483 0.51626 0.0555
H39 H 1.18078 0.4297 0.04364
C49 C 0.56411 -0.0593 0.8533
C50 C 0.75689 -0.10924 0.86635
C51 C 0.79689 -0.16786 0.83366
C52 C 0.63935 -0.17768 0.78703
C53 C 0.44474 -0.12919 0.77406
C54 C 0.4046 -0.06898 0.80588
C55 C 0.20284 -0.02003 0.78701
C56 C 0.18545 0.04895 0.78832
C57 C 0.36456 0.09177 0.80932
C58 C 0.37464 0.15794 0.78041
C59 C 0.5558 0.20014 0.79263
C60 C 0.72747 0.17729 0.83649
C61 C 0.71393 0.1133 0.86761
C62 C 0.53531 0.06998 0.85488
C63 C 0.29569 0.00156 0.93698
C64 C 0.525 0.00218 0.89184
N4 N 0.22588 -0.06006 0.95768
O4 O 0.19199 0.0556 0.95557
H40 H 0.87788 -0.10169 0.90311
H41 H 0.94866 -0.20564 0.84494
H42 H 0.66805 -0.22346 0.76124
H43 H 0.32057 -0.13666 0.73784
H44 H 0.05737 -0.04175 0.76406
H45 H 0.02783 0.07641 0.76592
H46 H 0.23736 0.17541 0.74687
H47 H 0.56472 0.24994 0.76769
H48 H 0.87091 0.20947 0.84677
H49 H 0.84796 0.09607 0.90199
H50 H 0.3168 -0.10295 0.94184
H51 H 0.07941 -0.06279 0.98979
H52 H 0.67956 -0.00173 0.92299
loop_
_geom_bond_atom_site_label_1
_geom_bond_atom_site_label_2
_geom_bond_site_symmetry_1
_geom_bond_site_symmetry_2
C1 C2 1_555 1_555
C1 C6 1_555 1_555
C1 C16 1_555 1_555
C2 C3 1_555 1_555
C2 H1 1_555 1_555
C3 C4 1_555 1_555
C3 H2 1_555 1_555
C4 C5 1_555 1_555
C4 H3 1_555 1_555
C5 C6 1_555 1_555
C5 H4 1_555 1_555
C6 C7 1_555 1_555
C7 C8 1_555 1_555
C7 H5 1_555 1_555
C8 C9 1_555 1_555
C8 H6 1_555 1_555
C9 C10 1_555 1_555
C9 C14 1_555 1_555
C10 C11 1_555 1_555
C10 H7 1_555 1_555
C11 C12 1_555 1_555
C11 H8 1_555 1_555
C12 C13 1_555 1_555
C12 H9 1_555 1_555
C13 C14 1_555 1_555
C13 H10 1_555 1_555
C14 C16 1_555 1_555
C15 C16 1_555 1_555
C15 N1 1_555 1_555
C15 O1 1_555 1_555
C16 H13 1_555 1_555
N1 H11 1_555 1_555
N1 H12 1_555 1_555
C17 C18 1_555 1_555
C17 C22 1_555 1_555
C17 C32 1_555 1_555
C18 C19 1_555 1_555
C18 H14 1_555 1_555
C19 C20 1_555 1_555
C19 H15 1_555 1_555
C20 C21 1_555 1_555
C20 H16 1_555 1_555
C21 C22 1_555 1_555
C21 H17 1_555 1_555
C22 C23 1_555 1_555
C23 C24 1_555 1_555
C23 H18 1_555 1_555
C24 C25 1_555 1_555
C24 H19 1_555 1_555
C25 C26 1_555 1_555
C25 C30 1_555 1_555
C26 C27 1_555 1_555
C26 H20 1_555 1_555
C27 C28 1_555 1_555
C27 H21 1_555 1_555
C28 C29 1_555 1_555
C28 H22 1_555 1_555
C29 C30 1_555 1_555
C29 H23 1_555 1_555
C30 C32 1_555 1_555
C31 C32 1_555 1_555
C31 N2 1_555 1_555
C31 O2 1_555 1_555
C32 H29 1_555 1_555
N2 H24 1_555 1_555
N2 H25 1_555 1_555
C33 C34 1_555 1_555
C33 C38 1_555 1_555
C33 C48 1_555 1_555
C34 C35 1_555 1_555
C34 H27 1_555 1_555
C35 C36 1_555 1_555
C35 H28 1_555 1_555
C36 C37 1_555 1_555
C36 H29_2 1_555 1_555
C37 C38 1_555 1_555
C37 H30 1_555 1_555
C38 C39 1_555 1_555
C39 C40 1_555 1_555
C39 H31 1_555 1_555
C40 C41 1_555 1_555
C40 H32 1_555 1_555
C41 C42 1_555 1_555
C41 C46 1_555 1_555
C42 C43 1_555 1_555
C42 H33 1_555 1_555
C43 C44 1_555 1_555
C43 H34 1_555 1_555
C44 C45 1_555 1_555
C44 H35 1_555 1_555
C45 C46 1_555 1_555
C45 H36 1_555 1_555
C46 C48 1_555 1_555
C47 C48 1_555 1_555
C47 N3 1_555 1_555
C47 O3 1_555 1_555
C48 H39 1_555 1_555
N3 H37 1_555 1_555
N3 H38 1_555 1_555
C49 C50 1_555 1_555
C49 C54 1_555 1_555
C49 C64 1_555 1_555
C50 C51 1_555 1_555
C50 H40 1_555 1_555
C51 C52 1_555 1_555
C51 H41 1_555 1_555
C52 C53 1_555 1_555
C52 H42 1_555 1_555
C53 C54 1_555 1_555
C53 H43 1_555 1_555
C54 C55 1_555 1_555
C55 C56 1_555 1_555
C55 H44 1_555 1_555
C56 C57 1_555 1_555
C56 H45 1_555 1_555
C57 C58 1_555 1_555
C57 C62 1_555 1_555
C58 C59 1_555 1_555
C58 H46 1_555 1_555
C59 C60 1_555 1_555
C59 H47 1_555 1_555
C60 C61 1_555 1_555
C60 H48 1_555 1_555
C61 C62 1_555 1_555
C61 H49 1_555 1_555
C62 C64 1_555 1_555
C63 C64 1_555 1_555
C63 N4 1_555 1_555
C63 O4 1_555 1_555
C64 H52 1_555 1_555
N4 H50 1_555 1_555
N4 H51 1_555 1_555

#END

#######################################################################
#
#                 Cambridge Crystallographic Data Centre
#                                CCDC 
#
#######################################################################
#
# If this CIF has been generated from an entry in the Cambridge 
# Structural Database, then it will include bibliographic, chemical, 
# crystal, experimental, refinement or atomic coordinate data resulting 
# from the CCDC's data processing and validation procedures.
#
#######################################################################

data_CYT03_PsiCrys
_symmetry_cell_setting           monoclinic
_symmetry_space_group_name_H-M   'P 21/c'
_symmetry_Int_Tables_number      14
_space_group_name_Hall           '-P 2ybc'
loop_
_symmetry_equiv_pos_site_id
_symmetry_equiv_pos_as_xyz
1 x,y,z
2 -x,1/2+y,1/2-z
3 -x,-y,-z
4 x,1/2-y,1/2+z
_cell_length_a                   11.2654
_cell_length_b                   8.5873
_cell_length_c                   12.0170
_cell_angle_alpha                90
_cell_angle_beta                 95.638
_cell_angle_gamma                90
_cell_volume                     1156.89
loop_
_atom_site_label
_atom_site_type_symbol
_atom_site_fract_x
_atom_site_fract_y
_atom_site_fract_z
C1 C 0.22987 0.29586 0.36641
C2 C 0.26642 0.16233 0.31234
C3 C 0.24549 0.01342 0.35228
C4 C 0.18218 -0.00341 0.44603
C5 C 0.14455 0.12778 0.50012
C6 C 0.17094 0.27902 0.46452
C7 C 0.13565 0.40883 0.53124
C8 C 0.18762 0.55081 0.54493
C9 C 0.29256 0.60857 0.49696
C10 C 0.36303 0.71981 0.55915
C11 C 0.46722 0.77707 0.52196
C12 C 0.50467 0.72162 0.42195
C13 C 0.43506 0.61357 0.35836
C14 C 0.32753 0.55925 0.39281
C15 C 0.12987 0.53865 0.2739
C16 C 0.24741 0.45473 0.31687
N1 N 0.03147 0.45014 0.25663
O1 O 0.12952 0.67916 0.25015
H1 H 0.31035 0.1754 0.23605
H2 H 0.27412 -0.08953 0.30931
H3 H 0.16085 -0.11892 0.4753
H4 H 0.09426 0.11518 0.57248
H5 H 0.06355 0.38323 0.58276
H6 H 0.15362 0.62787 0.60679
H7 H 0.33343 0.76026 0.63794
H8 H 0.52008 0.86414 0.57036
H9 H 0.58773 0.76425 0.39374
H10 H 0.46355 0.57178 0.27942
H11 H 0.02583 0.33586 0.27785
H12 H -0.04494 0.49942 0.22056
H13 H 0.29149 0.43767 0.23973
loop_
_geom_bond_atom_site_label_1
_geom_bond_atom_site_label_2
_geom_bond_site_symmetry_1
_geom_bond_site_symmetry_2
C1 C2 1_555 1_555
C1 C6 1_555 1_555
C1 C16 1_555 1_555
C2 C3 1_555 1_555
C2 H1 1_555 1_555
C3 C4 1_555 1_555
C3 H2 1_555 1_555
C4 C5 1_555 1_555
C4 H3 1_555 1_555
C5 C6 1_555 1_555
C5 H4 1_555 1_555
C6 C7 1_555 1_555
C7 C8 1_555 1_555
C7 H5 1_555 1_555
C8 C9 1_555 1_555
C8 H6 1_555 1_555
C9 C10 1_555 1_555
C9 C14 1_555 1_555
C10 C11 1_555 1_555
C10 H7 1_555 1_555
C11 C12 1_555 1_555
C11 H8 1_555 1_555
C12 C13 1_555 1_555
C12 H9 1_555 1_555
C13 C14 1_555 1_555
C13 H10 1_555 1_555
C14 C16 1_555 1_555
C15 C16 1_555 1_555
C15 N1 1_555 1_555
C15 O1 1_555 1_555
C16 H13 1_555 1_555
N1 H11 1_555 1_555
N1 H12 1_555 1_555

#END

#######################################################################
#
#                 Cambridge Crystallographic Data Centre
#                                CCDC 
#
#######################################################################
#
# If this CIF has been generated from an entry in the Cambridge 
# Structural Database, then it will include bibliographic, chemical, 
# crystal, experimental, refinement or atomic coordinate data resulting 
# from the CCDC's data processing and validation procedures.
#
#######################################################################

data_CYT04_PsiCrys
_symmetry_cell_setting           monoclinic
_symmetry_space_group_name_H-M   'P 21'
_symmetry_Int_Tables_number      4
_space_group_name_Hall           'P 2yb'
loop_
_symmetry_equiv_pos_site_id
_symmetry_equiv_pos_as_xyz
1 x,y,z
2 -x,1/2+y,-z
_cell_length_a                   8.6680
_cell_length_b                   6.4048
_cell_length_c                   10.9677
_cell_angle_alpha                90
_cell_angle_beta                 107.210
_cell_angle_gamma                90
_cell_volume                     581.63
loop_
_atom_site_label
_atom_site_type_symbol
_atom_site_fract_x
_atom_site_fract_y
_atom_site_fract_z
C1 C 0.29482 0.44764 0.16157
C2 C 0.3656 0.6013 0.10494
C3 C 0.36906 0.58358 -0.02074
C4 C 0.30506 0.40575 -0.091
C5 C 0.23258 0.25221 -0.03731
C6 C 0.22052 0.27299 0.0874
C7 C 0.12898 0.11644 0.13253
C8 C 0.04413 0.14479 0.21693
C9 C 0.02101 0.33495 0.28151
C10 C -0.12748 0.36033 0.30777
C11 C -0.16473 0.54269 0.36148
C12 C -0.0507 0.70291 0.39381
C13 C 0.09973 0.67722 0.37359
C14 C 0.13745 0.49563 0.31787
C15 C 0.40256 0.30149 0.39205
C16 C 0.30345 0.46974 0.30065
N1 N 0.48866 0.16563 0.34547
O1 O 0.40744 0.30287 0.50671
H0 H 0.19076 0.79954 0.40281
H1 H 0.42045 0.73647 0.16175
H2 H 0.42336 0.70764 -0.06207
H3 H 0.30968 0.38613 -0.18854
H4 H 0.18012 0.11501 -0.09305
H5 H 0.11653 -0.035 0.0846
H6 H -0.02858 0.01306 0.22986
H7 H -0.21452 0.23312 0.28483
H8 H -0.28047 0.56053 0.38051
H9 H -0.07822 0.84575 0.43695
H11 H 0.46826 0.15857 0.24964
H12 H 0.54579 0.04252 0.40187
H13 H 0.3719 0.61348 0.3367
loop_
_geom_bond_atom_site_label_1
_geom_bond_atom_site_label_2
_geom_bond_site_symmetry_1
_geom_bond_site_symmetry_2
C1 C2 1_555 1_555
C1 C6 1_555 1_555
C1 C16 1_555 1_555
C2 C3 1_555 1_555
C2 H1 1_555 1_555
C3 C4 1_555 1_555
C3 H2 1_555 1_555
C4 C5 1_555 1_555
C4 H3 1_555 1_555
C5 C6 1_555 1_555
C5 H4 1_555 1_555
C6 C7 1_555 1_555
C7 C8 1_555 1_555
C7 H5 1_555 1_555
C8 C9 1_555 1_555
C8 H6 1_555 1_555
C9 C10 1_555 1_555
C9 C14 1_555 1_555
C10 C11 1_555 1_555
C10 H7 1_555 1_555
C11 C12 1_555 1_555
C11 H8 1_555 1_555
C12 C13 1_555 1_555
C12 H9 1_555 1_555
C13 C14 1_555 1_555
C13 H0 1_555 1_555
C14 C16 1_555 1_555
C15 C16 1_555 1_555
C15 N1 1_555 1_555
C15 O1 1_555 1_555
C16 H13 1_555 1_555
N1 H11 1_555 1_555
N1 H12 1_555 1_555

#END

#######################################################################
#
#                 Cambridge Crystallographic Data Centre
#                                CCDC 
#
#######################################################################
#
# If this CIF has been generated from an entry in the Cambridge 
# Structural Database, then it will include bibliographic, chemical, 
# crystal, experimental, refinement or atomic coordinate data resulting 
# from the CCDC's data processing and validation procedures.
#
#######################################################################

data_CYT05_PsiCrys
_symmetry_cell_setting           monoclinic
_symmetry_space_group_name_H-M   'P 21/c'
_symmetry_Int_Tables_number      14
_space_group_name_Hall           '-P 2ybc'
loop_
_symmetry_equiv_pos_site_id
_symmetry_equiv_pos_as_xyz
1 x,y,z
2 -x,1/2+y,1/2-z
3 -x,-y,-z
4 x,1/2-y,1/2+z
_cell_length_a                   5.4323
_cell_length_b                   9.0720
_cell_length_c                   23.8876
_cell_angle_alpha                90
_cell_angle_beta                 100.640
_cell_angle_gamma                90
_cell_volume                     1156.98
loop_
_atom_site_label
_atom_site_type_symbol
_atom_site_fract_x
_atom_site_fract_y
_atom_site_fract_z
C1 C -0.00918 0.65317 0.11752
C2 C -0.20778 0.74888 0.12042
C3 C -0.29138 0.8497 0.07717
C4 C -0.17424 0.85695 0.03002
C5 C 0.02371 0.76257 0.02654
C6 C 0.10897 0.65791 0.06943
C7 C 0.31801 0.56491 0.06188
C8 C 0.39146 0.43216 0.08515
C9 C 0.26416 0.33906 0.12005
C10 C 0.30163 0.18598 0.11716
C11 C 0.16044 0.08597 0.1419
C12 C -0.01945 0.13871 0.1719
C13 C -0.04575 0.29027 0.17899
C14 C 0.09619 0.39183 0.15429
C15 C 0.32223 0.61679 0.20518
C16 C 0.08153 0.55393 0.16793
N1 N 0.47188 0.52111 0.23829
O1 O 0.36515 0.75123 0.20645
H1 H -0.29857 0.7455 0.15745
H2 H -0.44721 0.92232 0.08068
H3 H -0.23513 0.93674 -0.00372
H4 H 0.11472 0.76745 -0.01049
H5 H 0.4262 0.60738 0.03119
H6 H 0.55204 0.38097 0.07128
H7 H 0.4421 0.14714 0.09344
H8 H 0.18986 -0.03227 0.13847
H9 H -0.13621 0.06166 0.19028
H10 H -0.17754 0.3307 0.20472
H11 H 0.44064 0.41067 0.2407
H12 H 0.61388 0.56282 0.26787
H13 H -0.05745 0.56423 0.19605
loop_
_geom_bond_atom_site_label_1
_geom_bond_atom_site_label_2
_geom_bond_site_symmetry_1
_geom_bond_site_symmetry_2
C1 C2 1_555 1_555
C1 C6 1_555 1_555
C1 C16 1_555 1_555
C2 C3 1_555 1_555
C2 H1 1_555 1_555
C3 C4 1_555 1_555
C3 H2 1_555 1_555
C4 C5 1_555 1_555
C4 H3 1_555 1_555
C5 C6 1_555 1_555
C5 H4 1_555 1_555
C6 C7 1_555 1_555
C7 C8 1_555 1_555
C7 H5 1_555 1_555
C8 C9 1_555 1_555
C8 H6 1_555 1_555
C9 C10 1_555 1_555
C9 C14 1_555 1_555
C10 C11 1_555 1_555
C10 H7 1_555 1_555
C11 C12 1_555 1_555
C11 H8 1_555 1_555
C12 C13 1_555 1_555
C12 H9 1_555 1_555
C13 C14 1_555 1_555
C13 H10 1_555 1_555
C14 C16 1_555 1_555
C15 C16 1_555 1_555
C15 N1 1_555 1_555
C15 O1 1_555 1_555
C16 H13 1_555 1_555
N1 H11 1_555 1_555
N1 H12 1_555 1_555

#END

#######################################################################
#
#                 Cambridge Crystallographic Data Centre
#                                CCDC 
#
#######################################################################
#
# If this CIF has been generated from an entry in the Cambridge 
# Structural Database, then it will include bibliographic, chemical, 
# crystal, experimental, refinement or atomic coordinate data resulting 
# from the CCDC's data processing and validation procedures.
#
#######################################################################

data_CYT06_PsiCrys
_symmetry_cell_setting           orthorhombic
_symmetry_space_group_name_H-M   'P b c a'
_symmetry_Int_Tables_number      61
_space_group_name_Hall           '-P 2ac 2ab'
loop_
_symmetry_equiv_pos_site_id
_symmetry_equiv_pos_as_xyz
1 x,y,z
2 1/2-x,-y,1/2+z
3 1/2+x,1/2-y,-z
4 -x,1/2+y,1/2-z
5 -x,-y,-z
6 1/2+x,y,1/2-z
7 1/2-x,1/2+y,z
8 x,1/2-y,1/2+z
_cell_length_a                   9.4365
_cell_length_b                   10.8263
_cell_length_c                   22.9607
_cell_angle_alpha                90
_cell_angle_beta                 90
_cell_angle_gamma                90
_cell_volume                     2345.72
loop_
_atom_site_label
_atom_site_type_symbol
_atom_site_fract_x
_atom_site_fract_y
_atom_site_fract_z
C1 C 0.46432 0.46023 0.12576
C2 C 0.37375 0.5619 0.11931
C3 C 0.27162 0.59054 0.16094
C4 C 0.25753 0.51593 0.21019
C5 C 0.34571 0.41431 0.21699
C6 C 0.45116 0.38432 0.1758
C7 C 0.5357 0.27425 0.18633
C8 C 0.66598 0.24431 0.16582
C9 C 0.76236 0.32013 0.13193
C10 C 0.90851 0.30105 0.14027
C11 C 1.00872 0.37837 0.11527
C12 C 0.96496 0.47653 0.08036
C13 C 0.82089 0.49369 0.0696
C14 C 0.71882 0.41617 0.09428
C15 C 0.51863 0.32143 0.03735
C16 C 0.56549 0.43047 0.07679
N1 N 0.37874 0.29733 0.03642
O1 O 0.60556 0.2674 0.00617
H1 H 0.38265 0.61878 0.08025
H2 H 0.20083 0.66841 0.15385
H3 H 0.17538 0.53418 0.24248
H4 H 0.33343 0.35533 0.25498
H5 H 0.49011 0.2097 0.21773
H6 H 0.71073 0.15756 0.18164
H7 H 0.94266 0.22502 0.16804
H8 H 1.1207 0.36237 0.12372
H9 H 1.04216 0.53829 0.06057
H10 H 0.78782 0.56888 0.04116
H11 H 0.31128 0.34674 0.06165
H12 H 0.33361 0.23816 0.0073
H13 H 0.56191 0.51002 0.04686
loop_
_geom_bond_atom_site_label_1
_geom_bond_atom_site_label_2
_geom_bond_site_symmetry_1
_geom_bond_site_symmetry_2
C1 C2 1_555 1_555
C1 C6 1_555 1_555
C1 C16 1_555 1_555
C2 C3 1_555 1_555
C2 H1 1_555 1_555
C3 C4 1_555 1_555
C3 H2 1_555 1_555
C4 C5 1_555 1_555
C4 H3 1_555 1_555
C5 C6 1_555 1_555
C5 H4 1_555 1_555
C6 C7 1_555 1_555
C7 C8 1_555 1_555
C7 H5 1_555 1_555
C8 C9 1_555 1_555
C8 H6 1_555 1_555
C9 C10 1_555 1_555
C9 C14 1_555 1_555
C10 C11 1_555 1_555
C10 H7 1_555 1_555
C11 C12 1_555 1_555
C11 H8 1_555 1_555
C12 C13 1_555 1_555
C12 H9 1_555 1_555
C13 C14 1_555 1_555
C13 H10 1_555 1_555
C14 C16 1_555 1_555
C15 C16 1_555 1_555
C15 N1 1_555 1_555
C15 O1 1_555 1_555
C16 H13 1_555 1_555
N1 H11 1_555 1_555
N1 H12 1_555 1_555

#END

#######################################################################
#
#                 Cambridge Crystallographic Data Centre
#                                CCDC 
#
#######################################################################
#
# If this CIF has been generated from an entry in the Cambridge 
# Structural Database, then it will include bibliographic, chemical, 
# crystal, experimental, refinement or atomic coordinate data resulting 
# from the CCDC's data processing and validation procedures.
#
#######################################################################

data_CYT07_PsiCrys
_symmetry_cell_setting           monoclinic
_symmetry_space_group_name_H-M   'P 21/c'
_symmetry_Int_Tables_number      14
_space_group_name_Hall           '-P 2ybc'
loop_
_symmetry_equiv_pos_site_id
_symmetry_equiv_pos_as_xyz
1 x,y,z
2 -x,1/2+y,1/2-z
3 -x,-y,-z
4 x,1/2-y,1/2+z
_cell_length_a                   12.4446
_cell_length_b                   5.3199
_cell_length_c                   18.5448
_cell_angle_alpha                90
_cell_angle_beta                 105.952
_cell_angle_gamma                90
_cell_volume                     1180.46
loop_
_atom_site_label
_atom_site_type_symbol
_atom_site_fract_x
_atom_site_fract_y
_atom_site_fract_z
C1 C 0.27662 0.52944 0.52593
C2 C 0.28932 0.71556 0.58094
C3 C 0.38294 0.72476 0.64281
C4 C 0.46641 0.54366 0.65043
C5 C 0.45536 0.3584 0.59607
C6 C 0.36201 0.34809 0.5326
C7 C 0.3587 0.14981 0.47821
C8 C 0.30509 0.14465 0.40401
C9 C 0.23581 0.33558 0.35773
C10 C 0.22979 0.33774 0.28069
C11 C 0.1699 0.5214 0.23311
C12 C 0.1126 0.7064 0.26097
C13 C 0.11572 0.70346 0.33659
C14 C 0.17538 0.51953 0.38533
C15 C 0.09337 0.29386 0.47807
C16 C 0.16719 0.51422 0.46509
N1 N 0.1001 0.24051 0.55003
O1 O 0.02828 0.18128 0.42504
H0 H 0.07106 0.8484 0.35822
H1 H 0.22361 0.85573 0.57465
H2 H 0.39017 0.87204 0.68466
H3 H 0.54054 0.54794 0.69815
H4 H 0.52052 0.21702 0.60192
H5 H 0.41266 -0.01003 0.50011
H6 H 0.32109 -0.01876 0.37285
H7 H 0.27413 0.19164 0.25896
H8 H 0.16708 0.52253 0.17404
H9 H 0.06372 0.84797 0.22364
H11 H 0.15122 0.34194 0.59194
H12 H 0.0518 0.09693 0.56208
H13 H 0.11915 0.68219 0.47175
loop_
_geom_bond_atom_site_label_1
_geom_bond_atom_site_label_2
_geom_bond_site_symmetry_1
_geom_bond_site_symmetry_2
C1 C2 1_555 1_555
C1 C6 1_555 1_555
C1 C16 1_555 1_555
C2 C3 1_555 1_555
C2 H1 1_555 1_555
C3 C4 1_555 1_555
C3 H2 1_555 1_555
C4 C5 1_555 1_555
C4 H3 1_555 1_555
C5 C6 1_555 1_555
C5 H4 1_555 1_555
C6 C7 1_555 1_555
C7 C8 1_555 1_555
C7 H5 1_555 1_555
C8 C9 1_555 1_555
C8 H6 1_555 1_555
C9 C10 1_555 1_555
C9 C14 1_555 1_555
C10 C11 1_555 1_555
C10 H7 1_555 1_555
C11 C12 1_555 1_555
C11 H8 1_555 1_555
C12 C13 1_555 1_555
C12 H9 1_555 1_555
C13 C14 1_555 1_555
C13 H0 1_555 1_555
C14 C16 1_555 1_555
C15 C16 1_555 1_555
C15 N1 1_555 1_555
C15 O1 1_555 1_555
C16 H13 1_555 1_555
N1 H11 1_555 1_555
N1 H12 1_555 1_555

#END

#######################################################################
#
#                 Cambridge Crystallographic Data Centre
#                                CCDC 
#
#######################################################################
#
# If this CIF has been generated from an entry in the Cambridge 
# Structural Database, then it will include bibliographic, chemical, 
# crystal, experimental, refinement or atomic coordinate data resulting 
# from the CCDC's data processing and validation procedures.
#
#######################################################################

data_OXC01_PsiCrys
_symmetry_cell_setting           monoclinic
_symmetry_space_group_name_H-M   'P 21/c'
_symmetry_Int_Tables_number      14
_space_group_name_Hall           '-P 2ybc'
loop_
_symmetry_equiv_pos_site_id
_symmetry_equiv_pos_as_xyz
1 x,y,z
2 -x,1/2+y,1/2-z
3 -x,-y,-z
4 x,1/2-y,1/2+z
_cell_length_a                   5.0472
_cell_length_b                   9.3710
_cell_length_c                   24.8197
_cell_angle_alpha                90
_cell_angle_beta                 96.612
_cell_angle_gamma                90
_cell_volume                     1166.1
loop_
_atom_site_label
_atom_site_type_symbol
_atom_site_fract_x
_atom_site_fract_y
_atom_site_fract_z
C1 C 0.05665 0.7334 0.13228
C2 C -0.12696 0.64299 0.15346
C3 C -0.28761 0.55182 0.11992
C4 C -0.26773 0.54923 0.06423
C5 C -0.08948 0.63991 0.04289
C6 C 0.07812 0.73244 0.07596
C7 C 0.26979 0.81983 0.04792
C8 C 0.46592 0.9186 0.08069
C9 C 0.3242 1.0265 0.11163
C10 C 0.31023 1.17058 0.09729
C11 C 0.16142 1.26501 0.12513
C12 C 0.02383 1.21634 0.16725
C13 C 0.03861 1.07279 0.18234
C14 C 0.19049 0.97932 0.15475
C15 C 0.34872 0.77721 0.21548
N1 N 0.4786 0.87331 0.24937
N2 N 0.20419 0.83007 0.1683
O1 O 0.35819 0.6469 0.22484
O2 O 0.26991 0.81058 -0.00146
H1 H -0.14703 0.64736 0.19653
H2 H -0.43118 0.48445 0.13736
H3 H -0.3899 0.47575 0.03806
H4 H -0.0712 0.64182 -0.00036
H5 H 0.58924 0.97027 0.05286
H6 H 0.59437 0.85218 0.1095
H7 H 0.41639 1.20665 0.06396
H8 H 0.14697 1.37681 0.11318
H9 H -0.09891 1.28933 0.18785
H10 H -0.07017 1.03403 0.21483
H11 H 0.48656 0.9812 0.24381
H12 H 0.59727 0.83152 0.28129
loop_
_geom_bond_atom_site_label_1
_geom_bond_atom_site_label_2
_geom_bond_site_symmetry_1
_geom_bond_site_symmetry_2
C1 C2 1_555 1_555
C1 C6 1_555 1_555
C1 N2 1_555 1_555
C2 C3 1_555 1_555
C2 H1 1_555 1_555
C3 C4 1_555 1_555
C3 H2 1_555 1_555
C4 C5 1_555 1_555
C4 H3 1_555 1_555
C5 C6 1_555 1_555
C5 H4 1_555 1_555
C6 C7 1_555 1_555
C7 C8 1_555 1_555
C7 O2 1_555 1_555
C8 C9 1_555 1_555
C8 H5 1_555 1_555
C8 H6 1_555 1_555
C9 C10 1_555 1_555
C9 C14 1_555 1_555
C10 C11 1_555 1_555
C10 H7 1_555 1_555
C11 C12 1_555 1_555
C11 H8 1_555 1_555
C12 C13 1_555 1_555
C12 H9 1_555 1_555
C13 C14 1_555 1_555
C13 H10 1_555 1_555
C14 N2 1_555 1_555
C15 N1 1_555 1_555
C15 N2 1_555 1_555
C15 O1 1_555 1_555
N1 H11 1_555 1_555
N1 H12 1_555 1_555

#END

#######################################################################
#
#                 Cambridge Crystallographic Data Centre
#                                CCDC 
#
#######################################################################
#
# If this CIF has been generated from an entry in the Cambridge 
# Structural Database, then it will include bibliographic, chemical, 
# crystal, experimental, refinement or atomic coordinate data resulting 
# from the CCDC's data processing and validation procedures.
#
#######################################################################

data_OXC02_PsiCrys
_symmetry_cell_setting           monoclinic
_symmetry_space_group_name_H-M   'P 21'
_symmetry_Int_Tables_number      4
_space_group_name_Hall           'P 2yb'
loop_
_symmetry_equiv_pos_site_id
_symmetry_equiv_pos_as_xyz
1 x,y,z
2 -x,1/2+y,-z
_cell_length_a                   4.9762
_cell_length_b                   9.6988
_cell_length_c                   12.4038
_cell_angle_alpha                90
_cell_angle_beta                 94.972
_cell_angle_gamma                90
_cell_volume                     596.394
loop_
_atom_site_label
_atom_site_type_symbol
_atom_site_fract_x
_atom_site_fract_y
_atom_site_fract_z
C1 C 0.61004 0.61579 0.27557
C2 C 0.41912 0.52944 0.3177
C3 C 0.26466 0.43963 0.25077
C4 C 0.29869 0.43367 0.14016
C5 C 0.4893 0.51777 0.09827
C6 C 0.64955 0.6096 0.16405
C7 C 0.85127 0.69204 0.10911
C8 C 1.02895 0.79667 0.17264
C9 C 0.86516 0.90093 0.22768
C10 C 0.83853 1.03743 0.19255
C11 C 0.66912 1.12774 0.24229
C12 C 0.52491 1.08233 0.32722
C13 C 0.55236 0.94649 0.36372
C14 C 0.72305 0.85695 0.31413
C15 C 0.88138 0.66965 0.4428
N1 N 1.00082 0.76713 0.50836
N2 N 0.74568 0.71441 0.34584
O1 O 0.89374 0.54506 0.46574
O2 O 0.87473 0.67564 0.01208
H1 H 0.38598 0.53696 0.40292
H2 H 0.11207 0.37654 0.28483
H3 H 0.17651 0.3637 0.08769
H4 H 0.51961 0.51593 0.01236
H5 H 1.15893 0.84526 0.11673
H6 H 1.15721 0.73939 0.23403
H7 H 0.94881 1.07298 0.1256
H8 H 0.64464 1.23308 0.21253
H9 H 0.38607 1.15123 0.36391
H10 H 0.43757 0.90998 0.42888
H11 H 1.00058 0.87109 0.49469
H12 H 1.11319 0.73066 0.57439
loop_
_geom_bond_atom_site_label_1
_geom_bond_atom_site_label_2
_geom_bond_site_symmetry_1
_geom_bond_site_symmetry_2
C1 C2 1_555 1_555
C1 C6 1_555 1_555
C1 N2 1_555 1_555
C2 C3 1_555 1_555
C2 H1 1_555 1_555
C3 C4 1_555 1_555
C3 H2 1_555 1_555
C4 C5 1_555 1_555
C4 H3 1_555 1_555
C5 C6 1_555 1_555
C5 H4 1_555 1_555
C6 C7 1_555 1_555
C7 C8 1_555 1_555
C7 O2 1_555 1_555
C8 C9 1_555 1_555
C8 H5 1_555 1_555
C8 H6 1_555 1_555
C9 C10 1_555 1_555
C9 C14 1_555 1_555
C10 C11 1_555 1_555
C10 H7 1_555 1_555
C11 C12 1_555 1_555
C11 H8 1_555 1_555
C12 C13 1_555 1_555
C12 H9 1_555 1_555
C13 C14 1_555 1_555
C13 H10 1_555 1_555
C14 N2 1_555 1_555
C15 N1 1_555 1_555
C15 N2 1_555 1_555
C15 O1 1_555 1_555
N1 H11 1_555 1_555
N1 H12 1_555 1_555

#END

#######################################################################
#
#                 Cambridge Crystallographic Data Centre
#                                CCDC 
#
#######################################################################
#
# If this CIF has been generated from an entry in the Cambridge 
# Structural Database, then it will include bibliographic, chemical, 
# crystal, experimental, refinement or atomic coordinate data resulting 
# from the CCDC's data processing and validation procedures.
#
#######################################################################

data_OXC03_PsiCrys
_symmetry_cell_setting           rhombohedral
_symmetry_space_group_name_H-M   'R -3'
_symmetry_Int_Tables_number      148
_space_group_name_Hall           '-R 3'
loop_
_symmetry_equiv_pos_site_id
_symmetry_equiv_pos_as_xyz
1 x,y,z
2 -y,x-y,z
3 -x+y,-x,z
4 2/3+x,1/3+y,1/3+z
5 2/3-y,1/3+x-y,1/3+z
6 2/3-x+y,1/3-x,1/3+z
7 1/3+x,2/3+y,2/3+z
8 1/3-y,2/3+x-y,2/3+z
9 1/3-x+y,2/3-x,2/3+z
10 -x,-y,-z
11 y,-x+y,-z
12 x-y,x,-z
13 2/3-x,1/3-y,1/3-z
14 2/3+y,1/3-x+y,1/3-z
15 2/3+x-y,1/3+x,1/3-z
16 1/3-x,2/3-y,2/3-z
17 1/3+y,2/3-x+y,2/3-z
18 1/3+x-y,2/3+x,2/3-z
_cell_length_a                   35.9867
_cell_length_b                   35.9867
_cell_length_c                   5.0378
_cell_angle_alpha                90
_cell_angle_beta                 90
_cell_angle_gamma                120
_cell_volume                     5650.09
loop_
_atom_site_label
_atom_site_type_symbol
_atom_site_fract_x
_atom_site_fract_y
_atom_site_fract_z
C1 C 0.05617 0.26145 0.33629
C2 C 0.06581 0.29301 0.52852
C3 C 0.03335 0.29668 0.65359
C4 C -0.00949 0.26906 0.58425
C5 C -0.01929 0.23794 0.39247
C6 C 0.01289 0.23336 0.2637
C7 C -0.00153 0.19937 0.05696
C8 C 0.03118 0.19222 -0.09084
C9 C 0.0568 0.18202 0.10057
C10 C 0.05054 0.14077 0.13621
C11 C 0.07387 0.13321 0.32901
C12 C 0.1036 0.16673 0.48729
C13 C 0.11025 0.20805 0.4528
C14 C 0.0867 0.21539 0.26125
C15 C 0.12402 0.29087 0.09479
N1 N 0.15465 0.28368 -0.00334
N2 N 0.09044 0.25682 0.23295
O1 O 0.1237 0.32501 0.06039
O2 O -0.03987 0.17631 0.00631
H1 H 0.09915 0.31401 0.58309
H2 H 0.04166 0.32071 0.80855
H3 H -0.03521 0.27155 0.68014
H4 H -0.05255 0.21631 0.33812
H5 H 0.01392 0.1665 -0.23512
H6 H 0.05276 0.22191 -0.19875
H7 H 0.02721 0.11466 0.01215
H8 H 0.06883 0.10094 0.35678
H9 H 0.12131 0.1608 0.6405
H10 H 0.13302 0.2345 0.57619
H11 H 0.15569 0.25628 0.02891
H12 H 0.17579 0.30557 -0.13896
loop_
_geom_bond_atom_site_label_1
_geom_bond_atom_site_label_2
_geom_bond_site_symmetry_1
_geom_bond_site_symmetry_2
C1 C2 1_555 1_555
C1 C6 1_555 1_555
C1 N2 1_555 1_555
C2 C3 1_555 1_555
C2 H1 1_555 1_555
C3 C4 1_555 1_555
C3 H2 1_555 1_555
C4 C5 1_555 1_555
C4 H3 1_555 1_555
C5 C6 1_555 1_555
C5 H4 1_555 1_555
C6 C7 1_555 1_555
C7 C8 1_555 1_555
C7 O2 1_555 1_555
C8 C9 1_555 1_555
C8 H5 1_555 1_555
C8 H6 1_555 1_555
C9 C10 1_555 1_555
C9 C14 1_555 1_555
C10 C11 1_555 1_555
C10 H7 1_555 1_555
C11 C12 1_555 1_555
C11 H8 1_555 1_555
C12 C13 1_555 1_555
C12 H9 1_555 1_555
C13 C14 1_555 1_555
C13 H10 1_555 1_555
C14 N2 1_555 1_555
C15 N1 1_555 1_555
C15 N2 1_555 1_555
C15 O1 1_555 1_555
N1 H11 1_555 1_555
N1 H12 1_555 1_555

#END

#######################################################################
#
#                 Cambridge Crystallographic Data Centre
#                                CCDC 
#
#######################################################################
#
# If this CIF has been generated from an entry in the Cambridge 
# Structural Database, then it will include bibliographic, chemical, 
# crystal, experimental, refinement or atomic coordinate data resulting 
# from the CCDC's data processing and validation procedures.
#
#######################################################################

data_OXC04_PsiCrys
_symmetry_cell_setting           triclinic
_symmetry_space_group_name_H-M   'P -1'
_symmetry_Int_Tables_number      2
_space_group_name_Hall           '-P 1'
loop_
_symmetry_equiv_pos_site_id
_symmetry_equiv_pos_as_xyz
1 x,y,z
2 -x,-y,-z
_cell_length_a                   7.4602
_cell_length_b                   8.5021
_cell_length_c                   10.3709
_cell_angle_alpha                103.095
_cell_angle_beta                 99.520
_cell_angle_gamma                101.936
_cell_volume                     611.095
loop_
_atom_site_label
_atom_site_type_symbol
_atom_site_fract_x
_atom_site_fract_y
_atom_site_fract_z
C1 C 0.2722 -0.02965 0.1523
C2 C 0.27498 -0.19807 0.12654
C3 C 0.25726 -0.2943 -0.00481
C4 C 0.24272 -0.22067 -0.11241
C5 C 0.24432 -0.05314 -0.08762
C6 C 0.25454 0.04536 0.04344
C7 C 0.23953 0.22015 0.05644
C8 C 0.26127 0.33845 0.19521
C9 C 0.43606 0.34994 0.29589
C10 C 0.5829 0.49468 0.34699
C11 C 0.73843 0.49855 0.44399
C12 C 0.75145 0.35688 0.48785
C13 C 0.60741 0.21078 0.43537
C14 C 0.45001 0.20965 0.3417
C15 C 0.17895 0.02315 0.37571
N1 N 0.02411 -0.10532 0.32442
N2 N 0.29609 0.06297 0.28914
O1 O 0.22194 0.10698 0.4969
O2 O 0.20564 0.2703 -0.04545
H1 H 0.29317 -0.2515 0.21248
H2 H 0.25776 -0.4258 -0.02329
H3 H 0.2317 -0.29419 -0.21524
H4 H 0.23659 0.00542 -0.17074
H5 H 0.25416 0.46039 0.17995
H6 H 0.13737 0.29211 0.23416
H7 H 0.57381 0.60691 0.31509
H8 H 0.84749 0.61458 0.48667
H9 H 0.87259 0.35952 0.56378
H10 H 0.6164 0.09783 0.46571
H11 H -0.02822 -0.15713 0.22263
H12 H -0.06932 -0.1131 0.3875
loop_
_geom_bond_atom_site_label_1
_geom_bond_atom_site_label_2
_geom_bond_site_symmetry_1
_geom_bond_site_symmetry_2
C1 C2 1_555 1_555
C1 C6 1_555 1_555
C1 N2 1_555 1_555
C2 C3 1_555 1_555
C2 H1 1_555 1_555
C3 C4 1_555 1_555
C3 H2 1_555 1_555
C4 C5 1_555 1_555
C4 H3 1_555 1_555
C5 C6 1_555 1_555
C5 H4 1_555 1_555
C6 C7 1_555 1_555
C7 C8 1_555 1_555
C7 O2 1_555 1_555
C8 C9 1_555 1_555
C8 H5 1_555 1_555
C8 H6 1_555 1_555
C9 C10 1_555 1_555
C9 C14 1_555 1_555
C10 C11 1_555 1_555
C10 H7 1_555 1_555
C11 C12 1_555 1_555
C11 H8 1_555 1_555
C12 C13 1_555 1_555
C12 H9 1_555 1_555
C13 C14 1_555 1_555
C13 H10 1_555 1_555
C14 N2 1_555 1_555
C15 N1 1_555 1_555
C15 N2 1_555 1_555
C15 O1 1_555 1_555
N1 H11 1_555 1_555
N1 H12 1_555 1_555

#END

#######################################################################
#
#                 Cambridge Crystallographic Data Centre
#                                CCDC 
#
#######################################################################
#
# If this CIF has been generated from an entry in the Cambridge 
# Structural Database, then it will include bibliographic, chemical, 
# crystal, experimental, refinement or atomic coordinate data resulting 
# from the CCDC's data processing and validation procedures.
#
#######################################################################

data_OXC05_PsiCrys
_symmetry_cell_setting           monoclinic
_symmetry_space_group_name_H-M   'P 21/c'
_symmetry_Int_Tables_number      14
_space_group_name_Hall           '-P 2ybc'
loop_
_symmetry_equiv_pos_site_id
_symmetry_equiv_pos_as_xyz
1 x,y,z
2 -x,1/2+y,1/2-z
3 -x,-y,-z
4 x,1/2-y,1/2+z
_cell_length_a                   7.2635
_cell_length_b                   11.2930
_cell_length_c                   15.6468
_cell_angle_alpha                90
_cell_angle_beta                 114.159
_cell_angle_gamma                90
_cell_volume                     1171.04
loop_
_atom_site_label
_atom_site_type_symbol
_atom_site_fract_x
_atom_site_fract_y
_atom_site_fract_z
C1 C 0.67822 0.18543 0.35339
C2 C 0.82459 0.13075 0.33062
C3 C 0.77301 0.07711 0.24379
C4 C 0.57274 0.07809 0.17822
C5 C 0.42617 0.12987 0.20116
C6 C 0.4744 0.18442 0.28825
C7 C 0.30294 0.23888 0.30333
C8 C 0.33097 0.2879 0.39837
C9 C 0.44741 0.21165 0.48172
C10 C 0.36244 0.16622 0.54028
C11 C 0.48051 0.10405 0.62127
C12 C 0.68427 0.08423 0.64372
C13 C 0.76978 0.12502 0.58404
C14 C 0.65197 0.18944 0.50441
C15 C 0.83995 0.34588 0.46288
N1 N 0.87568 0.39504 0.54733
N2 N 0.73884 0.23745 0.44414
O1 O 0.88712 0.39452 0.40316
O2 O 0.13569 0.24613 0.23792
H1 H 0.98009 0.12957 0.38226
H2 H 0.88926 0.03337 0.22814
H3 H 0.53043 0.03999 0.10883
H4 H 0.26916 0.13033 0.15135
H5 H 0.18077 0.31044 0.39429
H6 H 0.41369 0.37204 0.40632
H7 H 0.20423 0.18374 0.52463
H8 H 0.41362 0.07356 0.66809
H9 H 0.77703 0.03919 0.70863
H10 H 0.92891 0.1106 0.60041
H11 H 0.87595 0.34281 0.60023
H12 H 0.96358 0.47066 0.56533
loop_
_geom_bond_atom_site_label_1
_geom_bond_atom_site_label_2
_geom_bond_site_symmetry_1
_geom_bond_site_symmetry_2
C1 C2 1_555 1_555
C1 C6 1_555 1_555
C1 N2 1_555 1_555
C2 C3 1_555 1_555
C2 H1 1_555 1_555
C3 C4 1_555 1_555
C3 H2 1_555 1_555
C4 C5 1_555 1_555
C4 H3 1_555 1_555
C5 C6 1_555 1_555
C5 H4 1_555 1_555
C6 C7 1_555 1_555
C7 C8 1_555 1_555
C7 O2 1_555 1_555
C8 C9 1_555 1_555
C8 H5 1_555 1_555
C8 H6 1_555 1_555
C9 C10 1_555 1_555
C9 C14 1_555 1_555
C10 C11 1_555 1_555
C10 H7 1_555 1_555
C11 C12 1_555 1_555
C11 H8 1_555 1_555
C12 C13 1_555 1_555
C12 H9 1_555 1_555
C13 C14 1_555 1_555
C13 H10 1_555 1_555
C14 N2 1_555 1_555
C15 N1 1_555 1_555
C15 N2 1_555 1_555
C15 O1 1_555 1_555
N1 H11 1_555 1_555
N1 H12 1_555 1_555

#END

#######################################################################
#
#                 Cambridge Crystallographic Data Centre
#                                CCDC 
#
#######################################################################
#
# If this CIF has been generated from an entry in the Cambridge 
# Structural Database, then it will include bibliographic, chemical, 
# crystal, experimental, refinement or atomic coordinate data resulting 
# from the CCDC's data processing and validation procedures.
#
#######################################################################

data_OXC06_PsiCrys
_symmetry_cell_setting           orthorhombic
_symmetry_space_group_name_H-M   'P b c a'
_symmetry_Int_Tables_number      61
_space_group_name_Hall           '-P 2ac 2ab'
loop_
_symmetry_equiv_pos_site_id
_symmetry_equiv_pos_as_xyz
1 x,y,z
2 1/2-x,-y,1/2+z
3 1/2+x,1/2-y,-z
4 -x,1/2+y,1/2-z
5 -x,-y,-z
6 1/2+x,y,1/2-z
7 1/2-x,1/2+y,z
8 x,1/2-y,1/2+z
_cell_length_a                   9.1160
_cell_length_b                   9.9453
_cell_length_c                   25.8049
_cell_angle_alpha                90
_cell_angle_beta                 90
_cell_angle_gamma                90
_cell_volume                     2339.51
loop_
_atom_site_label
_atom_site_type_symbol
_atom_site_fract_x
_atom_site_fract_y
_atom_site_fract_z
C1 C -0.05234 0.4489 0.1216
C2 C -0.15201 0.54665 0.10503
C3 C -0.24322 0.61167 0.14009
C4 C -0.23722 0.58031 0.19275
C5 C -0.13665 0.48558 0.20967
C6 C -0.04291 0.41788 0.17507
C7 C 0.05603 0.31501 0.19864
C8 C 0.14501 0.22272 0.16363
C9 C 0.2508 0.30278 0.1315
C10 C 0.40154 0.30125 0.14097
C11 C 0.49562 0.3803 0.11125
C12 C 0.43958 0.46365 0.07243
C13 C 0.28876 0.46746 0.06281
C14 C 0.19558 0.38628 0.09225
C15 C -0.02299 0.32872 0.03963
N1 N 0.07066 0.27644 0.00437
N2 N 0.03984 0.38744 0.08366
O1 O -0.15838 0.32369 0.0337
O2 O 0.06563 0.30396 0.24588
H1 H -0.15556 0.57315 0.06424
H2 H -0.31697 0.68909 0.12568
H3 H -0.3085 0.63113 0.22032
H4 H -0.12729 0.45954 0.25053
H5 H 0.20267 0.15013 0.18814
H6 H 0.06956 0.16679 0.13823
H7 H 0.44582 0.23908 0.17198
H8 H 0.61298 0.37763 0.11859
H9 H 0.51355 0.52702 0.04996
H10 H 0.24335 0.5331 0.03297
H11 H 0.18141 0.26647 0.00815
H12 H 0.02384 0.22675 -0.02573
loop_
_geom_bond_atom_site_label_1
_geom_bond_atom_site_label_2
_geom_bond_site_symmetry_1
_geom_bond_site_symmetry_2
C1 C2 1_555 1_555
C1 C6 1_555 1_555
C1 N2 1_555 1_555
C2 C3 1_555 1_555
C2 H1 1_555 1_555
C3 C4 1_555 1_555
C3 H2 1_555 1_555
C4 C5 1_555 1_555
C4 H3 1_555 1_555
C5 C6 1_555 1_555
C5 H4 1_555 1_555
C6 C7 1_555 1_555
C7 C8 1_555 1_555
C7 O2 1_555 1_555
C8 C9 1_555 1_555
C8 H5 1_555 1_555
C8 H6 1_555 1_555
C9 C10 1_555 1_555
C9 C14 1_555 1_555
C10 C11 1_555 1_555
C10 H7 1_555 1_555
C11 C12 1_555 1_555
C11 H8 1_555 1_555
C12 C13 1_555 1_555
C12 H9 1_555 1_555
C13 C14 1_555 1_555
C13 H10 1_555 1_555
C14 N2 1_555 1_555
C15 N1 1_555 1_555
C15 N2 1_555 1_555
C15 O1 1_555 1_555
N1 H11 1_555 1_555
N1 H12 1_555 1_555

#END

#######################################################################
#
#                 Cambridge Crystallographic Data Centre
#                                CCDC 
#
#######################################################################
#
# If this CIF has been generated from an entry in the Cambridge 
# Structural Database, then it will include bibliographic, chemical, 
# crystal, experimental, refinement or atomic coordinate data resulting 
# from the CCDC's data processing and validation procedures.
#
#######################################################################

data_OXC07_PsiCrys
_symmetry_cell_setting           monoclinic
_symmetry_space_group_name_H-M   'P 21/c'
_symmetry_Int_Tables_number      14
_space_group_name_Hall           '-P 2ybc'
loop_
_symmetry_equiv_pos_site_id
_symmetry_equiv_pos_as_xyz
1 x,y,z
2 -x,1/2+y,1/2-z
3 -x,-y,-z
4 x,1/2-y,1/2+z
_cell_length_a                   10.9219
_cell_length_b                   8.0660
_cell_length_c                   13.3095
_cell_angle_alpha                90
_cell_angle_beta                 95.130
_cell_angle_gamma                90
_cell_volume                     1167.82
loop_
_atom_site_label
_atom_site_type_symbol
_atom_site_fract_x
_atom_site_fract_y
_atom_site_fract_z
C1 C 0.17704 0.58954 0.12835
C2 C 0.10887 0.66394 0.20014
C3 C 0.01369 0.77284 0.17095
C4 C -0.01828 0.80478 0.06896
C5 C 0.04564 0.72636 -0.0029
C6 C 0.14535 0.62074 0.02455
C7 C 0.21221 0.55401 -0.05958
C8 C 0.34212 0.48706 -0.03577
C9 C 0.33089 0.32377 0.01686
C10 C 0.34987 0.17181 -0.02957
C11 C 0.32582 0.02339 0.01886
C12 C 0.28018 0.02596 0.11366
C13 C 0.26281 0.17722 0.16159
C14 C 0.28918 0.32494 0.11346
C15 C 0.37029 0.54002 0.23223
N1 N 0.46937 0.43927 0.24938
N2 N 0.27584 0.48182 0.16259
O1 O 0.36417 0.67555 0.27557
O2 O 0.16447 0.55091 -0.14636
H1 H 0.13328 0.63842 0.27955
H2 H -0.03478 0.83357 0.22876
H3 H -0.09244 0.89027 0.04565
H4 H 0.02133 0.74754 -0.08298
H5 H 0.38403 0.47358 -0.10697
H6 H 0.39628 0.57587 0.01272
H7 H 0.3832 0.17005 -0.10427
H8 H 0.34123 -0.09371 -0.01885
H9 H 0.25841 -0.08849 0.15167
H10 H 0.22875 0.17855 0.23608
H11 H 0.48806 0.33346 0.21184
H12 H 0.53869 0.48336 0.29801
loop_
_geom_bond_atom_site_label_1
_geom_bond_atom_site_label_2
_geom_bond_site_symmetry_1
_geom_bond_site_symmetry_2
C1 C2 1_555 1_555
C1 C6 1_555 1_555
C1 N2 1_555 1_555
C2 C3 1_555 1_555
C2 H1 1_555 1_555
C3 C4 1_555 1_555
C3 H2 1_555 1_555
C4 C5 1_555 1_555
C4 H3 1_555 1_555
C5 C6 1_555 1_555
C5 H4 1_555 1_555
C6 C7 1_555 1_555
C7 C8 1_555 1_555
C7 O2 1_555 1_555
C8 C9 1_555 1_555
C8 H5 1_555 1_555
C8 H6 1_555 1_555
C9 C10 1_555 1_555
C9 C14 1_555 1_555
C10 C11 1_555 1_555
C10 H7 1_555 1_555
C11 C12 1_555 1_555
C11 H8 1_555 1_555
C12 C13 1_555 1_555
C12 H9 1_555 1_555
C13 C14 1_555 1_555
C13 H10 1_555 1_555
C14 N2 1_555 1_555
C15 N1 1_555 1_555
C15 N2 1_555 1_555
C15 O1 1_555 1_555
N1 H11 1_555 1_555
N1 H12 1_555 1_555

#END

#######################################################################
#
#                 Cambridge Crystallographic Data Centre
#                                CCDC 
#
#######################################################################
#
# If this CIF has been generated from an entry in the Cambridge 
# Structural Database, then it will include bibliographic, chemical, 
# crystal, experimental, refinement or atomic coordinate data resulting 
# from the CCDC's data processing and validation procedures.
#
#######################################################################

data_OXC08_PsiCrys
_symmetry_cell_setting           monoclinic
_symmetry_space_group_name_H-M   'P 21/c'
_symmetry_Int_Tables_number      14
_space_group_name_Hall           '-P 2ybc'
loop_
_symmetry_equiv_pos_site_id
_symmetry_equiv_pos_as_xyz
1 x,y,z
2 -x,1/2+y,1/2-z
3 -x,-y,-z
4 x,1/2-y,1/2+z
_cell_length_a                   15.3781
_cell_length_b                   4.7702
_cell_length_c                   17.6221
_cell_angle_alpha                90
_cell_angle_beta                 112.242
_cell_angle_gamma                90
_cell_volume                     1196.51
loop_
_atom_site_label
_atom_site_type_symbol
_atom_site_fract_x
_atom_site_fract_y
_atom_site_fract_z
C1 C 0.32169 0.93362 0.10236
C2 C 0.39314 1.1284 0.14005
C3 C 0.39917 1.26568 0.21128
C4 C 0.3341 1.20813 0.24705
C5 C 0.26364 1.01416 0.21048
C6 C 0.25519 0.8733 0.13785
C7 C 0.17534 0.67117 0.10514
C8 C 0.15676 0.52588 0.02379
C9 C 0.14668 0.73168 -0.0435
C10 C 0.0601 0.79772 -0.1051
C11 C 0.05495 0.99671 -0.16465
C12 C 0.1359 1.13025 -0.16377
C13 C 0.22224 1.07061 -0.10185
C14 C 0.22718 0.87183 -0.0422
C15 C 0.39339 0.70865 0.01524
N1 N 0.38323 0.63713 -0.06192
N2 N 0.31422 0.81993 0.0253
O1 O 0.46776 0.67076 0.07554
O2 O 0.12479 0.62335 0.14347
H1 H 0.44263 1.17829 0.11148
H2 H 0.45389 1.42156 0.23799
H3 H 0.33858 1.31949 0.30228
H4 H 0.21108 0.96427 0.23598
H6 H 0.21734 0.38865 0.03235
H7 H -0.00322 0.68853 -0.10745
H8 H -0.01277 1.05196 -0.21144
H9 H 0.1315 1.28495 -0.21039
H10 H 0.2856 1.18339 -0.09728
H11 H 0.32315 0.67828 -0.11033
H12 H 0.4377 0.53013 -0.06988
H15 H 0.09419 0.39412 0.00914
loop_
_geom_bond_atom_site_label_1
_geom_bond_atom_site_label_2
_geom_bond_site_symmetry_1
_geom_bond_site_symmetry_2
C1 C2 1_555 1_555
C1 C6 1_555 1_555
C1 N2 1_555 1_555
C2 C3 1_555 1_555
C2 H1 1_555 1_555
C3 C4 1_555 1_555
C3 H2 1_555 1_555
C4 C5 1_555 1_555
C4 H3 1_555 1_555
C5 C6 1_555 1_555
C5 H4 1_555 1_555
C6 C7 1_555 1_555
C7 C8 1_555 1_555
C7 O2 1_555 1_555
C8 C9 1_555 1_555
C8 H6 1_555 1_555
C8 H15 1_555 1_555
C9 C10 1_555 1_555
C9 C14 1_555 1_555
C10 C11 1_555 1_555
C10 H7 1_555 1_555
C11 C12 1_555 1_555
C11 H8 1_555 1_555
C12 C13 1_555 1_555
C12 H9 1_555 1_555
C13 C14 1_555 1_555
C13 H10 1_555 1_555
C14 N2 1_555 1_555
C15 N1 1_555 1_555
C15 N2 1_555 1_555
C15 O1 1_555 1_555
N1 H11 1_555 1_555
N1 H12 1_555 1_555

#END

#######################################################################
#
#                 Cambridge Crystallographic Data Centre
#                                CCDC 
#
#######################################################################
#
# If this CIF has been generated from an entry in the Cambridge 
# Structural Database, then it will include bibliographic, chemical, 
# crystal, experimental, refinement or atomic coordinate data resulting 
# from the CCDC's data processing and validation procedures.
#
#######################################################################

data_FEA01_PsiCrys
_symmetry_cell_setting           triclinic
_symmetry_space_group_name_H-M   'P -1'
_symmetry_Int_Tables_number      2
_space_group_name_Hall           '-P 1'
loop_
_symmetry_equiv_pos_site_id
_symmetry_equiv_pos_as_xyz
1 x,y,z
2 -x,-y,-z
_cell_length_a                   7.9423
_cell_length_b                   9.4585
_cell_length_c                   14.0041
_cell_angle_alpha                86.442
_cell_angle_beta                 89.689
_cell_angle_gamma                74.781
_cell_volume                     1013.1
loop_
_atom_site_label
_atom_site_type_symbol
_atom_site_fract_x
_atom_site_fract_y
_atom_site_fract_z
C1 C 0.64433 1.04486 0.07541
C2 C 0.73767 0.91334 0.13289
C3 C 0.90789 0.83817 0.10722
C4 C 0.99968 0.71076 0.15744
C5 C 0.92126 0.65568 0.23617
C6 C 0.7549 0.72743 0.26401
C7 C 0.65841 0.85713 0.21361
C8 C 0.39614 0.89509 0.31752
C9 C 0.22155 0.89313 0.30513
C10 C 0.11934 0.87667 0.38409
C11 C 0.19055 0.85873 0.4764
C12 C 0.36518 0.85746 0.48858
C13 C 0.46723 0.87666 0.41026
N1 N 0.48993 0.92403 0.23702
O1 O 0.73094 1.0877 0.00321
O2 O 0.48959 1.11381 0.09211
H1 H 0.65399 1.18106 -0.03093
H2 H 0.96689 0.8823 0.04603
H3 H 1.12952 0.653 0.13486
H4 H 0.98965 0.55339 0.27493
H5 H 0.69329 0.68011 0.32278
H6 H 0.42717 1.00294 0.18649
H7 H 0.16792 0.9027 0.23288
H8 H -0.01597 0.87542 0.3729
H9 H 0.11143 0.84433 0.53811
H10 H 0.42448 0.84278 0.55964
H11 H 0.60129 0.88032 0.42158
C14 C 0.59959 0.59669 0.06443
C15 C 0.69198 0.46168 0.11824
C16 C 0.85963 0.38562 0.089
C17 C 0.95433 0.25837 0.13786
C18 C 0.87945 0.20352 0.218
C19 C 0.71579 0.27539 0.24912
C20 C 0.61801 0.40715 0.20145
C21 C 0.37092 0.43257 0.31344
C22 C 0.29806 0.31381 0.30582
C23 C 0.20301 0.27212 0.38151
C24 C 0.17791 0.34951 0.4644
C25 C 0.25177 0.4668 0.47233
C26 C 0.34925 0.50742 0.39755
N2 N 0.46055 0.48165 0.23562
O3 O 0.67825 0.63204 -0.01367
O4 O 0.45425 0.67546 0.08926
H12 H 0.60735 0.73098 -0.0428
H13 H 0.91427 0.43002 0.02635
H14 H 1.08333 0.2012 0.1137
H15 H 0.95053 0.10273 0.25704
H16 H 0.6602 0.23128 0.31154
H17 H 0.40839 0.58252 0.2016
H18 H 0.31449 0.25677 0.23988
H19 H 0.14704 0.17965 0.37519
H20 H 0.10082 0.31883 0.52279
H21 H 0.2341 0.52732 0.53703
H22 H 0.40886 0.59768 0.40385
loop_
_geom_bond_atom_site_label_1
_geom_bond_atom_site_label_2
_geom_bond_site_symmetry_1
_geom_bond_site_symmetry_2
C1 C2 1_555 1_555
C1 O1 1_555 1_555
C1 O2 1_555 1_555
C2 C3 1_555 1_555
C2 C7 1_555 1_555
C3 C4 1_555 1_555
C3 H2 1_555 1_555
C4 C5 1_555 1_555
C4 H3 1_555 1_555
C5 C6 1_555 1_555
C5 H4 1_555 1_555
C6 C7 1_555 1_555
C6 H5 1_555 1_555
C7 N1 1_555 1_555
C8 C9 1_555 1_555
C8 C13 1_555 1_555
C8 N1 1_555 1_555
C9 C10 1_555 1_555
C9 H7 1_555 1_555
C10 C11 1_555 1_555
C10 H8 1_555 1_555
C11 C12 1_555 1_555
C11 H9 1_555 1_555
C12 C13 1_555 1_555
C12 H10 1_555 1_555
C13 H11 1_555 1_555
N1 H6 1_555 1_555
O1 H1 1_555 1_555
C14 C15 1_555 1_555
C14 O3 1_555 1_555
C14 O4 1_555 1_555
C15 C16 1_555 1_555
C15 C20 1_555 1_555
C16 C17 1_555 1_555
C16 H13 1_555 1_555
C17 C18 1_555 1_555
C17 H14 1_555 1_555
C18 C19 1_555 1_555
C18 H15 1_555 1_555
C19 C20 1_555 1_555
C19 H16 1_555 1_555
C20 N2 1_555 1_555
C21 C22 1_555 1_555
C21 C26 1_555 1_555
C21 N2 1_555 1_555
C22 C23 1_555 1_555
C22 H18 1_555 1_555
C23 C24 1_555 1_555
C23 H19 1_555 1_555
C24 C25 1_555 1_555
C24 H20 1_555 1_555
C25 C26 1_555 1_555
C25 H21 1_555 1_555
C26 H22 1_555 1_555
N2 H17 1_555 1_555
O3 H12 1_555 1_555

#END

#######################################################################
#
#                 Cambridge Crystallographic Data Centre
#                                CCDC 
#
#######################################################################
#
# If this CIF has been generated from an entry in the Cambridge 
# Structural Database, then it will include bibliographic, chemical, 
# crystal, experimental, refinement or atomic coordinate data resulting 
# from the CCDC's data processing and validation procedures.
#
#######################################################################

data_FEA02_PsiCrys
_symmetry_cell_setting           triclinic
_symmetry_space_group_name_H-M   'P -1'
_symmetry_Int_Tables_number      2
_space_group_name_Hall           '-P 1'
loop_
_symmetry_equiv_pos_site_id
_symmetry_equiv_pos_as_xyz
1 x,y,z
2 -x,-y,-z
_cell_length_a                   3.8355
_cell_length_b                   8.7297
_cell_length_c                   15.4119
_cell_angle_alpha                99.860
_cell_angle_beta                 92.688
_cell_angle_gamma                98.063
_cell_volume                     502.053
loop_
_atom_site_label
_atom_site_type_symbol
_atom_site_fract_x
_atom_site_fract_y
_atom_site_fract_z
C1 C 1.26364 0.62346 0.42984
C2 C 1.10698 0.71575 0.37203
C3 C 1.13797 0.87977 0.39913
C4 C 1.0023 0.97437 0.34686
C5 C 0.82816 0.90377 0.26479
C6 C 0.78989 0.74294 0.23608
C7 C 0.92532 0.64378 0.28842
C8 C 0.70828 0.38828 0.18662
C9 C 0.50159 0.24604 0.19481
C10 C 0.34261 0.14236 0.1203
C11 C 0.38379 0.17888 0.03636
C12 C 0.59211 0.3188 0.02805
C13 C 0.75476 0.42299 0.10206
N1 N 0.87647 0.48365 0.2637
O1 O 1.4285 0.70379 0.50482
O2 O 1.24826 0.4764 0.41063
H1 H 1.5437 0.62876 0.53685
H2 H 1.27296 0.93133 0.46317
H3 H 1.02462 1.10058 0.37008
H4 H 0.71267 0.97548 0.22329
H5 H 0.64073 0.69097 0.17385
H6 H 0.96166 0.42788 0.31222
H7 H 0.46446 0.21883 0.26056
H8 H 0.18294 0.03273 0.12812
H9 H 0.25767 0.09844 -0.02192
H10 H 0.63335 0.34709 -0.03717
H11 H 0.92858 0.52837 0.09397
loop_
_geom_bond_atom_site_label_1
_geom_bond_atom_site_label_2
_geom_bond_site_symmetry_1
_geom_bond_site_symmetry_2
C1 C2 1_555 1_555
C1 O1 1_555 1_555
C1 O2 1_555 1_555
C2 C3 1_555 1_555
C2 C7 1_555 1_555
C3 C4 1_555 1_555
C3 H2 1_555 1_555
C4 C5 1_555 1_555
C4 H3 1_555 1_555
C5 C6 1_555 1_555
C5 H4 1_555 1_555
C6 C7 1_555 1_555
C6 H5 1_555 1_555
C7 N1 1_555 1_555
C8 C9 1_555 1_555
C8 C13 1_555 1_555
C8 N1 1_555 1_555
C9 C10 1_555 1_555
C9 H7 1_555 1_555
C10 C11 1_555 1_555
C10 H8 1_555 1_555
C11 C12 1_555 1_555
C11 H9 1_555 1_555
C12 C13 1_555 1_555
C12 H10 1_555 1_555
C13 H11 1_555 1_555
N1 H6 1_555 1_555
O1 H1 1_555 1_555

#END

#######################################################################
#
#                 Cambridge Crystallographic Data Centre
#                                CCDC 
#
#######################################################################
#
# If this CIF has been generated from an entry in the Cambridge 
# Structural Database, then it will include bibliographic, chemical, 
# crystal, experimental, refinement or atomic coordinate data resulting 
# from the CCDC's data processing and validation procedures.
#
#######################################################################

data_FEA03_PsiCrys
_symmetry_cell_setting           monoclinic
_symmetry_space_group_name_H-M   'P 21/c'
_symmetry_Int_Tables_number      14
_space_group_name_Hall           '-P 2ybc'
loop_
_symmetry_equiv_pos_site_id
_symmetry_equiv_pos_as_xyz
1 x,y,z
2 -x,1/2+y,1/2-z
3 -x,-y,-z
4 x,1/2-y,1/2+z
_cell_length_a                   8.9165
_cell_length_b                   3.8919
_cell_length_c                   29.6452
_cell_angle_alpha                90
_cell_angle_beta                 103.641
_cell_angle_gamma                90
_cell_volume                     999.733
loop_
_atom_site_label
_atom_site_type_symbol
_atom_site_fract_x
_atom_site_fract_y
_atom_site_fract_z
C1 C 0.37421 0.22338 0.03604
C2 C 0.28174 0.36354 0.06638
C3 C 0.1207 0.31682 0.05416
C4 C 0.02728 0.43205 0.08218
C5 C 0.09591 0.59965 0.12375
C6 C 0.25361 0.654 0.13678
C7 C 0.35123 0.54102 0.10855
C8 C 0.60533 0.74092 0.15857
C9 C 0.73676 0.91775 0.1526
C10 C 0.84594 1.0389 0.19075
C11 C 0.82767 0.98359 0.23565
C12 C 0.6996 0.80099 0.2417
C13 C 0.58819 0.68252 0.20376
N1 N 0.50608 0.60945 0.11865
O1 O 0.29751 0.05045 -0.0007
O2 O 0.51861 0.25712 0.04395
H1 H 0.3743 -0.05789 -0.01719
H2 H 0.07073 0.18486 0.02181
H3 H -0.09714 0.39552 0.07175
H4 H 0.02423 0.69679 0.146
H5 H 0.30213 0.79942 0.1681
H6 H 0.55697 0.5353 0.09261
H7 H 0.75104 0.96173 0.11752
H8 H 0.94549 1.18079 0.18533
H9 H 0.91276 1.08248 0.26532
H10 H 0.68776 0.74189 0.27663
H11 H 0.49318 0.52816 0.20958
loop_
_geom_bond_atom_site_label_1
_geom_bond_atom_site_label_2
_geom_bond_site_symmetry_1
_geom_bond_site_symmetry_2
C1 C2 1_555 1_555
C1 O1 1_555 1_555
C1 O2 1_555 1_555
C2 C3 1_555 1_555
C2 C7 1_555 1_555
C3 C4 1_555 1_555
C3 H2 1_555 1_555
C4 C5 1_555 1_555
C4 H3 1_555 1_555
C5 C6 1_555 1_555
C5 H4 1_555 1_555
C6 C7 1_555 1_555
C6 H5 1_555 1_555
C7 N1 1_555 1_555
C8 C9 1_555 1_555
C8 C13 1_555 1_555
C8 N1 1_555 1_555
C9 C10 1_555 1_555
C9 H7 1_555 1_555
C10 C11 1_555 1_555
C10 H8 1_555 1_555
C11 C12 1_555 1_555
C11 H9 1_555 1_555
C12 C13 1_555 1_555
C12 H10 1_555 1_555
C13 H11 1_555 1_555
N1 H6 1_555 1_555
O1 H1 1_555 1_555

#END

#######################################################################
#
#                 Cambridge Crystallographic Data Centre
#                                CCDC 
#
#######################################################################
#
# If this CIF has been generated from an entry in the Cambridge 
# Structural Database, then it will include bibliographic, chemical, 
# crystal, experimental, refinement or atomic coordinate data resulting 
# from the CCDC's data processing and validation procedures.
#
#######################################################################

data_FEA04_PsiCrys
_symmetry_cell_setting           monoclinic
_symmetry_space_group_name_H-M   'P 21'
_symmetry_Int_Tables_number      4
_space_group_name_Hall           'P 2yb'
loop_
_symmetry_equiv_pos_site_id
_symmetry_equiv_pos_as_xyz
1 x,y,z
2 -x,1/2+y,-z
_cell_length_a                   8.7852
_cell_length_b                   3.8262
_cell_length_c                   15.5633
_cell_angle_alpha                90
_cell_angle_beta                 103.964
_cell_angle_gamma                90
_cell_volume                     507.684
loop_
_atom_site_label
_atom_site_type_symbol
_atom_site_fract_x
_atom_site_fract_y
_atom_site_fract_z
C1 C 0.62695 0.63123 0.42152
C2 C 0.72555 0.53302 0.36189
C3 C 0.88606 0.61913 0.38544
C4 C 0.98485 0.53434 0.33156
C5 C 0.92258 0.36074 0.25161
C6 C 0.76516 0.27359 0.22583
C7 C 0.66226 0.3538 0.28009
C8 C 0.40735 0.14125 0.18139
C9 C 0.27067 -0.03468 0.18907
C10 C 0.15821 -0.13447 0.11412
C11 C 0.17874 -0.06183 0.02978
C12 C 0.31229 0.1186 0.02198
C13 C 0.42668 0.21775 0.09654
N1 N 0.50804 0.25334 0.26011
O1 O 0.69612 0.82754 0.49004
O2 O 0.48552 0.5428 0.4097
H1 H 0.61741 0.90442 0.52408
H2 H 0.93132 0.75686 0.44749
H3 H 1.10879 0.60084 0.35153
H4 H 0.99943 0.28459 0.20939
H5 H 0.72229 0.12418 0.16546
H6 H 0.45593 0.30111 0.31124
H7 H 0.25486 -0.09357 0.25495
H8 H 0.05382 -0.27233 0.12163
H9 H 0.09128 -0.14618 -0.02858
H10 H 0.32663 0.19354 -0.04317
H11 H 0.52569 0.37196 0.08823
loop_
_geom_bond_atom_site_label_1
_geom_bond_atom_site_label_2
_geom_bond_site_symmetry_1
_geom_bond_site_symmetry_2
C1 C2 1_555 1_555
C1 O1 1_555 1_555
C1 O2 1_555 1_555
C2 C3 1_555 1_555
C2 C7 1_555 1_555
C3 C4 1_555 1_555
C3 H2 1_555 1_555
C4 C5 1_555 1_555
C4 H3 1_555 1_555
C5 C6 1_555 1_555
C5 H4 1_555 1_555
C6 C7 1_555 1_555
C6 H5 1_555 1_555
C7 N1 1_555 1_555
C8 C9 1_555 1_555
C8 C13 1_555 1_555
C8 N1 1_555 1_555
C9 C10 1_555 1_555
C9 H7 1_555 1_555
C10 C11 1_555 1_555
C10 H8 1_555 1_555
C11 C12 1_555 1_555
C11 H9 1_555 1_555
C12 C13 1_555 1_555
C12 H10 1_555 1_555
C13 H11 1_555 1_555
N1 H6 1_555 1_555
O1 H1 1_555 1_555

#END

#######################################################################
#
#                 Cambridge Crystallographic Data Centre
#                                CCDC 
#
#######################################################################
#
# If this CIF has been generated from an entry in the Cambridge 
# Structural Database, then it will include bibliographic, chemical, 
# crystal, experimental, refinement or atomic coordinate data resulting 
# from the CCDC's data processing and validation procedures.
#
#######################################################################

data_FEA05_PsiCrys
_symmetry_cell_setting           monoclinic
_symmetry_space_group_name_H-M   'P 21/c'
_symmetry_Int_Tables_number      14
_space_group_name_Hall           '-P 2ybc'
loop_
_symmetry_equiv_pos_site_id
_symmetry_equiv_pos_as_xyz
1 x,y,z
2 -x,1/2+y,1/2-z
3 -x,-y,-z
4 x,1/2-y,1/2+z
_cell_length_a                   10.3077
_cell_length_b                   7.4930
_cell_length_c                   13.1106
_cell_angle_alpha                90
_cell_angle_beta                 92.206
_cell_angle_gamma                90
_cell_volume                     1011.85
loop_
_atom_site_label
_atom_site_type_symbol
_atom_site_fract_x
_atom_site_fract_y
_atom_site_fract_z
C1 C 0.41018 0.33969 0.40919
C2 C 0.36197 0.22119 0.32793
C3 C 0.40064 0.04069 0.33007
C4 C 0.36512 -0.07587 0.25231
C5 C 0.29186 -0.01076 0.16796
C6 C 0.25282 0.16549 0.16309
C7 C 0.28431 0.2863 0.24295
C8 C 0.17373 0.54843 0.15997
C9 C 0.06471 0.65228 0.18105
C10 C 0.00376 0.75357 0.10404
C11 C 0.04912 0.75002 0.00518
C12 C 0.15579 0.64405 -0.01654
C13 C 0.21889 0.54529 0.06045
N1 N 0.23967 0.45849 0.24123
O1 O 0.49056 0.26557 0.47815
O2 O 0.38076 0.50245 0.41323
H1 H 0.53503 0.36159 0.52281
H2 H 0.46014 -0.00584 0.395
H3 H 0.39577 -0.21464 0.25585
H4 H 0.26518 -0.09906 0.10474
H5 H 0.19607 0.21266 0.09694
H6 H 0.26471 0.52981 0.30566
H7 H 0.02818 0.65359 0.25796
H8 H -0.0799 0.83509 0.12161
H9 H 0.00196 0.83034 -0.05467
H10 H 0.19178 0.63952 -0.09353
H11 H 0.3055 0.46905 0.0442
loop_
_geom_bond_atom_site_label_1
_geom_bond_atom_site_label_2
_geom_bond_site_symmetry_1
_geom_bond_site_symmetry_2
C1 C2 1_555 1_555
C1 O1 1_555 1_555
C1 O2 1_555 1_555
C2 C3 1_555 1_555
C2 C7 1_555 1_555
C3 C4 1_555 1_555
C3 H2 1_555 1_555
C4 C5 1_555 1_555
C4 H3 1_555 1_555
C5 C6 1_555 1_555
C5 H4 1_555 1_555
C6 C7 1_555 1_555
C6 H5 1_555 1_555
C7 N1 1_555 1_555
C8 C9 1_555 1_555
C8 C13 1_555 1_555
C8 N1 1_555 1_555
C9 C10 1_555 1_555
C9 H7 1_555 1_555
C10 C11 1_555 1_555
C10 H8 1_555 1_555
C11 C12 1_555 1_555
C11 H9 1_555 1_555
C12 C13 1_555 1_555
C12 H10 1_555 1_555
C13 H11 1_555 1_555
N1 H6 1_555 1_555
O1 H1 1_555 1_555

#END

#######################################################################
#
#                 Cambridge Crystallographic Data Centre
#                                CCDC 
#
#######################################################################
#
# If this CIF has been generated from an entry in the Cambridge 
# Structural Database, then it will include bibliographic, chemical, 
# crystal, experimental, refinement or atomic coordinate data resulting 
# from the CCDC's data processing and validation procedures.
#
#######################################################################

data_FEA06_PsiCrys
_symmetry_cell_setting           monoclinic
_symmetry_space_group_name_H-M   'P 21/c'
_symmetry_Int_Tables_number      14
_space_group_name_Hall           '-P 2ybc'
loop_
_symmetry_equiv_pos_site_id
_symmetry_equiv_pos_as_xyz
1 x,y,z
2 -x,1/2+y,1/2-z
3 -x,-y,-z
4 x,1/2-y,1/2+z
_cell_length_a                   12.4878
_cell_length_b                   8.4659
_cell_length_c                   10.5695
_cell_angle_alpha                90
_cell_angle_beta                 107.195
_cell_angle_gamma                90
_cell_volume                     1067.47
loop_
_atom_site_label
_atom_site_type_symbol
_atom_site_fract_x
_atom_site_fract_y
_atom_site_fract_z
C1 C 0.07787 0.30198 0.01484
C2 C 0.1291 0.1451 0.0328
C3 C 0.10028 0.03908 -0.07447
C4 C 0.14478 -0.11175 -0.06492
C5 C 0.21976 -0.15887 0.05603
C6 C 0.2503 -0.05793 0.16368
C7 C 0.20653 0.09677 0.15608
C8 C 0.31302 0.1876 0.38572
C9 C 0.32815 0.04964 0.46279
C10 C 0.40109 0.04932 0.59114
C11 C 0.45845 0.1857 0.64661
C12 C 0.44211 0.32392 0.57133
C13 C 0.37116 0.32482 0.44236
N1 N 0.23799 0.20195 0.25887
O1 O 0.00697 0.33138 -0.10324
O2 O 0.09815 0.40428 0.10527
H1 H -0.03124 0.43762 -0.10056
H2 H 0.04042 0.07867 -0.16611
H3 H 0.12013 -0.19217 -0.14898
H4 H 0.25466 -0.27774 0.06738
H5 H 0.3114 -0.09718 0.25426
H6 H 0.20598 0.31277 0.2325
H7 H 0.28039 -0.05609 0.42413
H8 H 0.4123 -0.0595 0.64868
H9 H 0.51308 0.18514 0.74821
H10 H 0.48365 0.43305 0.61353
H11 H 0.35687 0.4336 0.38466
loop_
_geom_bond_atom_site_label_1
_geom_bond_atom_site_label_2
_geom_bond_site_symmetry_1
_geom_bond_site_symmetry_2
C1 C2 1_555 1_555
C1 O1 1_555 1_555
C1 O2 1_555 1_555
C2 C3 1_555 1_555
C2 C7 1_555 1_555
C3 C4 1_555 1_555
C3 H2 1_555 1_555
C4 C5 1_555 1_555
C4 H3 1_555 1_555
C5 C6 1_555 1_555
C5 H4 1_555 1_555
C6 C7 1_555 1_555
C6 H5 1_555 1_555
C7 N1 1_555 1_555
C8 C9 1_555 1_555
C8 C13 1_555 1_555
C8 N1 1_555 1_555
C9 C10 1_555 1_555
C9 H7 1_555 1_555
C10 C11 1_555 1_555
C10 H8 1_555 1_555
C11 C12 1_555 1_555
C11 H9 1_555 1_555
C12 C13 1_555 1_555
C12 H10 1_555 1_555
C13 H11 1_555 1_555
N1 H6 1_555 1_555
O1 H1 1_555 1_555

#END

#######################################################################
#
#                 Cambridge Crystallographic Data Centre
#                                CCDC 
#
#######################################################################
#
# If this CIF has been generated from an entry in the Cambridge 
# Structural Database, then it will include bibliographic, chemical, 
# crystal, experimental, refinement or atomic coordinate data resulting 
# from the CCDC's data processing and validation procedures.
#
#######################################################################

data_FEA07_PsiCrys
_symmetry_cell_setting           monoclinic
_symmetry_space_group_name_H-M   'C 2/c'
_symmetry_Int_Tables_number      15
_space_group_name_Hall           '-C 2yn'
loop_
_symmetry_equiv_pos_site_id
_symmetry_equiv_pos_as_xyz
1 x,y,z
2 -x,y,1/2-z
3 1/2+x,1/2+y,z
4 1/2-x,1/2+y,1/2-z
5 -x,-y,-z
6 x,-y,1/2+z
7 1/2-x,1/2-y,-z
8 1/2+x,1/2-y,1/2+z
_cell_length_a                   35.9353
_cell_length_b                   5.1016
_cell_length_c                   11.7189
_cell_angle_alpha                90
_cell_angle_beta                 91.241
_cell_angle_gamma                90
_cell_volume                     2147.89
loop_
_atom_site_label
_atom_site_type_symbol
_atom_site_fract_x
_atom_site_fract_y
_atom_site_fract_z
C1 C 0.21664 0.47554 0.04246
C2 C 0.19089 0.27582 0.08413
C3 C 0.20372 0.10043 0.16886
C4 C 0.18077 -0.08936 0.21408
C5 C 0.14415 -0.1096 0.17198
C6 C 0.13058 0.06032 0.08869
C7 C 0.15313 0.25957 0.04382
C8 C 0.10392 0.53361 -0.05346
C9 C 0.07532 0.51408 0.02605
C10 C 0.04204 0.64939 0.00773
C11 C 0.03598 0.80194 -0.08988
C12 C 0.06425 0.82001 -0.16949
C13 C 0.09766 0.68713 -0.15163
N1 N 0.13983 0.43223 -0.03772
O1 O 0.24863 0.49182 0.0997
O2 O 0.20923 0.62207 -0.04111
H1 H 0.26461 0.64391 0.07093
H2 H 0.23247 0.11604 0.19878
H3 H 0.19134 -0.22212 0.2798
H4 H 0.12578 -0.26057 0.20471
H5 H 0.10234 0.03661 0.05536
H6 H 0.16052 0.54433 -0.07168
H7 H 0.07934 0.40417 0.10471
H8 H 0.02057 0.63514 0.07172
H9 H 0.00971 0.90509 -0.10334
H10 H 0.06051 0.94165 -0.24548
H11 H 0.12002 0.70822 -0.21219
loop_
_geom_bond_atom_site_label_1
_geom_bond_atom_site_label_2
_geom_bond_site_symmetry_1
_geom_bond_site_symmetry_2
C1 C2 1_555 1_555
C1 O1 1_555 1_555
C1 O2 1_555 1_555
C2 C3 1_555 1_555
C2 C7 1_555 1_555
C3 C4 1_555 1_555
C3 H2 1_555 1_555
C4 C5 1_555 1_555
C4 H3 1_555 1_555
C5 C6 1_555 1_555
C5 H4 1_555 1_555
C6 C7 1_555 1_555
C6 H5 1_555 1_555
C7 N1 1_555 1_555
C8 C9 1_555 1_555
C8 C13 1_555 1_555
C8 N1 1_555 1_555
C9 C10 1_555 1_555
C9 H7 1_555 1_555
C10 C11 1_555 1_555
C10 H8 1_555 1_555
C11 C12 1_555 1_555
C11 H9 1_555 1_555
C12 C13 1_555 1_555
C12 H10 1_555 1_555
C13 H11 1_555 1_555
N1 H6 1_555 1_555
O1 H1 1_555 1_555

#END

#######################################################################
#
#                 Cambridge Crystallographic Data Centre
#                                CCDC 
#
#######################################################################
#
# If this CIF has been generated from an entry in the Cambridge 
# Structural Database, then it will include bibliographic, chemical, 
# crystal, experimental, refinement or atomic coordinate data resulting 
# from the CCDC's data processing and validation procedures.
#
#######################################################################

data_FEA08_PsiCrys
_symmetry_cell_setting           monoclinic
_symmetry_space_group_name_H-M   'P 21/c'
_symmetry_Int_Tables_number      14
_space_group_name_Hall           '-P 2ybc'
loop_
_symmetry_equiv_pos_site_id
_symmetry_equiv_pos_as_xyz
1 x,y,z
2 -x,1/2+y,1/2-z
3 -x,-y,-z
4 x,1/2-y,1/2+z
_cell_length_a                   15.0039
_cell_length_b                   21.2515
_cell_length_c                   6.8891
_cell_angle_alpha                90
_cell_angle_beta                 100.807
_cell_angle_gamma                90
_cell_volume                     2157.67
loop_
_atom_site_label
_atom_site_type_symbol
_atom_site_fract_x
_atom_site_fract_y
_atom_site_fract_z
C1 C 0.26897 0.22634 0.53861
C2 C 0.17477 0.22152 0.56678
C3 C 0.12586 0.27742 0.5793
C4 C 0.0358 0.27652 0.5983
C5 C -0.00742 0.21837 0.60365
C6 C 0.03889 0.16245 0.59472
C7 C 0.13099 0.16238 0.57711
C8 C 0.15636 0.04663 0.61663
C9 C 0.11803 0.03496 0.78433
C10 C 0.10411 -0.02662 0.84102
C11 C 0.12911 -0.07737 0.73425
C12 C 0.16809 -0.06593 0.56879
C13 C 0.18088 -0.00459 0.50898
N1 N 0.17689 0.10738 0.5592
O1 O 0.29952 0.28456 0.53805
O2 O 0.31781 0.17998 0.51438
H1 H 0.36418 0.28497 0.50691
H2 H 0.16101 0.32188 0.57226
H3 H -0.00053 0.32034 0.60875
H4 H -0.07896 0.2168 0.6135
H5 H 0.00353 0.11782 0.59525
H6 H 0.23819 0.11415 0.51727
H7 H 0.10139 0.07417 0.87293
H8 H 0.07492 -0.03489 0.97248
H9 H 0.11835 -0.12539 0.77994
H10 H 0.18843 -0.10496 0.48394
H11 H 0.21047 0.00427 0.37862
C14 C 0.51133 0.24767 0.93968
C15 C 0.6019 0.23306 0.90641
C16 C 0.66193 0.28206 0.88157
C17 C 0.74912 0.26985 0.85404
C18 C 0.77828 0.20726 0.85149
C19 C 0.72117 0.15788 0.8725
C20 C 0.63156 0.16894 0.90074
C21 C 0.59783 0.05556 0.89556
C22 C 0.59389 0.03368 0.70231
C23 C 0.61267 -0.02924 0.66962
C24 C 0.63574 -0.07045 0.82896
C25 C 0.63868 -0.04876 1.02131
C26 C 0.61984 0.01415 1.05508
N2 N 0.57745 0.11957 0.9286
O3 O 0.48942 0.30805 0.94952
O4 O 0.45557 0.20508 0.95946
H12 H 0.42524 0.31144 0.9751
H13 H 0.63775 0.33028 0.88395
H14 H 0.79386 0.30808 0.83068
H15 H 0.84735 0.19702 0.83293
H16 H 0.74505 0.10954 0.87226
H17 H 0.51498 0.13138 0.95648
H18 H 0.57548 0.06644 0.57951
H19 H 0.60875 -0.04632 0.51898
H20 H 0.65205 -0.11924 0.80357
H21 H 0.65641 -0.08116 1.14519
H22 H 0.62278 0.0319 1.20453
loop_
_geom_bond_atom_site_label_1
_geom_bond_atom_site_label_2
_geom_bond_site_symmetry_1
_geom_bond_site_symmetry_2
C1 C2 1_555 1_555
C1 O1 1_555 1_555
C1 O2 1_555 1_555
C2 C3 1_555 1_555
C2 C7 1_555 1_555
C3 C4 1_555 1_555
C3 H2 1_555 1_555
C4 C5 1_555 1_555
C4 H3 1_555 1_555
C5 C6 1_555 1_555
C5 H4 1_555 1_555
C6 C7 1_555 1_555
C6 H5 1_555 1_555
C7 N1 1_555 1_555
C8 C9 1_555 1_555
C8 C13 1_555 1_555
C8 N1 1_555 1_555
C9 C10 1_555 1_555
C9 H7 1_555 1_555
C10 C11 1_555 1_555
C10 H8 1_555 1_555
C11 C12 1_555 1_555
C11 H9 1_555 1_555
C12 C13 1_555 1_555
C12 H10 1_555 1_555
C13 H11 1_555 1_555
N1 H6 1_555 1_555
O1 H1 1_555 1_555
C14 C15 1_555 1_555
C14 O3 1_555 1_555
C14 O4 1_555 1_555
C15 C16 1_555 1_555
C15 C20 1_555 1_555
C16 C17 1_555 1_555
C16 H13 1_555 1_555
C17 C18 1_555 1_555
C17 H14 1_555 1_555
C18 C19 1_555 1_555
C18 H15 1_555 1_555
C19 C20 1_555 1_555
C19 H16 1_555 1_555
C20 N2 1_555 1_555
C21 C22 1_555 1_555
C21 C26 1_555 1_555
C21 N2 1_555 1_555
C22 C23 1_555 1_555
C22 H18 1_555 1_555
C23 C24 1_555 1_555
C23 H19 1_555 1_555
C24 C25 1_555 1_555
C24 H20 1_555 1_555
C25 C26 1_555 1_555
C25 H21 1_555 1_555
C26 H22 1_555 1_555
N2 H17 1_555 1_555
O3 H12 1_555 1_555

#END

#######################################################################
#
#                 Cambridge Crystallographic Data Centre
#                                CCDC 
#
#######################################################################
#
# If this CIF has been generated from an entry in the Cambridge 
# Structural Database, then it will include bibliographic, chemical, 
# crystal, experimental, refinement or atomic coordinate data resulting 
# from the CCDC's data processing and validation procedures.
#
#######################################################################

data_FEA09_PsiCrys
_symmetry_cell_setting           triclinic
_symmetry_space_group_name_H-M   'P -1'
_symmetry_Int_Tables_number      2
_space_group_name_Hall           '-P 1'
loop_
_symmetry_equiv_pos_site_id
_symmetry_equiv_pos_as_xyz
1 x,y,z
2 -x,-y,-z
_cell_length_a                   6.1065
_cell_length_b                   7.2124
_cell_length_c                   12.9868
_cell_angle_alpha                77.012
_cell_angle_beta                 88.120
_cell_angle_gamma                67.943
_cell_volume                     515.704
loop_
_atom_site_label
_atom_site_type_symbol
_atom_site_fract_x
_atom_site_fract_y
_atom_site_fract_z
C1 C 0.71118 1.05447 0.07206
C2 C 0.48952 1.09485 0.12572
C3 C 0.30472 1.28866 0.09415
C4 C 0.08634 1.33182 0.13771
C5 C 0.04925 1.17798 0.2152
C6 C 0.22837 0.98759 0.24988
C7 C 0.45332 0.94039 0.20723
C8 C 0.62636 0.57927 0.31406
C9 C 0.456 0.49752 0.30174
C10 C 0.46376 0.3162 0.37052
C11 C 0.64086 0.21377 0.45166
C12 C 0.81235 0.29332 0.46298
C13 C 0.80486 0.47509 0.39509
N1 N 0.63489 0.75561 0.24382
O1 O 0.71728 1.20543 -0.00607
O2 O 0.8859 0.88684 0.09725
H1 H 0.8786 1.16191 -0.03891
H2 H 0.33773 1.40511 0.03371
H3 H -0.05459 1.48185 0.11131
H4 H -0.12282 1.20746 0.24898
H5 H 0.19664 0.87138 0.31085
H6 H 0.79311 0.74786 0.21214
H7 H 0.32236 0.5723 0.23645
H8 H 0.33226 0.25323 0.35889
H9 H 0.64594 0.07274 0.50579
H10 H 0.95331 0.21316 0.52513
H11 H 0.93819 0.53799 0.4036
loop_
_geom_bond_atom_site_label_1
_geom_bond_atom_site_label_2
_geom_bond_site_symmetry_1
_geom_bond_site_symmetry_2
C1 C2 1_555 1_555
C1 O1 1_555 1_555
C1 O2 1_555 1_555
C2 C3 1_555 1_555
C2 C7 1_555 1_555
C3 C4 1_555 1_555
C3 H2 1_555 1_555
C4 C5 1_555 1_555
C4 H3 1_555 1_555
C5 C6 1_555 1_555
C5 H4 1_555 1_555
C6 C7 1_555 1_555
C6 H5 1_555 1_555
C7 N1 1_555 1_555
C8 C9 1_555 1_555
C8 C13 1_555 1_555
C8 N1 1_555 1_555
C9 C10 1_555 1_555
C9 H7 1_555 1_555
C10 C11 1_555 1_555
C10 H8 1_555 1_555
C11 C12 1_555 1_555
C11 H9 1_555 1_555
C12 C13 1_555 1_555
C12 H10 1_555 1_555
C13 H11 1_555 1_555
N1 H6 1_555 1_555
O1 H1 1_555 1_555

#END

#######################################################################
#
#                 Cambridge Crystallographic Data Centre
#                                CCDC 
#
#######################################################################
#
# If this CIF has been generated from an entry in the Cambridge 
# Structural Database, then it will include bibliographic, chemical, 
# crystal, experimental, refinement or atomic coordinate data resulting 
# from the CCDC's data processing and validation procedures.
#
#######################################################################

data_FEA10_PsiCrys
_symmetry_cell_setting           triclinic
_symmetry_space_group_name_H-M   'P -1'
_symmetry_Int_Tables_number      2
_space_group_name_Hall           '-P 1'
loop_
_symmetry_equiv_pos_site_id
_symmetry_equiv_pos_as_xyz
1 x,y,z
2 -x,-y,-z
_cell_length_a                   7.3479
_cell_length_b                   8.7555
_cell_length_c                   8.9959
_cell_angle_alpha                68.369
_cell_angle_beta                 86.065
_cell_angle_gamma                81.224
_cell_volume                     531.643
loop_
_atom_site_label
_atom_site_type_symbol
_atom_site_fract_x
_atom_site_fract_y
_atom_site_fract_z
C1 C -0.05974 0.17817 0.58132
C2 C -0.09669 0.31501 0.63962
C3 C -0.24257 0.44298 0.57389
C4 C -0.27839 0.5797 0.61892
C5 C -0.16471 0.59095 0.73269
C6 C -0.02085 0.46758 0.80045
C7 C 0.01716 0.32573 0.75776
C8 C 0.28348 0.19713 0.94048
C9 C 0.40556 0.31466 0.90345
C10 C 0.53838 0.29934 1.01314
C11 C 0.54946 0.16864 1.16078
C12 C 0.42912 0.05053 1.19741
C13 C 0.29671 0.06458 1.08766
N1 N 0.15541 0.2014 0.82805
O1 O -0.17097 0.18303 0.46892
O2 O 0.06946 0.06089 0.63248
H1 H -0.12659 0.0845 0.43456
H2 H -0.32579 0.43224 0.4837
H3 H -0.39074 0.67811 0.56581
H4 H -0.18891 0.69869 0.76817
H5 H 0.06599 0.47899 0.88795
H6 H 0.16461 0.10137 0.79348
H7 H 0.39946 0.41546 0.78743
H8 H 0.63497 0.38933 0.98201
H9 H 0.65192 0.15925 1.24638
H10 H 0.43877 -0.05358 1.31132
H11 H 0.2044 -0.02834 1.1132
loop_
_geom_bond_atom_site_label_1
_geom_bond_atom_site_label_2
_geom_bond_site_symmetry_1
_geom_bond_site_symmetry_2
C1 C2 1_555 1_555
C1 O1 1_555 1_555
C1 O2 1_555 1_555
C2 C3 1_555 1_555
C2 C7 1_555 1_555
C3 C4 1_555 1_555
C3 H2 1_555 1_555
C4 C5 1_555 1_555
C4 H3 1_555 1_555
C5 C6 1_555 1_555
C5 H4 1_555 1_555
C6 C7 1_555 1_555
C6 H5 1_555 1_555
C7 N1 1_555 1_555
C8 C9 1_555 1_555
C8 C13 1_555 1_555
C8 N1 1_555 1_555
C9 C10 1_555 1_555
C9 H7 1_555 1_555
C10 C11 1_555 1_555
C10 H8 1_555 1_555
C11 C12 1_555 1_555
C11 H9 1_555 1_555
C12 C13 1_555 1_555
C12 H10 1_555 1_555
C13 H11 1_555 1_555
N1 H6 1_555 1_555
O1 H1 1_555 1_555

#END

#######################################################################
#
#                 Cambridge Crystallographic Data Centre
#                                CCDC 
#
#######################################################################
#
# If this CIF has been generated from an entry in the Cambridge 
# Structural Database, then it will include bibliographic, chemical, 
# crystal, experimental, refinement or atomic coordinate data resulting 
# from the CCDC's data processing and validation procedures.
#
#######################################################################

data_FEA11_PsiCrys
_symmetry_cell_setting           triclinic
_symmetry_space_group_name_H-M   'P -1'
_symmetry_Int_Tables_number      2
_space_group_name_Hall           '-P 1'
loop_
_symmetry_equiv_pos_site_id
_symmetry_equiv_pos_as_xyz
1 x,y,z
2 -x,-y,-z
_cell_length_a                   7.3601
_cell_length_b                   8.7543
_cell_length_c                   8.9850
_cell_angle_alpha                68.305
_cell_angle_beta                 86.069
_cell_angle_gamma                81.195
_cell_volume                     531.533
loop_
_atom_site_label
_atom_site_type_symbol
_atom_site_fract_x
_atom_site_fract_y
_atom_site_fract_z
C1 C -0.05968 0.17812 0.58146
C2 C -0.09656 0.31496 0.6398
C3 C -0.24245 0.44296 0.57414
C4 C -0.27819 0.57967 0.61923
C5 C -0.16441 0.59091 0.73293
C6 C -0.02055 0.46752 0.80062
C7 C 0.01734 0.32564 0.75794
C8 C 0.2836 0.19694 0.94066
C9 C 0.40523 0.3147 0.90342
C10 C 0.53798 0.2994 1.01313
C11 C 0.54942 0.16854 1.16105
C12 C 0.42957 0.05018 1.19788
C13 C 0.29729 0.06415 1.08807
N1 N 0.15554 0.20124 0.82824
O1 O -0.17077 0.18312 0.46887
O2 O 0.06933 0.06071 0.63275
H1 H -0.12645 0.08457 0.43451
H2 H -0.32577 0.43226 0.48398
H3 H -0.39059 0.67806 0.56624
H4 H -0.18853 0.69867 0.76841
H5 H 0.06641 0.47897 0.88802
H6 H 0.16454 0.10111 0.79384
H7 H 0.39881 0.41569 0.78722
H8 H 0.63424 0.38955 0.98177
H9 H 0.65182 0.15917 1.24666
H10 H 0.43952 -0.05411 1.31197
H11 H 0.20547 -0.02905 1.11371
loop_
_geom_bond_atom_site_label_1
_geom_bond_atom_site_label_2
_geom_bond_site_symmetry_1
_geom_bond_site_symmetry_2
C1 C2 1_555 1_555
C1 O1 1_555 1_555
C1 O2 1_555 1_555
C2 C3 1_555 1_555
C2 C7 1_555 1_555
C3 C4 1_555 1_555
C3 H2 1_555 1_555
C4 C5 1_555 1_555
C4 H3 1_555 1_555
C5 C6 1_555 1_555
C5 H4 1_555 1_555
C6 C7 1_555 1_555
C6 H5 1_555 1_555
C7 N1 1_555 1_555
C8 C9 1_555 1_555
C8 C13 1_555 1_555
C8 N1 1_555 1_555
C9 C10 1_555 1_555
C9 H7 1_555 1_555
C10 C11 1_555 1_555
C10 H8 1_555 1_555
C11 C12 1_555 1_555
C11 H9 1_555 1_555
C12 C13 1_555 1_555
C12 H10 1_555 1_555
C13 H11 1_555 1_555
N1 H6 1_555 1_555
O1 H1 1_555 1_555

#END

#######################################################################
#
#                 Cambridge Crystallographic Data Centre
#                                CCDC 
#
#######################################################################
#
# If this CIF has been generated from an entry in the Cambridge 
# Structural Database, then it will include bibliographic, chemical, 
# crystal, experimental, refinement or atomic coordinate data resulting 
# from the CCDC's data processing and validation procedures.
#
#######################################################################

data_FEA12_PsiCrys
_symmetry_cell_setting           triclinic
_symmetry_space_group_name_H-M   'P -1'
_symmetry_Int_Tables_number      2
_space_group_name_Hall           '-P 1'
loop_
_symmetry_equiv_pos_site_id
_symmetry_equiv_pos_as_xyz
1 x,y,z
2 -x,-y,-z
_cell_length_a                   7.1997
_cell_length_b                   7.7709
_cell_length_c                   10.4560
_cell_angle_alpha                98.000
_cell_angle_beta                 105.638
_cell_angle_gamma                110.337
_cell_volume                     510.357
loop_
_atom_site_label
_atom_site_type_symbol
_atom_site_fract_x
_atom_site_fract_y
_atom_site_fract_z
C1 C 0.2734 -0.05245 0.07411
C2 C 0.09677 -0.09342 0.1255
C3 C -0.0561 -0.28118 0.08758
C4 C -0.22467 -0.33078 0.13438
C5 C -0.24415 -0.18856 0.22144
C6 C -0.09902 -0.00235 0.25974
C7 C 0.07463 0.05177 0.21313
C8 C 0.23177 0.39403 0.34084
C9 C 0.22077 0.38546 0.47189
C10 C 0.25909 0.5493 0.56648
C11 C 0.31205 0.72365 0.53333
C12 C 0.3197 0.73243 0.40258
C13 C 0.27844 0.56858 0.30653
N1 N 0.21139 0.23721 0.24441
O1 O 0.27954 -0.20183 -0.00058
O2 O 0.41278 0.11172 0.09903
H1 H 0.4032 -0.15885 -0.03581
H2 H -0.03861 -0.3881 0.01883
H3 H -0.3406 -0.47687 0.10297
H4 H -0.37674 -0.224 0.25865
H5 H -0.12014 0.10689 0.32384
H6 H 0.31691 0.25989 0.19326
H7 H 0.18811 0.25195 0.50122
H8 H 0.24833 0.54052 0.66748
H9 H 0.34815 0.85205 0.60946
H10 H 0.35509 0.86706 0.37448
H11 H 0.28238 0.5742 0.20369
loop_
_geom_bond_atom_site_label_1
_geom_bond_atom_site_label_2
_geom_bond_site_symmetry_1
_geom_bond_site_symmetry_2
C1 C2 1_555 1_555
C1 O1 1_555 1_555
C1 O2 1_555 1_555
C2 C3 1_555 1_555
C2 C7 1_555 1_555
C3 C4 1_555 1_555
C3 H2 1_555 1_555
C4 C5 1_555 1_555
C4 H3 1_555 1_555
C5 C6 1_555 1_555
C5 H4 1_555 1_555
C6 C7 1_555 1_555
C6 H5 1_555 1_555
C7 N1 1_555 1_555
C8 C9 1_555 1_555
C8 C13 1_555 1_555
C8 N1 1_555 1_555
C9 C10 1_555 1_555
C9 H7 1_555 1_555
C10 C11 1_555 1_555
C10 H8 1_555 1_555
C11 C12 1_555 1_555
C11 H9 1_555 1_555
C12 C13 1_555 1_555
C12 H10 1_555 1_555
C13 H11 1_555 1_555
N1 H6 1_555 1_555
O1 H1 1_555 1_555

#END

#######################################################################
#
#                 Cambridge Crystallographic Data Centre
#                                CCDC 
#
#######################################################################
#
# If this CIF has been generated from an entry in the Cambridge 
# Structural Database, then it will include bibliographic, chemical, 
# crystal, experimental, refinement or atomic coordinate data resulting 
# from the CCDC's data processing and validation procedures.
#
#######################################################################

data_FEA13_PsiCrys
_symmetry_cell_setting           monoclinic
_symmetry_space_group_name_H-M   'P 21/c'
_symmetry_Int_Tables_number      14
_space_group_name_Hall           '-P 2ybc'
loop_
_symmetry_equiv_pos_site_id
_symmetry_equiv_pos_as_xyz
1 x,y,z
2 -x,1/2+y,1/2-z
3 -x,-y,-z
4 x,1/2-y,1/2+z
_cell_length_a                   3.8027
_cell_length_b                   30.9131
_cell_length_c                   8.6745
_cell_angle_alpha                90
_cell_angle_beta                 98.588
_cell_angle_gamma                90
_cell_volume                     1008.28
loop_
_atom_site_label
_atom_site_type_symbol
_atom_site_fract_x
_atom_site_fract_y
_atom_site_fract_z
C1 C 0.78637 0.0349 0.14616
C2 C 0.64869 0.06353 0.25722
C3 C 0.66951 0.05024 0.41353
C4 C 0.55259 0.07624 0.52517
C5 C 0.40901 0.11688 0.4803
C6 C 0.38044 0.13093 0.32761
C7 C 0.49642 0.10483 0.21132
C8 C 0.32438 0.15551 -0.01283
C9 C 0.41668 0.19637 0.05062
C10 C 0.29578 0.23363 -0.03044
C11 C 0.0824 0.23085 -0.1752
C12 C -0.00824 0.19029 -0.23953
C13 C 0.11026 0.15287 -0.15912
N1 N 0.45504 0.11688 0.05793
O1 O 0.92801 -0.00196 0.20357
O2 O 0.77636 0.04417 0.00419
H1 H 1.03223 -0.01795 0.11811
H2 H 0.78091 0.01854 0.44509
H3 H 0.56561 0.06486 0.64463
H4 H 0.30989 0.13757 0.56581
H5 H 0.254 0.16181 0.29507
H6 H 0.52124 0.09284 -0.01381
H7 H 0.59319 0.1989 0.16099
H8 H 0.37318 0.26512 0.01988
H9 H -0.01116 0.26003 -0.23825
H10 H -0.17566 0.18767 -0.3526
H11 H 0.03539 0.12109 -0.20797
loop_
_geom_bond_atom_site_label_1
_geom_bond_atom_site_label_2
_geom_bond_site_symmetry_1
_geom_bond_site_symmetry_2
C1 C2 1_555 1_555
C1 O1 1_555 1_555
C1 O2 1_555 1_555
C2 C3 1_555 1_555
C2 C7 1_555 1_555
C3 C4 1_555 1_555
C3 H2 1_555 1_555
C4 C5 1_555 1_555
C4 H3 1_555 1_555
C5 C6 1_555 1_555
C5 H4 1_555 1_555
C6 C7 1_555 1_555
C6 H5 1_555 1_555
C7 N1 1_555 1_555
C8 C9 1_555 1_555
C8 C13 1_555 1_555
C8 N1 1_555 1_555
C9 C10 1_555 1_555
C9 H7 1_555 1_555
C10 C11 1_555 1_555
C10 H8 1_555 1_555
C11 C12 1_555 1_555
C11 H9 1_555 1_555
C12 C13 1_555 1_555
C12 H10 1_555 1_555
C13 H11 1_555 1_555
N1 H6 1_555 1_555
O1 H1 1_555 1_555

#END

#######################################################################
#
#                 Cambridge Crystallographic Data Centre
#                                CCDC 
#
#######################################################################
#
# If this CIF has been generated from an entry in the Cambridge 
# Structural Database, then it will include bibliographic, chemical, 
# crystal, experimental, refinement or atomic coordinate data resulting 
# from the CCDC's data processing and validation procedures.
#
#######################################################################

data_FEA14_PsiCrys
_symmetry_cell_setting           triclinic
_symmetry_space_group_name_H-M   'P 1'
_symmetry_Int_Tables_number      1
_space_group_name_Hall           'P 1'
loop_
_symmetry_equiv_pos_site_id
_symmetry_equiv_pos_as_xyz
1 x,y,z
_cell_length_a                   3.769420
_cell_length_b                   21.70620
_cell_length_c                   12.82580
_cell_angle_alpha                90
_cell_angle_beta                 88.38250
_cell_angle_gamma                90
_cell_volume                     1048.99
loop_
_atom_site_label
_atom_site_type_symbol
_atom_site_fract_x
_atom_site_fract_y
_atom_site_fract_z
C1 C 0.757132 0.474415 0.378068
C2 C 0.583487 0.455286 0.283001
C3 C 0.489893 0.500972 0.211051
C4 C 0.330231 0.486551 0.118712
C5 C 0.263515 0.424581 0.09606
C6 C 0.349926 0.378371 0.165002
C7 C 0.510004 0.392028 0.260647
C8 C 0.541031 0.283268 0.323722
C9 C 0.65292 0.249451 0.235531
C10 C 0.611585 0.18575 0.233677
C11 C 0.461435 0.154859 0.319437
C12 C 0.352906 0.188189 0.407682
C13 C 0.392078 0.251915 0.409998
N1 N 0.587894 0.347315 0.331555
O1 O 0.831037 0.533848 0.384605
O2 O 0.834062 0.437358 0.449516
H1 H 0.960801 0.543088 0.452012
H2 H 0.545425 0.548612 0.230786
H3 H 0.258104 0.522525 0.064367
H4 H 0.138505 0.412173 0.02347
H5 H 0.287034 0.330789 0.146677
H6 H 0.668929 0.364633 0.401261
H7 H 0.781816 0.272956 0.169785
H8 H 0.703834 0.159599 0.165602
H9 H 0.430398 0.105071 0.316843
H10 H 0.229917 0.164675 0.474505
H11 H 0.300501 0.278346 0.477924
C14 C 0.242868 0.525585 0.621932
C15 C 0.416513 0.544714 0.716999
C16 C 0.510107 0.499028 0.788949
C17 C 0.669769 0.513449 0.881288
C18 C 0.736485 0.575419 0.90394
C19 C 0.650074 0.621629 0.834998
C20 C 0.489996 0.607972 0.739353
C21 C 0.458969 0.716732 0.676278
C22 C 0.34708 0.750549 0.764469
C23 C 0.388415 0.81425 0.766323
C24 C 0.538565 0.845141 0.680563
C25 C 0.647094 0.811811 0.592318
C26 C 0.607922 0.748085 0.590002
N2 N 0.412106 0.652685 0.668445
O3 O 0.168963 0.466152 0.615395
O4 O 0.165938 0.562642 0.550484
H12 H 0.039199 0.456912 0.547988
H13 H 0.454575 0.451388 0.769214
H14 H 0.741896 0.477475 0.935633
H15 H 0.861495 0.587827 0.97653
H16 H 0.712966 0.669211 0.853323
H17 H 0.331071 0.635367 0.598739
H18 H 0.218184 0.727044 0.830215
H19 H 0.296166 0.840401 0.834398
H20 H 0.569602 0.894929 0.683157
H21 H 0.770083 0.835325 0.525495
H22 H 0.699499 0.721654 0.522076
C27 C 0.742868 0.974415 0.121932
C28 C 0.916513 0.955286 0.216999
C29 C 1.01011 1.00097 0.288949
C30 C 1.16977 0.986551 0.381288
C31 C 1.23649 0.924581 0.40394
C32 C 1.15007 0.878371 0.334998
C33 C 0.989996 0.892028 0.239353
C34 C 0.958969 0.783268 0.176278
C35 C 0.84708 0.749451 0.264469
C36 C 0.888415 0.68575 0.266323
C37 C 1.03856 0.654859 0.180563
C38 C 1.14709 0.688189 0.092318
C40 C 1.10792 0.751915 0.090002
N3 N 0.912106 0.847315 0.168445
O5 O 0.668963 1.03385 0.115395
O6 O 0.665938 0.937358 0.050484
H23 H 0.539199 1.04309 0.047988
H24 H 0.954575 1.04861 0.269214
H25 H 1.2419 1.02252 0.435633
H26 H 1.36149 0.912173 0.47653
H27 H 1.21297 0.830789 0.353323
H28 H 0.831071 0.864633 0.098739
H29 H 0.718184 0.772956 0.330215
H30 H 0.796166 0.659599 0.334398
H31 H 1.0696 0.605071 0.183157
H32 H 1.27008 0.664675 0.025495
H33 H 1.1995 0.778346 0.022076
C40_2 C 0.257132 0.025585 0.878068
C41 C 0.083487 0.044714 0.783001
C42 C -0.010107 -0.000972 0.711051
C43 C -0.169769 0.013449 0.618712
C44 C -0.236485 0.075419 0.59606
C45 C -0.150074 0.121629 0.665002
C46 C 0.010004 0.107972 0.760647
C47 C 0.041031 0.216732 0.823722
C48 C 0.15292 0.250549 0.735531
C49 C 0.111585 0.31425 0.733677
C50 C -0.038565 0.345141 0.819437
C51 C -0.147094 0.311811 0.907682
C52 C -0.107922 0.248085 0.909998
N4 N 0.087894 0.152685 0.831555
O7 O 0.331037 -0.033848 0.884605
O8 O 0.334062 0.062642 0.949516
H34 H 0.460801 -0.043088 0.952012
H35 H 0.045425 -0.048612 0.730786
H36 H -0.241896 -0.022525 0.564367
H37 H -0.361495 0.087827 0.52347
H38 H -0.212966 0.169211 0.646677
H39 H 0.168929 0.135367 0.901261
H40 H 0.281816 0.227044 0.669785
H41 H 0.203834 0.340401 0.665602
H42 H -0.069602 0.394929 0.816843
H43 H -0.270083 0.335325 0.974505
H44 H -0.199499 0.221654 0.977924
loop_
_geom_bond_atom_site_label_1
_geom_bond_atom_site_label_2
_geom_bond_site_symmetry_1
_geom_bond_site_symmetry_2
C1 C2 1_555 1_555
C1 O1 1_555 1_555
C1 O2 1_555 1_555
C2 C3 1_555 1_555
C2 C7 1_555 1_555
C3 C4 1_555 1_555
C3 H2 1_555 1_555
C4 C5 1_555 1_555
C4 H3 1_555 1_555
C5 C6 1_555 1_555
C5 H4 1_555 1_555
C6 C7 1_555 1_555
C6 H5 1_555 1_555
C7 N1 1_555 1_555
C8 C9 1_555 1_555
C8 C13 1_555 1_555
C8 N1 1_555 1_555
C9 C10 1_555 1_555
C9 H7 1_555 1_555
C10 C11 1_555 1_555
C10 H8 1_555 1_555
C11 C12 1_555 1_555
C11 H9 1_555 1_555
C12 C13 1_555 1_555
C12 H10 1_555 1_555
C13 H11 1_555 1_555
N1 H6 1_555 1_555
O1 H1 1_555 1_555
C14 C15 1_555 1_555
C14 O3 1_555 1_555
C14 O4 1_555 1_555
C15 C16 1_555 1_555
C15 C20 1_555 1_555
C16 C17 1_555 1_555
C16 H13 1_555 1_555
C17 C18 1_555 1_555
C17 H14 1_555 1_555
C18 C19 1_555 1_555
C18 H15 1_555 1_555
C19 C20 1_555 1_555
C19 H16 1_555 1_555
C20 N2 1_555 1_555
C21 C22 1_555 1_555
C21 C26 1_555 1_555
C21 N2 1_555 1_555
C22 C23 1_555 1_555
C22 H18 1_555 1_555
C23 C24 1_555 1_555
C23 H19 1_555 1_555
C24 C25 1_555 1_555
C24 H20 1_555 1_555
C25 C26 1_555 1_555
C25 H21 1_555 1_555
C26 H22 1_555 1_555
N2 H17 1_555 1_555
O3 H12 1_555 1_555
C27 C28 1_555 1_555
C27 O5 1_555 1_555
C27 O6 1_555 1_555
C28 C29 1_555 1_555
C28 C33 1_555 1_555
C29 C30 1_555 1_555
C29 H24 1_555 1_555
C30 C31 1_555 1_555
C30 H25 1_555 1_555
C31 C32 1_555 1_555
C31 H26 1_555 1_555
C32 C33 1_555 1_555
C32 H27 1_555 1_555
C33 N3 1_555 1_555
C34 C35 1_555 1_555
C34 C40 1_555 1_555
C34 N3 1_555 1_555
C35 C36 1_555 1_555
C35 H29 1_555 1_555
C36 C37 1_555 1_555
C36 H30 1_555 1_555
C37 C38 1_555 1_555
C37 H31 1_555 1_555
C38 C40 1_555 1_555
C38 H32 1_555 1_555
C40 H33 1_555 1_555
N3 H28 1_555 1_555
O5 H23 1_555 1_555
C40_2 C41 1_555 1_555
C40_2 O7 1_555 1_555
C40_2 O8 1_555 1_555
C41 C42 1_555 1_555
C41 C46 1_555 1_555
C42 C43 1_555 1_555
C42 H35 1_555 1_555
C43 C44 1_555 1_555
C43 H36 1_555 1_555
C44 C45 1_555 1_555
C44 H37 1_555 1_555
C45 C46 1_555 1_555
C45 H38 1_555 1_555
C46 N4 1_555 1_555
C47 C48 1_555 1_555
C47 C52 1_555 1_555
C47 N4 1_555 1_555
C48 C49 1_555 1_555
C48 H40 1_555 1_555
C49 C50 1_555 1_555
C49 H41 1_555 1_555
C50 C51 1_555 1_555
C50 H42 1_555 1_555
C51 C52 1_555 1_555
C51 H43 1_555 1_555
C52 H44 1_555 1_555
N4 H39 1_555 1_555
O7 H34 1_555 1_555

#END

#######################################################################
#
#                 Cambridge Crystallographic Data Centre
#                                CCDC 
#
#######################################################################
#
# If this CIF has been generated from an entry in the Cambridge 
# Structural Database, then it will include bibliographic, chemical, 
# crystal, experimental, refinement or atomic coordinate data resulting 
# from the CCDC's data processing and validation procedures.
#
#######################################################################

data_FEA15_PsiCrys
_symmetry_cell_setting           monoclinic
_symmetry_space_group_name_H-M   'P 21/c'
_symmetry_Int_Tables_number      14
_space_group_name_Hall           '-P 2ybc'
loop_
_symmetry_equiv_pos_site_id
_symmetry_equiv_pos_as_xyz
1 x,y,z
2 -x,1/2+y,1/2-z
3 -x,-y,-z
4 x,1/2-y,1/2+z
_cell_length_a                   7.5341
_cell_length_b                   10.7312
_cell_length_c                   25.9955
_cell_angle_alpha                90
_cell_angle_beta                 93.485
_cell_angle_gamma                90
_cell_volume                     2097.85
loop_
_atom_site_label
_atom_site_type_symbol
_atom_site_fract_x
_atom_site_fract_y
_atom_site_fract_z
C1 C 0.3658 0.63671 0.45357
C2 C 0.48254 0.54759 0.42971
C3 C 0.66443 0.5457 0.44578
C4 C 0.7809 0.46173 0.42557
C5 C 0.71469 0.37596 0.38846
C6 C 0.53684 0.37502 0.37173
C7 C 0.41569 0.46086 0.3913
C8 C 0.14351 0.39473 0.33701
C9 C 0.15513 0.26441 0.33415
C10 C 0.04551 0.19959 0.29828
C11 C -0.07681 0.26217 0.2651
C12 C -0.09036 0.39157 0.26845
C13 C 0.01858 0.45723 0.304
N1 N 0.24083 0.46714 0.37366
O1 O 0.44257 0.71064 0.48887
O2 O 0.20129 0.643 0.44184
H1 H 0.34795 0.76264 0.50563
H2 H 0.71202 0.6122 0.47505
H3 H 0.92065 0.46102 0.43894
H4 H 0.80367 0.3084 0.37235
H5 H 0.48969 0.30801 0.34269
H6 H 0.17552 0.54121 0.38884
H7 H 0.24488 0.21327 0.36088
H8 H 0.05389 0.09845 0.29718
H9 H -0.16242 0.21069 0.23729
H10 H -0.18721 0.44143 0.24335
H11 H 0.00695 0.55813 0.30704
C14 C 0.04564 0.65928 0.02652
C15 C -0.07504 0.58077 0.05416
C16 C -0.25871 0.58489 0.04043
C17 C -0.37834 0.51049 0.0646
C18 C -0.31449 0.42918 0.10375
C19 C -0.13535 0.4236 0.11861
C20 C -0.01066 0.49879 0.09455
C21 C 0.24664 0.41866 0.14872
C22 C 0.24441 0.28863 0.14351
C23 C 0.33173 0.21425 0.181
C24 C 0.4219 0.26871 0.22382
C25 C 0.425 0.39816 0.22895
C26 C 0.33781 0.47289 0.19161
N2 N 0.1655 0.49675 0.11041
O3 O -0.0298 0.7329 -0.00944
O4 O 0.21127 0.65838 0.03575
H12 H 0.06712 0.77956 -0.02759
H13 H -0.30519 0.64801 0.00979
H14 H -0.51894 0.51365 0.05257
H15 H -0.40636 0.36881 0.12282
H16 H -0.0884 0.36056 0.14925
H17 H 0.24077 0.56223 0.09315
H18 H 0.17762 0.24661 0.10949
H19 H 0.33032 0.11335 0.17623
H20 H 0.4884 0.2103 0.25335
H21 H 0.49327 0.44101 0.26262
H22 H 0.33743 0.57403 0.19535
loop_
_geom_bond_atom_site_label_1
_geom_bond_atom_site_label_2
_geom_bond_site_symmetry_1
_geom_bond_site_symmetry_2
C1 C2 1_555 1_555
C1 O1 1_555 1_555
C1 O2 1_555 1_555
C2 C3 1_555 1_555
C2 C7 1_555 1_555
C3 C4 1_555 1_555
C3 H2 1_555 1_555
C4 C5 1_555 1_555
C4 H3 1_555 1_555
C5 C6 1_555 1_555
C5 H4 1_555 1_555
C6 C7 1_555 1_555
C6 H5 1_555 1_555
C7 N1 1_555 1_555
C8 C9 1_555 1_555
C8 C13 1_555 1_555
C8 N1 1_555 1_555
C9 C10 1_555 1_555
C9 H7 1_555 1_555
C10 C11 1_555 1_555
C10 H8 1_555 1_555
C11 C12 1_555 1_555
C11 H9 1_555 1_555
C12 C13 1_555 1_555
C12 H10 1_555 1_555
C13 H11 1_555 1_555
N1 H6 1_555 1_555
O1 H1 1_555 1_555
C14 C15 1_555 1_555
C14 O3 1_555 1_555
C14 O4 1_555 1_555
C15 C16 1_555 1_555
C15 C20 1_555 1_555
C16 C17 1_555 1_555
C16 H13 1_555 1_555
C17 C18 1_555 1_555
C17 H14 1_555 1_555
C18 C19 1_555 1_555
C18 H15 1_555 1_555
C19 C20 1_555 1_555
C19 H16 1_555 1_555
C20 N2 1_555 1_555
C21 C22 1_555 1_555
C21 C26 1_555 1_555
C21 N2 1_555 1_555
C22 C23 1_555 1_555
C22 H18 1_555 1_555
C23 C24 1_555 1_555
C23 H19 1_555 1_555
C24 C25 1_555 1_555
C24 H20 1_555 1_555
C25 C26 1_555 1_555
C25 H21 1_555 1_555
C26 H22 1_555 1_555
N2 H17 1_555 1_555
O3 H12 1_555 1_555

#END

#######################################################################
#
#                 Cambridge Crystallographic Data Centre
#                                CCDC 
#
#######################################################################
#
# If this CIF has been generated from an entry in the Cambridge 
# Structural Database, then it will include bibliographic, chemical, 
# crystal, experimental, refinement or atomic coordinate data resulting 
# from the CCDC's data processing and validation procedures.
#
#######################################################################

data_FEA16_PsiCrys
_symmetry_cell_setting           monoclinic
_symmetry_space_group_name_H-M   'P 21/c'
_symmetry_Int_Tables_number      14
_space_group_name_Hall           '-P 2ybc'
loop_
_symmetry_equiv_pos_site_id
_symmetry_equiv_pos_as_xyz
1 x,y,z
2 -x,1/2+y,1/2-z
3 -x,-y,-z
4 x,1/2-y,1/2+z
_cell_length_a                   5.8621
_cell_length_b                   28.3777
_cell_length_c                   7.3925
_cell_angle_alpha                90
_cell_angle_beta                 123.431
_cell_angle_gamma                90
_cell_volume                     1026.3
loop_
_atom_site_label
_atom_site_type_symbol
_atom_site_fract_x
_atom_site_fract_y
_atom_site_fract_z
C1 C -0.29253 0.0363 0.41945
C2 C -0.135 0.06442 0.35904
C3 C -0.11485 0.04907 0.1872
C4 C 0.04523 0.07266 0.13205
C5 C 0.1898 0.11281 0.25069
C6 C 0.17047 0.12945 0.41767
C7 C 0.00788 0.10605 0.47627
C8 C 0.12467 0.1588 0.78698
C9 C -0.02102 0.19157 0.82781
C10 C 0.11638 0.2245 0.99365
C11 C 0.40145 0.22567 1.11911
C12 C 0.54761 0.19382 1.0762
C13 C 0.41173 0.1603 0.91223
N1 N -0.02486 0.12334 0.63347
O1 O -0.41192 -0.00172 0.30078
O2 O -0.31216 0.04689 0.57546
H1 H -0.51597 -0.01874 0.35616
H2 H -0.22764 0.0177 0.09857
H3 H 0.06074 0.05986 0.00047
H4 H 0.32064 0.13139 0.21248
H5 H 0.2779 0.16155 0.50275
H6 H -0.16504 0.105 0.64753
H7 H -0.24354 0.19042 0.72826
H8 H 0.00197 0.24929 1.02692
H9 H 0.50706 0.25086 1.25132
H10 H 0.77013 0.19402 1.17427
H11 H 0.52836 0.13409 0.88802
loop_
_geom_bond_atom_site_label_1
_geom_bond_atom_site_label_2
_geom_bond_site_symmetry_1
_geom_bond_site_symmetry_2
C1 C2 1_555 1_555
C1 O1 1_555 1_555
C1 O2 1_555 1_555
C2 C3 1_555 1_555
C2 C7 1_555 1_555
C3 C4 1_555 1_555
C3 H2 1_555 1_555
C4 C5 1_555 1_555
C4 H3 1_555 1_555
C5 C6 1_555 1_555
C5 H4 1_555 1_555
C6 C7 1_555 1_555
C6 H5 1_555 1_555
C7 N1 1_555 1_555
C8 C9 1_555 1_555
C8 C13 1_555 1_555
C8 N1 1_555 1_555
C9 C10 1_555 1_555
C9 H7 1_555 1_555
C10 C11 1_555 1_555
C10 H8 1_555 1_555
C11 C12 1_555 1_555
C11 H9 1_555 1_555
C12 C13 1_555 1_555
C12 H10 1_555 1_555
C13 H11 1_555 1_555
N1 H6 1_555 1_555
O1 H1 1_555 1_555

#END

#######################################################################
#
#                 Cambridge Crystallographic Data Centre
#                                CCDC 
#
#######################################################################
#
# If this CIF has been generated from an entry in the Cambridge 
# Structural Database, then it will include bibliographic, chemical, 
# crystal, experimental, refinement or atomic coordinate data resulting 
# from the CCDC's data processing and validation procedures.
#
#######################################################################

data_FEA17_PsiCrys
_symmetry_cell_setting           monoclinic
_symmetry_space_group_name_H-M   'P 21/c'
_symmetry_Int_Tables_number      14
_space_group_name_Hall           '-P 2ybc'
loop_
_symmetry_equiv_pos_site_id
_symmetry_equiv_pos_as_xyz
1 x,y,z
2 -x,1/2+y,1/2-z
3 -x,-y,-z
4 x,1/2-y,1/2+z
_cell_length_a                   3.8874
_cell_length_b                   19.8480
_cell_length_c                   13.6187
_cell_angle_alpha                90
_cell_angle_beta                 93.684
_cell_angle_gamma                90
_cell_volume                     1048.61
loop_
_atom_site_label
_atom_site_type_symbol
_atom_site_fract_x
_atom_site_fract_y
_atom_site_fract_z
C1 C -0.26502 -0.02106 0.12448
C2 C -0.11358 -0.03589 0.22319
C3 C -0.1708 -0.1 0.26284
C4 C -0.04713 -0.11732 0.35688
C5 C 0.14581 -0.06983 0.41269
C6 C 0.21082 -0.00649 0.37586
C7 C 0.08255 0.01299 0.28076
C8 C 0.31034 0.13231 0.27987
C9 C 0.32604 0.15053 0.37966
C10 C 0.48248 0.21077 0.41059
C11 C 0.62346 0.25428 0.34371
C12 C 0.60158 0.23702 0.24405
C13 C 0.44759 0.17705 0.21237
N1 N 0.14966 0.07446 0.24054
O1 O -0.44957 -0.07011 0.0815
O2 O -0.22884 0.03474 0.08232
H1 H -0.56515 -0.05384 0.01603
H2 H -0.31978 -0.13602 0.21769
H3 H -0.10033 -0.16688 0.38665
H4 H 0.25197 -0.08292 0.48617
H5 H 0.37475 0.02778 0.41951
H6 H 0.05714 0.07803 0.16854
H7 H 0.20149 0.1197 0.43274
H8 H 0.49065 0.22385 0.48854
H9 H 0.74965 0.30081 0.36849
H10 H 0.70955 0.27059 0.19079
H11 H 0.43524 0.16344 0.13456
loop_
_geom_bond_atom_site_label_1
_geom_bond_atom_site_label_2
_geom_bond_site_symmetry_1
_geom_bond_site_symmetry_2
C1 C2 1_555 1_555
C1 O1 1_555 1_555
C1 O2 1_555 1_555
C2 C3 1_555 1_555
C2 C7 1_555 1_555
C3 C4 1_555 1_555
C3 H2 1_555 1_555
C4 C5 1_555 1_555
C4 H3 1_555 1_555
C5 C6 1_555 1_555
C5 H4 1_555 1_555
C6 C7 1_555 1_555
C6 H5 1_555 1_555
C7 N1 1_555 1_555
C8 C9 1_555 1_555
C8 C13 1_555 1_555
C8 N1 1_555 1_555
C9 C10 1_555 1_555
C9 H7 1_555 1_555
C10 C11 1_555 1_555
C10 H8 1_555 1_555
C11 C12 1_555 1_555
C11 H9 1_555 1_555
C12 C13 1_555 1_555
C12 H10 1_555 1_555
C13 H11 1_555 1_555
N1 H6 1_555 1_555
O1 H1 1_555 1_555

#END

#######################################################################
#
#                 Cambridge Crystallographic Data Centre
#                                CCDC 
#
#######################################################################
#
# If this CIF has been generated from an entry in the Cambridge 
# Structural Database, then it will include bibliographic, chemical, 
# crystal, experimental, refinement or atomic coordinate data resulting 
# from the CCDC's data processing and validation procedures.
#
#######################################################################

data_MFA01_PsiCrys
_symmetry_cell_setting           triclinic
_symmetry_space_group_name_H-M   'P -1'
_symmetry_Int_Tables_number      2
_space_group_name_Hall           '-P 1'
loop_
_symmetry_equiv_pos_site_id
_symmetry_equiv_pos_as_xyz
1 x,y,z
2 -x,-y,-z
_cell_length_a                   6.7711
_cell_length_b                   7.2492
_cell_length_c                   13.8943
_cell_angle_alpha                77.656
_cell_angle_beta                 78.346
_cell_angle_gamma                65.950
_cell_volume                     603.334
loop_
_atom_site_label
_atom_site_type_symbol
_atom_site_fract_x
_atom_site_fract_y
_atom_site_fract_z
C1 C 0.47849 0.59411 0.10568
C2 C 0.42492 0.43981 0.17596
C3 C 0.20391 0.48461 0.21575
C4 C 0.04368 0.6713 0.18719
C5 C 0.09542 0.82233 0.11812
C6 C 0.31077 0.78211 0.07811
C7 C 0.70377 0.5601 0.06237
C8 C 0.5683 0.08928 0.27241
C9 C 0.68972 0.0188 0.35345
C10 C 0.68849 -0.16039 0.41745
C11 C 0.56409 -0.26114 0.40023
C12 C 0.44111 -0.188 0.32102
C13 C 0.44435 -0.01338 0.25644
C14 C 0.81859 0.13232 0.37091
C15 C 0.8179 -0.24222 0.50369
N1 N 0.58647 0.25776 0.20394
O1 O 0.7342 0.71061 -0.00369
O2 O 0.8623 0.39843 0.08575
H1 H 0.15993 0.36948 0.26905
H2 H -0.12513 0.69982 0.21883
H3 H -0.03195 0.96789 0.09534
H4 H 0.35464 0.8966 0.02412
H5 H 0.56516 -0.40009 0.44986
H6 H 0.34623 -0.2691 0.3083
H7 H 0.35676 0.04112 0.19187
H8 H 0.99178 0.06318 0.34088
H9 H 0.75679 0.29223 0.33578
H10 H 0.81294 0.12983 0.45059
H11 H 0.99417 -0.2909 0.47879
H12 H 0.77596 -0.12636 0.55191
H13 H 0.78753 -0.37363 0.5493
H14 H 0.73963 0.25553 0.17604
H15 H 0.89501 0.66377 -0.03282
loop_
_geom_bond_atom_site_label_1
_geom_bond_atom_site_label_2
_geom_bond_site_symmetry_1
_geom_bond_site_symmetry_2
C1 C2 1_555 1_555
C1 C6 1_555 1_555
C1 C7 1_555 1_555
C2 C3 1_555 1_555
C2 N1 1_555 1_555
C3 C4 1_555 1_555
C3 H1 1_555 1_555
C4 C5 1_555 1_555
C4 H2 1_555 1_555
C5 C6 1_555 1_555
C5 H3 1_555 1_555
C6 H4 1_555 1_555
C7 O1 1_555 1_555
C7 O2 1_555 1_555
C8 C9 1_555 1_555
C8 C13 1_555 1_555
C8 N1 1_555 1_555
C9 C10 1_555 1_555
C9 C14 1_555 1_555
C10 C11 1_555 1_555
C10 C15 1_555 1_555
C11 C12 1_555 1_555
C11 H5 1_555 1_555
C12 C13 1_555 1_555
C12 H6 1_555 1_555
C13 H7 1_555 1_555
C14 H8 1_555 1_555
C14 H9 1_555 1_555
C14 H10 1_555 1_555
C15 H11 1_555 1_555
C15 H12 1_555 1_555
C15 H13 1_555 1_555
N1 H14 1_555 1_555
O1 H15 1_555 1_555

#END

#######################################################################
#
#                 Cambridge Crystallographic Data Centre
#                                CCDC 
#
#######################################################################
#
# If this CIF has been generated from an entry in the Cambridge 
# Structural Database, then it will include bibliographic, chemical, 
# crystal, experimental, refinement or atomic coordinate data resulting 
# from the CCDC's data processing and validation procedures.
#
#######################################################################

data_MFA02_PsiCrys
_symmetry_cell_setting           triclinic
_symmetry_space_group_name_H-M   'P -1'
_symmetry_Int_Tables_number      2
_space_group_name_Hall           '-P 1'
loop_
_symmetry_equiv_pos_site_id
_symmetry_equiv_pos_as_xyz
1 x,y,z
2 -x,-y,-z
_cell_length_a                   7.5750
_cell_length_b                   8.8810
_cell_length_c                   9.6293
_cell_angle_alpha                107.690
_cell_angle_beta                 92.746
_cell_angle_gamma                100.150
_cell_volume                     603.942
loop_
_atom_site_label
_atom_site_type_symbol
_atom_site_fract_x
_atom_site_fract_y
_atom_site_fract_z
C1 C -0.07 0.18922 0.63799
C2 C 0.03714 0.19475 0.76696
C3 C 0.00519 0.05792 0.81505
C4 C -0.12599 -0.07613 0.74138
C5 C -0.23281 -0.08096 0.61625
C6 C -0.20333 0.05081 0.56624
C7 C -0.04126 0.32234 0.57788
C8 C 0.27899 0.34149 0.96931
C9 C 0.428 0.265 0.95704
C10 C 0.53688 0.28147 1.08613
C11 C 0.49663 0.37554 1.22161
C12 C 0.35242 0.45493 1.23175
C13 C 0.24247 0.43687 1.10547
C14 C 0.47328 0.17055 0.81023
C15 C 0.69824 0.20303 1.07797
N1 N 0.16434 0.32768 0.84241
O1 O -0.14808 0.30496 0.45833
O2 O 0.07686 0.44872 0.63472
H1 H 0.08578 0.0603 0.91259
H2 H -0.14637 -0.17929 0.78178
H3 H -0.33663 -0.18681 0.55959
H4 H -0.28271 0.0502 0.46888
H5 H 0.58035 0.38702 1.3209
H6 H 0.32567 0.5296 1.33821
H7 H 0.12699 0.49533 1.11035
H8 H 0.61898 0.19431 0.80376
H9 H 0.40755 0.20179 0.72202
H10 H 0.43106 0.03964 0.78807
H11 H 0.80838 0.26518 1.03235
H12 H 0.66713 0.07724 1.00583
H13 H 0.75106 0.20528 1.18658
H14 H 0.18044 0.4193 0.79763
H15 H -0.11293 0.4046 0.42544
loop_
_geom_bond_atom_site_label_1
_geom_bond_atom_site_label_2
_geom_bond_site_symmetry_1
_geom_bond_site_symmetry_2
C1 C2 1_555 1_555
C1 C6 1_555 1_555
C1 C7 1_555 1_555
C2 C3 1_555 1_555
C2 N1 1_555 1_555
C3 C4 1_555 1_555
C3 H1 1_555 1_555
C4 C5 1_555 1_555
C4 H2 1_555 1_555
C5 C6 1_555 1_555
C5 H3 1_555 1_555
C6 H4 1_555 1_555
C7 O1 1_555 1_555
C7 O2 1_555 1_555
C8 C9 1_555 1_555
C8 C13 1_555 1_555
C8 N1 1_555 1_555
C9 C10 1_555 1_555
C9 C14 1_555 1_555
C10 C11 1_555 1_555
C10 C15 1_555 1_555
C11 C12 1_555 1_555
C11 H5 1_555 1_555
C12 C13 1_555 1_555
C12 H6 1_555 1_555
C13 H7 1_555 1_555
C14 H8 1_555 1_555
C14 H9 1_555 1_555
C14 H10 1_555 1_555
C15 H11 1_555 1_555
C15 H12 1_555 1_555
C15 H13 1_555 1_555
N1 H14 1_555 1_555
O1 H15 1_555 1_555

#END

#######################################################################
#
#                 Cambridge Crystallographic Data Centre
#                                CCDC 
#
#######################################################################
#
# If this CIF has been generated from an entry in the Cambridge 
# Structural Database, then it will include bibliographic, chemical, 
# crystal, experimental, refinement or atomic coordinate data resulting 
# from the CCDC's data processing and validation procedures.
#
#######################################################################

data_MFA03_PsiCrys
_symmetry_cell_setting           triclinic
_symmetry_space_group_name_H-M   'P -1'
_symmetry_Int_Tables_number      2
_space_group_name_Hall           '-P 1'
loop_
_symmetry_equiv_pos_site_id
_symmetry_equiv_pos_as_xyz
1 x,y,z
2 -x,-y,-z
_cell_length_a                   7.6300
_cell_length_b                   8.9082
_cell_length_c                   9.4735
_cell_angle_alpha                106.360
_cell_angle_beta                 91.382
_cell_angle_gamma                99.402
_cell_volume                     607.863
loop_
_atom_site_label
_atom_site_type_symbol
_atom_site_fract_x
_atom_site_fract_y
_atom_site_fract_z
C1 C 0.56711 0.32155 0.37063
C2 C 0.44389 0.33763 0.2612
C3 C 0.48192 0.47371 0.21046
C4 C 0.63158 0.58822 0.26609
C5 C 0.75118 0.57419 0.37482
C6 C 0.71755 0.44153 0.42503
C7 C 0.53881 0.18461 0.42791
C8 C 0.16652 0.23093 0.09823
C9 C 0.16724 0.13574 -0.04798
C10 C 0.03785 0.14193 -0.15419
C11 C -0.08849 0.24049 -0.11184
C12 C -0.08902 0.33279 0.03372
C13 C 0.03887 0.32832 0.13873
C14 C 0.30438 0.03154 -0.09107
C15 C 0.0384 0.04619 -0.31242
N1 N 0.29498 0.22626 0.20802
O1 O 0.65909 0.18357 0.53115
O2 O 0.40933 0.07143 0.3831
H1 H 0.39069 0.48709 0.12646
H2 H 0.65671 0.69036 0.22313
H3 H 0.86795 0.66569 0.41863
H4 H 0.80739 0.42714 0.5094
H5 H -0.18666 0.24631 -0.19487
H6 H -0.18809 0.40877 0.06564
H7 H 0.04129 0.40018 0.25293
H8 H 0.24797 -0.08143 -0.17268
H9 H 0.35952 0.00393 0.00416
H10 H 0.41655 0.08901 -0.13977
H11 H 0.01435 -0.08258 -0.32641
H12 H 0.16731 0.07268 -0.35776
H13 H -0.06412 0.07094 -0.38094
H14 H 0.28561 0.12849 0.24574
H15 H 0.62547 0.08186 0.56155
loop_
_geom_bond_atom_site_label_1
_geom_bond_atom_site_label_2
_geom_bond_site_symmetry_1
_geom_bond_site_symmetry_2
C1 C2 1_555 1_555
C1 C6 1_555 1_555
C1 C7 1_555 1_555
C2 C3 1_555 1_555
C2 N1 1_555 1_555
C3 C4 1_555 1_555
C3 H1 1_555 1_555
C4 C5 1_555 1_555
C4 H2 1_555 1_555
C5 C6 1_555 1_555
C5 H3 1_555 1_555
C6 H4 1_555 1_555
C7 O1 1_555 1_555
C7 O2 1_555 1_555
C8 C9 1_555 1_555
C8 C13 1_555 1_555
C8 N1 1_555 1_555
C9 C10 1_555 1_555
C9 C14 1_555 1_555
C10 C11 1_555 1_555
C10 C15 1_555 1_555
C11 C12 1_555 1_555
C11 H5 1_555 1_555
C12 C13 1_555 1_555
C12 H6 1_555 1_555
C13 H7 1_555 1_555
C14 H8 1_555 1_555
C14 H9 1_555 1_555
C14 H10 1_555 1_555
C15 H11 1_555 1_555
C15 H12 1_555 1_555
C15 H13 1_555 1_555
N1 H14 1_555 1_555
O1 H15 1_555 1_555

#END

#######################################################################
#
#                 Cambridge Crystallographic Data Centre
#                                CCDC 
#
#######################################################################
#
# If this CIF has been generated from an entry in the Cambridge 
# Structural Database, then it will include bibliographic, chemical, 
# crystal, experimental, refinement or atomic coordinate data resulting 
# from the CCDC's data processing and validation procedures.
#
#######################################################################

data_MFA04_PsiCrys
_symmetry_cell_setting           triclinic
_symmetry_space_group_name_H-M   'P -1'
_symmetry_Int_Tables_number      2
_space_group_name_Hall           '-P 1'
loop_
_symmetry_equiv_pos_site_id
_symmetry_equiv_pos_as_xyz
1 x,y,z
2 -x,-y,-z
_cell_length_a                   7.5482
_cell_length_b                   7.6774
_cell_length_c                   11.4987
_cell_angle_alpha                98.957
_cell_angle_beta                 97.526
_cell_angle_gamma                113.990
_cell_volume                     587.27
loop_
_atom_site_label
_atom_site_type_symbol
_atom_site_fract_x
_atom_site_fract_y
_atom_site_fract_z
C1 C 0.9159 0.5876 0.38915
C2 C 0.93422 0.43577 0.30921
C3 C 1.11325 0.48341 0.2686
C4 C 1.26626 0.67052 0.30427
C5 C 1.2487 0.8199 0.38202
C6 C 1.07519 0.77663 0.42334
C7 C 0.73585 0.55132 0.43552
C8 C 0.77229 0.08908 0.18907
C9 C 0.765 0.09071 0.06589
C10 C 0.73939 -0.08023 -0.01536
C11 C 0.71833 -0.24749 0.0267
C12 C 0.72429 -0.24803 0.14819
C13 C 0.75248 -0.07977 0.22938
C14 C 0.77665 0.26579 0.01901
C15 C 0.72796 -0.08461 -0.147
N1 N 0.78419 0.2503 0.27462
O1 O 0.73213 0.70663 0.50251
O2 O 0.59104 0.38508 0.41325
H1 H 1.1295 0.3679 0.20987
H2 H 1.40265 0.70094 0.2717
H3 H 1.36954 0.96706 0.41004
H4 H 1.05896 0.88978 0.48428
H5 H 0.69412 -0.38008 -0.03718
H6 H 0.70827 -0.37906 0.17989
H7 H 0.76046 -0.07661 0.325
H8 H 0.65794 0.22304 -0.06067
H9 H 0.76334 0.37418 0.08661
H10 H 0.9176 0.33765 -0.00916
H11 H 0.62661 -0.02538 -0.18074
H12 H 0.87257 0.00551 -0.16558
H13 H 0.67392 -0.23418 -0.20065
H14 H 0.67264 0.2283 0.32068
H15 H 0.60354 0.66413 0.53326
loop_
_geom_bond_atom_site_label_1
_geom_bond_atom_site_label_2
_geom_bond_site_symmetry_1
_geom_bond_site_symmetry_2
C1 C2 1_555 1_555
C1 C6 1_555 1_555
C1 C7 1_555 1_555
C2 C3 1_555 1_555
C2 N1 1_555 1_555
C3 C4 1_555 1_555
C3 H1 1_555 1_555
C4 C5 1_555 1_555
C4 H2 1_555 1_555
C5 C6 1_555 1_555
C5 H3 1_555 1_555
C6 H4 1_555 1_555
C7 O1 1_555 1_555
C7 O2 1_555 1_555
C8 C9 1_555 1_555
C8 C13 1_555 1_555
C8 N1 1_555 1_555
C9 C10 1_555 1_555
C9 C14 1_555 1_555
C10 C11 1_555 1_555
C10 C15 1_555 1_555
C11 C12 1_555 1_555
C11 H5 1_555 1_555
C12 C13 1_555 1_555
C12 H6 1_555 1_555
C13 H7 1_555 1_555
C14 H8 1_555 1_555
C14 H9 1_555 1_555
C14 H10 1_555 1_555
C15 H11 1_555 1_555
C15 H12 1_555 1_555
C15 H13 1_555 1_555
N1 H14 1_555 1_555
O1 H15 1_555 1_555

#END

#######################################################################
#
#                 Cambridge Crystallographic Data Centre
#                                CCDC 
#
#######################################################################
#
# If this CIF has been generated from an entry in the Cambridge 
# Structural Database, then it will include bibliographic, chemical, 
# crystal, experimental, refinement or atomic coordinate data resulting 
# from the CCDC's data processing and validation procedures.
#
#######################################################################

data_MFA05_PsiCrys
_symmetry_cell_setting           triclinic
_symmetry_space_group_name_H-M   'P -1'
_symmetry_Int_Tables_number      2
_space_group_name_Hall           '-P 1'
loop_
_symmetry_equiv_pos_site_id
_symmetry_equiv_pos_as_xyz
1 x,y,z
2 -x,-y,-z
_cell_length_a                   6.7614
_cell_length_b                   7.2416
_cell_length_c                   13.9133
_cell_angle_alpha                77.712
_cell_angle_beta                 78.307
_cell_angle_gamma                66.056
_cell_volume                     603.171
loop_
_atom_site_label
_atom_site_type_symbol
_atom_site_fract_x
_atom_site_fract_y
_atom_site_fract_z
C1 C 0.52209 -0.09395 0.39422
C2 C 0.57579 0.0602 0.32382
C3 C 0.79698 0.01553 0.2839
C4 C 0.95729 -0.1708 0.31254
C5 C 0.90546 -0.32165 0.38178
C6 C 0.6899 -0.28162 0.42184
C7 C 0.29659 -0.06007 0.43763
C8 C 0.43243 0.41047 0.22745
C9 C 0.31076 0.48082 0.14667
C10 C 0.31199 0.66013 0.08284
C11 C 0.43662 0.76114 0.09995
C12 C 0.55987 0.68814 0.17889
C13 C 0.55664 0.51338 0.24331
C14 C 0.1816 0.36705 0.12932
C15 C 0.18224 0.74182 -0.0031
N1 N 0.41417 0.24194 0.29582
O1 O 0.26601 -0.21045 0.50373
O2 O 0.13805 0.10139 0.41427
H1 H 0.84102 0.13047 0.23042
H2 H 1.12625 -0.19917 0.28083
H3 H 1.03293 -0.46691 0.40461
H4 H 0.64591 -0.39597 0.47594
H5 H 0.43548 0.90023 0.05045
H6 H 0.65491 0.76943 0.19155
H7 H 0.64442 0.45899 0.30769
H8 H 0.18756 0.3691 0.04976
H9 H 0.00821 0.43633 0.15923
H10 H 0.24307 0.20728 0.16451
H11 H 0.00587 0.79022 0.02198
H12 H 0.22401 0.62594 -0.05131
H13 H 0.21263 0.87336 -0.04865
H14 H 0.26086 0.24406 0.32388
H15 H 0.10504 -0.16371 0.53285
loop_
_geom_bond_atom_site_label_1
_geom_bond_atom_site_label_2
_geom_bond_site_symmetry_1
_geom_bond_site_symmetry_2
C1 C2 1_555 1_555
C1 C6 1_555 1_555
C1 C7 1_555 1_555
C2 C3 1_555 1_555
C2 N1 1_555 1_555
C3 C4 1_555 1_555
C3 H1 1_555 1_555
C4 C5 1_555 1_555
C4 H2 1_555 1_555
C5 C6 1_555 1_555
C5 H3 1_555 1_555
C6 H4 1_555 1_555
C7 O1 1_555 1_555
C7 O2 1_555 1_555
C8 C9 1_555 1_555
C8 C13 1_555 1_555
C8 N1 1_555 1_555
C9 C10 1_555 1_555
C9 C14 1_555 1_555
C10 C11 1_555 1_555
C10 C15 1_555 1_555
C11 C12 1_555 1_555
C11 H5 1_555 1_555
C12 C13 1_555 1_555
C12 H6 1_555 1_555
C13 H7 1_555 1_555
C14 H8 1_555 1_555
C14 H9 1_555 1_555
C14 H10 1_555 1_555
C15 H11 1_555 1_555
C15 H12 1_555 1_555
C15 H13 1_555 1_555
N1 H14 1_555 1_555
O1 H15 1_555 1_555

#END

#######################################################################
#
#                 Cambridge Crystallographic Data Centre
#                                CCDC 
#
#######################################################################
#
# If this CIF has been generated from an entry in the Cambridge 
# Structural Database, then it will include bibliographic, chemical, 
# crystal, experimental, refinement or atomic coordinate data resulting 
# from the CCDC's data processing and validation procedures.
#
#######################################################################

data_MFA06_PsiCrys
_symmetry_cell_setting           monoclinic
_symmetry_space_group_name_H-M   'P 21'
_symmetry_Int_Tables_number      4
_space_group_name_Hall           'P 2yb'
loop_
_symmetry_equiv_pos_site_id
_symmetry_equiv_pos_as_xyz
1 x,y,z
2 -x,1/2+y,-z
_cell_length_a                   11.3684
_cell_length_b                   3.7816
_cell_length_c                   13.9199
_cell_angle_alpha                90
_cell_angle_beta                 96.942
_cell_angle_gamma                90
_cell_volume                     594.04
loop_
_atom_site_label
_atom_site_type_symbol
_atom_site_fract_x
_atom_site_fract_y
_atom_site_fract_z
C1 C -0.03383 0.35118 0.27202
C2 C 0.0634 0.49214 0.22762
C3 C 0.03858 0.63588 0.13376
C4 C -0.07411 0.62361 0.08424
C5 C -0.16787 0.46566 0.12497
C6 C -0.14707 0.33774 0.2185
C7 C -0.01834 0.22284 0.37175
C8 C 0.28453 0.53535 0.2398
C9 C 0.38082 0.66994 0.30287
C10 C 0.49336 0.68735 0.27058
C11 C 0.50705 0.58397 0.17612
C12 C 0.41161 0.45417 0.11409
C13 C 0.30116 0.42458 0.14619
C14 C 0.36275 0.78654 0.40328
C15 C 0.59999 0.8119 0.33624
N1 N 0.17547 0.49477 0.27632
O1 O -0.11184 0.06216 0.4005
O2 O 0.07613 0.25943 0.42783
H1 H 0.10943 0.7655 0.10134
H2 H -0.08884 0.74399 0.01279
H3 H -0.25541 0.44671 0.08383
H4 H -0.21883 0.22231 0.25295
H5 H 0.59441 0.60359 0.15194
H6 H 0.42407 0.36556 0.04144
H7 H 0.22836 0.30281 0.10011
H8 H 0.4288 0.98433 0.4307
H9 H 0.37085 0.56585 0.4553
H10 H 0.27452 0.90155 0.40572
H11 H 0.61503 0.65586 0.4033
H12 H 0.59165 1.08924 0.35775
H13 H 0.68035 0.78937 0.30057
H14 H 0.17692 0.4294 0.34784
H15 H -0.09126 -0.04129 0.4672
loop_
_geom_bond_atom_site_label_1
_geom_bond_atom_site_label_2
_geom_bond_site_symmetry_1
_geom_bond_site_symmetry_2
C1 C2 1_555 1_555
C1 C6 1_555 1_555
C1 C7 1_555 1_555
C2 C3 1_555 1_555
C2 N1 1_555 1_555
C3 C4 1_555 1_555
C3 H1 1_555 1_555
C4 C5 1_555 1_555
C4 H2 1_555 1_555
C5 C6 1_555 1_555
C5 H3 1_555 1_555
C6 H4 1_555 1_555
C7 O1 1_555 1_555
C7 O2 1_555 1_555
C8 C9 1_555 1_555
C8 C13 1_555 1_555
C8 N1 1_555 1_555
C9 C10 1_555 1_555
C9 C14 1_555 1_555
C10 C11 1_555 1_555
C10 C15 1_555 1_555
C11 C12 1_555 1_555
C11 H5 1_555 1_555
C12 C13 1_555 1_555
C12 H6 1_555 1_555
C13 H7 1_555 1_555
C14 H8 1_555 1_555
C14 H9 1_555 1_555
C14 H10 1_555 1_555
C15 H11 1_555 1_555
C15 H12 1_555 1_555
C15 H13 1_555 1_555
N1 H14 1_555 1_555
O1 H15 1_555 1_555

#END

#######################################################################
#
#                 Cambridge Crystallographic Data Centre
#                                CCDC 
#
#######################################################################
#
# If this CIF has been generated from an entry in the Cambridge 
# Structural Database, then it will include bibliographic, chemical, 
# crystal, experimental, refinement or atomic coordinate data resulting 
# from the CCDC's data processing and validation procedures.
#
#######################################################################

data_MFA07_PsiCrys
_symmetry_cell_setting           triclinic
_symmetry_space_group_name_H-M   'P -1'
_symmetry_Int_Tables_number      2
_space_group_name_Hall           '-P 1'
loop_
_symmetry_equiv_pos_site_id
_symmetry_equiv_pos_as_xyz
1 x,y,z
2 -x,-y,-z
_cell_length_a                   4.8633
_cell_length_b                   8.3203
_cell_length_c                   15.1862
_cell_angle_alpha                97.652
_cell_angle_beta                 93.816
_cell_angle_gamma                99.217
_cell_volume                     598.73
loop_
_atom_site_label
_atom_site_type_symbol
_atom_site_fract_x
_atom_site_fract_y
_atom_site_fract_z
C1 C 0.55276 0.69089 0.38807
C2 C 0.34509 0.59925 0.32093
C3 C 0.16852 0.6874 0.276
C4 C 0.19369 0.85639 0.2962
C5 C 0.39792 0.94646 0.36158
C6 C 0.57494 0.8632 0.4061
C7 C 0.74291 0.6095 0.43802
C8 C 0.1402 0.33262 0.22919
C9 C 0.19551 0.34702 0.14018
C10 C 0.01642 0.24644 0.07035
C11 C -0.20487 0.13265 0.09106
C12 C -0.25392 0.11582 0.17887
C13 C -0.08156 0.2166 0.2481
C14 C 0.44394 0.4642 0.12085
C15 C 0.05859 0.25922 -0.02591
N1 N 0.31451 0.4318 0.30136
O1 O 0.9326 0.70725 0.49625
O2 O 0.72949 0.4557 0.42739
H1 H 0.00536 0.61917 0.2263
H2 H 0.04987 0.91927 0.26123
H3 H 0.41465 1.07933 0.37803
H4 H 0.73624 0.93073 0.4566
H5 H -0.3401 0.05526 0.03644
H6 H -0.4274 0.02604 0.1936
H7 H -0.11706 0.20746 0.31739
H8 H 0.52851 0.4176 0.05941
H9 H 0.6099 0.48278 0.17542
H10 H 0.39258 0.5861 0.1134
H11 H 0.26529 0.23455 -0.04318
H12 H 0.04437 0.38283 -0.04187
H13 H -0.09812 0.17037 -0.07044
H14 H 0.43576 0.37882 0.34284
H15 H 1.05964 0.63794 0.52457
loop_
_geom_bond_atom_site_label_1
_geom_bond_atom_site_label_2
_geom_bond_site_symmetry_1
_geom_bond_site_symmetry_2
C1 C2 1_555 1_555
C1 C6 1_555 1_555
C1 C7 1_555 1_555
C2 C3 1_555 1_555
C2 N1 1_555 1_555
C3 C4 1_555 1_555
C3 H1 1_555 1_555
C4 C5 1_555 1_555
C4 H2 1_555 1_555
C5 C6 1_555 1_555
C5 H3 1_555 1_555
C6 H4 1_555 1_555
C7 O1 1_555 1_555
C7 O2 1_555 1_555
C8 C9 1_555 1_555
C8 C13 1_555 1_555
C8 N1 1_555 1_555
C9 C10 1_555 1_555
C9 C14 1_555 1_555
C10 C11 1_555 1_555
C10 C15 1_555 1_555
C11 C12 1_555 1_555
C11 H5 1_555 1_555
C12 C13 1_555 1_555
C12 H6 1_555 1_555
C13 H7 1_555 1_555
C14 H8 1_555 1_555
C14 H9 1_555 1_555
C14 H10 1_555 1_555
C15 H11 1_555 1_555
C15 H12 1_555 1_555
C15 H13 1_555 1_555
N1 H14 1_555 1_555
O1 H15 1_555 1_555

#END

#######################################################################
#
#                 Cambridge Crystallographic Data Centre
#                                CCDC 
#
#######################################################################
#
# If this CIF has been generated from an entry in the Cambridge 
# Structural Database, then it will include bibliographic, chemical, 
# crystal, experimental, refinement or atomic coordinate data resulting 
# from the CCDC's data processing and validation procedures.
#
#######################################################################

data_MFA08_PsiCrys
_symmetry_cell_setting           monoclinic
_symmetry_space_group_name_H-M   'P 21/c'
_symmetry_Int_Tables_number      14
_space_group_name_Hall           '-P 2ybc'
loop_
_symmetry_equiv_pos_site_id
_symmetry_equiv_pos_as_xyz
1 x,y,z
2 -x,1/2+y,1/2-z
3 -x,-y,-z
4 x,1/2-y,1/2+z
_cell_length_a                   12.5025
_cell_length_b                   8.1411
_cell_length_c                   13.1288
_cell_angle_alpha                90
_cell_angle_beta                 97.050
_cell_angle_gamma                90
_cell_volume                     1326.2
loop_
_atom_site_label
_atom_site_type_symbol
_atom_site_fract_x
_atom_site_fract_y
_atom_site_fract_z
C1 C 0.09143 0.29639 0.35018
C2 C 0.16458 0.25891 0.27731
C3 C 0.20301 0.39094 0.2218
C4 C 0.16992 0.55062 0.23605
C5 C 0.09692 0.58698 0.3059
C6 C 0.05838 0.46022 0.36129
C7 C 0.05244 0.16923 0.41532
C8 C 0.26253 0.03571 0.19604
C9 C 0.33978 -0.08366 0.23272
C10 C 0.40556 -0.15159 0.16365
C11 C 0.39517 -0.09699 0.06191
C12 C 0.31809 0.01978 0.02626
C13 C 0.25076 0.08433 0.09281
C14 C 0.35339 -0.13389 0.34375
C15 C 0.48798 -0.28061 0.19807
N1 N 0.19576 0.09985 0.26499
O1 O -0.02091 0.21727 0.47379
O2 O 0.08646 0.02354 0.4181
H1 H 0.26024 0.36636 0.16767
H2 H 0.20123 0.64878 0.19152
H3 H 0.07093 0.71263 0.31644
H4 H 0.00192 0.48605 0.41591
H5 H 0.44846 -0.14757 0.01013
H6 H 0.30912 0.05831 -0.05387
H7 H 0.18729 0.1703 0.06505
H8 H 0.43765 -0.16458 0.37027
H9 H 0.3053 -0.24311 0.35751
H10 H 0.32884 -0.03615 0.39355
H11 H 0.45068 -0.39244 0.22494
H12 H 0.5465 -0.23909 0.26236
H13 H 0.53346 -0.31502 0.13509
H14 H 0.17002 0.02213 0.31836
H15 H -0.04385 0.11975 0.51485
loop_
_geom_bond_atom_site_label_1
_geom_bond_atom_site_label_2
_geom_bond_site_symmetry_1
_geom_bond_site_symmetry_2
C1 C2 1_555 1_555
C1 C6 1_555 1_555
C1 C7 1_555 1_555
C2 C3 1_555 1_555
C2 N1 1_555 1_555
C3 C4 1_555 1_555
C3 H1 1_555 1_555
C4 C5 1_555 1_555
C4 H2 1_555 1_555
C5 C6 1_555 1_555
C5 H3 1_555 1_555
C6 H4 1_555 1_555
C7 O1 1_555 1_555
C7 O2 1_555 1_555
C8 C9 1_555 1_555
C8 C13 1_555 1_555
C8 N1 1_555 1_555
C9 C10 1_555 1_555
C9 C14 1_555 1_555
C10 C11 1_555 1_555
C10 C15 1_555 1_555
C11 C12 1_555 1_555
C11 H5 1_555 1_555
C12 C13 1_555 1_555
C12 H6 1_555 1_555
C13 H7 1_555 1_555
C14 H8 1_555 1_555
C14 H9 1_555 1_555
C14 H10 1_555 1_555
C15 H11 1_555 1_555
C15 H12 1_555 1_555
C15 H13 1_555 1_555
N1 H14 1_555 1_555
O1 H15 1_555 1_555

#END

#######################################################################
#
#                 Cambridge Crystallographic Data Centre
#                                CCDC 
#
#######################################################################
#
# If this CIF has been generated from an entry in the Cambridge 
# Structural Database, then it will include bibliographic, chemical, 
# crystal, experimental, refinement or atomic coordinate data resulting 
# from the CCDC's data processing and validation procedures.
#
#######################################################################

data_MFA09_PsiCrys
_symmetry_cell_setting           monoclinic
_symmetry_space_group_name_H-M   'P 21/c'
_symmetry_Int_Tables_number      14
_space_group_name_Hall           '-P 2ybc'
loop_
_symmetry_equiv_pos_site_id
_symmetry_equiv_pos_as_xyz
1 x,y,z
2 -x,1/2+y,1/2-z
3 -x,-y,-z
4 x,1/2-y,1/2+z
_cell_length_a                   10.9939
_cell_length_b                   9.9907
_cell_length_c                   11.7895
_cell_angle_alpha                90
_cell_angle_beta                 111.786
_cell_angle_gamma                90
_cell_volume                     1202.43
loop_
_atom_site_label
_atom_site_type_symbol
_atom_site_fract_x
_atom_site_fract_y
_atom_site_fract_z
C1 C 0.89329 0.31899 0.48854
C2 C 0.81087 0.37999 0.37633
C3 C 0.76196 0.50952 0.38247
C4 C 0.79667 0.57706 0.49227
C5 C 0.87963 0.5191 0.60202
C6 C 0.92554 0.3909 0.59853
C7 C 0.94611 0.18431 0.49184
C8 C 0.71488 0.36175 0.14837
C9 C 0.62198 0.27831 0.0629
C10 C 0.56226 0.32149 -0.05921
C11 C 0.59275 0.44747 -0.09248
C12 C 0.68519 0.52882 -0.00774
C13 C 0.74751 0.48609 0.11197
C14 C 0.58699 0.14436 0.09958
C15 C 0.46681 0.23192 -0.15288
N1 N 0.78044 0.31348 0.26807
O1 O 1.02938 0.14308 0.59971
O2 O 0.91661 0.1104 0.39907
H1 H 0.69753 0.55649 0.29858
H2 H 0.75856 0.67768 0.49286
H3 H 0.90776 0.57393 0.68763
H4 H 0.98861 0.34224 0.68226
H5 H 0.54378 0.48248 -0.1859
H6 H 0.71085 0.62483 -0.03659
H7 H 0.82394 0.54682 0.17713
H8 H 0.62418 0.06244 0.05935
H9 H 0.6269 0.13033 0.19864
H10 H 0.48023 0.13165 0.06764
H11 H 0.50996 0.13301 -0.1544
H12 H 0.37695 0.21494 -0.13436
H13 H 0.43807 0.27444 -0.24476
H14 H 0.8113 0.21595 0.27871
H15 H 1.05042 0.04407 0.59457
loop_
_geom_bond_atom_site_label_1
_geom_bond_atom_site_label_2
_geom_bond_site_symmetry_1
_geom_bond_site_symmetry_2
C1 C2 1_555 1_555
C1 C6 1_555 1_555
C1 C7 1_555 1_555
C2 C3 1_555 1_555
C2 N1 1_555 1_555
C3 C4 1_555 1_555
C3 H1 1_555 1_555
C4 C5 1_555 1_555
C4 H2 1_555 1_555
C5 C6 1_555 1_555
C5 H3 1_555 1_555
C6 H4 1_555 1_555
C7 O1 1_555 1_555
C7 O2 1_555 1_555
C8 C9 1_555 1_555
C8 C13 1_555 1_555
C8 N1 1_555 1_555
C9 C10 1_555 1_555
C9 C14 1_555 1_555
C10 C11 1_555 1_555
C10 C15 1_555 1_555
C11 C12 1_555 1_555
C11 H5 1_555 1_555
C12 C13 1_555 1_555
C12 H6 1_555 1_555
C13 H7 1_555 1_555
C14 H8 1_555 1_555
C14 H9 1_555 1_555
C14 H10 1_555 1_555
C15 H11 1_555 1_555
C15 H12 1_555 1_555
C15 H13 1_555 1_555
N1 H14 1_555 1_555
O1 H15 1_555 1_555

#END

#######################################################################
#
#                 Cambridge Crystallographic Data Centre
#                                CCDC 
#
#######################################################################
#
# If this CIF has been generated from an entry in the Cambridge 
# Structural Database, then it will include bibliographic, chemical, 
# crystal, experimental, refinement or atomic coordinate data resulting 
# from the CCDC's data processing and validation procedures.
#
#######################################################################

data_MFA10_PsiCrys
_symmetry_cell_setting           monoclinic
_symmetry_space_group_name_H-M   'P 21/c'
_symmetry_Int_Tables_number      14
_space_group_name_Hall           '-P 2ybc'
loop_
_symmetry_equiv_pos_site_id
_symmetry_equiv_pos_as_xyz
1 x,y,z
2 -x,1/2+y,1/2-z
3 -x,-y,-z
4 x,1/2-y,1/2+z
_cell_length_a                   18.0244
_cell_length_b                   4.9907
_cell_length_c                   13.8629
_cell_angle_alpha                90
_cell_angle_beta                 95.656
_cell_angle_gamma                90
_cell_volume                     1240.96
loop_
_atom_site_label
_atom_site_type_symbol
_atom_site_fract_x
_atom_site_fract_y
_atom_site_fract_z
C1 C 0.3931 0.99551 0.58178
C2 C 0.31824 1.04284 0.54051
C3 C 0.28031 1.26567 0.57432
C4 C 0.31135 1.41938 0.65092
C5 C 0.38208 1.36041 0.69679
C6 C 0.42264 1.15467 0.66027
C7 C 0.43962 0.7841 0.54521
C8 C 0.2102 0.80331 0.45121
C9 C 0.19107 0.62437 0.37315
C10 C 0.11693 0.53334 0.35534
C11 C 0.06297 0.62351 0.41378
C12 C 0.08259 0.79315 0.49173
C13 C 0.15553 0.88166 0.51097
C14 C 0.25054 0.51919 0.31468
C15 C 0.09454 0.33282 0.2766
N1 N 0.28551 0.87599 0.46944
O1 O 0.50593 0.75153 0.594
O2 O 0.41917 0.64454 0.47203
H1 H 0.2263 1.32132 0.53825
H2 H 0.27967 1.58852 0.67481
H3 H 0.40555 1.47691 0.7588
H4 H 0.47894 1.11315 0.69235
H5 H 0.00558 0.55501 0.39914
H6 H 0.04095 0.85549 0.53902
H7 H 0.17005 1.00593 0.57423
H8 H 0.22759 0.45746 0.24212
H9 H 0.29449 0.66666 0.30574
H10 H 0.27833 0.34124 0.34871
H11 H 0.10585 0.40472 0.20447
H12 H 0.1244 0.14164 0.28917
H13 H 0.03469 0.29018 0.27362
H14 H 0.32319 0.74331 0.44585
H15 H 0.53363 0.59689 0.56517
loop_
_geom_bond_atom_site_label_1
_geom_bond_atom_site_label_2
_geom_bond_site_symmetry_1
_geom_bond_site_symmetry_2
C1 C2 1_555 1_555
C1 C6 1_555 1_555
C1 C7 1_555 1_555
C2 C3 1_555 1_555
C2 N1 1_555 1_555
C3 C4 1_555 1_555
C3 H1 1_555 1_555
C4 C5 1_555 1_555
C4 H2 1_555 1_555
C5 C6 1_555 1_555
C5 H3 1_555 1_555
C6 H4 1_555 1_555
C7 O1 1_555 1_555
C7 O2 1_555 1_555
C8 C9 1_555 1_555
C8 C13 1_555 1_555
C8 N1 1_555 1_555
C9 C10 1_555 1_555
C9 C14 1_555 1_555
C10 C11 1_555 1_555
C10 C15 1_555 1_555
C11 C12 1_555 1_555
C11 H5 1_555 1_555
C12 C13 1_555 1_555
C12 H6 1_555 1_555
C13 H7 1_555 1_555
C14 H8 1_555 1_555
C14 H9 1_555 1_555
C14 H10 1_555 1_555
C15 H11 1_555 1_555
C15 H12 1_555 1_555
C15 H13 1_555 1_555
N1 H14 1_555 1_555
O1 H15 1_555 1_555

#END

#######################################################################
#
#                 Cambridge Crystallographic Data Centre
#                                CCDC 
#
#######################################################################
#
# If this CIF has been generated from an entry in the Cambridge 
# Structural Database, then it will include bibliographic, chemical, 
# crystal, experimental, refinement or atomic coordinate data resulting 
# from the CCDC's data processing and validation procedures.
#
#######################################################################

data_MFA11_PsiCrys
_symmetry_cell_setting           monoclinic
_symmetry_space_group_name_H-M   'P 21/c'
_symmetry_Int_Tables_number      14
_space_group_name_Hall           '-P 2ybc'
loop_
_symmetry_equiv_pos_site_id
_symmetry_equiv_pos_as_xyz
1 x,y,z
2 -x,1/2+y,1/2-z
3 -x,-y,-z
4 x,1/2-y,1/2+z
_cell_length_a                   15.0022
_cell_length_b                   21.8237
_cell_length_c                   7.5680
_cell_angle_alpha                90
_cell_angle_beta                 91.967
_cell_angle_gamma                90
_cell_volume                     2476.33
loop_
_atom_site_label
_atom_site_type_symbol
_atom_site_fract_x
_atom_site_fract_y
_atom_site_fract_z
C1 C 0.19059 0.21142 0.74455
C2 C 0.14559 0.15382 0.72453
C3 C 0.05634 0.15013 0.77754
C4 C 0.01366 0.20075 0.84532
C5 C 0.05694 0.25743 0.86171
C6 C 0.14432 0.26208 0.81096
C7 C 0.2824 0.2197 0.69053
C8 C 0.15345 0.04525 0.6184
C9 C 0.13495 0.0043 0.75641
C10 C 0.10781 -0.05594 0.71263
C11 C 0.10187 -0.07419 0.53576
C12 C 0.12042 -0.03341 0.4004
C13 C 0.14529 0.02639 0.4415
C14 C 0.14629 0.02245 0.94703
C15 C 0.08663 -0.10092 0.85526
N1 N 0.18767 0.10496 0.65203
O1 O 0.3142 0.27597 0.70719
O2 O 0.32909 0.177 0.63083
H1 H 0.02144 0.10667 0.762
H2 H -0.05492 0.19632 0.8864
H3 H 0.02322 0.2968 0.91694
H4 H 0.17947 0.3056 0.822
H5 H 0.08199 -0.12111 0.50421
H6 H 0.11474 -0.04806 0.26289
H7 H 0.15887 0.05931 0.33755
H8 H 0.08227 0.02157 1.01404
H9 H 0.17464 0.06832 0.96279
H10 H 0.19128 -0.00956 1.01816
H11 H 0.14457 -0.10936 0.94526
H12 H 0.03245 -0.08436 0.93702
H13 H 0.06524 -0.14506 0.79926
H14 H 0.25017 0.11515 0.60996
H15 H 0.37621 0.27838 0.65369
C16 C 0.59955 0.23824 0.92881
C17 C 0.63123 0.17644 0.91262
C18 C 0.71428 0.16748 0.83342
C19 C 0.76384 0.21672 0.77638
C20 C 0.73458 0.2772 0.79812
C21 C 0.65298 0.28703 0.87277
C22 C 0.51406 0.25164 1.00613
C23 C 0.60528 0.06578 0.98546
C24 C 0.61137 0.0284 0.83472
C25 C 0.627 -0.03489 0.85871
C26 C 0.63343 -0.05954 1.02921
C27 C 0.62542 -0.02228 1.17711
C28 C 0.61246 0.04027 1.15527
C29 C 0.59668 0.05398 0.65191
C30 C 0.63284 -0.07626 0.70111
N2 N 0.58241 0.12876 0.97399
O3 O 0.48991 0.31003 1.01084
O4 O 0.46452 0.21041 1.0654
H16 H 0.73877 0.12094 0.81693
H17 H 0.82628 0.20798 0.71127
H18 H 0.77402 0.31565 0.75349
H19 H 0.62806 0.33337 0.88931
H20 H 0.64459 -0.10858 1.04628
H21 H 0.62924 -0.04208 1.30918
H22 H 0.60661 0.07034 1.26912
H23 H 0.65949 0.05699 0.58086
H24 H 0.56704 0.09977 0.65432
H25 H 0.55168 0.02424 0.57297
H26 H 0.67089 -0.05487 0.59629
H27 H 0.56625 -0.08693 0.64338
H28 H 0.66476 -0.11986 0.73624
H29 H 0.52731 0.14249 1.03987
H30 H 0.42779 0.31342 1.06109
loop_
_geom_bond_atom_site_label_1
_geom_bond_atom_site_label_2
_geom_bond_site_symmetry_1
_geom_bond_site_symmetry_2
C1 C2 1_555 1_555
C1 C6 1_555 1_555
C1 C7 1_555 1_555
C2 C3 1_555 1_555
C2 N1 1_555 1_555
C3 C4 1_555 1_555
C3 H1 1_555 1_555
C4 C5 1_555 1_555
C4 H2 1_555 1_555
C5 C6 1_555 1_555
C5 H3 1_555 1_555
C6 H4 1_555 1_555
C7 O1 1_555 1_555
C7 O2 1_555 1_555
C8 C9 1_555 1_555
C8 C13 1_555 1_555
C8 N1 1_555 1_555
C9 C10 1_555 1_555
C9 C14 1_555 1_555
C10 C11 1_555 1_555
C10 C15 1_555 1_555
C11 C12 1_555 1_555
C11 H5 1_555 1_555
C12 C13 1_555 1_555
C12 H6 1_555 1_555
C13 H7 1_555 1_555
C14 H8 1_555 1_555
C14 H9 1_555 1_555
C14 H10 1_555 1_555
C15 H11 1_555 1_555
C15 H12 1_555 1_555
C15 H13 1_555 1_555
N1 H14 1_555 1_555
O1 H15 1_555 1_555
C16 C17 1_555 1_555
C16 C21 1_555 1_555
C16 C22 1_555 1_555
C17 C18 1_555 1_555
C17 N2 1_555 1_555
C18 C19 1_555 1_555
C18 H16 1_555 1_555
C19 C20 1_555 1_555
C19 H17 1_555 1_555
C20 C21 1_555 1_555
C20 H18 1_555 1_555
C21 H19 1_555 1_555
C22 O3 1_555 1_555
C22 O4 1_555 1_555
C23 C24 1_555 1_555
C23 C28 1_555 1_555
C23 N2 1_555 1_555
C24 C25 1_555 1_555
C24 C29 1_555 1_555
C25 C26 1_555 1_555
C25 C30 1_555 1_555
C26 C27 1_555 1_555
C26 H20 1_555 1_555
C27 C28 1_555 1_555
C27 H21 1_555 1_555
C28 H22 1_555 1_555
C29 H23 1_555 1_555
C29 H24 1_555 1_555
C29 H25 1_555 1_555
C30 H26 1_555 1_555
C30 H27 1_555 1_555
C30 H28 1_555 1_555
N2 H29 1_555 1_555
O3 H30 1_555 1_555

#END

#######################################################################
#
#                 Cambridge Crystallographic Data Centre
#                                CCDC 
#
#######################################################################
#
# If this CIF has been generated from an entry in the Cambridge 
# Structural Database, then it will include bibliographic, chemical, 
# crystal, experimental, refinement or atomic coordinate data resulting 
# from the CCDC's data processing and validation procedures.
#
#######################################################################

data_MFA12_PsiCrys
_symmetry_cell_setting           monoclinic
_symmetry_space_group_name_H-M   'P 21/c'
_symmetry_Int_Tables_number      14
_space_group_name_Hall           '-P 2ybc'
loop_
_symmetry_equiv_pos_site_id
_symmetry_equiv_pos_as_xyz
1 x,y,z
2 -x,1/2+y,1/2-z
3 -x,-y,-z
4 x,1/2-y,1/2+z
_cell_length_a                   4.7852
_cell_length_b                   31.6753
_cell_length_c                   8.0756
_cell_angle_alpha                90
_cell_angle_beta                 103.267
_cell_angle_gamma                90
_cell_volume                     1191.37
loop_
_atom_site_label
_atom_site_type_symbol
_atom_site_fract_x
_atom_site_fract_y
_atom_site_fract_z
C1 C 1.1062 0.05389 0.72896
C2 C 0.92232 0.08798 0.65613
C3 C 0.76892 0.10914 0.76129
C4 C 0.79056 0.09708 0.9283
C5 C 0.97138 0.06383 1.00004
C6 C 1.12802 0.04308 0.90055
C7 C 1.27248 0.03016 0.62966
C8 C 0.73708 0.1354 0.41164
C9 C 0.83675 0.17667 0.45777
C10 C 0.67868 0.21125 0.37452
C11 C 0.43081 0.20385 0.24734
C12 C 0.33652 0.16304 0.20056
C13 C 0.48937 0.1288 0.28339
C14 C 1.10958 0.18333 0.58951
C15 C 0.77582 0.25588 0.41846
N1 N 0.89198 0.09966 0.49001
O1 O 1.44174 0.00027 0.71269
O2 O 1.25689 0.03713 0.47429
H1 H 0.62622 0.13479 0.70703
H2 H 0.66202 0.11351 1.00335
H3 H 0.98514 0.05392 1.13072
H4 H 1.27121 0.01746 0.95455
H5 H 0.30991 0.23075 0.18421
H6 H 0.14321 0.15786 0.10108
H7 H 0.41841 0.0966 0.2504
H8 H 1.23637 0.20905 0.55311
H9 H 1.24072 0.15472 0.6042
H10 H 1.06962 0.19092 0.71503
H11 H 0.99356 0.26131 0.3995
H12 H 0.78238 0.26373 0.55183
H13 H 0.63181 0.27863 0.33907
H14 H 0.99232 0.0802 0.42083
H15 H 1.5541 -0.01351 0.63367
loop_
_geom_bond_atom_site_label_1
_geom_bond_atom_site_label_2
_geom_bond_site_symmetry_1
_geom_bond_site_symmetry_2
C1 C2 1_555 1_555
C1 C6 1_555 1_555
C1 C7 1_555 1_555
C2 C3 1_555 1_555
C2 N1 1_555 1_555
C3 C4 1_555 1_555
C3 H1 1_555 1_555
C4 C5 1_555 1_555
C4 H2 1_555 1_555
C5 C6 1_555 1_555
C5 H3 1_555 1_555
C6 H4 1_555 1_555
C7 O1 1_555 1_555
C7 O2 1_555 1_555
C8 C9 1_555 1_555
C8 C13 1_555 1_555
C8 N1 1_555 1_555
C9 C10 1_555 1_555
C9 C14 1_555 1_555
C10 C11 1_555 1_555
C10 C15 1_555 1_555
C11 C12 1_555 1_555
C11 H5 1_555 1_555
C12 C13 1_555 1_555
C12 H6 1_555 1_555
C13 H7 1_555 1_555
C14 H8 1_555 1_555
C14 H9 1_555 1_555
C14 H10 1_555 1_555
C15 H11 1_555 1_555
C15 H12 1_555 1_555
C15 H13 1_555 1_555
N1 H14 1_555 1_555
O1 H15 1_555 1_555

#END

#######################################################################
#
#                 Cambridge Crystallographic Data Centre
#                                CCDC 
#
#######################################################################
#
# If this CIF has been generated from an entry in the Cambridge 
# Structural Database, then it will include bibliographic, chemical, 
# crystal, experimental, refinement or atomic coordinate data resulting 
# from the CCDC's data processing and validation procedures.
#
#######################################################################

data_MFA13_PsiCrys
_symmetry_cell_setting           monoclinic
_symmetry_space_group_name_H-M   'P 21/c'
_symmetry_Int_Tables_number      14
_space_group_name_Hall           '-P 2ybc'
loop_
_symmetry_equiv_pos_site_id
_symmetry_equiv_pos_as_xyz
1 x,y,z
2 -x,1/2+y,1/2-z
3 -x,-y,-z
4 x,1/2-y,1/2+z
_cell_length_a                   3.8041
_cell_length_b                   22.1881
_cell_length_c                   14.3769
_cell_angle_alpha                90
_cell_angle_beta                 101.853
_cell_angle_gamma                90
_cell_volume                     1187.62
loop_
_atom_site_label
_atom_site_type_symbol
_atom_site_fract_x
_atom_site_fract_y
_atom_site_fract_z
C1 C 0.83953 0.46624 0.21783
C2 C 0.75646 0.40586 0.24189
C3 C 0.65797 0.39656 0.33036
C4 C 0.65661 0.44346 0.39341
C5 C 0.75375 0.50193 0.37187
C6 C 0.83988 0.51271 0.28456
C7 C 0.91499 0.48126 0.12495
C8 C 0.69068 0.29821 0.18881
C9 C 0.47149 0.26854 0.11113
C10 C 0.40657 0.20634 0.11815
C11 C 0.56058 0.17509 0.2008
C12 C 0.77979 0.20454 0.27653
C13 C 0.84576 0.26584 0.2708
C14 C 0.30746 0.30207 0.02193
C15 C 0.17561 0.17317 0.03713
N1 N 0.76686 0.35978 0.17946
O1 O 0.9937 0.53844 0.11193
O2 O 0.90261 0.44295 0.05967
H1 H 0.5764 0.35166 0.34751
H2 H 0.57437 0.43478 0.46043
H3 H 0.75486 0.53823 0.42273
H4 H 0.9092 0.5579 0.26505
H5 H 0.51013 0.12699 0.20579
H6 H 0.90669 0.17893 0.33903
H7 H 1.03023 0.28849 0.32794
H8 H 0.02396 0.28981 -0.00182
H9 H 0.32003 0.35103 0.03122
H10 H 0.43826 0.29108 -0.03762
H11 H -0.07234 0.19775 0.0077
H12 H 0.31406 0.16597 -0.02211
H13 H 0.09796 0.12898 0.06006
H14 H 0.80343 0.37473 0.11474
H15 H 1.03445 0.54378 0.04448
loop_
_geom_bond_atom_site_label_1
_geom_bond_atom_site_label_2
_geom_bond_site_symmetry_1
_geom_bond_site_symmetry_2
C1 C2 1_555 1_555
C1 C6 1_555 1_555
C1 C7 1_555 1_555
C2 C3 1_555 1_555
C2 N1 1_555 1_555
C3 C4 1_555 1_555
C3 H1 1_555 1_555
C4 C5 1_555 1_555
C4 H2 1_555 1_555
C5 C6 1_555 1_555
C5 H3 1_555 1_555
C6 H4 1_555 1_555
C7 O1 1_555 1_555
C7 O2 1_555 1_555
C8 C9 1_555 1_555
C8 C13 1_555 1_555
C8 N1 1_555 1_555
C9 C10 1_555 1_555
C9 C14 1_555 1_555
C10 C11 1_555 1_555
C10 C15 1_555 1_555
C11 C12 1_555 1_555
C11 H5 1_555 1_555
C12 C13 1_555 1_555
C12 H6 1_555 1_555
C13 H7 1_555 1_555
C14 H8 1_555 1_555
C14 H9 1_555 1_555
C14 H10 1_555 1_555
C15 H11 1_555 1_555
C15 H12 1_555 1_555
C15 H13 1_555 1_555
N1 H14 1_555 1_555
O1 H15 1_555 1_555

#END

#######################################################################
#
#                 Cambridge Crystallographic Data Centre
#                                CCDC 
#
#######################################################################
#
# If this CIF has been generated from an entry in the Cambridge 
# Structural Database, then it will include bibliographic, chemical, 
# crystal, experimental, refinement or atomic coordinate data resulting 
# from the CCDC's data processing and validation procedures.
#
#######################################################################

data_MFA14_PsiCrys
_symmetry_cell_setting           monoclinic
_symmetry_space_group_name_H-M   'C 2/c'
_symmetry_Int_Tables_number      15
_space_group_name_Hall           '-C 2yn'
loop_
_symmetry_equiv_pos_site_id
_symmetry_equiv_pos_as_xyz
1 x,y,z
2 -x,y,1/2-z
3 1/2+x,1/2+y,z
4 1/2-x,1/2+y,1/2-z
5 -x,-y,-z
6 x,-y,1/2+z
7 1/2-x,1/2-y,-z
8 1/2+x,1/2-y,1/2+z
_cell_length_a                   7.7670
_cell_length_b                   11.4200
_cell_length_c                   27.3055
_cell_angle_alpha                90
_cell_angle_beta                 94.969
_cell_angle_gamma                90
_cell_volume                     2412.87
loop_
_atom_site_label
_atom_site_type_symbol
_atom_site_fract_x
_atom_site_fract_y
_atom_site_fract_z
C1 C 0.80989 0.32209 0.05428
C2 C 0.76831 0.24044 0.09134
C3 C 0.90022 0.16467 0.11125
C4 C 1.06378 0.16767 0.09484
C5 C 1.10476 0.2472 0.05842
C6 C 0.97813 0.32311 0.0387
C7 C 0.68041 0.40345 0.03196
C8 C 0.53116 0.16242 0.13891
C9 C 0.42571 0.20986 0.17367
C10 C 0.33881 0.13306 0.20343
C11 C 0.36263 0.01212 0.19899
C12 C 0.46709 -0.03369 0.16477
C13 C 0.54976 0.04114 0.13417
C14 C 0.407 0.34057 0.17705
C15 C 0.21834 0.178 0.23926
N1 N 0.60645 0.24096 0.10746
O1 O 0.73035 0.47094 -0.00363
O2 O 0.52949 0.41031 0.04518
H1 H 0.87226 0.1035 0.14004
H2 H 1.16149 0.1072 0.11076
H3 H 1.23374 0.24861 0.04565
H4 H 1.00717 0.38543 0.01042
H5 H 0.29879 -0.04656 0.2232
H6 H 0.48188 -0.12803 0.16116
H7 H 0.62429 0.00622 0.10551
H8 H 0.35609 0.36758 0.21146
H9 H 0.31729 0.37468 0.14699
H10 H 0.53123 0.38504 0.17418
H11 H 0.10659 0.22281 0.22014
H12 H 0.28111 0.24057 0.26562
H13 H 0.17014 0.10565 0.26064
H14 H 0.53176 0.30879 0.09298
H15 H 0.62644 0.51754 -0.01843
loop_
_geom_bond_atom_site_label_1
_geom_bond_atom_site_label_2
_geom_bond_site_symmetry_1
_geom_bond_site_symmetry_2
C1 C2 1_555 1_555
C1 C6 1_555 1_555
C1 C7 1_555 1_555
C2 C3 1_555 1_555
C2 N1 1_555 1_555
C3 C4 1_555 1_555
C3 H1 1_555 1_555
C4 C5 1_555 1_555
C4 H2 1_555 1_555
C5 C6 1_555 1_555
C5 H3 1_555 1_555
C6 H4 1_555 1_555
C7 O1 1_555 1_555
C7 O2 1_555 1_555
C8 C9 1_555 1_555
C8 C13 1_555 1_555
C8 N1 1_555 1_555
C9 C10 1_555 1_555
C9 C14 1_555 1_555
C10 C11 1_555 1_555
C10 C15 1_555 1_555
C11 C12 1_555 1_555
C11 H5 1_555 1_555
C12 C13 1_555 1_555
C12 H6 1_555 1_555
C13 H7 1_555 1_555
C14 H8 1_555 1_555
C14 H9 1_555 1_555
C14 H10 1_555 1_555
C15 H11 1_555 1_555
C15 H12 1_555 1_555
C15 H13 1_555 1_555
N1 H14 1_555 1_555
O1 H15 1_555 1_555

#END

#######################################################################
#
#                 Cambridge Crystallographic Data Centre
#                                CCDC 
#
#######################################################################
#
# If this CIF has been generated from an entry in the Cambridge 
# Structural Database, then it will include bibliographic, chemical, 
# crystal, experimental, refinement or atomic coordinate data resulting 
# from the CCDC's data processing and validation procedures.
#
#######################################################################

data_MFA15_PsiCrys
_symmetry_cell_setting           monoclinic
_symmetry_space_group_name_H-M   'P 21/c'
_symmetry_Int_Tables_number      14
_space_group_name_Hall           '-P 2ybc'
loop_
_symmetry_equiv_pos_site_id
_symmetry_equiv_pos_as_xyz
1 x,y,z
2 -x,1/2+y,1/2-z
3 -x,-y,-z
4 x,1/2-y,1/2+z
_cell_length_a                   6.7299
_cell_length_b                   28.7396
_cell_length_c                   7.6343
_cell_angle_alpha                90
_cell_angle_beta                 123.630
_cell_angle_gamma                90
_cell_volume                     1229.45
loop_
_atom_site_label
_atom_site_type_symbol
_atom_site_fract_x
_atom_site_fract_y
_atom_site_fract_z
C1 C -0.13648 0.05293 -0.11578
C2 C 0.02361 0.08887 0.01826
C3 C 0.17486 0.10927 -0.0346
C4 C 0.17283 0.0942 -0.20771
C5 C 0.0186 0.05856 -0.33776
C6 C -0.13398 0.03858 -0.29101
C7 C -0.30082 0.03074 -0.07298
C8 C 0.17246 0.13601 0.34305
C9 C 0.06874 0.17241 0.39036
C10 C 0.21987 0.203 0.55665
C11 C 0.46739 0.19713 0.66847
C12 C 0.56808 0.16137 0.61873
C13 C 0.42085 0.13056 0.45711
C51 C -0.19734 0.17871 0.26427
C55 C 0.11973 0.24269 0.61207
N1 N 0.02095 0.10352 0.18718
O1 O -0.43492 -0.00316 -0.20239
O2 O -0.31653 0.04273 0.07752
H1 H 0.29358 0.13735 0.06268
H2 H 0.29358 0.11043 -0.24232
H3 H 0.01971 0.04659 -0.47251
H4 H -0.25605 0.01108 -0.39027
H5 H 0.58167 0.22097 0.79711
H6 H 0.76092 0.1567 0.70872
H7 H 0.4964 0.10132 0.42219
H8 H -0.24691 0.21557 0.22976
H9 H -0.27526 0.16588 0.34944
H10 H -0.28413 0.16012 0.11399
H11 H -0.01423 0.23092 0.64221
H12 H 0.03086 0.26856 0.48449
H13 H 0.26122 0.26085 0.7525
H14 H -0.11363 0.08875 0.19368
H15 H -0.53178 -0.01751 -0.14999
loop_
_geom_bond_atom_site_label_1
_geom_bond_atom_site_label_2
_geom_bond_site_symmetry_1
_geom_bond_site_symmetry_2
C1 C2 1_555 1_555
C1 C6 1_555 1_555
C1 C7 1_555 1_555
C2 C3 1_555 1_555
C2 N1 1_555 1_555
C3 C4 1_555 1_555
C3 H1 1_555 1_555
C4 C5 1_555 1_555
C4 H2 1_555 1_555
C5 C6 1_555 1_555
C5 H3 1_555 1_555
C6 H4 1_555 1_555
C7 O1 1_555 1_555
C7 O2 1_555 1_555
C8 C9 1_555 1_555
C8 C13 1_555 1_555
C8 N1 1_555 1_555
C9 C10 1_555 1_555
C9 C51 1_555 1_555
C10 C11 1_555 1_555
C10 C55 1_555 1_555
C11 C12 1_555 1_555
C11 H5 1_555 1_555
C12 C13 1_555 1_555
C12 H6 1_555 1_555
C13 H7 1_555 1_555
C51 H8 1_555 1_555
C51 H9 1_555 1_555
C51 H10 1_555 1_555
C55 H11 1_555 1_555
C55 H12 1_555 1_555
C55 H13 1_555 1_555
N1 H14 1_555 1_555
O1 H15 1_555 1_555

#END

#######################################################################
#
#                 Cambridge Crystallographic Data Centre
#                                CCDC 
#
#######################################################################
#
# If this CIF has been generated from an entry in the Cambridge 
# Structural Database, then it will include bibliographic, chemical, 
# crystal, experimental, refinement or atomic coordinate data resulting 
# from the CCDC's data processing and validation procedures.
#
#######################################################################

data_MFA16_PsiCrys
_symmetry_cell_setting           monoclinic
_symmetry_space_group_name_H-M   'P 21/c'
_symmetry_Int_Tables_number      14
_space_group_name_Hall           '-P 2ybc'
loop_
_symmetry_equiv_pos_site_id
_symmetry_equiv_pos_as_xyz
1 x,y,z
2 -x,1/2+y,1/2-z
3 -x,-y,-z
4 x,1/2-y,1/2+z
_cell_length_a                   5.8151
_cell_length_b                   15.1155
_cell_length_c                   15.2158
_cell_angle_alpha                90
_cell_angle_beta                 112.389
_cell_angle_gamma                90
_cell_volume                     1236.62
loop_
_atom_site_label
_atom_site_type_symbol
_atom_site_fract_x
_atom_site_fract_y
_atom_site_fract_z
C1 C 0.31812 0.52176 0.23725
C2 C 0.54991 0.47677 0.2858
C3 C 0.68199 0.49864 0.38237
C4 C 0.58175 0.5548 0.4302
C5 C 0.34606 0.59265 0.38472
C6 C 0.21966 0.57725 0.28872
C7 C 0.18208 0.51394 0.13475
C8 C 0.83862 0.36054 0.26517
C9 C 0.91886 0.32946 0.19334
C10 C 1.13477 0.27714 0.21971
C11 C 1.26235 0.25359 0.31513
C12 C 1.16885 0.27741 0.38328
C13 C 0.95724 0.3299 0.35886
C14 C 0.76739 0.34974 0.09051
C15 C 1.23154 0.24352 0.14747
N1 N 0.63431 0.41759 0.23667
O1 O -0.02703 0.5599 0.09879
O2 O 0.25696 0.4676 0.08205
H1 H 0.86761 0.47235 0.41919
H2 H 0.68883 0.56982 0.50466
H3 H 0.26783 0.63533 0.42387
H4 H 0.04182 0.60915 0.25034
H5 H 1.43118 0.21387 0.33468
H6 H 1.25979 0.25444 0.45625
H7 H 0.88024 0.34486 0.41198
H8 H 0.86702 0.33325 0.04453
H9 H 0.59409 0.3109 0.06479
H10 H 0.71268 0.41957 0.07819
H11 H 1.11707 0.1892 0.10477
H12 H 1.23581 0.29547 0.09777
H13 H 1.42043 0.21762 0.18259
H14 H 0.52746 0.41896 0.16536
H15 H -0.11005 0.54778 0.02753
loop_
_geom_bond_atom_site_label_1
_geom_bond_atom_site_label_2
_geom_bond_site_symmetry_1
_geom_bond_site_symmetry_2
C1 C2 1_555 1_555
C1 C6 1_555 1_555
C1 C7 1_555 1_555
C2 C3 1_555 1_555
C2 N1 1_555 1_555
C3 C4 1_555 1_555
C3 H1 1_555 1_555
C4 C5 1_555 1_555
C4 H2 1_555 1_555
C5 C6 1_555 1_555
C5 H3 1_555 1_555
C6 H4 1_555 1_555
C7 O1 1_555 1_555
C7 O2 1_555 1_555
C8 C9 1_555 1_555
C8 C13 1_555 1_555
C8 N1 1_555 1_555
C9 C10 1_555 1_555
C9 C14 1_555 1_555
C10 C11 1_555 1_555
C10 C15 1_555 1_555
C11 C12 1_555 1_555
C11 H5 1_555 1_555
C12 C13 1_555 1_555
C12 H6 1_555 1_555
C13 H7 1_555 1_555
C14 H8 1_555 1_555
C14 H9 1_555 1_555
C14 H10 1_555 1_555
C15 H11 1_555 1_555
C15 H12 1_555 1_555
C15 H13 1_555 1_555
N1 H14 1_555 1_555
O1 H15 1_555 1_555

#END

#######################################################################
#
#                 Cambridge Crystallographic Data Centre
#                                CCDC 
#
#######################################################################
#
# If this CIF has been generated from an entry in the Cambridge 
# Structural Database, then it will include bibliographic, chemical, 
# crystal, experimental, refinement or atomic coordinate data resulting 
# from the CCDC's data processing and validation procedures.
#
#######################################################################

data_TFA01_PsiCrys
_symmetry_cell_setting           monoclinic
_symmetry_space_group_name_H-M   'P 21/c'
_symmetry_Int_Tables_number      14
_space_group_name_Hall           '-P 2ybc'
loop_
_symmetry_equiv_pos_site_id
_symmetry_equiv_pos_as_xyz
1 x,y,z
2 -x,1/2+y,1/2-z
3 -x,-y,-z
4 x,1/2-y,1/2+z
_cell_length_a                   4.7364
_cell_length_b                   32.0881
_cell_length_c                   8.0909
_cell_angle_alpha                90
_cell_angle_beta                 103.988
_cell_angle_gamma                90
_cell_volume                     1193.21
loop_
_atom_site_label
_atom_site_type_symbol
_atom_site_fract_x
_atom_site_fract_y
_atom_site_fract_z
C1 C 0.6057 0.05432 0.22486
C2 C 0.42845 0.0889 0.15139
C3 C 0.26678 0.10946 0.2525
C4 C 0.27778 0.0967 0.41713
C5 C 0.45542 0.06336 0.49064
C6 C 0.61771 0.04292 0.39449
C7 C 0.77338 0.0305 0.12774
C8 C 0.24279 0.13543 -0.09468
C9 C 0.32631 0.17705 -0.05003
C10 C 0.14652 0.20834 -0.14072
C11 C -0.10008 0.1999 -0.26974
C12 C -0.17356 0.15866 -0.31237
C13 C -0.00354 0.12656 -0.22472
C14 C 0.59414 0.18699 0.08499
N1 N 0.41303 0.10166 -0.01173
Cl1 Cl 0.22999 0.26069 -0.09143
O1 O 0.93442 -0.00016 0.21065
O2 O 0.76527 0.038 -0.02611
H1 H 0.12712 0.1353 0.19731
H2 H 0.14373 0.11278 0.48907
H3 H 0.46207 0.05321 0.61994
H4 H 0.75782 0.0171 0.44936
H5 H -0.23383 0.22526 -0.33489
H6 H -0.36542 0.15158 -0.41325
H7 H -0.06064 0.09414 -0.2555
H8 H 0.73361 0.1595 0.11376
H9 H 0.54164 0.19737 0.20365
H10 H 0.71837 0.21202 0.04351
H11 H 0.51531 0.08236 -0.07945
H12 H 1.04761 -0.01404 0.13286
loop_
_geom_bond_atom_site_label_1
_geom_bond_atom_site_label_2
_geom_bond_site_symmetry_1
_geom_bond_site_symmetry_2
C1 C2 1_555 1_555
C1 C6 1_555 1_555
C1 C7 1_555 1_555
C2 C3 1_555 1_555
C2 N1 1_555 1_555
C3 C4 1_555 1_555
C3 H1 1_555 1_555
C4 C5 1_555 1_555
C4 H2 1_555 1_555
C5 C6 1_555 1_555
C5 H3 1_555 1_555
C6 H4 1_555 1_555
C7 O1 1_555 1_555
C7 O2 1_555 1_555
C8 C9 1_555 1_555
C8 C13 1_555 1_555
C8 N1 1_555 1_555
C9 C10 1_555 1_555
C9 C14 1_555 1_555
C10 C11 1_555 1_555
C10 Cl1 1_555 1_555
C11 C12 1_555 1_555
C11 H5 1_555 1_555
C12 C13 1_555 1_555
C12 H6 1_555 1_555
C13 H7 1_555 1_555
C14 H8 1_555 1_555
C14 H9 1_555 1_555
C14 H10 1_555 1_555
N1 H11 1_555 1_555
O1 H12 1_555 1_555

#END

#######################################################################
#
#                 Cambridge Crystallographic Data Centre
#                                CCDC 
#
#######################################################################
#
# If this CIF has been generated from an entry in the Cambridge 
# Structural Database, then it will include bibliographic, chemical, 
# crystal, experimental, refinement or atomic coordinate data resulting 
# from the CCDC's data processing and validation procedures.
#
#######################################################################

data_TFA02_PsiCrys
_symmetry_cell_setting           monoclinic
_symmetry_space_group_name_H-M   'P 21/c'
_symmetry_Int_Tables_number      14
_space_group_name_Hall           '-P 2ybc'
loop_
_symmetry_equiv_pos_site_id
_symmetry_equiv_pos_as_xyz
1 x,y,z
2 -x,1/2+y,1/2-z
3 -x,-y,-z
4 x,1/2-y,1/2+z
_cell_length_a                   3.7700
_cell_length_b                   22.0173
_cell_length_c                   14.5500
_cell_angle_alpha                90
_cell_angle_beta                 100.961
_cell_angle_gamma                90
_cell_volume                     1185.69
loop_
_atom_site_label
_atom_site_type_symbol
_atom_site_fract_x
_atom_site_fract_y
_atom_site_fract_z
C1 C 0.67966 0.4694 0.28484
C2 C 0.77641 0.40951 0.25984
C3 C 0.86226 0.40108 0.17044
C4 C 0.8415 0.44866 0.10759
C5 C 0.73404 0.50675 0.13049
C6 C 0.65883 0.5165 0.2186
C7 C 0.60521 0.48335 0.37746
C8 C 0.84062 0.30067 0.31261
C9 C 1.03975 0.26887 0.39025
C10 C 1.06444 0.20578 0.38178
C11 C 0.90944 0.17413 0.30139
C12 C 0.71626 0.20661 0.22622
C13 C 0.67933 0.26925 0.23145
C14 C 1.21662 0.30158 0.47731
N1 N 0.79376 0.36317 0.32347
Cl1 Cl 1.29936 0.16397 0.47598
O1 O 0.49597 0.53946 0.38979
O2 O 0.6428 0.44505 0.44301
H1 H 0.95367 0.35676 0.15165
H2 H 0.91433 0.44046 0.03971
H3 H 0.71553 0.54388 0.08053
H4 H 0.58228 0.56145 0.23892
H5 H 0.93547 0.12505 0.29829
H6 H 0.58472 0.18208 0.16407
H7 H 0.51362 0.29365 0.17383
H8 H 1.28674 0.34836 0.46223
H9 H 1.46307 0.27779 0.51023
H10 H 1.04216 0.30368 0.52998
H11 H 0.77076 0.37841 0.3886
H12 H 0.44765 0.54369 0.45614
loop_
_geom_bond_atom_site_label_1
_geom_bond_atom_site_label_2
_geom_bond_site_symmetry_1
_geom_bond_site_symmetry_2
C1 C2 1_555 1_555
C1 C6 1_555 1_555
C1 C7 1_555 1_555
C2 C3 1_555 1_555
C2 N1 1_555 1_555
C3 C4 1_555 1_555
C3 H1 1_555 1_555
C4 C5 1_555 1_555
C4 H2 1_555 1_555
C5 C6 1_555 1_555
C5 H3 1_555 1_555
C6 H4 1_555 1_555
C7 O1 1_555 1_555
C7 O2 1_555 1_555
C8 C9 1_555 1_555
C8 C13 1_555 1_555
C8 N1 1_555 1_555
C9 C10 1_555 1_555
C9 C14 1_555 1_555
C10 C11 1_555 1_555
C10 Cl1 1_555 1_555
C11 C12 1_555 1_555
C11 H5 1_555 1_555
C12 C13 1_555 1_555
C12 H6 1_555 1_555
C13 H7 1_555 1_555
C14 H8 1_555 1_555
C14 H9 1_555 1_555
C14 H10 1_555 1_555
N1 H11 1_555 1_555
O1 H12 1_555 1_555

#END

#######################################################################
#
#                 Cambridge Crystallographic Data Centre
#                                CCDC 
#
#######################################################################
#
# If this CIF has been generated from an entry in the Cambridge 
# Structural Database, then it will include bibliographic, chemical, 
# crystal, experimental, refinement or atomic coordinate data resulting 
# from the CCDC's data processing and validation procedures.
#
#######################################################################

data_TFA03_PsiCrys
_symmetry_cell_setting           monoclinic
_symmetry_space_group_name_H-M   'C 2/c'
_symmetry_Int_Tables_number      15
_space_group_name_Hall           '-C 2yn'
loop_
_symmetry_equiv_pos_site_id
_symmetry_equiv_pos_as_xyz
1 x,y,z
2 -x,y,1/2-z
3 1/2+x,1/2+y,z
4 1/2-x,1/2+y,1/2-z
5 -x,-y,-z
6 x,-y,1/2+z
7 1/2-x,1/2-y,-z
8 1/2+x,1/2-y,1/2+z
_cell_length_a                   7.7870
_cell_length_b                   11.2742
_cell_length_c                   28.1243
_cell_angle_alpha                90
_cell_angle_beta                 101.229
_cell_angle_gamma                90
_cell_volume                     2421.83
loop_
_atom_site_label
_atom_site_type_symbol
_atom_site_fract_x
_atom_site_fract_y
_atom_site_fract_z
C1 C 0.49463 -0.0717 0.05421
C2 C 0.57266 0.00965 0.09132
C3 C 0.46099 0.08519 0.11149
C4 C 0.28157 0.08258 0.0951
C5 C 0.20456 0.00366 0.05851
C6 C 0.31133 -0.07236 0.03868
C7 C 0.60179 -0.153 0.03176
C8 C 0.85625 0.08768 0.13867
C9 C 0.99434 0.0378 0.17316
C10 C 1.10692 0.11732 0.20211
C11 C 1.08319 0.23997 0.19928
C12 C 0.94505 0.28608 0.16543
C13 C 0.83365 0.2106 0.13458
C14 C 1.01312 -0.09425 0.17706
N1 N 0.7503 0.00882 0.10736
Cl1 Cl 1.28654 0.06459 0.24379
O1 O 0.51675 -0.22018 -0.00378
O2 O 0.76547 -0.16006 0.04487
H1 H 0.51731 0.14487 0.14078
H2 H 0.19982 0.14284 0.11123
H3 H 0.06324 0.00262 0.04576
H4 H 0.25434 -0.13441 0.01034
H5 H 1.17128 0.29786 0.22364
H6 H 0.92586 0.38166 0.16268
H7 H 0.73124 0.24662 0.10636
H8 H 0.88547 -0.13615 0.17662
H9 H 1.1035 -0.12077 0.21016
H10 H 1.06399 -0.13119 0.14632
H11 H 0.81047 -0.05981 0.09305
H12 H 0.60571 -0.26705 -0.01849
loop_
_geom_bond_atom_site_label_1
_geom_bond_atom_site_label_2
_geom_bond_site_symmetry_1
_geom_bond_site_symmetry_2
C1 C2 1_555 1_555
C1 C6 1_555 1_555
C1 C7 1_555 1_555
C2 C3 1_555 1_555
C2 N1 1_555 1_555
C3 C4 1_555 1_555
C3 H1 1_555 1_555
C4 C5 1_555 1_555
C4 H2 1_555 1_555
C5 C6 1_555 1_555
C5 H3 1_555 1_555
C6 H4 1_555 1_555
C7 O1 1_555 1_555
C7 O2 1_555 1_555
C8 C9 1_555 1_555
C8 C13 1_555 1_555
C8 N1 1_555 1_555
C9 C10 1_555 1_555
C9 C14 1_555 1_555
C10 C11 1_555 1_555
C10 Cl1 1_555 1_555
C11 C12 1_555 1_555
C11 H5 1_555 1_555
C12 C13 1_555 1_555
C12 H6 1_555 1_555
C13 H7 1_555 1_555
C14 H8 1_555 1_555
C14 H9 1_555 1_555
C14 H10 1_555 1_555
N1 H11 1_555 1_555
O1 H12 1_555 1_555

#END

#######################################################################
#
#                 Cambridge Crystallographic Data Centre
#                                CCDC 
#
#######################################################################
#
# If this CIF has been generated from an entry in the Cambridge 
# Structural Database, then it will include bibliographic, chemical, 
# crystal, experimental, refinement or atomic coordinate data resulting 
# from the CCDC's data processing and validation procedures.
#
#######################################################################

data_TFA04_PsiCrys
_symmetry_cell_setting           triclinic
_symmetry_space_group_name_H-M   'P -1'
_symmetry_Int_Tables_number      2
_space_group_name_Hall           '-P 1'
loop_
_symmetry_equiv_pos_site_id
_symmetry_equiv_pos_as_xyz
1 x,y,z
2 -x,-y,-z
_cell_length_a                   7.5975
_cell_length_b                   9.1318
_cell_length_c                   9.3999
_cell_angle_alpha                106.452
_cell_angle_beta                 90.461
_cell_angle_gamma                102.521
_cell_volume                     608.896
loop_
_atom_site_label
_atom_site_type_symbol
_atom_site_fract_x
_atom_site_fract_y
_atom_site_fract_z
C1 C -0.07013 0.18793 0.63733
C2 C 0.03541 0.19193 0.76591
C3 C 0.00362 0.05606 0.81413
C4 C -0.12741 -0.0758 0.74148
C5 C -0.23388 -0.0789 0.61751
C6 C -0.20352 0.05188 0.56675
C7 C -0.03991 0.32033 0.57598
C8 C 0.27257 0.34068 0.96921
C9 C 0.41988 0.26749 0.958
C10 C 0.52486 0.29448 1.09046
C11 C 0.49055 0.39005 1.2268
C12 C 0.34671 0.46307 1.23333
C13 C 0.23747 0.43784 1.10514
C14 C 0.46553 0.17076 0.81215
N1 N 0.16157 0.32344 0.84058
Cl1 Cl 0.71178 0.2111 1.08437
O1 O -0.14538 0.3032 0.45645
O2 O 0.07792 0.445 0.63173
H1 H 0.08382 0.05709 0.911
H2 H -0.14733 -0.17856 0.78165
H3 H -0.33777 -0.18296 0.56178
H4 H -0.28196 0.0524 0.4697
H5 H 0.57666 0.40756 1.32592
H6 H 0.32043 0.53933 1.3391
H7 H 0.12325 0.49266 1.10842
H8 H 0.40336 0.19764 0.72
H9 H 0.41817 0.04451 0.79857
H10 H 0.61207 0.1929 0.80422
H11 H 0.1706 0.41672 0.7989
H12 H -0.1114 0.40201 0.42302
loop_
_geom_bond_atom_site_label_1
_geom_bond_atom_site_label_2
_geom_bond_site_symmetry_1
_geom_bond_site_symmetry_2
C1 C2 1_555 1_555
C1 C6 1_555 1_555
C1 C7 1_555 1_555
C2 C3 1_555 1_555
C2 N1 1_555 1_555
C3 C4 1_555 1_555
C3 H1 1_555 1_555
C4 C5 1_555 1_555
C4 H2 1_555 1_555
C5 C6 1_555 1_555
C5 H3 1_555 1_555
C6 H4 1_555 1_555
C7 O1 1_555 1_555
C7 O2 1_555 1_555
C8 C9 1_555 1_555
C8 C13 1_555 1_555
C8 N1 1_555 1_555
C9 C10 1_555 1_555
C9 C14 1_555 1_555
C10 C11 1_555 1_555
C10 Cl1 1_555 1_555
C11 C12 1_555 1_555
C11 H5 1_555 1_555
C12 C13 1_555 1_555
C12 H6 1_555 1_555
C13 H7 1_555 1_555
C14 H8 1_555 1_555
C14 H9 1_555 1_555
C14 H10 1_555 1_555
N1 H11 1_555 1_555
O1 H12 1_555 1_555

#END

#######################################################################
#
#                 Cambridge Crystallographic Data Centre
#                                CCDC 
#
#######################################################################
#
# If this CIF has been generated from an entry in the Cambridge 
# Structural Database, then it will include bibliographic, chemical, 
# crystal, experimental, refinement or atomic coordinate data resulting 
# from the CCDC's data processing and validation procedures.
#
#######################################################################

data_TFA05_PsiCrys
_symmetry_cell_setting           triclinic
_symmetry_space_group_name_H-M   'P -1'
_symmetry_Int_Tables_number      2
_space_group_name_Hall           '-P 1'
loop_
_symmetry_equiv_pos_site_id
_symmetry_equiv_pos_as_xyz
1 x,y,z
2 -x,-y,-z
_cell_length_a                   7.2000
_cell_length_b                   8.7831
_cell_length_c                   10.0904
_cell_angle_alpha                106.989
_cell_angle_beta                 102.062
_cell_angle_gamma                90.731
_cell_volume                     594.919
loop_
_atom_site_label
_atom_site_type_symbol
_atom_site_fract_x
_atom_site_fract_y
_atom_site_fract_z
C1 C 0.54635 1.07118 0.37011
C2 C 0.41326 0.94593 0.27172
C3 C 0.22509 0.98415 0.22624
C4 C 0.17039 1.13699 0.27641
C5 C 0.30043 1.25975 0.37288
C6 C 0.48565 1.22558 0.41803
C7 C 0.74414 1.04258 0.4229
C8 C 0.35741 0.66312 0.11794
C9 C 0.30945 0.66632 -0.02454
C10 C 0.2107 0.52851 -0.12562
C11 C 0.1646 0.39205 -0.09188
C12 C 0.21785 0.3914 0.0485
C13 C 0.31288 0.5264 0.15295
C14 C 0.37187 0.80576 -0.06576
N1 N 0.46512 0.79353 0.22664
Cl1 Cl 0.14708 0.52273 -0.30408
O1 O 0.85431 1.16968 0.50917
O2 O 0.80712 0.90725 0.38909
H1 H 0.1217 0.88932 0.15355
H2 H 0.02304 1.16179 0.24248
H3 H 0.2548 1.37884 0.41291
H4 H 0.58978 1.31814 0.49295
H5 H 0.08882 0.28863 -0.17535
H6 H 0.18411 0.28566 0.07714
H7 H 0.35412 0.52721 0.26323
H8 H 0.40464 0.7669 -0.17115
H9 H 0.49896 0.87057 0.01132
H10 H 0.26172 0.89144 -0.06876
H11 H 0.59747 0.776 0.27868
H12 H 0.98598 1.1361 0.54423
loop_
_geom_bond_atom_site_label_1
_geom_bond_atom_site_label_2
_geom_bond_site_symmetry_1
_geom_bond_site_symmetry_2
C1 C2 1_555 1_555
C1 C6 1_555 1_555
C1 C7 1_555 1_555
C2 C3 1_555 1_555
C2 N1 1_555 1_555
C3 C4 1_555 1_555
C3 H1 1_555 1_555
C4 C5 1_555 1_555
C4 H2 1_555 1_555
C5 C6 1_555 1_555
C5 H3 1_555 1_555
C6 H4 1_555 1_555
C7 O1 1_555 1_555
C7 O2 1_555 1_555
C8 C9 1_555 1_555
C8 C13 1_555 1_555
C8 N1 1_555 1_555
C9 C10 1_555 1_555
C9 C14 1_555 1_555
C10 C11 1_555 1_555
C10 Cl1 1_555 1_555
C11 C12 1_555 1_555
C11 H5 1_555 1_555
C12 C13 1_555 1_555
C12 H6 1_555 1_555
C13 H7 1_555 1_555
C14 H8 1_555 1_555
C14 H9 1_555 1_555
C14 H10 1_555 1_555
N1 H11 1_555 1_555
O1 H12 1_555 1_555

#END

#######################################################################
#
#                 Cambridge Crystallographic Data Centre
#                                CCDC 
#
#######################################################################
#
# If this CIF has been generated from an entry in the Cambridge 
# Structural Database, then it will include bibliographic, chemical, 
# crystal, experimental, refinement or atomic coordinate data resulting 
# from the CCDC's data processing and validation procedures.
#
#######################################################################

data_TFA06_PsiCrys
_symmetry_cell_setting           triclinic
_symmetry_space_group_name_H-M   'P -1'
_symmetry_Int_Tables_number      2
_space_group_name_Hall           '-P 1'
loop_
_symmetry_equiv_pos_site_id
_symmetry_equiv_pos_as_xyz
1 x,y,z
2 -x,-y,-z
_cell_length_a                   6.8224
_cell_length_b                   6.9327
_cell_length_c                   14.0775
_cell_angle_alpha                76.654
_cell_angle_beta                 88.145
_cell_angle_gamma                69.238
_cell_volume                     604.885
loop_
_atom_site_label
_atom_site_type_symbol
_atom_site_fract_x
_atom_site_fract_y
_atom_site_fract_z
C1 C 1.10249 0.58819 0.3914
C2 C 0.96133 0.59643 0.31615
C3 C 1.00675 0.41628 0.27688
C4 C 1.18043 0.23549 0.31138
C5 C 1.31878 0.22639 0.3853
C6 C 1.27866 0.40197 0.42414
C7 C 1.06587 0.76809 0.43598
C8 C 0.62029 0.81537 0.22056
C9 C 0.53989 1.01577 0.15355
C10 C 0.35682 1.05779 0.09785
C11 C 0.26185 0.90782 0.10284
C12 C 0.34616 0.71151 0.1684
C13 C 0.5218 0.66664 0.22868
C14 C 0.6488 1.17165 0.14641
N1 N 0.79337 0.77933 0.28192
Cl1 Cl 0.23524 1.3071 0.02012
O1 O 1.20013 0.73803 0.50855
O2 O 0.91654 0.94221 0.40828
H1 H 0.9054 0.42169 0.21752
H2 H 1.20956 0.09929 0.27976
H3 H 1.45508 0.08329 0.41189
H4 H 1.384 0.3982 0.48149
H5 H 0.12248 0.94572 0.05654
H6 H 0.27138 0.59473 0.17358
H7 H 0.58037 0.51834 0.28409
H8 H 0.81953 1.09243 0.14559
H9 H 0.59477 1.30058 0.08075
H10 H 0.62002 1.24405 0.20977
H11 H 0.79545 0.90254 0.31012
H12 H 1.15123 0.8675 0.53814
loop_
_geom_bond_atom_site_label_1
_geom_bond_atom_site_label_2
_geom_bond_site_symmetry_1
_geom_bond_site_symmetry_2
C1 C2 1_555 1_555
C1 C6 1_555 1_555
C1 C7 1_555 1_555
C2 C3 1_555 1_555
C2 N1 1_555 1_555
C3 C4 1_555 1_555
C3 H1 1_555 1_555
C4 C5 1_555 1_555
C4 H2 1_555 1_555
C5 C6 1_555 1_555
C5 H3 1_555 1_555
C6 H4 1_555 1_555
C7 O1 1_555 1_555
C7 O2 1_555 1_555
C8 C9 1_555 1_555
C8 C13 1_555 1_555
C8 N1 1_555 1_555
C9 C10 1_555 1_555
C9 C14 1_555 1_555
C10 C11 1_555 1_555
C10 Cl1 1_555 1_555
C11 C12 1_555 1_555
C11 H5 1_555 1_555
C12 C13 1_555 1_555
C12 H6 1_555 1_555
C13 H7 1_555 1_555
C14 H8 1_555 1_555
C14 H9 1_555 1_555
C14 H10 1_555 1_555
N1 H11 1_555 1_555
O1 H12 1_555 1_555

#END

#######################################################################
#
#                 Cambridge Crystallographic Data Centre
#                                CCDC 
#
#######################################################################
#
# If this CIF has been generated from an entry in the Cambridge 
# Structural Database, then it will include bibliographic, chemical, 
# crystal, experimental, refinement or atomic coordinate data resulting 
# from the CCDC's data processing and validation procedures.
#
#######################################################################

data_TFA07_PsiCrys
_symmetry_cell_setting           monoclinic
_symmetry_space_group_name_H-M   'P 21/c'
_symmetry_Int_Tables_number      14
_space_group_name_Hall           '-P 2ybc'
loop_
_symmetry_equiv_pos_site_id
_symmetry_equiv_pos_as_xyz
1 x,y,z
2 -x,1/2+y,1/2-z
3 -x,-y,-z
4 x,1/2-y,1/2+z
_cell_length_a                   6.2687
_cell_length_b                   29.3458
_cell_length_c                   7.7631
_cell_angle_alpha                90
_cell_angle_beta                 120.947
_cell_angle_gamma                90
_cell_volume                     1224.8
loop_
_atom_site_label
_atom_site_type_symbol
_atom_site_fract_x
_atom_site_fract_y
_atom_site_fract_z
C1 C 0.35248 0.05458 0.94448
C2 C 0.51466 0.09118 0.96429
C3 C 0.65959 0.11162 1.1551
C4 C 0.65334 0.09555 1.31992
C5 C 0.49867 0.05905 1.30214
C6 C 0.34913 0.03942 1.11525
C7 C 0.19216 0.03207 0.75148
C8 C 0.66932 0.13945 0.78419
C9 C 0.55398 0.16898 0.61572
C10 C 0.70787 0.20044 0.59582
C11 C 0.96189 0.20414 0.73502
C12 C 1.06962 0.17467 0.89868
C13 C 0.92553 0.14199 0.92201
C14 C 0.28026 0.16514 0.46915
N1 N 0.5178 0.10644 0.79873
Cl1 Cl 0.58377 0.23802 0.39283
O1 O 0.05466 -0.0019 0.75346
O2 O 0.18328 0.04374 0.5919
H1 H 0.77455 0.1409 1.17102
H2 H 0.77043 0.1118 1.46511
H3 H 0.49685 0.04619 1.43296
H4 H 0.22627 0.01137 1.09793
H5 H 1.0722 0.22975 0.71429
H6 H 1.26824 0.17681 1.00728
H7 H 1.0126 0.11752 1.04437
H8 H 0.17648 0.16385 0.54782
H9 H 0.211 0.19375 0.36394
H10 H 0.23634 0.1337 0.37974
H11 H 0.38226 0.09162 0.66818
H12 H -0.03634 -0.01712 0.61566
loop_
_geom_bond_atom_site_label_1
_geom_bond_atom_site_label_2
_geom_bond_site_symmetry_1
_geom_bond_site_symmetry_2
C1 C2 1_555 1_555
C1 C6 1_555 1_555
C1 C7 1_555 1_555
C2 C3 1_555 1_555
C2 N1 1_555 1_555
C3 C4 1_555 1_555
C3 H1 1_555 1_555
C4 C5 1_555 1_555
C4 H2 1_555 1_555
C5 C6 1_555 1_555
C5 H3 1_555 1_555
C6 H4 1_555 1_555
C7 O1 1_555 1_555
C7 O2 1_555 1_555
C8 C9 1_555 1_555
C8 C13 1_555 1_555
C8 N1 1_555 1_555
C9 C10 1_555 1_555
C9 C14 1_555 1_555
C10 C11 1_555 1_555
C10 Cl1 1_555 1_555
C11 C12 1_555 1_555
C11 H5 1_555 1_555
C12 C13 1_555 1_555
C12 H6 1_555 1_555
C13 H7 1_555 1_555
C14 H8 1_555 1_555
C14 H9 1_555 1_555
C14 H10 1_555 1_555
N1 H11 1_555 1_555
O1 H12 1_555 1_555

#END

#######################################################################
#
#                 Cambridge Crystallographic Data Centre
#                                CCDC 
#
#######################################################################
#
# If this CIF has been generated from an entry in the Cambridge 
# Structural Database, then it will include bibliographic, chemical, 
# crystal, experimental, refinement or atomic coordinate data resulting 
# from the CCDC's data processing and validation procedures.
#
#######################################################################

data_TFA08_PsiCrys
_symmetry_cell_setting           triclinic
_symmetry_space_group_name_H-M   'P -1'
_symmetry_Int_Tables_number      2
_space_group_name_Hall           '-P 1'
loop_
_symmetry_equiv_pos_site_id
_symmetry_equiv_pos_as_xyz
1 x,y,z
2 -x,-y,-z
_cell_length_a                   4.7158
_cell_length_b                   8.1499
_cell_length_c                   16.3496
_cell_angle_alpha                96.772
_cell_angle_beta                 93.827
_cell_angle_gamma                103.419
_cell_volume                     604.062
loop_
_atom_site_label
_atom_site_type_symbol
_atom_site_fract_x
_atom_site_fract_y
_atom_site_fract_z
C1 C 0.56529 0.69236 0.39103
C2 C 0.36581 0.59988 0.32218
C3 C 0.18332 0.68718 0.28215
C4 C 0.19788 0.857 0.30779
C5 C 0.39898 0.94937 0.3736
C6 C 0.57983 0.86648 0.41392
C7 C 0.75133 0.60981 0.4387
C8 C 0.14734 0.3283 0.23148
C9 C 0.18702 0.34513 0.14758
C10 C -0.02127 0.23443 0.08838
C11 C -0.25433 0.11235 0.10934
C12 C -0.28515 0.09776 0.19228
C13 C -0.08543 0.20565 0.25314
C14 C 0.44056 0.47234 0.12373
N1 N 0.34941 0.43201 0.29595
Cl1 Cl 0.00924 0.24639 -0.01693
O1 O 0.93213 0.70944 0.49967
O2 O 0.74055 0.45317 0.4242
H1 H 0.0242 0.61718 0.23143
H2 H 0.04859 0.91836 0.27632
H3 H 0.40943 1.0831 0.39365
H4 H 0.73714 0.93575 0.46516
H5 H -0.41053 0.02936 0.06143
H6 H -0.4666 0.00271 0.20928
H7 H -0.1082 0.19662 0.31839
H8 H 0.61973 0.50454 0.1734
H9 H 0.3804 0.59092 0.11238
H10 H 0.52027 0.42275 0.06684
H11 H 0.46564 0.37604 0.33468
H12 H 1.05573 0.64002 0.52743
loop_
_geom_bond_atom_site_label_1
_geom_bond_atom_site_label_2
_geom_bond_site_symmetry_1
_geom_bond_site_symmetry_2
C1 C2 1_555 1_555
C1 C6 1_555 1_555
C1 C7 1_555 1_555
C2 C3 1_555 1_555
C2 N1 1_555 1_555
C3 C4 1_555 1_555
C3 H1 1_555 1_555
C4 C5 1_555 1_555
C4 H2 1_555 1_555
C5 C6 1_555 1_555
C5 H3 1_555 1_555
C6 H4 1_555 1_555
C7 O1 1_555 1_555
C7 O2 1_555 1_555
C8 C9 1_555 1_555
C8 C13 1_555 1_555
C8 N1 1_555 1_555
C9 C10 1_555 1_555
C9 C14 1_555 1_555
C10 C11 1_555 1_555
C10 Cl1 1_555 1_555
C11 C12 1_555 1_555
C11 H5 1_555 1_555
C12 C13 1_555 1_555
C12 H6 1_555 1_555
C13 H7 1_555 1_555
C14 H8 1_555 1_555
C14 H9 1_555 1_555
C14 H10 1_555 1_555
N1 H11 1_555 1_555
O1 H12 1_555 1_555

#END

#######################################################################
#
#                 Cambridge Crystallographic Data Centre
#                                CCDC 
#
#######################################################################
#
# If this CIF has been generated from an entry in the Cambridge 
# Structural Database, then it will include bibliographic, chemical, 
# crystal, experimental, refinement or atomic coordinate data resulting 
# from the CCDC's data processing and validation procedures.
#
#######################################################################

data_TFA09_PsiCrys
_symmetry_cell_setting           monoclinic
_symmetry_space_group_name_H-M   'P 21/c'
_symmetry_Int_Tables_number      14
_space_group_name_Hall           '-P 2ybc'
loop_
_symmetry_equiv_pos_site_id
_symmetry_equiv_pos_as_xyz
1 x,y,z
2 -x,1/2+y,1/2-z
3 -x,-y,-z
4 x,1/2-y,1/2+z
_cell_length_a                   10.3118
_cell_length_b                   7.8348
_cell_length_c                   14.8489
_cell_angle_alpha                90
_cell_angle_beta                 101.088
_cell_angle_gamma                90
_cell_volume                     1177.26
loop_
_atom_site_label
_atom_site_type_symbol
_atom_site_fract_x
_atom_site_fract_y
_atom_site_fract_z
C1 C 0.12059 0.27299 0.17263
C2 C 0.19294 0.21589 0.25963
C3 C 0.22692 0.33887 0.32986
C4 C 0.19179 0.50849 0.31572
C5 C 0.12296 0.56539 0.23024
C6 C 0.08875 0.4475 0.16041
C7 C 0.07581 0.15541 0.09651
C8 C 0.29512 -0.03067 0.35423
C9 C 0.40192 -0.14191 0.34968
C10 C 0.46083 -0.2232 0.43141
C11 C 0.42021 -0.19811 0.51444
C12 C 0.31523 -0.08791 0.51677
C13 C 0.25281 -0.00526 0.43748
C14 C 0.44975 -0.17248 0.26205
N1 N 0.22982 0.04836 0.2727
Cl1 Cl 0.59355 -0.3613 0.43092
O1 O 0.0034 0.22471 0.02194
O2 O 0.10189 -0.00162 0.10045
H1 H 0.28258 0.29984 0.39634
H2 H 0.21929 0.59813 0.37228
H3 H 0.09541 0.69893 0.21904
H4 H 0.03543 0.48822 0.09353
H5 H 0.47052 -0.26362 0.57571
H6 H 0.28145 -0.06657 0.58097
H7 H 0.16964 0.07872 0.43989
H8 H 0.41873 -0.07027 0.21238
H9 H 0.55789 -0.18053 0.27437
H10 H 0.4114 -0.29411 0.23042
H11 H 0.20669 -0.02383 0.21437
H12 H -0.0332 0.13249 -0.02479
loop_
_geom_bond_atom_site_label_1
_geom_bond_atom_site_label_2
_geom_bond_site_symmetry_1
_geom_bond_site_symmetry_2
C1 C2 1_555 1_555
C1 C6 1_555 1_555
C1 C7 1_555 1_555
C2 C3 1_555 1_555
C2 N1 1_555 1_555
C3 C4 1_555 1_555
C3 H1 1_555 1_555
C4 C5 1_555 1_555
C4 H2 1_555 1_555
C5 C6 1_555 1_555
C5 H3 1_555 1_555
C6 H4 1_555 1_555
C7 O1 1_555 1_555
C7 O2 1_555 1_555
C8 C9 1_555 1_555
C8 C13 1_555 1_555
C8 N1 1_555 1_555
C9 C10 1_555 1_555
C9 C14 1_555 1_555
C10 C11 1_555 1_555
C10 Cl1 1_555 1_555
C11 C12 1_555 1_555
C11 H5 1_555 1_555
C12 C13 1_555 1_555
C12 H6 1_555 1_555
C13 H7 1_555 1_555
C14 H8 1_555 1_555
C14 H9 1_555 1_555
C14 H10 1_555 1_555
N1 H11 1_555 1_555
O1 H12 1_555 1_555

#END

#######################################################################
#
#                 Cambridge Crystallographic Data Centre
#                                CCDC 
#
#######################################################################
#
# If this CIF has been generated from an entry in the Cambridge 
# Structural Database, then it will include bibliographic, chemical, 
# crystal, experimental, refinement or atomic coordinate data resulting 
# from the CCDC's data processing and validation procedures.
#
#######################################################################

data_TFA10_PsiCrys
_symmetry_cell_setting           monoclinic
_symmetry_space_group_name_H-M   'P 21/c'
_symmetry_Int_Tables_number      14
_space_group_name_Hall           '-P 2ybc'
loop_
_symmetry_equiv_pos_site_id
_symmetry_equiv_pos_as_xyz
1 x,y,z
2 -x,1/2+y,1/2-z
3 -x,-y,-z
4 x,1/2-y,1/2+z
_cell_length_a                   7.0715
_cell_length_b                   7.4197
_cell_length_c                   22.9979
_cell_angle_alpha                90
_cell_angle_beta                 98.045
_cell_angle_gamma                90
_cell_volume                     1194.79
loop_
_atom_site_label
_atom_site_type_symbol
_atom_site_fract_x
_atom_site_fract_y
_atom_site_fract_z
C1 C 0.09017 0.28804 0.02365
C2 C 0.05443 0.25241 0.08231
C3 C -0.1176 0.16504 0.08999
C4 C -0.25018 0.11856 0.04234
C5 C -0.21875 0.1583 -0.01512
C6 C -0.04966 0.24117 -0.02372
C7 C 0.269 0.37082 0.01187
C8 C 0.17941 0.29214 0.18915
C9 C 0.34843 0.24316 0.22653
C10 C 0.34034 0.24533 0.28694
C11 C 0.17555 0.28905 0.31086
C12 C 0.01311 0.33972 0.27302
C13 C 0.01536 0.34363 0.2127
C14 C 0.52458 0.19646 0.20047
N1 N 0.18963 0.29691 0.12888
Cl1 Cl 0.54567 0.19678 0.33631
O1 O 0.28152 0.40682 -0.04396
O2 O 0.40483 0.40566 0.05157
H1 H -0.14341 0.1305 0.1341
H2 H -0.3802 0.04916 0.05012
H3 H -0.32425 0.12347 -0.05254
H4 H -0.02155 0.272 -0.06796
H5 H 0.17743 0.2852 0.35822
H6 H -0.11546 0.37944 0.29085
H7 H -0.10852 0.39172 0.1835
H8 H 0.49119 0.10119 0.16392
H9 H 0.63457 0.13703 0.23291
H10 H 0.58587 0.31718 0.18247
H11 H 0.31558 0.33873 0.11584
H12 H 0.40506 0.47489 -0.04598
loop_
_geom_bond_atom_site_label_1
_geom_bond_atom_site_label_2
_geom_bond_site_symmetry_1
_geom_bond_site_symmetry_2
C1 C2 1_555 1_555
C1 C6 1_555 1_555
C1 C7 1_555 1_555
C2 C3 1_555 1_555
C2 N1 1_555 1_555
C3 C4 1_555 1_555
C3 H1 1_555 1_555
C4 C5 1_555 1_555
C4 H2 1_555 1_555
C5 C6 1_555 1_555
C5 H3 1_555 1_555
C6 H4 1_555 1_555
C7 O1 1_555 1_555
C7 O2 1_555 1_555
C8 C9 1_555 1_555
C8 C13 1_555 1_555
C8 N1 1_555 1_555
C9 C10 1_555 1_555
C9 C14 1_555 1_555
C10 C11 1_555 1_555
C10 Cl1 1_555 1_555
C11 C12 1_555 1_555
C11 H5 1_555 1_555
C12 C13 1_555 1_555
C12 H6 1_555 1_555
C13 H7 1_555 1_555
C14 H8 1_555 1_555
C14 H9 1_555 1_555
C14 H10 1_555 1_555
N1 H11 1_555 1_555
O1 H12 1_555 1_555

#END

#######################################################################
#
#                 Cambridge Crystallographic Data Centre
#                                CCDC 
#
#######################################################################
#
# If this CIF has been generated from an entry in the Cambridge 
# Structural Database, then it will include bibliographic, chemical, 
# crystal, experimental, refinement or atomic coordinate data resulting 
# from the CCDC's data processing and validation procedures.
#
#######################################################################

data_TFA11_PsiCrys
_symmetry_cell_setting           orthorhombic
_symmetry_space_group_name_H-M   'P 21 21 21'
_symmetry_Int_Tables_number      19
_space_group_name_Hall           'P 2ac 2ab'
loop_
_symmetry_equiv_pos_site_id
_symmetry_equiv_pos_as_xyz
1 x,y,z
2 1/2-x,-y,1/2+z
3 1/2+x,1/2-y,-z
4 -x,1/2+y,1/2-z
_cell_length_a                   3.7930
_cell_length_b                   14.9845
_cell_length_c                   20.6499
_cell_angle_alpha                90
_cell_angle_beta                 90
_cell_angle_gamma                90
_cell_volume                     1173.66
loop_
_atom_site_label
_atom_site_type_symbol
_atom_site_fract_x
_atom_site_fract_y
_atom_site_fract_z
C1 C 0.31604 0.46169 0.47543
C2 C 0.14138 0.49074 0.41739
C3 C 0.03272 0.58077 0.41471
C4 C 0.10002 0.63916 0.46519
C5 C 0.27656 0.61125 0.52109
C6 C 0.37928 0.52307 0.52555
C7 C 0.42621 0.36944 0.48564
C8 C -0.05838 0.43713 0.30651
C9 C -0.17085 0.35576 0.27731
C10 C -0.30683 0.3608 0.21449
C11 C -0.33673 0.44055 0.18026
C12 C -0.2159 0.51841 0.20922
C13 C -0.07485 0.51723 0.27135
C14 C -0.13366 0.26889 0.31279
N1 N 0.07928 0.42976 0.36899
Cl1 Cl -0.44573 0.26362 0.17479
O1 O 0.61116 0.35439 0.53908
O2 O 0.35441 0.30712 0.44707
H1 H -0.11986 0.60439 0.37382
H2 H 0.00862 0.70776 0.46088
H3 H 0.32855 0.65705 0.56087
H4 H 0.51261 0.49909 0.5687
H5 H -0.45104 0.44088 0.13203
H6 H -0.22778 0.58101 0.18244
H7 H 0.03654 0.57823 0.29087
H8 H -0.25114 0.27179 0.36136
H9 H -0.25997 0.21451 0.28614
H10 H 0.14515 0.25052 0.31884
H11 H 0.14924 0.36662 0.38311
H12 H 0.69815 0.29061 0.54008
loop_
_geom_bond_atom_site_label_1
_geom_bond_atom_site_label_2
_geom_bond_site_symmetry_1
_geom_bond_site_symmetry_2
C1 C2 1_555 1_555
C1 C6 1_555 1_555
C1 C7 1_555 1_555
C2 C3 1_555 1_555
C2 N1 1_555 1_555
C3 C4 1_555 1_555
C3 H1 1_555 1_555
C4 C5 1_555 1_555
C4 H2 1_555 1_555
C5 C6 1_555 1_555
C5 H3 1_555 1_555
C6 H4 1_555 1_555
C7 O1 1_555 1_555
C7 O2 1_555 1_555
C8 C9 1_555 1_555
C8 C13 1_555 1_555
C8 N1 1_555 1_555
C9 C10 1_555 1_555
C9 C14 1_555 1_555
C10 C11 1_555 1_555
C10 Cl1 1_555 1_555
C11 C12 1_555 1_555
C11 H5 1_555 1_555
C12 C13 1_555 1_555
C12 H6 1_555 1_555
C13 H7 1_555 1_555
C14 H8 1_555 1_555
C14 H9 1_555 1_555
C14 H10 1_555 1_555
N1 H11 1_555 1_555
O1 H12 1_555 1_555

#END

#######################################################################
#
#                 Cambridge Crystallographic Data Centre
#                                CCDC 
#
#######################################################################
#
# If this CIF has been generated from an entry in the Cambridge 
# Structural Database, then it will include bibliographic, chemical, 
# crystal, experimental, refinement or atomic coordinate data resulting 
# from the CCDC's data processing and validation procedures.
#
#######################################################################

data_TFA12_PsiCrys
_symmetry_cell_setting           monoclinic
_symmetry_space_group_name_H-M   'P 21/c'
_symmetry_Int_Tables_number      14
_space_group_name_Hall           '-P 2ybc'
loop_
_symmetry_equiv_pos_site_id
_symmetry_equiv_pos_as_xyz
1 x,y,z
2 -x,1/2+y,1/2-z
3 -x,-y,-z
4 x,1/2-y,1/2+z
_cell_length_a                   10.7465
_cell_length_b                   10.0457
_cell_length_c                   12.0048
_cell_angle_alpha                90
_cell_angle_beta                 112.745
_cell_angle_gamma                90
_cell_volume                     1195.21
loop_
_atom_site_label
_atom_site_type_symbol
_atom_site_fract_x
_atom_site_fract_y
_atom_site_fract_z
C1 C 0.6081 0.31701 0.01078
C2 C 0.69361 0.37827 0.12159
C3 C 0.7444 0.50653 0.11574
C4 C 0.7097 0.57237 0.0068
C5 C 0.62374 0.51409 -0.10188
C6 C 0.57526 0.38727 -0.09843
C7 C 0.55324 0.18345 0.0077
C8 C 0.78752 0.36068 0.34715
C9 C 0.8835 0.27785 0.43355
C10 C 0.93846 0.32394 0.55276
C11 C 0.90396 0.44625 0.58744
C12 C 0.80911 0.52512 0.50037
C13 C 0.75025 0.48299 0.38108
C14 C 0.92386 0.14938 0.39428
N1 N 0.72692 0.31158 0.22882
Cl1 Cl 1.05944 0.22723 0.66419
O1 O 0.46642 0.14221 -0.09904
O2 O 0.58477 0.1102 0.0996
H1 H 0.8115 0.55414 0.19845
H2 H 0.75138 0.67104 0.00582
H3 H 0.59553 0.56771 -0.18688
H4 H 0.51029 0.3382 -0.18134
H5 H 0.95095 0.48002 0.68043
H6 H 0.77987 0.61996 0.52698
H7 H 0.67368 0.54367 0.31415
H8 H 0.95474 0.16719 0.31853
H9 H 1.00759 0.10253 0.46738
H10 H 0.84004 0.07769 0.36366
H11 H 0.69897 0.21336 0.21801
H12 H 0.44641 0.0433 -0.094
loop_
_geom_bond_atom_site_label_1
_geom_bond_atom_site_label_2
_geom_bond_site_symmetry_1
_geom_bond_site_symmetry_2
C1 C2 1_555 1_555
C1 C6 1_555 1_555
C1 C7 1_555 1_555
C2 C3 1_555 1_555
C2 N1 1_555 1_555
C3 C4 1_555 1_555
C3 H1 1_555 1_555
C4 C5 1_555 1_555
C4 H2 1_555 1_555
C5 C6 1_555 1_555
C5 H3 1_555 1_555
C6 H4 1_555 1_555
C7 O1 1_555 1_555
C7 O2 1_555 1_555
C8 C9 1_555 1_555
C8 C13 1_555 1_555
C8 N1 1_555 1_555
C9 C10 1_555 1_555
C9 C14 1_555 1_555
C10 C11 1_555 1_555
C10 Cl1 1_555 1_555
C11 C12 1_555 1_555
C11 H5 1_555 1_555
C12 C13 1_555 1_555
C12 H6 1_555 1_555
C13 H7 1_555 1_555
C14 H8 1_555 1_555
C14 H9 1_555 1_555
C14 H10 1_555 1_555
N1 H11 1_555 1_555
O1 H12 1_555 1_555

#END

#######################################################################
#
#                 Cambridge Crystallographic Data Centre
#                                CCDC 
#
#######################################################################
#
# If this CIF has been generated from an entry in the Cambridge 
# Structural Database, then it will include bibliographic, chemical, 
# crystal, experimental, refinement or atomic coordinate data resulting 
# from the CCDC's data processing and validation procedures.
#
#######################################################################

data_TFA13_PsiCrys
_symmetry_cell_setting           monoclinic
_symmetry_space_group_name_H-M   'C 2/c'
_symmetry_Int_Tables_number      15
_space_group_name_Hall           '-C 2yn'
loop_
_symmetry_equiv_pos_site_id
_symmetry_equiv_pos_as_xyz
1 x,y,z
2 -x,y,1/2-z
3 1/2+x,1/2+y,z
4 1/2-x,1/2+y,1/2-z
5 -x,-y,-z
6 x,-y,1/2+z
7 1/2-x,1/2-y,-z
8 1/2+x,1/2-y,1/2+z
_cell_length_a                   35.8937
_cell_length_b                   7.7972
_cell_length_c                   35.4311
_cell_angle_alpha                90
_cell_angle_beta                 165.664
_cell_angle_gamma                90
_cell_volume                     2455.31
loop_
_atom_site_label
_atom_site_type_symbol
_atom_site_fract_x
_atom_site_fract_y
_atom_site_fract_z
C1 C 0.34418 0.29367 0.28876
C2 C 0.27675 0.2477 0.18736
C3 C 0.20096 0.37663 0.09257
C4 C 0.19254 0.54274 0.09771
C5 C 0.26123 0.58962 0.19918
C6 C 0.33565 0.46477 0.29289
C7 C 0.41445 0.1653 0.38214
C8 C 0.21048 0.02514 0.0754
C9 C 0.27394 0.05072 0.10151
C10 C 0.19723 -0.02455 -0.00426
C11 C 0.06469 -0.11833 -0.13006
C12 C 0.00315 -0.1369 -0.15462
C13 C 0.07562 -0.06467 -0.05249
C14 C 0.41717 0.14921 0.23665
N1 N 0.28595 0.08418 0.18247
Cl1 Cl 0.27098 -0.00466 0.02263
O1 O 0.49246 0.22669 0.48745
O2 O 0.39962 0.00687 0.36226
H1 H 0.14637 0.34286 0.01258
H2 H 0.13061 0.63741 0.02056
H3 H 0.25364 0.72042 0.20227
H4 H 0.38715 0.49761 0.37031
H5 H 0.00996 -0.17485 -0.20824
H6 H -0.10186 -0.20703 -0.25405
H7 H 0.02794 -0.07663 -0.0711
H8 H 0.43834 0.23602 0.28107
H9 H 0.41406 0.22498 0.20755
H10 H 0.51357 0.06109 0.32889
H11 H 0.32169 -0.00433 0.23689
H12 H 0.53232 0.12885 0.54313
loop_
_geom_bond_atom_site_label_1
_geom_bond_atom_site_label_2
_geom_bond_site_symmetry_1
_geom_bond_site_symmetry_2
C1 C2 1_555 1_555
C1 C6 1_555 1_555
C1 C7 1_555 1_555
C2 C3 1_555 1_555
C2 N1 1_555 1_555
C3 C4 1_555 1_555
C3 H1 1_555 1_555
C4 C5 1_555 1_555
C4 H2 1_555 1_555
C5 C6 1_555 1_555
C5 H3 1_555 1_555
C6 H4 1_555 1_555
C7 O1 1_555 1_555
C7 O2 1_555 1_555
C8 C9 1_555 1_555
C8 C13 1_555 1_555
C8 N1 1_555 1_555
C9 C10 1_555 1_555
C9 C14 1_555 1_555
C10 C11 1_555 1_555
C10 Cl1 1_555 1_555
C11 C12 1_555 1_555
C11 H5 1_555 1_555
C12 C13 1_555 1_555
C12 H6 1_555 1_555
C13 H7 1_555 1_555
C14 H8 1_555 1_555
C14 H9 1_555 1_555
C14 H10 1_555 1_555
N1 H11 1_555 1_555
O1 H12 1_555 1_555

#END

#######################################################################
#
#                 Cambridge Crystallographic Data Centre
#                                CCDC 
#
#######################################################################
#
# If this CIF has been generated from an entry in the Cambridge 
# Structural Database, then it will include bibliographic, chemical, 
# crystal, experimental, refinement or atomic coordinate data resulting 
# from the CCDC's data processing and validation procedures.
#
#######################################################################

data_TFA14_PsiCrys
_symmetry_cell_setting           monoclinic
_symmetry_space_group_name_H-M   'P 21/c'
_symmetry_Int_Tables_number      14
_space_group_name_Hall           '-P 2ybc'
loop_
_symmetry_equiv_pos_site_id
_symmetry_equiv_pos_as_xyz
1 x,y,z
2 -x,1/2+y,1/2-z
3 -x,-y,-z
4 x,1/2-y,1/2+z
_cell_length_a                   15.2082
_cell_length_b                   21.9738
_cell_length_c                   7.4409
_cell_angle_alpha                90
_cell_angle_beta                 102.056
_cell_angle_gamma                90
_cell_volume                     2431.77
loop_
_atom_site_label
_atom_site_type_symbol
_atom_site_fract_x
_atom_site_fract_y
_atom_site_fract_z
C1 C 0.16339 0.2195 0.62687
C2 C 0.12407 0.16038 0.62515
C3 C 0.03434 0.1561 0.64688
C4 C -0.01436 0.20768 0.67019
C5 C 0.02405 0.26576 0.67312
C6 C 0.11195 0.27092 0.65169
C7 C 0.25573 0.22785 0.60267
C8 C 0.15301 0.04817 0.62735
C9 C 0.13719 0.02752 0.79817
C10 C 0.12447 -0.03534 0.81375
C11 C 0.13239 -0.07701 0.67717
C12 C 0.15231 -0.05541 0.51436
C13 C 0.16069 0.0067 0.48841
C14 C 0.14146 0.06943 0.95827
N1 N 0.17207 0.10963 0.59801
Cl1 Cl 0.10138 -0.06453 1.01802
O1 O 0.2844 0.28477 0.61072
O2 O 0.30548 0.18442 0.57595
H1 H 0.00349 0.11129 0.64149
H2 H -0.0838 0.20276 0.68551
H3 H -0.01409 0.30622 0.69299
H4 H 0.14351 0.31539 0.65445
H5 H 0.12336 -0.12535 0.69922
H6 H 0.16081 -0.08724 0.40695
H7 H 0.17485 0.02413 0.36053
H8 H 0.0745 0.08434 0.97419
H9 H 0.18103 0.11009 0.94415
H10 H 0.17311 0.04626 1.08565
H11 H 0.23175 0.11943 0.56099
H12 H 0.34911 0.28605 0.5917
C15 C 0.58687 0.23817 0.99371
C16 C 0.62276 0.17782 0.99454
C17 C 0.71068 0.17092 0.96355
C18 C 0.7609 0.22091 0.9332
C19 C 0.72607 0.28003 0.93228
C20 C 0.64012 0.28784 0.96257
C21 C 0.49724 0.2491 1.02838
C22 C 0.60041 0.06696 1.04509
C23 C 0.60834 0.03227 0.88957
C24 C 0.62579 -0.03003 0.919
C25 C 0.63412 -0.0579 1.08977
C26 C 0.62583 -0.02237 1.24
C27 C 0.60972 0.03965 1.21776
C28 C 0.594 0.05968 0.70174
N2 N 0.57373 0.12882 1.02917
Cl2 Cl 0.63259 -0.07657 0.73188
O3 O 0.47168 0.30676 1.03002
O4 O 0.44609 0.20669 1.05609
H13 H 0.73921 0.12546 0.96653
H14 H 0.82873 0.21379 0.91057
H15 H 0.76501 0.31913 0.90475
H16 H 0.61129 0.33312 0.96138
H17 H 0.64646 -0.10658 1.10442
H18 H 0.63177 -0.04317 1.3748
H19 H 0.60266 0.06796 1.33378
H20 H 0.65826 0.06549 0.65748
H21 H 0.56132 0.10417 0.69754
H22 H 0.55174 0.02994 0.60076
H23 H 0.51474 0.14025 1.06668
H24 H 0.40745 0.30841 1.05
loop_
_geom_bond_atom_site_label_1
_geom_bond_atom_site_label_2
_geom_bond_site_symmetry_1
_geom_bond_site_symmetry_2
C1 C2 1_555 1_555
C1 C6 1_555 1_555
C1 C7 1_555 1_555
C2 C3 1_555 1_555
C2 N1 1_555 1_555
C3 C4 1_555 1_555
C3 H1 1_555 1_555
C4 C5 1_555 1_555
C4 H2 1_555 1_555
C5 C6 1_555 1_555
C5 H3 1_555 1_555
C6 H4 1_555 1_555
C7 O1 1_555 1_555
C7 O2 1_555 1_555
C8 C9 1_555 1_555
C8 C13 1_555 1_555
C8 N1 1_555 1_555
C9 C10 1_555 1_555
C9 C14 1_555 1_555
C10 C11 1_555 1_555
C10 Cl1 1_555 1_555
C11 C12 1_555 1_555
C11 H5 1_555 1_555
C12 C13 1_555 1_555
C12 H6 1_555 1_555
C13 H7 1_555 1_555
C14 H8 1_555 1_555
C14 H9 1_555 1_555
C14 H10 1_555 1_555
N1 H11 1_555 1_555
O1 H12 1_555 1_555
C15 C16 1_555 1_555
C15 C20 1_555 1_555
C15 C21 1_555 1_555
C16 C17 1_555 1_555
C16 N2 1_555 1_555
C17 C18 1_555 1_555
C17 H13 1_555 1_555
C18 C19 1_555 1_555
C18 H14 1_555 1_555
C19 C20 1_555 1_555
C19 H15 1_555 1_555
C20 H16 1_555 1_555
C21 O3 1_555 1_555
C21 O4 1_555 1_555
C22 C23 1_555 1_555
C22 C27 1_555 1_555
C22 N2 1_555 1_555
C23 C24 1_555 1_555
C23 C28 1_555 1_555
C24 C25 1_555 1_555
C24 Cl2 1_555 1_555
C25 C26 1_555 1_555
C25 H17 1_555 1_555
C26 C27 1_555 1_555
C26 H18 1_555 1_555
C27 H19 1_555 1_555
C28 H20 1_555 1_555
C28 H21 1_555 1_555
C28 H22 1_555 1_555
N2 H23 1_555 1_555
O3 H24 1_555 1_555

#END

#######################################################################
#
#                 Cambridge Crystallographic Data Centre
#                                CCDC 
#
#######################################################################
#
# If this CIF has been generated from an entry in the Cambridge 
# Structural Database, then it will include bibliographic, chemical, 
# crystal, experimental, refinement or atomic coordinate data resulting 
# from the CCDC's data processing and validation procedures.
#
#######################################################################

data_TFA15_PsiCrys
_symmetry_cell_setting           triclinic
_symmetry_space_group_name_H-M   'P -1'
_symmetry_Int_Tables_number      2
_space_group_name_Hall           '-P 1'
loop_
_symmetry_equiv_pos_site_id
_symmetry_equiv_pos_as_xyz
1 x,y,z
2 -x,-y,-z
_cell_length_a                   7.5070
_cell_length_b                   7.7105
_cell_length_c                   11.6346
_cell_angle_alpha                99.499
_cell_angle_beta                 97.935
_cell_angle_gamma                114.174
_cell_volume                     589.926
loop_
_atom_site_label
_atom_site_type_symbol
_atom_site_fract_x
_atom_site_fract_y
_atom_site_fract_z
C1 C 0.08475 -0.08637 0.11123
C2 C 0.06622 0.06694 0.18896
C3 C -0.11469 0.02055 0.22738
C4 C -0.26774 -0.16828 0.19358
C5 C -0.24929 -0.31966 0.11901
C6 C -0.07517 -0.27667 0.07831
C7 C 0.26498 -0.04995 0.06481
C8 C 0.22966 0.4141 0.30833
C9 C 0.23584 0.41097 0.43012
C10 C 0.25622 0.58148 0.50765
C11 C 0.27595 0.74987 0.4704
C12 C 0.27281 0.74945 0.35056
C13 C 0.2481 0.58224 0.26991
C14 C 0.22803 0.23827 0.47585
N1 N 0.21778 0.2536 0.22323
Cl1 Cl 0.26345 0.58711 0.6585
O1 O 0.26972 -0.20694 0.00098
O2 O 0.4082 0.11758 0.08393
H1 H -0.13417 0.13799 0.28154
H2 H -0.40544 -0.19815 0.22454
H3 H -0.37075 -0.46776 0.09202
H4 H -0.0591 -0.39111 0.01885
H5 H 0.29494 0.87923 0.53485
H6 H 0.28645 0.87909 0.31955
H7 H 0.24065 0.5791 0.17542
H8 H 0.27183 0.14714 0.41476
H9 H 0.07624 0.14604 0.48493
H10 H 0.32783 0.28578 0.56465
H11 H 0.33088 0.27579 0.17887
H12 H 0.39784 -0.16493 -0.03031
loop_
_geom_bond_atom_site_label_1
_geom_bond_atom_site_label_2
_geom_bond_site_symmetry_1
_geom_bond_site_symmetry_2
C1 C2 1_555 1_555
C1 C6 1_555 1_555
C1 C7 1_555 1_555
C2 C3 1_555 1_555
C2 N1 1_555 1_555
C3 C4 1_555 1_555
C3 H1 1_555 1_555
C4 C5 1_555 1_555
C4 H2 1_555 1_555
C5 C6 1_555 1_555
C5 H3 1_555 1_555
C6 H4 1_555 1_555
C7 O1 1_555 1_555
C7 O2 1_555 1_555
C8 C9 1_555 1_555
C8 C13 1_555 1_555
C8 N1 1_555 1_555
C9 C10 1_555 1_555
C9 C14 1_555 1_555
C10 C11 1_555 1_555
C10 Cl1 1_555 1_555
C11 C12 1_555 1_555
C11 H5 1_555 1_555
C12 C13 1_555 1_555
C12 H6 1_555 1_555
C13 H7 1_555 1_555
C14 H8 1_555 1_555
C14 H9 1_555 1_555
C14 H10 1_555 1_555
N1 H11 1_555 1_555
O1 H12 1_555 1_555

#END

#######################################################################
#
#                 Cambridge Crystallographic Data Centre
#                                CCDC 
#
#######################################################################
#
# If this CIF has been generated from an entry in the Cambridge 
# Structural Database, then it will include bibliographic, chemical, 
# crystal, experimental, refinement or atomic coordinate data resulting 
# from the CCDC's data processing and validation procedures.
#
#######################################################################

data_TFA16_PsiCrys
_symmetry_cell_setting           monoclinic
_symmetry_space_group_name_H-M   'P 21/c'
_symmetry_Int_Tables_number      14
_space_group_name_Hall           '-P 2ybc'
loop_
_symmetry_equiv_pos_site_id
_symmetry_equiv_pos_as_xyz
1 x,y,z
2 -x,1/2+y,1/2-z
3 -x,-y,-z
4 x,1/2-y,1/2+z
_cell_length_a                   6.0392
_cell_length_b                   14.3521
_cell_length_c                   14.4911
_cell_angle_alpha                90
_cell_angle_beta                 107.696
_cell_angle_gamma                90
_cell_volume                     1196.59
loop_
_atom_site_label
_atom_site_type_symbol
_atom_site_fract_x
_atom_site_fract_y
_atom_site_fract_z
C1 C -0.14069 -0.01821 0.23012
C2 C 0.08247 0.02583 0.26306
C3 C 0.23122 -0.00059 0.35487
C4 C 0.15263 -0.0568 0.41606
C5 C -0.07402 -0.09245 0.38761
C6 C -0.21514 -0.0749 0.29437
C7 C -0.29158 -0.01001 0.13003
C8 C 0.33952 0.14825 0.2229
C9 C 0.45233 0.19128 0.31311
C10 C 0.66189 0.23782 0.32025
C11 C 0.74373 0.25425 0.24188
C12 C 0.61178 0.22165 0.15128
C13 C 0.41546 0.16803 0.14227
C14 C 0.34373 0.19931 0.39311
N1 N 0.14342 0.09094 0.20548
Cl1 Cl 0.82803 0.28018 0.43319
O1 O -0.49848 -0.04892 0.11289
O2 O -0.22948 0.02854 0.06399
H1 H 0.40997 0.0239 0.37727
H2 H 0.26964 -0.07372 0.48754
H3 H -0.13526 -0.13572 0.43647
H4 H -0.38741 -0.10581 0.26854
H5 H 0.90371 0.29291 0.25093
H6 H 0.66883 0.23542 0.08827
H7 H 0.31874 0.13875 0.07216
H8 H 0.16222 0.17715 0.36908
H9 H 0.43213 0.15894 0.45832
H10 H 0.34901 0.27256 0.41544
H11 H 0.03815 0.08786 0.13513
H12 H -0.59736 -0.04023 0.04241
loop_
_geom_bond_atom_site_label_1
_geom_bond_atom_site_label_2
_geom_bond_site_symmetry_1
_geom_bond_site_symmetry_2
C1 C2 1_555 1_555
C1 C6 1_555 1_555
C1 C7 1_555 1_555
C2 C3 1_555 1_555
C2 N1 1_555 1_555
C3 C4 1_555 1_555
C3 H1 1_555 1_555
C4 C5 1_555 1_555
C4 H2 1_555 1_555
C5 C6 1_555 1_555
C5 H3 1_555 1_555
C6 H4 1_555 1_555
C7 O1 1_555 1_555
C7 O2 1_555 1_555
C8 C9 1_555 1_555
C8 C13 1_555 1_555
C8 N1 1_555 1_555
C9 C10 1_555 1_555
C9 C14 1_555 1_555
C10 C11 1_555 1_555
C10 Cl1 1_555 1_555
C11 C12 1_555 1_555
C11 H5 1_555 1_555
C12 C13 1_555 1_555
C12 H6 1_555 1_555
C13 H7 1_555 1_555
C14 H8 1_555 1_555
C14 H9 1_555 1_555
C14 H10 1_555 1_555
N1 H11 1_555 1_555
O1 H12 1_555 1_555

#END

#######################################################################
#
#                 Cambridge Crystallographic Data Centre
#                                CCDC 
#
#######################################################################
#
# If this CIF has been generated from an entry in the Cambridge 
# Structural Database, then it will include bibliographic, chemical, 
# crystal, experimental, refinement or atomic coordinate data resulting 
# from the CCDC's data processing and validation procedures.
#
#######################################################################

data_FFA01_PsiCrys
_symmetry_cell_setting           monoclinic
_symmetry_space_group_name_H-M   'P 21/c'
_symmetry_Int_Tables_number      14
_space_group_name_Hall           '-P 2ybc'
loop_
_symmetry_equiv_pos_site_id
_symmetry_equiv_pos_as_xyz
1 x,y,z
2 -x,1/2+y,1/2-z
3 -x,-y,-z
4 x,1/2-y,1/2+z
_cell_length_a                   12.0033
_cell_length_b                   7.8877
_cell_length_c                   12.7180
_cell_angle_alpha                90
_cell_angle_beta                 95.819
_cell_angle_gamma                90
_cell_volume                     1197.92
loop_
_atom_site_label
_atom_site_type_symbol
_atom_site_fract_x
_atom_site_fract_y
_atom_site_fract_z
C1 C 0.43268 0.6633 0.40148
C2 C 0.39105 0.78299 0.31877
C3 C 0.41959 0.95588 0.3305
C4 C 0.38105 1.07511 0.25574
C5 C 0.31497 1.02092 0.16469
C6 C 0.28682 0.85198 0.14986
C7 C 0.32253 0.72861 0.22617
C8 C 0.22026 0.4848 0.13514
C9 C 0.23082 0.50738 0.02707
C10 C 0.15874 0.42432 -0.04866
C11 C 0.07592 0.3152 -0.01901
C12 C 0.06746 0.28924 0.08844
C13 C 0.13839 0.37325 0.16503
C14 C -0.01615 0.16758 0.12586
F1 F -0.09155 0.10976 0.047
F2 F -0.07646 0.23665 0.20042
F3 F 0.03536 0.02744 0.17205
N1 N 0.29147 0.56146 0.21541
O1 O 0.5031 0.72692 0.47835
O2 O 0.40453 0.5097 0.40092
H1 H 0.53471 0.63101 0.52661
H2 H 0.4724 0.99517 0.4008
H3 H 0.40309 1.20808 0.26714
H4 H 0.28468 1.11213 0.10416
H5 H 0.23349 0.8147 0.07967
H6 H 0.31148 0.4929 0.28321
H7 H 0.29714 0.58728 0.00241
H8 H 0.16785 0.44502 -0.13202
H9 H 0.01865 0.25229 -0.07824
H10 H 0.13029 0.3539 0.24868
loop_
_geom_bond_atom_site_label_1
_geom_bond_atom_site_label_2
_geom_bond_site_symmetry_1
_geom_bond_site_symmetry_2
C1 C2 1_555 1_555
C1 O1 1_555 1_555
C1 O2 1_555 1_555
C2 C3 1_555 1_555
C2 C7 1_555 1_555
C3 C4 1_555 1_555
C3 H2 1_555 1_555
C4 C5 1_555 1_555
C4 H3 1_555 1_555
C5 C6 1_555 1_555
C5 H4 1_555 1_555
C6 C7 1_555 1_555
C6 H5 1_555 1_555
C7 N1 1_555 1_555
C8 C9 1_555 1_555
C8 C13 1_555 1_555
C8 N1 1_555 1_555
C9 C10 1_555 1_555
C9 H7 1_555 1_555
C10 C11 1_555 1_555
C10 H8 1_555 1_555
C11 C12 1_555 1_555
C11 H9 1_555 1_555
C12 C13 1_555 1_555
C12 C14 1_555 1_555
C13 H10 1_555 1_555
C14 F1 1_555 1_555
C14 F2 1_555 1_555
C14 F3 1_555 1_555
N1 H6 1_555 1_555
O1 H1 1_555 1_555

#END

#######################################################################
#
#                 Cambridge Crystallographic Data Centre
#                                CCDC 
#
#######################################################################
#
# If this CIF has been generated from an entry in the Cambridge 
# Structural Database, then it will include bibliographic, chemical, 
# crystal, experimental, refinement or atomic coordinate data resulting 
# from the CCDC's data processing and validation procedures.
#
#######################################################################

data_FFA02_PsiCrys
_symmetry_cell_setting           monoclinic
_symmetry_space_group_name_H-M   'P 21/c'
_symmetry_Int_Tables_number      14
_space_group_name_Hall           '-P 2ybc'
loop_
_symmetry_equiv_pos_site_id
_symmetry_equiv_pos_as_xyz
1 x,y,z
2 -x,1/2+y,1/2-z
3 -x,-y,-z
4 x,1/2-y,1/2+z
_cell_length_a                   10.4806
_cell_length_b                   10.3769
_cell_length_c                   11.9035
_cell_angle_alpha                90
_cell_angle_beta                 112.491
_cell_angle_gamma                90
_cell_volume                     1196.11
loop_
_atom_site_label
_atom_site_type_symbol
_atom_site_fract_x
_atom_site_fract_y
_atom_site_fract_z
C1 C 0.95044 0.17777 0.48845
C2 C 0.89303 0.30687 0.48187
C3 C 0.92582 0.37871 0.58978
C4 C 0.87232 0.50049 0.58981
C5 C 0.78337 0.55312 0.47899
C6 C 0.74962 0.48546 0.37148
C7 C 0.8028 0.3611 0.36919
C8 C 0.70045 0.33527 0.14385
C9 C 0.73397 0.45353 0.10492
C10 C 0.6729 0.48947 -0.01659
C11 C 0.57899 0.40853 -0.10165
C12 C 0.54503 0.29088 -0.06294
C13 C 0.60449 0.25412 0.05869
C14 C 0.43665 0.20723 -0.15249
F1 F 0.30574 0.24477 -0.16673
F2 F 0.44728 0.08097 -0.11953
F3 F 0.44022 0.21219 -0.26585
N1 N 0.76557 0.29142 0.26339
O1 O 1.03672 0.14002 0.59725
O2 O 0.92032 0.10496 0.39725
H1 H 1.0553 0.04333 0.59485
H2 H 0.99467 0.33494 0.6743
H3 H 0.89919 0.55493 0.67385
H4 H 0.73939 0.64869 0.47665
H5 H 0.67961 0.52756 0.28696
H6 H 0.79533 0.19673 0.27644
H7 H 0.81123 0.51554 0.16939
H8 H 0.70099 0.58071 -0.04596
H9 H 0.53441 0.43615 -0.1969
H10 H 0.57833 0.16206 0.0881
loop_
_geom_bond_atom_site_label_1
_geom_bond_atom_site_label_2
_geom_bond_site_symmetry_1
_geom_bond_site_symmetry_2
C1 C2 1_555 1_555
C1 O1 1_555 1_555
C1 O2 1_555 1_555
C2 C3 1_555 1_555
C2 C7 1_555 1_555
C3 C4 1_555 1_555
C3 H2 1_555 1_555
C4 C5 1_555 1_555
C4 H3 1_555 1_555
C5 C6 1_555 1_555
C5 H4 1_555 1_555
C6 C7 1_555 1_555
C6 H5 1_555 1_555
C7 N1 1_555 1_555
C8 C9 1_555 1_555
C8 C13 1_555 1_555
C8 N1 1_555 1_555
C9 C10 1_555 1_555
C9 H7 1_555 1_555
C10 C11 1_555 1_555
C10 H8 1_555 1_555
C11 C12 1_555 1_555
C11 H9 1_555 1_555
C12 C13 1_555 1_555
C12 C14 1_555 1_555
C13 H10 1_555 1_555
C14 F1 1_555 1_555
C14 F2 1_555 1_555
C14 F3 1_555 1_555
N1 H6 1_555 1_555
O1 H1 1_555 1_555

#END

#######################################################################
#
#                 Cambridge Crystallographic Data Centre
#                                CCDC 
#
#######################################################################
#
# If this CIF has been generated from an entry in the Cambridge 
# Structural Database, then it will include bibliographic, chemical, 
# crystal, experimental, refinement or atomic coordinate data resulting
[truncated: 245,388 more chars]
