# Supplementary material for: One Size Fits All? Development of the CPOSS209 Data Set of Experimental and Hypothetical Polymorphs for Testing Computational Modeling Methods
Source: Cryst Growth Des. 2025 Apr 28;25(9):3186–209. doi: 10.1021/acs.cgd.5c00255 (PMC12063060; doi:10.1021/acs.cgd.5c00255)
Supplement: Supplementary file 4 — cg5c00255_si_004.zip [file cg5c00255_si_004.zip › All_Psi_Mol.cif]

#######################################################################
#
#                 Cambridge Crystallographic Data Centre
#                                CCDC 
#
#######################################################################
#
# If this CIF has been generated from an entry in the Cambridge 
# Structural Database, then it will include bibliographic, chemical, 
# crystal, experimental, refinement or atomic coordinate data resulting 
# from the CCDC's data processing and validation procedures.
#
#######################################################################

data_CRN01_PsiMol
_symmetry_cell_setting           monoclinic
_symmetry_space_group_name_H-M   'P n'
_symmetry_Int_Tables_number      7
_space_group_name_Hall           'P -2yac'
loop_
_symmetry_equiv_pos_site_id
_symmetry_equiv_pos_as_xyz
1 x,y,z
2 1/2+x,-y,1/2+z
_cell_length_a                   10.5
_cell_length_b                   3.8
_cell_length_c                   17.7
_cell_angle_alpha                90
_cell_angle_beta                 83.9
_cell_angle_gamma                90
_cell_volume                     701.797
loop_
_atom_site_label
_atom_site_type_symbol
_atom_site_fract_x
_atom_site_fract_y
_atom_site_fract_z
C1 C 0.888713 -0.127729 0.190976
C2 C 0.837229 -0.0491019 0.121775
C3 C 0.707234 -0.114738 0.111313
C4 C 0.660043 -0.0364436 0.0440152
C5 C 0.739312 0.113284 -0.017819
C6 C 0.692862 0.197086 -0.0882531
C7 C 0.77133 0.341286 -0.146961
C8 C 0.902084 0.412402 -0.139604
C9 C 0.985628 0.561824 -0.199566
C10 C 0.95092 0.331386 -0.0699673
C11 C 0.869332 0.181476 -0.00893489
C12 C 0.918422 0.100076 0.0610422
C13 C 1.11129 0.62773 -0.190976
C14 C 1.16277 0.549102 -0.121775
C15 C 1.29277 0.614738 -0.111313
C16 C 1.33996 0.536444 -0.0440151
C17 C 1.26069 0.386717 0.0178191
C18 C 1.30714 0.302906 0.0882526
C19 C 1.22867 0.158715 0.146961
C20 C 1.09792 0.0875985 0.139605
C21 C 1.01437 -0.0618322 0.199566
C22 C 1.04908 0.168614 0.0699674
C23 C 1.13067 0.318524 0.008935
C24 C 1.08158 0.399925 -0.0610421
H1 H 0.826121 -0.242215 0.237476
H2 H 0.64519 -0.229264 0.158053
H3 H 0.560282 -0.0884351 0.0369925
H4 H 0.593012 0.144396 -0.0948764
H5 H 0.734171 0.403782 -0.200484
H6 H 0.947821 0.623644 -0.252919
H7 H 1.17388 0.742215 -0.237476
H8 H 1.35481 0.729264 -0.158053
H9 H 1.43972 0.588435 -0.0369924
H10 H 1.40699 0.355605 0.0948765
H11 H 1.26583 0.0962188 0.200484
H12 H 1.05218 -0.123652 0.252919
loop_
_geom_bond_atom_site_label_1
_geom_bond_atom_site_label_2
_geom_bond_site_symmetry_1
_geom_bond_site_symmetry_2
C1 C2 1_555 1_555
C1 C21 1_555 1_555
C1 H1 1_555 1_555
C2 C3 1_555 1_555
C2 C12 1_555 1_555
C3 C4 1_555 1_555
C3 H2 1_555 1_555
C4 C5 1_555 1_555
C4 H3 1_555 1_555
C5 C6 1_555 1_555
C5 C11 1_555 1_555
C6 C7 1_555 1_555
C6 H4 1_555 1_555
C7 C8 1_555 1_555
C7 H5 1_555 1_555
C8 C9 1_555 1_555
C8 C10 1_555 1_555
C9 C13 1_555 1_555
C9 H6 1_555 1_555
C10 C11 1_555 1_555
C10 C24 1_555 1_555
C11 C12 1_555 1_555
C12 C22 1_555 1_555
C13 C14 1_555 1_555
C13 H7 1_555 1_555
C14 C15 1_555 1_555
C14 C24 1_555 1_555
C15 C16 1_555 1_555
C15 H8 1_555 1_555
C16 C17 1_555 1_555
C16 H9 1_555 1_555
C17 C18 1_555 1_555
C17 C23 1_555 1_555
C18 C19 1_555 1_555
C18 H10 1_555 1_555
C19 C20 1_555 1_555
C19 H11 1_555 1_555
C20 C21 1_555 1_555
C20 C22 1_555 1_555
C21 H12 1_555 1_555
C22 C23 1_555 1_555
C23 C24 1_555 1_555

#END

#######################################################################
#
#                 Cambridge Crystallographic Data Centre
#                                CCDC 
#
#######################################################################
#
# If this CIF has been generated from an entry in the Cambridge 
# Structural Database, then it will include bibliographic, chemical, 
# crystal, experimental, refinement or atomic coordinate data resulting 
# from the CCDC's data processing and validation procedures.
#
#######################################################################

data_CRN02_PsiMol
_symmetry_cell_setting           monoclinic
_symmetry_space_group_name_H-M   'P 21/c'
_symmetry_Int_Tables_number      14
_space_group_name_Hall           '-P 2ybc'
loop_
_symmetry_equiv_pos_site_id
_symmetry_equiv_pos_as_xyz
1 x,y,z
2 -x,1/2+y,1/2-z
3 -x,-y,-z
4 x,1/2-y,1/2+z
_cell_length_a                   17.0
_cell_length_b                   4.4
_cell_length_c                   21.3
_cell_angle_alpha                90
_cell_angle_beta                 62.7
_cell_angle_gamma                90
_cell_volume                     1436.48
loop_
_atom_site_label
_atom_site_type_symbol
_atom_site_fract_x
_atom_site_fract_y
_atom_site_fract_z
C1 C 0.804789 0.845515 0.562334
C2 C 0.739586 0.76132 0.630677
C3 C 0.669335 0.561999 0.641474
C4 C 0.607332 0.484501 0.707923
C5 C 0.61096 0.600528 0.768526
C6 C 0.547522 0.523924 0.838073
C7 C 0.552542 0.638986 0.895598
C8 C 0.621372 0.839235 0.887859
C9 C 0.628186 0.961926 0.946599
C10 C 0.685528 0.919413 0.819098
C11 C 0.680309 0.799778 0.759286
C12 C 0.744771 0.880374 0.690189
C13 C 0.69522 1.15449 0.937675
C14 C 0.760424 1.23868 0.869323
C15 C 0.830665 1.438 0.858526
C16 C 0.892668 1.5155 0.792077
C17 C 0.889041 1.39947 0.731474
C18 C 0.952479 1.47608 0.661927
C19 C 0.947458 1.36102 0.604401
C20 C 0.878628 1.16077 0.612141
C21 C 0.871814 1.03808 0.5534
C22 C 0.814472 1.08059 0.680902
C23 C 0.819691 1.20022 0.740714
C24 C 0.75523 1.11963 0.809811
H1 H 0.800595 0.753701 0.516764
H2 H 0.665552 0.471046 0.595672
H3 H 0.554009 0.331615 0.715215
H4 H 0.494372 0.370921 0.844975
H5 H 0.503415 0.577914 0.948451
H6 H 0.57882 0.899885 0.999304
H7 H 0.699406 1.2463 0.983236
H8 H 0.834448 1.52896 0.904328
H9 H 0.945991 1.66839 0.784785
H10 H 1.00563 1.62908 0.655024
H11 H 0.996585 1.42209 0.551549
H12 H 0.92118 1.10012 0.500696
loop_
_geom_bond_atom_site_label_1
_geom_bond_atom_site_label_2
_geom_bond_site_symmetry_1
_geom_bond_site_symmetry_2
C1 C2 1_555 1_555
C1 C21 1_555 1_555
C1 H1 1_555 1_555
C2 C3 1_555 1_555
C2 C12 1_555 1_555
C3 C4 1_555 1_555
C3 H2 1_555 1_555
C4 C5 1_555 1_555
C4 H3 1_555 1_555
C5 C6 1_555 1_555
C5 C11 1_555 1_555
C6 C7 1_555 1_555
C6 H4 1_555 1_555
C7 C8 1_555 1_555
C7 H5 1_555 1_555
C8 C9 1_555 1_555
C8 C10 1_555 1_555
C9 C13 1_555 1_555
C9 H6 1_555 1_555
C10 C11 1_555 1_555
C10 C24 1_555 1_555
C11 C12 1_555 1_555
C12 C22 1_555 1_555
C13 C14 1_555 1_555
C13 H7 1_555 1_555
C14 C15 1_555 1_555
C14 C24 1_555 1_555
C15 C16 1_555 1_555
C15 H8 1_555 1_555
C16 C17 1_555 1_555
C16 H9 1_555 1_555
C17 C18 1_555 1_555
C17 C23 1_555 1_555
C18 C19 1_555 1_555
C18 H10 1_555 1_555
C19 C20 1_555 1_555
C19 H11 1_555 1_555
C20 C21 1_555 1_555
C20 C22 1_555 1_555
C21 H12 1_555 1_555
C22 C23 1_555 1_555
C23 C24 1_555 1_555

#END

#######################################################################
#
#                 Cambridge Crystallographic Data Centre
#                                CCDC 
#
#######################################################################
#
# If this CIF has been generated from an entry in the Cambridge 
# Structural Database, then it will include bibliographic, chemical, 
# crystal, experimental, refinement or atomic coordinate data resulting 
# from the CCDC's data processing and validation procedures.
#
#######################################################################

data_CRN03_PsiMol
_symmetry_cell_setting           triclinic
_symmetry_space_group_name_H-M   'P 1'
_symmetry_Int_Tables_number      1
_space_group_name_Hall           'P 1'
loop_
_symmetry_equiv_pos_site_id
_symmetry_equiv_pos_as_xyz
1 x,y,z
_cell_length_a                   3.8
_cell_length_b                   10.5
_cell_length_c                   17.7
_cell_angle_alpha                90.4
_cell_angle_beta                 83.0
_cell_angle_gamma                91.3
_cell_volume                     702.212
loop_
_atom_site_label
_atom_site_type_symbol
_atom_site_fract_x
_atom_site_fract_y
_atom_site_fract_z
C1 C 0.771326 0.990007 0.947844
C2 C 0.870357 0.90429 0.886906
C3 C 0.786312 0.772412 0.892003
C4 C 0.884956 0.69184 0.832414
C5 C 1.07499 0.737155 0.763291
C6 C 1.18063 0.655711 0.700577
C7 C 1.36364 0.701846 0.634577
C8 C 1.45463 0.832865 0.626384
C9 C 1.64432 0.88329 0.558574
C10 C 1.35256 0.916229 0.688042
C11 C 1.16228 0.868258 0.756655
C12 C 1.05972 0.952032 0.818621
C13 C 1.72867 1.01 0.552163
C14 C 1.62964 1.09571 0.613092
C15 C 1.71368 1.22759 0.607995
C16 C 1.61504 1.30816 0.667584
C17 C 1.425 1.26284 0.736707
C18 C 1.31936 1.34429 0.799421
C19 C 1.13636 1.29815 0.865421
C20 C 1.04537 1.16713 0.873614
C21 C 0.855681 1.11671 0.941424
C22 C 1.14743 1.08377 0.811956
C23 C 1.33772 1.13174 0.743343
C24 C 1.44028 1.04797 0.681377
H1 H 0.625998 0.953028 1.00016
H2 H 0.640943 0.736096 0.944501
H3 H 0.818394 0.591159 0.837295
H4 H 1.11318 0.555131 0.705859
H5 H 1.4424 0.638134 0.587141
H6 H 1.72223 0.819044 0.511356
H7 H 1.874 1.04697 0.499836
H8 H 1.85905 1.2639 0.555497
H9 H 1.6816 1.40884 0.662703
H10 H 1.38682 1.44487 0.794147
H11 H 1.0576 1.36187 0.912857
H12 H 0.777761 1.18096 0.988642
C25 C 0.241799 0.397235 0.064225
C26 C 0.10525 0.342496 0.135352
C27 C 0.140015 0.211792 0.15118
C28 C 0.00590878 0.161425 0.220224
C29 C -0.17295 0.238021 0.27858
C30 C -0.314646 0.188276 0.35072
C31 C -0.485893 0.264201 0.405989
C32 C -0.52819 0.395525 0.393228
C33 C -0.704662 0.476475 0.44954
C34 C -0.389437 0.447635 0.321788
C35 C -0.211376 0.368695 0.264331
C36 C -0.0719419 0.421059 0.192534
C37 C -0.741803 0.602765 0.435767
C38 C -0.605252 0.657504 0.364649
C39 C -0.640017 0.788209 0.348821
C40 C -0.50591 0.838575 0.279777
C41 C -0.327052 0.761979 0.221421
C42 C -0.185356 0.811724 0.149281
C43 C -0.0141088 0.7358 0.0940114
C44 C 0.0281887 0.604475 0.106773
C45 C 0.20466 0.523526 0.0504604
C46 C -0.110565 0.552365 0.178213
C47 C -0.288625 0.631305 0.23567
C48 C -0.42806 0.578941 0.307467
H13 H 0.377654 0.336652 0.0204764
H14 H 0.276177 0.15177 0.107157
H15 H 0.0349319 0.0611743 0.231371
H16 H -0.284655 0.0879342 0.36147
H17 H -0.592725 0.224522 0.460885
H18 H -0.810833 0.436174 0.504314
H19 H -0.877656 0.663348 0.479524
H20 H -0.776179 0.84823 0.392844
H21 H -0.534934 0.938826 0.26863
H22 H -0.215348 0.912066 0.138521
H23 H 0.0927235 0.775479 0.0391155
H24 H 0.310831 0.563826 -0.00431287
loop_
_geom_bond_atom_site_label_1
_geom_bond_atom_site_label_2
_geom_bond_site_symmetry_1
_geom_bond_site_symmetry_2
C1 C2 1_555 1_555
C1 C21 1_555 1_555
C1 H1 1_555 1_555
C2 C3 1_555 1_555
C2 C12 1_555 1_555
C3 C4 1_555 1_555
C3 H2 1_555 1_555
C4 C5 1_555 1_555
C4 H3 1_555 1_555
C5 C6 1_555 1_555
C5 C11 1_555 1_555
C6 C7 1_555 1_555
C6 H4 1_555 1_555
C7 C8 1_555 1_555
C7 H5 1_555 1_555
C8 C9 1_555 1_555
C8 C10 1_555 1_555
C9 C13 1_555 1_555
C9 H6 1_555 1_555
C10 C11 1_555 1_555
C10 C24 1_555 1_555
C11 C12 1_555 1_555
C12 C22 1_555 1_555
C13 C14 1_555 1_555
C13 H7 1_555 1_555
C14 C15 1_555 1_555
C14 C24 1_555 1_555
C15 C16 1_555 1_555
C15 H8 1_555 1_555
C16 C17 1_555 1_555
C16 H9 1_555 1_555
C17 C18 1_555 1_555
C17 C23 1_555 1_555
C18 C19 1_555 1_555
C18 H10 1_555 1_555
C19 C20 1_555 1_555
C19 H11 1_555 1_555
C20 C21 1_555 1_555
C20 C22 1_555 1_555
C21 H12 1_555 1_555
C22 C23 1_555 1_555
C23 C24 1_555 1_555
C25 C26 1_555 1_555
C25 C45 1_555 1_555
C25 H13 1_555 1_555
C26 C27 1_555 1_555
C26 C36 1_555 1_555
C27 C28 1_555 1_555
C27 H14 1_555 1_555
C28 C29 1_555 1_555
C28 H15 1_555 1_555
C29 C30 1_555 1_555
C29 C35 1_555 1_555
C30 C31 1_555 1_555
C30 H16 1_555 1_555
C31 C32 1_555 1_555
C31 H17 1_555 1_555
C32 C33 1_555 1_555
C32 C34 1_555 1_555
C33 C37 1_555 1_555
C33 H18 1_555 1_555
C34 C35 1_555 1_555
C34 C48 1_555 1_555
C35 C36 1_555 1_555
C36 C46 1_555 1_555
C37 C38 1_555 1_555
C37 H19 1_555 1_555
C38 C39 1_555 1_555
C38 C48 1_555 1_555
C39 C40 1_555 1_555
C39 H20 1_555 1_555
C40 C41 1_555 1_555
C40 H21 1_555 1_555
C41 C42 1_555 1_555
C41 C47 1_555 1_555
C42 C43 1_555 1_555
C42 H22 1_555 1_555
C43 C44 1_555 1_555
C43 H23 1_555 1_555
C44 C45 1_555 1_555
C44 C46 1_555 1_555
C45 H24 1_555 1_555
C46 C47 1_555 1_555
C47 C48 1_555 1_555

#END

#######################################################################
#
#                 Cambridge Crystallographic Data Centre
#                                CCDC 
#
#######################################################################
#
# If this CIF has been generated from an entry in the Cambridge 
# Structural Database, then it will include bibliographic, chemical, 
# crystal, experimental, refinement or atomic coordinate data resulting 
# from the CCDC's data processing and validation procedures.
#
#######################################################################

data_CRN04_PsiMol
_symmetry_cell_setting           monoclinic
_symmetry_space_group_name_H-M   'P 21/c'
_symmetry_Int_Tables_number      14
_space_group_name_Hall           '-P 2ybc'
loop_
_symmetry_equiv_pos_site_id
_symmetry_equiv_pos_as_xyz
1 x,y,z
2 -x,1/2+y,1/2-z
3 -x,-y,-z
4 x,1/2-y,1/2+z
_cell_length_a                   8.9
_cell_length_b                   10.2
_cell_length_c                   20.8
_cell_angle_alpha                90
_cell_angle_beta                 49.8
_cell_angle_gamma                90
_cell_volume                     1436.86
loop_
_atom_site_label
_atom_site_type_symbol
_atom_site_fract_x
_atom_site_fract_y
_atom_site_fract_z
C1 C 0.658166 0.681464 0.941867
C2 C 0.664813 0.730579 1.00392
C3 C 0.630347 0.64977 1.06785
C4 C 0.637642 0.699613 1.12691
C5 C 0.679918 0.833974 1.12643
C6 C 0.688397 0.888267 1.18692
C7 C 0.729472 1.01814 1.18503
C8 C 0.765116 1.10339 1.12252
C9 C 0.808052 1.2385 1.11908
C10 C 0.757585 1.05183 1.0614
C11 C 0.714869 0.916784 1.06337
C12 C 0.707293 0.86497 1.00196
C13 C 0.841832 1.31854 1.05813
C14 C 0.835195 1.26942 0.996076
C15 C 0.869651 1.35023 0.932146
C16 C 0.862356 1.30039 0.873088
C17 C 0.820081 1.16603 0.873566
C18 C 0.811601 1.11173 0.813075
C19 C 0.770527 0.981863 0.814964
C20 C 0.734882 0.896615 0.87748
C21 C 0.691946 0.761502 0.88092
C22 C 0.742423 0.948176 0.938595
C23 C 0.78513 1.08322 0.936629
C24 C 0.792705 1.13503 0.998034
H1 H 0.625509 0.578269 0.943563
H2 H 0.597773 0.54667 1.06916
H3 H 0.610875 0.636332 1.17539
H4 H 0.661488 0.824416 1.23524
H5 H 0.735379 1.05805 1.23185
H6 H 0.813716 1.27775 1.16608
H7 H 0.874489 1.42173 1.05644
H8 H 0.902225 1.45333 0.930836
H9 H 0.889124 1.36367 0.824604
H10 H 0.838511 1.17559 0.76476
H11 H 0.76462 0.941947 0.768151
H12 H 0.686282 0.722254 0.833915
loop_
_geom_bond_atom_site_label_1
_geom_bond_atom_site_label_2
_geom_bond_site_symmetry_1
_geom_bond_site_symmetry_2
C1 C2 1_555 1_555
C1 C21 1_555 1_555
C1 H1 1_555 1_555
C2 C3 1_555 1_555
C2 C12 1_555 1_555
C3 C4 1_555 1_555
C3 H2 1_555 1_555
C4 C5 1_555 1_555
C4 H3 1_555 1_555
C5 C6 1_555 1_555
C5 C11 1_555 1_555
C6 C7 1_555 1_555
C6 H4 1_555 1_555
C7 C8 1_555 1_555
C7 H5 1_555 1_555
C8 C9 1_555 1_555
C8 C10 1_555 1_555
C9 C13 1_555 1_555
C9 H6 1_555 1_555
C10 C11 1_555 1_555
C10 C24 1_555 1_555
C11 C12 1_555 1_555
C12 C22 1_555 1_555
C13 C14 1_555 1_555
C13 H7 1_555 1_555
C14 C15 1_555 1_555
C14 C24 1_555 1_555
C15 C16 1_555 1_555
C15 H8 1_555 1_555
C16 C17 1_555 1_555
C16 H9 1_555 1_555
C17 C18 1_555 1_555
C17 C23 1_555 1_555
C18 C19 1_555 1_555
C18 H10 1_555 1_555
C19 C20 1_555 1_555
C19 H11 1_555 1_555
C20 C21 1_555 1_555
C20 C22 1_555 1_555
C21 H12 1_555 1_555
C22 C23 1_555 1_555
C23 C24 1_555 1_555

#END

#######################################################################
#
#                 Cambridge Crystallographic Data Centre
#                                CCDC 
#
#######################################################################
#
# If this CIF has been generated from an entry in the Cambridge 
# Structural Database, then it will include bibliographic, chemical, 
# crystal, experimental, refinement or atomic coordinate data resulting 
# from the CCDC's data processing and validation procedures.
#
#######################################################################

data_CRN05_PsiMol
_symmetry_cell_setting           monoclinic
_symmetry_space_group_name_H-M   'P 21/c'
_symmetry_Int_Tables_number      14
_space_group_name_Hall           '-P 2ybc'
loop_
_symmetry_equiv_pos_site_id
_symmetry_equiv_pos_as_xyz
1 x,y,z
2 -x,1/2+y,1/2-z
3 -x,-y,-z
4 x,1/2-y,1/2+z
_cell_length_a                   20.7
_cell_length_b                   3.7
_cell_length_c                   21.5
_cell_angle_alpha                90
_cell_angle_beta                 57.3
_cell_angle_gamma                90
_cell_volume                     1399.68
loop_
_atom_site_label
_atom_site_type_symbol
_atom_site_fract_x
_atom_site_fract_y
_atom_site_fract_z
C1 C 0.595873 0.832084 0.963251
C2 C 0.606325 0.803262 1.02304
C3 C 0.547497 0.679522 1.09395
C4 C 0.559079 0.654279 1.15065
C5 C 0.630366 0.750891 1.14066
C6 C 0.643955 0.727348 1.19851
C7 C 0.713206 0.822185 1.18741
C8 C 0.774041 0.947629 1.11762
C9 C 0.846458 1.04782 1.10457
C10 C 0.762044 0.973736 1.05896
C11 C 0.69003 0.875126 1.07051
C12 C 0.677986 0.901382 1.01155
C13 C 0.904126 1.16792 1.03675
C14 C 0.893675 1.19674 0.976959
C15 C 0.952503 1.32048 0.906046
C16 C 0.940921 1.34572 0.849351
C17 C 0.869634 1.24911 0.859339
C18 C 0.856045 1.27265 0.801488
C19 C 0.786794 1.17782 0.812592
C20 C 0.725959 1.05237 0.88238
C21 C 0.653542 0.952185 0.895432
C22 C 0.737956 1.02626 0.941041
C23 C 0.80997 1.12487 0.929491
C24 C 0.822013 1.09862 0.988451
H1 H 0.540793 0.756546 0.972263
H2 H 0.49256 0.60443 1.10258
H3 H 0.513402 0.559013 1.20458
H4 H 0.598023 0.631858 1.2523
H5 H 0.722609 0.802485 1.23232
H6 H 0.855462 1.02743 1.14972
H7 H 0.959207 1.24345 1.02774
H8 H 1.00744 1.39557 0.897423
H9 H 0.986598 1.44099 0.795423
H10 H 0.901977 1.36814 0.747702
H11 H 0.777391 1.19752 0.767685
H12 H 0.644548 0.972575 0.850278
loop_
_geom_bond_atom_site_label_1
_geom_bond_atom_site_label_2
_geom_bond_site_symmetry_1
_geom_bond_site_symmetry_2
C1 C2 1_555 1_555
C1 C21 1_555 1_555
C1 H1 1_555 1_555
C2 C3 1_555 1_555
C2 C12 1_555 1_555
C3 C4 1_555 1_555
C3 H2 1_555 1_555
C4 C5 1_555 1_555
C4 H3 1_555 1_555
C5 C6 1_555 1_555
C5 C11 1_555 1_555
C6 C7 1_555 1_555
C6 H4 1_555 1_555
C7 C8 1_555 1_555
C7 H5 1_555 1_555
C8 C9 1_555 1_555
C8 C10 1_555 1_555
C9 C13 1_555 1_555
C9 H6 1_555 1_555
C10 C11 1_555 1_555
C10 C24 1_555 1_555
C11 C12 1_555 1_555
C12 C22 1_555 1_555
C13 C14 1_555 1_555
C13 H7 1_555 1_555
C14 C15 1_555 1_555
C14 C24 1_555 1_555
C15 C16 1_555 1_555
C15 H8 1_555 1_555
C16 C17 1_555 1_555
C16 H9 1_555 1_555
C17 C18 1_555 1_555
C17 C23 1_555 1_555
C18 C19 1_555 1_555
C18 H10 1_555 1_555
C19 C20 1_555 1_555
C19 H11 1_555 1_555
C20 C21 1_555 1_555
C20 C22 1_555 1_555
C21 H12 1_555 1_555
C22 C23 1_555 1_555
C23 C24 1_555 1_555

#END

#######################################################################
#
#                 Cambridge Crystallographic Data Centre
#                                CCDC 
#
#######################################################################
#
# If this CIF has been generated from an entry in the Cambridge 
# Structural Database, then it will include bibliographic, chemical, 
# crystal, experimental, refinement or atomic coordinate data resulting 
# from the CCDC's data processing and validation procedures.
#
#######################################################################

data_CRN06_PsiMol
_symmetry_cell_setting           monoclinic
_symmetry_space_group_name_H-M   'P 21/c'
_symmetry_Int_Tables_number      14
_space_group_name_Hall           '-P 2ybc'
loop_
_symmetry_equiv_pos_site_id
_symmetry_equiv_pos_as_xyz
1 x,y,z
2 -x,1/2+y,1/2-z
3 -x,-y,-z
4 x,1/2-y,1/2+z
_cell_length_a                   17.8
_cell_length_b                   3.6
_cell_length_c                   21.4
_cell_angle_alpha                90
_cell_angle_beta                 89.3
_cell_angle_gamma                90
_cell_volume                     1391.28
loop_
_atom_site_label
_atom_site_type_symbol
_atom_site_fract_x
_atom_site_fract_y
_atom_site_fract_z
C1 C 0.845151 0.878555 0.720231
C2 C 0.772679 0.966592 0.744092
C3 C 0.711028 1.0393 0.704589
C4 C 0.641748 1.12352 0.728801
C5 C 0.628965 1.14131 0.794308
C6 C 0.557682 1.22803 0.820683
C7 C 0.546882 1.24335 0.883995
C8 C 0.606551 1.17311 0.925641
C9 C 0.596929 1.18711 0.991509
C10 C 0.67824 1.08596 0.9006
C11 C 0.689466 1.07002 0.834764
C12 C 0.7615 0.982455 0.809589
C13 C 0.655399 1.11822 1.03062
C14 C 0.727871 1.03018 1.00677
C15 C 0.789511 0.957481 1.04626
C16 C 0.858792 0.873257 1.02205
C17 C 0.871585 0.855468 0.956543
C18 C 0.942857 0.768749 0.930168
C19 C 0.953657 0.753425 0.866855
C20 C 0.893978 0.823673 0.82521
C21 C 0.90361 0.809666 0.759342
C22 C 0.8223 0.910822 0.850251
C23 C 0.811064 0.926757 0.916087
C24 C 0.739039 1.01432 0.941261
H1 H 0.853513 0.866633 0.669926
H2 H 0.719803 1.02688 0.654335
H3 H 0.595178 1.17838 0.697889
H4 H 0.511371 1.28259 0.789483
H5 H 0.49193 1.31015 0.903388
H6 H 0.541832 1.25409 1.01057
H7 H 0.647026 1.13015 1.08092
H8 H 0.780726 0.969897 1.09652
H9 H 0.905351 0.818394 1.05297
H10 H 0.989169 0.714193 0.961367
H11 H 1.0086 0.686629 0.847462
H12 H 0.958707 0.742685 0.740277
loop_
_geom_bond_atom_site_label_1
_geom_bond_atom_site_label_2
_geom_bond_site_symmetry_1
_geom_bond_site_symmetry_2
C1 C2 1_555 1_555
C1 C21 1_555 1_555
C1 H1 1_555 1_555
C2 C3 1_555 1_555
C2 C12 1_555 1_555
C3 C4 1_555 1_555
C3 H2 1_555 1_555
C4 C5 1_555 1_555
C4 H3 1_555 1_555
C5 C6 1_555 1_555
C5 C11 1_555 1_555
C6 C7 1_555 1_555
C6 H4 1_555 1_555
C7 C8 1_555 1_555
C7 H5 1_555 1_555
C8 C9 1_555 1_555
C8 C10 1_555 1_555
C9 C13 1_555 1_555
C9 H6 1_555 1_555
C10 C11 1_555 1_555
C10 C24 1_555 1_555
C11 C12 1_555 1_555
C12 C22 1_555 1_555
C13 C14 1_555 1_555
C13 H7 1_555 1_555
C14 C15 1_555 1_555
C14 C24 1_555 1_555
C15 C16 1_555 1_555
C15 H8 1_555 1_555
C16 C17 1_555 1_555
C16 H9 1_555 1_555
C17 C18 1_555 1_555
C17 C23 1_555 1_555
C18 C19 1_555 1_555
C18 H10 1_555 1_555
C19 C20 1_555 1_555
C19 H11 1_555 1_555
C20 C21 1_555 1_555
C20 C22 1_555 1_555
C21 H12 1_555 1_555
C22 C23 1_555 1_555
C23 C24 1_555 1_555

#END

#######################################################################
#
#                 Cambridge Crystallographic Data Centre
#                                CCDC 
#
#######################################################################
#
# If this CIF has been generated from an entry in the Cambridge 
# Structural Database, then it will include bibliographic, chemical, 
# crystal, experimental, refinement or atomic coordinate data resulting 
# from the CCDC's data processing and validation procedures.
#
#######################################################################

data_CRN07_PsiMol
_symmetry_cell_setting           orthorhombic
_symmetry_space_group_name_H-M   'P 21 21 21'
_symmetry_Int_Tables_number      19
_space_group_name_Hall           'P 2ac 2ab'
loop_
_symmetry_equiv_pos_site_id
_symmetry_equiv_pos_as_xyz
1 x,y,z
2 1/2+x,1/2-y,-z
3 -x,1/2+y,1/2-z
4 1/2-x,-y,1/2+z
_cell_length_a                   10.1
_cell_length_b                   31.7
_cell_length_c                   4.5
_cell_angle_alpha                90
_cell_angle_beta                 90
_cell_angle_gamma                90
_cell_volume                     1438.65
loop_
_atom_site_label
_atom_site_type_symbol
_atom_site_fract_x
_atom_site_fract_y
_atom_site_fract_z
C1 C 0.753063 0.91092 0.71557
C2 C 0.833087 0.878645 0.59099
C3 C 0.782597 0.848052 0.389312
C4 C 0.861882 0.817264 0.272432
C5 C 0.997568 0.814783 0.348561
C6 C 1.08207 0.783177 0.230637
C7 C 1.21253 0.781494 0.307691
C8 C 1.26819 0.811288 0.508394
C9 C 1.40319 0.810276 0.592141
C10 C 1.18616 0.843134 0.629285
C11 C 1.05051 0.84489 0.549186
C12 C 0.968063 0.876907 0.670727
C13 C 1.45435 0.839381 0.786074
C14 C 1.37433 0.871656 0.910654
C15 C 1.42482 0.902249 1.11233
C16 C 1.34553 0.933037 1.22921
C17 C 1.20985 0.935518 1.15308
C18 C 1.12534 0.967123 1.27101
C19 C 0.994889 0.968806 1.19395
C20 C 0.939218 0.939022 0.993295
C21 C 0.804231 0.940024 0.909503
C22 C 1.02126 0.907166 0.872358
C23 C 1.15691 0.90541 0.952458
C24 C 1.23934 0.873404 0.830962
H1 H 0.649492 0.912177 0.653949
H2 H 0.678944 0.849484 0.328609
H3 H 0.821578 0.794106 0.118388
H4 H 1.0411 0.760115 0.0766819
H5 H 1.27579 0.757089 0.215306
H6 H 1.46586 0.785781 0.498891
H7 H 1.55792 0.838133 0.84774
H8 H 1.52847 0.900817 1.17304
H9 H 1.38583 0.956204 1.3833
H10 H 1.16631 0.990186 1.42496
H11 H 0.93163 0.993212 1.28633
H12 H 0.741559 0.964519 1.00275
loop_
_geom_bond_atom_site_label_1
_geom_bond_atom_site_label_2
_geom_bond_site_symmetry_1
_geom_bond_site_symmetry_2
C1 C2 1_555 1_555
C1 C21 1_555 1_555
C1 H1 1_555 1_555
C2 C3 1_555 1_555
C2 C12 1_555 1_555
C3 C4 1_555 1_555
C3 H2 1_555 1_555
C4 C5 1_555 1_555
C4 H3 1_555 1_555
C5 C6 1_555 1_555
C5 C11 1_555 1_555
C6 C7 1_555 1_555
C6 H4 1_555 1_555
C7 C8 1_555 1_555
C7 H5 1_555 1_555
C8 C9 1_555 1_555
C8 C10 1_555 1_555
C9 C13 1_555 1_555
C9 H6 1_555 1_555
C10 C11 1_555 1_555
C10 C24 1_555 1_555
C11 C12 1_555 1_555
C12 C22 1_555 1_555
C13 C14 1_555 1_555
C13 H7 1_555 1_555
C14 C15 1_555 1_555
C14 C24 1_555 1_555
C15 C16 1_555 1_555
C15 H8 1_555 1_555
C16 C17 1_555 1_555
C16 H9 1_555 1_555
C17 C18 1_555 1_555
C17 C23 1_555 1_555
C18 C19 1_555 1_555
C18 H10 1_555 1_555
C19 C20 1_555 1_555
C19 H11 1_555 1_555
C20 C21 1_555 1_555
C20 C22 1_555 1_555
C21 H12 1_555 1_555
C22 C23 1_555 1_555
C23 C24 1_555 1_555

#END

#######################################################################
#
#                 Cambridge Crystallographic Data Centre
#                                CCDC 
#
#######################################################################
#
# If this CIF has been generated from an entry in the Cambridge 
# Structural Database, then it will include bibliographic, chemical, 
# crystal, experimental, refinement or atomic coordinate data resulting 
# from the CCDC's data processing and validation procedures.
#
#######################################################################

data_CRN08_PsiMol
_symmetry_cell_setting           monoclinic
_symmetry_space_group_name_H-M   'P 21/c'
_symmetry_Int_Tables_number      14
_space_group_name_Hall           '-P 2ybc'
loop_
_symmetry_equiv_pos_site_id
_symmetry_equiv_pos_as_xyz
1 x,y,z
2 -x,1/2+y,1/2-z
3 -x,-y,-z
4 x,1/2-y,1/2+z
_cell_length_a                   10.2
_cell_length_b                   4.3
_cell_length_c                   33.7
_cell_angle_alpha                90
_cell_angle_beta                 75.6
_cell_angle_gamma                90
_cell_volume                     1441.65
loop_
_atom_site_label
_atom_site_type_symbol
_atom_site_fract_x
_atom_site_fract_y
_atom_site_fract_z
C1 C 0.64303 0.843737 0.966623
C2 C 0.586633 0.956131 0.934876
C3 C 0.453567 0.878384 0.932279
C4 C 0.401645 0.98994 0.901347
C5 C 0.478927 1.18759 0.870697
C6 C 0.427596 1.30664 0.838266
C7 C 0.504224 1.49676 0.809116
C8 C 0.637893 1.58197 0.810223
C9 C 0.719627 1.77878 0.780389
C10 C 0.691617 1.4665 0.842242
C11 C 0.611938 1.26886 0.872543
C12 C 0.665921 1.15284 0.904713
C13 C 0.848179 1.85733 0.782171
C14 C 0.904576 1.7449 0.813928
C15 C 1.03764 1.82269 0.816514
C16 C 1.08956 1.71109 0.847456
C17 C 1.01228 1.51348 0.878096
C18 C 1.06362 1.39443 0.910527
C19 C 0.986984 1.20431 0.939677
C20 C 0.853315 1.1191 0.93857
C21 C 0.771582 0.92225 0.968414
C22 C 0.799592 1.23453 0.906561
C23 C 0.87927 1.43222 0.87625
C24 C 0.825289 1.54819 0.84409
H1 H 0.581881 0.692787 0.989726
H2 H 0.392989 0.727348 0.955482
H3 H 0.29959 0.928015 0.89984
H4 H 0.325454 1.24376 0.836953
H5 H 0.463318 1.58579 0.784505
H6 H 0.678063 1.86696 0.755863
H7 H 0.909338 2.00829 0.759067
H8 H 1.09822 1.97372 0.793311
H9 H 1.19162 1.77302 0.848964
H10 H 1.16576 1.45727 0.91185
H11 H 1.02789 1.11529 0.964288
H12 H 0.813145 0.834108 0.992931
loop_
_geom_bond_atom_site_label_1
_geom_bond_atom_site_label_2
_geom_bond_site_symmetry_1
_geom_bond_site_symmetry_2
C1 C2 1_555 1_555
C1 C21 1_555 1_555
C1 H1 1_555 1_555
C2 C3 1_555 1_555
C2 C12 1_555 1_555
C3 C4 1_555 1_555
C3 H2 1_555 1_555
C4 C5 1_555 1_555
C4 H3 1_555 1_555
C5 C6 1_555 1_555
C5 C11 1_555 1_555
C6 C7 1_555 1_555
C6 H4 1_555 1_555
C7 C8 1_555 1_555
C7 H5 1_555 1_555
C8 C9 1_555 1_555
C8 C10 1_555 1_555
C9 C13 1_555 1_555
C9 H6 1_555 1_555
C10 C11 1_555 1_555
C10 C24 1_555 1_555
C11 C12 1_555 1_555
C12 C22 1_555 1_555
C13 C14 1_555 1_555
C13 H7 1_555 1_555
C14 C15 1_555 1_555
C14 C24 1_555 1_555
C15 C16 1_555 1_555
C15 H8 1_555 1_555
C16 C17 1_555 1_555
C16 H9 1_555 1_555
C17 C18 1_555 1_555
C17 C23 1_555 1_555
C18 C19 1_555 1_555
C18 H10 1_555 1_555
C19 C20 1_555 1_555
C19 H11 1_555 1_555
C20 C21 1_555 1_555
C20 C22 1_555 1_555
C21 H12 1_555 1_555
C22 C23 1_555 1_555
C23 C24 1_555 1_555

#END

#######################################################################
#
#                 Cambridge Crystallographic Data Centre
#                                CCDC 
#
#######################################################################
#
# If this CIF has been generated from an entry in the Cambridge 
# Structural Database, then it will include bibliographic, chemical, 
# crystal, experimental, refinement or atomic coordinate data resulting 
# from the CCDC's data processing and validation procedures.
#
#######################################################################

data_CRN09_PsiMol
_symmetry_cell_setting           triclinic
_symmetry_space_group_name_H-M   'P 1'
_symmetry_Int_Tables_number      1
_space_group_name_Hall           'P 1'
loop_
_symmetry_equiv_pos_site_id
_symmetry_equiv_pos_as_xyz
1 x,y,z
_cell_length_a                   10.4
_cell_length_b                   3.8
_cell_length_c                   35.3
_cell_angle_alpha                90
_cell_angle_beta                 90.5
_cell_angle_gamma                90
_cell_volume                     1405.42
loop_
_atom_site_label
_atom_site_type_symbol
_atom_site_fract_x
_atom_site_fract_y
_atom_site_fract_z
C1 C 0.923415 0.583396 0.92412
C2 C 0.982759 0.496959 0.889271
C3 C 0.914176 0.344205 0.858498
C4 C 0.973705 0.263433 0.825211
C5 C 1.10626 0.32938 0.820207
C6 C 1.17045 0.248219 0.78597
C7 C 1.29831 0.314492 0.781884
C8 C 1.37152 0.466866 0.811728
C9 C 1.50429 0.538451 0.808266
C10 C 1.30993 0.550459 0.846175
C11 C 1.17696 0.481537 0.850422
C12 C 1.11506 0.56553 0.88504
C13 C 1.57263 0.685506 0.837476
C14 C 1.51328 0.771942 0.872325
C15 C 1.58187 0.924687 0.903088
C16 C 1.52233 1.00548 0.936396
C17 C 1.38978 0.939522 0.94139
C18 C 1.3256 1.02067 0.975616
C19 C 1.19773 0.9544 0.979702
C20 C 1.12452 0.802026 0.949858
C21 C 0.99175 0.730441 0.95332
C22 C 1.18611 0.718434 0.915411
C23 C 1.31908 0.787355 0.911164
C24 C 1.38098 0.703362 0.876546
H1 H 0.821843 0.530382 0.927255
H2 H 0.812635 0.291947 0.861858
H3 H 0.919734 0.146612 0.801949
H4 H 1.11587 0.131443 0.762837
H5 H 1.34591 0.250676 0.755487
H6 H 1.55125 0.473945 0.781783
H7 H 1.67419 0.738504 0.834331
H8 H 1.68342 0.976969 0.899749
H9 H 1.57631 1.12228 0.959637
H10 H 1.38017 1.13746 0.998759
H11 H 1.15013 1.01822 1.0061
H12 H 0.944785 0.794941 0.979803
C25 C 0.16082 0.0833956 0.58871
C26 C 0.101475 -0.00304057 0.623559
C27 C 0.170059 -0.155795 0.654333
C28 C 0.11053 -0.236567 0.687619
C29 C -0.0220222 -0.17062 0.692624
C30 C -0.0862115 -0.251781 0.72686
C31 C -0.214076 -0.185508 0.730947
C32 C -0.287284 -0.0331337 0.701102
C33 C -0.420058 0.0384507 0.704565
C34 C -0.225694 0.0504586 0.666655
C35 C -0.0927245 -0.0184631 0.662408
C36 C -0.0308273 0.0655303 0.62779
C37 C -0.488392 0.185506 0.675354
C38 C -0.429047 0.271942 0.640505
C39 C -0.497632 0.424687 0.609742
C40 C -0.4381 0.505478 0.576435
C41 C -0.30555 0.439522 0.571441
C42 C -0.241362 0.520674 0.537215
C43 C -0.113497 0.4544 0.533128
C44 C -0.0402889 0.302026 0.562973
C45 C 0.0924844 0.230441 0.55951
C46 C -0.101879 0.218434 0.597419
C47 C -0.234849 0.287355 0.601666
C48 C -0.296746 0.203362 0.636285
H13 H 0.262392 0.0303822 0.585576
H14 H 0.271599 -0.208053 0.650972
H15 H 0.1645 -0.353388 0.710882
H16 H -0.0316385 -0.368557 0.749993
H17 H -0.261678 -0.249324 0.757343
H18 H -0.467012 -0.0260548 0.731048
H19 H -0.589955 0.238504 0.678499
H20 H -0.599181 0.476969 0.613081
H21 H -0.492073 0.62228 0.553193
H22 H -0.295933 0.637458 0.514071
H23 H -0.0658947 0.518216 0.506731
H24 H 0.13945 0.294941 0.533027
C49 C 1.04615 -0.0164653 0.430065
C50 C 1.07947 0.129286 0.394435
C51 C 0.988636 0.175298 0.364655
C52 C 1.02329 0.316468 0.330582
C53 C 1.15135 0.422162 0.323739
C54 C 1.18994 0.569343 0.288653
C55 C 1.31403 0.669042 0.282791
C56 C 1.40877 0.628993 0.311579
C57 C 1.53819 0.730171 0.306272
C58 C 1.37293 0.482917 0.346839
C59 C 1.24389 0.379239 0.352931
C60 C 1.20786 0.232448 0.388367
C61 C 1.62763 0.688692 0.334494
C62 C 1.59432 0.542941 0.370125
C63 C 1.68515 0.496937 0.399893
C64 C 1.6505 0.355751 0.433987
C65 C 1.52243 0.250066 0.44082
C66 C 1.48384 0.102892 0.475896
C67 C 1.35976 0.00319318 0.481757
C68 C 1.26501 0.0432422 0.45297
C69 C 1.13559 -0.0579358 0.458277
C70 C 1.30086 0.189319 0.41771
C71 C 1.4299 0.292997 0.411617
C72 C 1.46592 0.439788 0.376182
H25 H 0.947505 -0.0953525 0.43461
H26 H 0.890175 0.0958111 0.369425
H27 H 0.952507 0.349801 0.308101
H28 H 1.11865 0.601905 0.266309
H29 H 1.34189 0.781271 0.255766
H30 H 1.56536 0.842195 0.279169
H31 H 1.72627 0.76758 0.329939
H32 H 1.78362 0.576416 0.395145
H33 H 1.72128 0.322434 0.456448
H34 H 1.55513 0.0703223 0.49825
H35 H 1.33189 -0.109036 0.508783
H36 H 1.10841 -0.169968 0.48538
C73 C 0.0380818 0.483535 0.0827654
C74 C 0.00476494 0.629286 0.118396
C75 C 0.0955987 0.675298 0.148175
C76 C 0.0609489 0.816468 0.182248
C77 C -0.0671154 0.922162 0.189092
C78 C -0.105705 1.06934 0.224178
C79 C -0.229791 1.16904 0.230039
C80 C -0.324537 1.12899 0.201252
C81 C -0.45396 1.23017 0.206559
C82 C -0.288693 0.982917 0.165992
C83 C -0.159652 0.879239 0.159899
C84 C -0.123627 0.732448 0.124463
C85 C -0.543397 1.18869 0.178336
C86 C -0.51008 1.04294 0.142706
C87 C -0.600912 0.996937 0.112937
C88 C -0.566266 0.855752 0.0788431
C89 C -0.4382 0.750066 0.0720102
C90 C -0.399608 0.602892 0.0369345
C91 C -0.275523 0.503193 0.0310733
C92 C -0.180776 0.543242 0.0598605
C93 C -0.0513539 0.442064 0.0545537
C94 C -0.21662 0.689319 0.0951204
C95 C -0.345661 0.792997 0.101213
C96 C -0.381687 0.939788 0.136649
H37 H 0.136729 0.404648 0.0782206
H38 H 0.194059 0.595811 0.143406
H39 H 0.131727 0.849801 0.204729
H40 H -0.0344174 1.1019 0.246522
H41 H -0.257659 1.28127 0.257065
H42 H -0.481125 1.3422 0.233661
H43 H -0.642032 1.26758 0.182892
H44 H -0.699387 1.07642 0.117686
H45 H -0.637041 0.822434 0.0563829
H46 H -0.470898 0.570322 0.0145802
H47 H -0.247655 0.390964 0.00404741
H48 H -0.0241779 0.330032 0.0274508
loop_
_geom_bond_atom_site_label_1
_geom_bond_atom_site_label_2
_geom_bond_site_symmetry_1
_geom_bond_site_symmetry_2
C1 C2 1_555 1_555
C1 C21 1_555 1_555
C1 H1 1_555 1_555
C2 C3 1_555 1_555
C2 C12 1_555 1_555
C3 C4 1_555 1_555
C3 H2 1_555 1_555
C4 C5 1_555 1_555
C4 H3 1_555 1_555
C5 C6 1_555 1_555
C5 C11 1_555 1_555
C6 C7 1_555 1_555
C6 H4 1_555 1_555
C7 C8 1_555 1_555
C7 H5 1_555 1_555
C8 C9 1_555 1_555
C8 C10 1_555 1_555
C9 C13 1_555 1_555
C9 H6 1_555 1_555
C10 C11 1_555 1_555
C10 C24 1_555 1_555
C11 C12 1_555 1_555
C12 C22 1_555 1_555
C13 C14 1_555 1_555
C13 H7 1_555 1_555
C14 C15 1_555 1_555
C14 C24 1_555 1_555
C15 C16 1_555 1_555
C15 H8 1_555 1_555
C16 C17 1_555 1_555
C16 H9 1_555 1_555
C17 C18 1_555 1_555
C17 C23 1_555 1_555
C18 C19 1_555 1_555
C18 H10 1_555 1_555
C19 C20 1_555 1_555
C19 H11 1_555 1_555
C20 C21 1_555 1_555
C20 C22 1_555 1_555
C21 H12 1_555 1_555
C22 C23 1_555 1_555
C23 C24 1_555 1_555
C25 C26 1_555 1_555
C25 C45 1_555 1_555
C25 H13 1_555 1_555
C26 C27 1_555 1_555
C26 C36 1_555 1_555
C27 C28 1_555 1_555
C27 H14 1_555 1_555
C28 C29 1_555 1_555
C28 H15 1_555 1_555
C29 C30 1_555 1_555
C29 C35 1_555 1_555
C30 C31 1_555 1_555
C30 H16 1_555 1_555
C31 C32 1_555 1_555
C31 H17 1_555 1_555
C32 C33 1_555 1_555
C32 C34 1_555 1_555
C33 C37 1_555 1_555
C33 H18 1_555 1_555
C34 C35 1_555 1_555
C34 C48 1_555 1_555
C35 C36 1_555 1_555
C36 C46 1_555 1_555
C37 C38 1_555 1_555
C37 H19 1_555 1_555
C38 C39 1_555 1_555
C38 C48 1_555 1_555
C39 C40 1_555 1_555
C39 H20 1_555 1_555
C40 C41 1_555 1_555
C40 H21 1_555 1_555
C41 C42 1_555 1_555
C41 C47 1_555 1_555
C42 C43 1_555 1_555
C42 H22 1_555 1_555
C43 C44 1_555 1_555
C43 H23 1_555 1_555
C44 C45 1_555 1_555
C44 C46 1_555 1_555
C45 H24 1_555 1_555
C46 C47 1_555 1_555
C47 C48 1_555 1_555
C49 C50 1_555 1_555
C49 C69 1_555 1_555
C49 H25 1_555 1_555
C50 C51 1_555 1_555
C50 C60 1_555 1_555
C51 C52 1_555 1_555
C51 H26 1_555 1_555
C52 C53 1_555 1_555
C52 H27 1_555 1_555
C53 C54 1_555 1_555
C53 C59 1_555 1_555
C54 C55 1_555 1_555
C54 H28 1_555 1_555
C55 C56 1_555 1_555
C55 H29 1_555 1_555
C56 C57 1_555 1_555
C56 C58 1_555 1_555
C57 C61 1_555 1_555
C57 H30 1_555 1_555
C58 C59 1_555 1_555
C58 C72 1_555 1_555
C59 C60 1_555 1_555
C60 C70 1_555 1_555
C61 C62 1_555 1_555
C61 H31 1_555 1_555
C62 C63 1_555 1_555
C62 C72 1_555 1_555
C63 C64 1_555 1_555
C63 H32 1_555 1_555
C64 C65 1_555 1_555
C64 H33 1_555 1_555
C65 C66 1_555 1_555
C65 C71 1_555 1_555
C66 C67 1_555 1_555
C66 H34 1_555 1_555
C67 C68 1_555 1_555
C67 H35 1_555 1_555
C68 C69 1_555 1_555
C68 C70 1_555 1_555
C69 H36 1_555 1_555
C70 C71 1_555 1_555
C71 C72 1_555 1_555
C73 C74 1_555 1_555
C73 C93 1_555 1_555
C73 H37 1_555 1_555
C74 C75 1_555 1_555
C74 C84 1_555 1_555
C75 C76 1_555 1_555
C75 H38 1_555 1_555
C76 C77 1_555 1_555
C76 H39 1_555 1_555
C77 C78 1_555 1_555
C77 C83 1_555 1_555
C78 C79 1_555 1_555
C78 H40 1_555 1_555
C79 C80 1_555 1_555
C79 H41 1_555 1_555
C80 C81 1_555 1_555
C80 C82 1_555 1_555
C81 C85 1_555 1_555
C81 H42 1_555 1_555
C82 C83 1_555 1_555
C82 C96 1_555 1_555
C83 C84 1_555 1_555
C84 C94 1_555 1_555
C85 C86 1_555 1_555
C85 H43 1_555 1_555
C86 C87 1_555 1_555
C86 C96 1_555 1_555
C87 C88 1_555 1_555
C87 H44 1_555 1_555
C88 C89 1_555 1_555
C88 H45 1_555 1_555
C89 C90 1_555 1_555
C89 C95 1_555 1_555
C90 C91 1_555 1_555
C90 H46 1_555 1_555
C91 C92 1_555 1_555
C91 H47 1_555 1_555
C92 C93 1_555 1_555
C92 C94 1_555 1_555
C93 H48 1_555 1_555
C94 C95 1_555 1_555
C95 C96 1_555 1_555

#END

#######################################################################
#
#                 Cambridge Crystallographic Data Centre
#                                CCDC 
#
#######################################################################
#
# If this CIF has been generated from an entry in the Cambridge 
# Structural Database, then it will include bibliographic, chemical, 
# crystal, experimental, refinement or atomic coordinate data resulting 
# from the CCDC's data processing and validation procedures.
#
#######################################################################

data_ACR01_PsiMol
_symmetry_cell_setting           monoclinic
_symmetry_space_group_name_H-M   'P 21/c'
_symmetry_Int_Tables_number      14
_space_group_name_Hall           '-P 2ybc'
loop_
_symmetry_equiv_pos_site_id
_symmetry_equiv_pos_as_xyz
1 x,y,z
2 -x,1/2+y,1/2-z
3 -x,-y,-z
4 x,1/2-y,1/2+z
_cell_length_a                   12.3457
_cell_length_b                   5.8236
_cell_length_c                   16.3168
_cell_angle_alpha                90.0000
_cell_angle_beta                 52.0379
_cell_angle_gamma                90.0000
_cell_volume                     924.908
loop_
_atom_site_label
_atom_site_type_symbol
_atom_site_fract_x
_atom_site_fract_y
_atom_site_fract_z
C1 C 0.072026 0.853661 0.54997
C2 C 0.165981 0.704362 0.465645
C3 C 0.301658 0.764847 0.393907
C4 C 0.350484 0.977791 0.402438
C5 C 0.263125 1.12647 0.482605
C6 C 0.121701 1.06959 0.558399
C7 C 0.027738 1.21338 0.641761
C8 C -0.109595 1.1461 0.713245
C9 C -0.211146 1.28348 0.799957
C10 C -0.344506 1.20773 0.867577
C11 C -0.383503 0.991566 0.852416
C12 C -0.288294 0.8546 0.769714
C13 C -0.148868 0.92682 0.697779
H1 H 0.126118 0.543434 0.461024
H2 H 0.372357 0.650364 0.330088
H3 H 0.45779 1.02237 0.345133
H4 H 0.300234 1.28884 0.489159
H5 H 0.0612769 1.37735 0.650802
H6 H -0.181382 1.44822 0.811469
H7 H -0.421074 1.31317 0.933254
H8 H -0.489199 0.935366 0.906716
H9 H -0.31511 0.689415 0.756319
N1 N -0.0600231 0.784879 0.618038
loop_
_geom_bond_atom_site_label_1
_geom_bond_atom_site_label_2
_geom_bond_site_symmetry_1
_geom_bond_site_symmetry_2
C1 C2 1_555 1_555
C1 C6 1_555 1_555
C1 N1 1_555 1_555
C2 C3 1_555 1_555
C2 H1 1_555 1_555
C3 C4 1_555 1_555
C3 H2 1_555 1_555
C4 C5 1_555 1_555
C4 H3 1_555 1_555
C5 C6 1_555 1_555
C5 H4 1_555 1_555
C6 C7 1_555 1_555
C7 C8 1_555 1_555
C7 H5 1_555 1_555
C8 C9 1_555 1_555
C8 C13 1_555 1_555
C9 C10 1_555 1_555
C9 H6 1_555 1_555
C10 C11 1_555 1_555
C10 H7 1_555 1_555
C11 C12 1_555 1_555
C11 H8 1_555 1_555
C12 C13 1_555 1_555
C12 H9 1_555 1_555
C13 N1 1_555 1_555

#END

#######################################################################
#
#                 Cambridge Crystallographic Data Centre
#                                CCDC 
#
#######################################################################
#
# If this CIF has been generated from an entry in the Cambridge 
# Structural Database, then it will include bibliographic, chemical, 
# crystal, experimental, refinement or atomic coordinate data resulting 
# from the CCDC's data processing and validation procedures.
#
#######################################################################

data_ACR02_PsiMol
_symmetry_cell_setting           monoclinic
_symmetry_space_group_name_H-M   'P 21/c'
_symmetry_Int_Tables_number      14
_space_group_name_Hall           '-P 2ybc'
loop_
_symmetry_equiv_pos_site_id
_symmetry_equiv_pos_as_xyz
1 x,y,z
2 -x,1/2+y,1/2-z
3 -x,-y,-z
4 x,1/2-y,1/2+z
_cell_length_a                   6.1154
_cell_length_b                   19.0429
_cell_length_c                   16.2686
_cell_angle_alpha                90.0000
_cell_angle_beta                 95.2642
_cell_angle_gamma                90.0000
_cell_volume                     1886.57
loop_
_atom_site_label
_atom_site_type_symbol
_atom_site_fract_x
_atom_site_fract_y
_atom_site_fract_z
C1 C 0.122936 0.636794 0.976997
C2 C 0.224096 0.691472 1.02679
C3 C 0.109143 0.751257 1.04242
C4 C -0.112486 0.759655 1.00894
C5 C -0.215824 0.708148 0.960627
C6 C -0.101676 0.645457 0.943033
C7 C -0.19768 0.591141 0.89438
C8 C -0.0755422 0.531068 0.87978
C9 C -0.162058 0.473678 0.830818
C10 C -0.0337646 0.416013 0.818804
C11 C 0.18681 0.412501 0.854936
C12 C 0.275532 0.466834 0.902539
C13 C 0.147953 0.527589 0.916533
H1 H 0.392831 0.683719 1.05148
H2 H 0.187259 0.792536 1.08033
H3 H -0.20035 0.807153 1.02198
H4 H -0.384729 0.714511 0.93507
H5 H -0.366607 0.595698 0.867767
H6 H -0.330165 0.476386 0.803285
H7 H -0.100696 0.372638 0.781489
H8 H 0.28486 0.36653 0.844633
H9 H 0.442821 0.465554 0.930762
N1 N 0.244112 0.579276 0.963828
C14 C 0.435358 0.145533 0.810828
C15 C 0.374645 0.216069 0.790275
C16 C 0.508218 0.2576 0.747241
C17 C 0.709622 0.230948 0.72273
C18 C 0.773986 0.163228 0.74138
C19 C 0.639747 0.11865 0.78601
C20 C 0.696023 0.0492957 0.806804
C21 C 0.555984 0.00860424 0.85068
C22 C 0.602406 -0.0623433 0.874113
C23 C 0.458032 -0.0996409 0.917155
C24 C 0.260239 -0.0682899 0.938957
C25 C 0.21013 -3.054e-05 0.917329
C26 C 0.355469 0.0404688 0.872647
H10 H 0.220575 0.235005 0.809669
H11 H 0.460808 0.311131 0.731868
H12 H 0.812639 0.264494 0.688838
H13 H 0.927492 0.142875 0.722739
H14 H 0.848565 0.0271404 0.789129
H15 H 0.753189 -0.0862091 0.857492
H16 H 0.494552 -0.153516 0.934763
H17 H 0.148885 -0.0986897 0.972882
H18 H 0.0608541 0.0251281 0.933111
N2 N 0.297397 0.107256 0.853154
loop_
_geom_bond_atom_site_label_1
_geom_bond_atom_site_label_2
_geom_bond_site_symmetry_1
_geom_bond_site_symmetry_2
C1 C2 1_555 1_555
C1 C6 1_555 1_555
C1 N1 1_555 1_555
C2 C3 1_555 1_555
C2 H1 1_555 1_555
C3 C4 1_555 1_555
C3 H2 1_555 1_555
C4 C5 1_555 1_555
C4 H3 1_555 1_555
C5 C6 1_555 1_555
C5 H4 1_555 1_555
C6 C7 1_555 1_555
C7 C8 1_555 1_555
C7 H5 1_555 1_555
C8 C9 1_555 1_555
C8 C13 1_555 1_555
C9 C10 1_555 1_555
C9 H6 1_555 1_555
C10 C11 1_555 1_555
C10 H7 1_555 1_555
C11 C12 1_555 1_555
C11 H8 1_555 1_555
C12 C13 1_555 1_555
C12 H9 1_555 1_555
C13 N1 1_555 1_555
C14 C15 1_555 1_555
C14 C19 1_555 1_555
C14 N2 1_555 1_555
C15 C16 1_555 1_555
C15 H10 1_555 1_555
C16 C17 1_555 1_555
C16 H11 1_555 1_555
C17 C18 1_555 1_555
C17 H12 1_555 1_555
C18 C19 1_555 1_555
C18 H13 1_555 1_555
C19 C20 1_555 1_555
C20 C21 1_555 1_555
C20 H14 1_555 1_555
C21 C22 1_555 1_555
C21 C26 1_555 1_555
C22 C23 1_555 1_555
C22 H15 1_555 1_555
C23 C24 1_555 1_555
C23 H16 1_555 1_555
C24 C25 1_555 1_555
C24 H17 1_555 1_555
C25 C26 1_555 1_555
C25 H18 1_555 1_555
C26 N2 1_555 1_555

#END

#######################################################################
#
#                 Cambridge Crystallographic Data Centre
#                                CCDC 
#
#######################################################################
#
# If this CIF has been generated from an entry in the Cambridge 
# Structural Database, then it will include bibliographic, chemical, 
# crystal, experimental, refinement or atomic coordinate data resulting 
# from the CCDC's data processing and validation procedures.
#
#######################################################################

data_ACR03_PsiMol
_symmetry_cell_setting           orthorhombic
_symmetry_space_group_name_H-M   'P 21 21 21'
_symmetry_Int_Tables_number      19
_space_group_name_Hall           'P 2ac 2ab'
loop_
_symmetry_equiv_pos_site_id
_symmetry_equiv_pos_as_xyz
1 x,y,z
2 1/2-x,-y,1/2+z
3 -x,1/2+y,1/2-z
4 1/2+x,1/2-y,-z
_cell_length_a                   6.1300
_cell_length_b                   15.3786
_cell_length_c                   30.7369
_cell_angle_alpha                90.0000
_cell_angle_beta                 90.0000
_cell_angle_gamma                90.0000
_cell_volume                     2897.59
loop_
_atom_site_label
_atom_site_type_symbol
_atom_site_fract_x
_atom_site_fract_y
_atom_site_fract_z
C1 C 0.980892 0.3098 0.261815
C2 C 0.932134 0.259053 0.224257
C3 C 1.08167 0.200687 0.208255
C4 C 1.28786 0.190159 0.22883
C5 C 1.34106 0.237885 0.265104
C6 C 1.19014 0.299102 0.28259
C7 C 1.23449 0.349537 0.319402
C8 C 1.07832 0.4083 0.334743
C9 C 1.11192 0.461892 0.371977
C10 C 0.951942 0.51835 0.385478
C11 C 0.750541 0.524268 0.362666
C12 C 0.712505 0.473547 0.326662
C13 C 0.874193 0.414133 0.311594
H1 H 0.774089 0.268354 0.209247
H2 H 1.04327 0.162381 0.179707
H3 H 1.40352 0.143813 0.215733
H4 H 1.49821 0.229917 0.280801
H5 H 1.39024 0.34327 0.335972
H6 H 1.26546 0.457365 0.389347
H7 H 0.97878 0.558876 0.413789
H8 H 0.626804 0.569221 0.3739
H9 H 0.560827 0.476719 0.308695
N1 N 0.827451 0.366043 0.276036
C14 C 0.617603 0.0895515 0.0146454
C15 C 0.764405 0.0297789 -0.00531361
C16 C 0.704409 -0.0148426 -0.0421447
C17 C 0.494537 -0.00232019 -0.060879
C18 C 0.348334 0.0547167 -0.0426033
C19 C 0.404813 0.102063 -0.0043694
C20 C 0.263435 0.161039 0.0157417
C21 C 0.33014 0.205255 0.0532054
C22 C 0.195129 0.266159 0.0754913
C23 C 0.27014 0.307617 0.112153
C24 C 0.48316 0.290663 0.128452
C25 C 0.617778 0.232401 0.107779
C26 C 0.54622 0.188032 0.0696469
H10 H 0.923015 0.0215028 0.0096096
H11 H 0.816977 -0.0601234 -0.057103
H12 H 0.450294 -0.0380824 -0.0899187
H13 H 0.188317 0.0642883 -0.0568551
H14 H 0.101845 0.172284 0.00236441
H15 H 0.03278 0.279047 0.063059
H16 H 0.166512 0.353777 0.12891
H17 H 0.538832 0.324103 0.157397
H18 H 0.78055 0.218265 0.119465
N2 N 0.685754 0.131523 0.0507679
C27 C 0.566071 0.695431 0.0951339
C28 C 0.71118 0.729369 0.063133
C29 C 0.651041 0.799142 0.0379212
C30 C 0.442695 0.838472 0.0432497
C31 C 0.298149 0.807648 0.0737412
C32 C 0.354822 0.735333 0.100443
C33 C 0.215093 0.700998 0.132042
C34 C 0.28189 0.629902 0.157084
C35 C 0.148506 0.591374 0.189809
C36 C 0.223525 0.5216 0.21338
C37 C 0.434941 0.486723 0.205622
C38 C 0.56797 0.522268 0.174353
C39 C 0.496348 0.594704 0.149194
H19 H 0.868651 0.698224 0.0597625
H20 H 0.762317 0.824523 0.013688
H21 H 0.398314 0.893419 0.0230725
H22 H 0.139294 0.837572 0.0778182
H23 H 0.0546987 0.729334 0.137034
H24 H -0.0126215 0.617973 0.195705
H25 H 0.121135 0.492671 0.238176
H26 H 0.490651 0.431711 0.224596
H27 H 0.729502 0.497045 0.16777
N3 N 0.634281 0.626806 0.118936
loop_
_geom_bond_atom_site_label_1
_geom_bond_atom_site_label_2
_geom_bond_site_symmetry_1
_geom_bond_site_symmetry_2
C1 C2 1_555 1_555
C1 C6 1_555 1_555
C1 N1 1_555 1_555
C2 C3 1_555 1_555
C2 H1 1_555 1_555
C3 C4 1_555 1_555
C3 H2 1_555 1_555
C4 C5 1_555 1_555
C4 H3 1_555 1_555
C5 C6 1_555 1_555
C5 H4 1_555 1_555
C6 C7 1_555 1_555
C7 C8 1_555 1_555
C7 H5 1_555 1_555
C8 C9 1_555 1_555
C8 C13 1_555 1_555
C9 C10 1_555 1_555
C9 H6 1_555 1_555
C10 C11 1_555 1_555
C10 H7 1_555 1_555
C11 C12 1_555 1_555
C11 H8 1_555 1_555
C12 C13 1_555 1_555
C12 H9 1_555 1_555
C13 N1 1_555 1_555
C14 C15 1_555 1_555
C14 C19 1_555 1_555
C14 N2 1_555 1_555
C15 C16 1_555 1_555
C15 H10 1_555 1_555
C16 C17 1_555 1_555
C16 H11 1_555 1_555
C17 C18 1_555 1_555
C17 H12 1_555 1_555
C18 C19 1_555 1_555
C18 H13 1_555 1_555
C19 C20 1_555 1_555
C20 C21 1_555 1_555
C20 H14 1_555 1_555
C21 C22 1_555 1_555
C21 C26 1_555 1_555
C22 C23 1_555 1_555
C22 H15 1_555 1_555
C23 C24 1_555 1_555
C23 H16 1_555 1_555
C24 C25 1_555 1_555
C24 H17 1_555 1_555
C25 C26 1_555 1_555
C25 H18 1_555 1_555
C26 N2 1_555 1_555
C27 C28 1_555 1_555
C27 C32 1_555 1_555
C27 N3 1_555 1_555
C28 C29 1_555 1_555
C28 H19 1_555 1_555
C29 C30 1_555 1_555
C29 H20 1_555 1_555
C30 C31 1_555 1_555
C30 H21 1_555 1_555
C31 C32 1_555 1_555
C31 H22 1_555 1_555
C32 C33 1_555 1_555
C33 C34 1_555 1_555
C33 H23 1_555 1_555
C34 C35 1_555 1_555
C34 C39 1_555 1_555
C35 C36 1_555 1_555
C35 H24 1_555 1_555
C36 C37 1_555 1_555
C36 H25 1_555 1_555
C37 C38 1_555 1_555
C37 H26 1_555 1_555
C38 C39 1_555 1_555
C38 H27 1_555 1_555
C39 N3 1_555 1_555

#END

#######################################################################
#
#                 Cambridge Crystallographic Data Centre
#                                CCDC 
#
#######################################################################
#
# If this CIF has been generated from an entry in the Cambridge 
# Structural Database, then it will include bibliographic, chemical, 
# crystal, experimental, refinement or atomic coordinate data resulting 
# from the CCDC's data processing and validation procedures.
#
#######################################################################

data_ACR04_PsiMol
_symmetry_cell_setting           monoclinic
_symmetry_space_group_name_H-M   'C c'
_symmetry_Int_Tables_number      9
_space_group_name_Hall           'C -2yc'
loop_
_symmetry_equiv_pos_site_id
_symmetry_equiv_pos_as_xyz
1 x,y,z
2 x,-y,1/2+z
3 1/2+x,1/2+y,z
4 1/2+x,1/2-y,1/2+z
_cell_length_a                   6.0195
_cell_length_b                   24.2105
_cell_length_c                   13.2315
_cell_angle_alpha                90.0000
_cell_angle_beta                 95.4639
_cell_angle_gamma                90.0000
_cell_volume                     1919.53
loop_
_atom_site_label
_atom_site_type_symbol
_atom_site_fract_x
_atom_site_fract_y
_atom_site_fract_z
C1 C 0.0147784 0.655058 0.208376
C2 C -0.0201332 0.618295 0.12424
C3 C 0.141648 0.580892 0.104207
C4 C 0.346915 0.57837 0.166921
C5 C 0.386965 0.613116 0.248743
C6 C 0.223115 0.652478 0.271778
C7 C 0.253771 0.688919 0.353929
C8 C 0.0853776 0.726441 0.371939
C9 C 0.104693 0.764833 0.453969
C10 C -0.0668692 0.800656 0.467739
C11 C -0.266236 0.800052 0.400723
C12 C -0.290658 0.763576 0.320896
C13 C -0.116666 0.725722 0.303968
H1 H -0.177782 0.621093 0.0777835
H2 H 0.113723 0.553106 0.040133
H3 H 0.472349 0.548598 0.149903
H4 H 0.54339 0.611231 0.29657
H5 H 0.408386 0.688196 0.403479
H6 H 0.256685 0.765281 0.505014
H7 H -0.05085 0.829718 0.530226
H8 H -0.399264 0.828661 0.41305
H9 H -0.440477 0.762219 0.268756
N1 N -0.150307 0.690883 0.224276
C14 C 0.133966 1.00725 0.932375
C15 C 0.0884504 1.06148 0.893903
C16 C 0.231759 1.08674 0.833525
C17 C 0.428263 1.05926 0.808693
C18 C 0.478066 1.00697 0.844309
C19 C 0.333424 0.979498 0.907213
C20 C 0.37474 0.926312 0.945754
C21 C 0.22512 0.901922 1.007
C22 C 0.256191 0.847965 1.04906
C23 C 0.102958 0.826229 1.10865
C24 C -0.0888854 0.857027 1.12928
C25 C -0.124252 0.909146 1.08993
C26 C 0.0306511 0.933194 1.02774
H10 H -0.0621901 1.08143 0.913959
H11 H 0.195877 1.12795 0.804603
H12 H 0.539121 1.07986 0.760982
H13 H 0.62783 0.985996 0.82544
H14 H 0.523139 0.904053 0.928407
H15 H 0.402446 0.824514 1.03333
H16 H 0.12783 0.785211 1.14036
H17 H -0.207431 0.839061 1.17644
H18 H -0.26871 0.933489 1.1044
N2 N -0.0130391 0.984547 0.991273
loop_
_geom_bond_atom_site_label_1
_geom_bond_atom_site_label_2
_geom_bond_site_symmetry_1
_geom_bond_site_symmetry_2
C1 C2 1_555 1_555
C1 C6 1_555 1_555
C1 N1 1_555 1_555
C2 C3 1_555 1_555
C2 H1 1_555 1_555
C3 C4 1_555 1_555
C3 H2 1_555 1_555
C4 C5 1_555 1_555
C4 H3 1_555 1_555
C5 C6 1_555 1_555
C5 H4 1_555 1_555
C6 C7 1_555 1_555
C7 C8 1_555 1_555
C7 H5 1_555 1_555
C8 C9 1_555 1_555
C8 C13 1_555 1_555
C9 C10 1_555 1_555
C9 H6 1_555 1_555
C10 C11 1_555 1_555
C10 H7 1_555 1_555
C11 C12 1_555 1_555
C11 H8 1_555 1_555
C12 C13 1_555 1_555
C12 H9 1_555 1_555
C13 N1 1_555 1_555
C14 C15 1_555 1_555
C14 C19 1_555 1_555
C14 N2 1_555 1_555
C15 C16 1_555 1_555
C15 H10 1_555 1_555
C16 C17 1_555 1_555
C16 H11 1_555 1_555
C17 C18 1_555 1_555
C17 H12 1_555 1_555
C18 C19 1_555 1_555
C18 H13 1_555 1_555
C19 C20 1_555 1_555
C20 C21 1_555 1_555
C20 H14 1_555 1_555
C21 C22 1_555 1_555
C21 C26 1_555 1_555
C22 C23 1_555 1_555
C22 H15 1_555 1_555
C23 C24 1_555 1_555
C23 H16 1_555 1_555
C24 C25 1_555 1_555
C24 H17 1_555 1_555
C25 C26 1_555 1_555
C25 H18 1_555 1_555
C26 N2 1_555 1_555

#END

#######################################################################
#
#                 Cambridge Crystallographic Data Centre
#                                CCDC 
#
#######################################################################
#
# If this CIF has been generated from an entry in the Cambridge 
# Structural Database, then it will include bibliographic, chemical, 
# crystal, experimental, refinement or atomic coordinate data resulting 
# from the CCDC's data processing and validation procedures.
#
#######################################################################

data_ACR05_PsiMol
_symmetry_cell_setting           monoclinic
_symmetry_space_group_name_H-M   'P 21/n'
_symmetry_Int_Tables_number      14
_space_group_name_Hall           '-P 2yn'
loop_
_symmetry_equiv_pos_site_id
_symmetry_equiv_pos_as_xyz
1 x,y,z
2 1/2-x,1/2+y,1/2-z
3 -x,-y,-z
4 1/2+x,1/2-y,1/2+z
_cell_length_a                   6.0964
_cell_length_b                   23.3217
_cell_length_c                   13.2787
_cell_angle_alpha                90.0000
_cell_angle_beta                 95.5267
_cell_angle_gamma                90.0000
_cell_volume                     1879.17
loop_
_atom_site_label
_atom_site_type_symbol
_atom_site_fract_x
_atom_site_fract_y
_atom_site_fract_z
C1 C 0.325511 0.348719 0.128553
C2 C 0.282712 0.383044 0.0400446
C3 C 0.438726 0.420785 0.011873
C4 C 0.645243 0.426348 0.0707625
C5 C 0.692779 0.394028 0.156615
C6 C 0.534877 0.354483 0.188215
C7 C 0.573378 0.320372 0.274732
C8 C 0.410632 0.282452 0.301061
C9 C 0.437836 0.246426 0.388071
C10 C 0.271725 0.209992 0.409874
C11 C 0.0704311 0.207518 0.34621
C12 C 0.0385889 0.241602 0.261677
C13 C 0.206792 0.279973 0.236363
H1 H 0.124291 0.377951 -0.00336496
H2 H 0.404854 0.446692 -0.0554972
H3 H 0.766089 0.456324 0.0473046
H4 H 0.850123 0.39825 0.201559
H5 H 0.729159 0.323453 0.32157
H6 H 0.591267 0.248334 0.436576
H7 H 0.293649 0.182775 0.476156
H8 H -0.0581917 0.178477 0.364874
H9 H -0.112858 0.240596 0.211931
N1 N 0.165922 0.312389 0.152385
C14 C 0.310497 0.0622792 0.946124
C15 C 0.166198 0.0865288 1.01294
C16 C 0.218197 0.137401 1.0617
C17 C 0.417241 0.166603 1.04655
C18 C 0.560707 0.144617 0.982756
C19 C 0.512335 0.0919192 0.930977
C20 C 0.65143 0.0673605 0.865075
C21 C 0.593086 0.0155125 0.816807
C22 C 0.726423 -0.0120979 0.748832
C23 C 0.65994 -0.0630194 0.70365
C24 C 0.457506 -0.0889891 0.723707
C25 C 0.324778 -0.0635523 0.788763
C26 C 0.387706 -0.0107089 0.837173
H10 H 0.0158886 0.0634262 1.02308
H11 H 0.1076 0.155528 1.11232
H12 H 0.455288 0.206655 1.08565
H13 H 0.712479 0.166839 0.97118
H14 H 0.804845 0.0884307 0.851644
H15 H 0.880705 0.0077075 0.733584
H16 H 0.762241 -0.0837395 0.652126
H17 H 0.408431 -0.129127 0.687229
H18 H 0.169978 -0.0823585 0.805389
N2 N 0.250532 0.012213 0.900332
loop_
_geom_bond_atom_site_label_1
_geom_bond_atom_site_label_2
_geom_bond_site_symmetry_1
_geom_bond_site_symmetry_2
C1 C2 1_555 1_555
C1 C6 1_555 1_555
C1 N1 1_555 1_555
C2 C3 1_555 1_555
C2 H1 1_555 1_555
C3 C4 1_555 1_555
C3 H2 1_555 1_555
C4 C5 1_555 1_555
C4 H3 1_555 1_555
C5 C6 1_555 1_555
C5 H4 1_555 1_555
C6 C7 1_555 1_555
C7 C8 1_555 1_555
C7 H5 1_555 1_555
C8 C9 1_555 1_555
C8 C13 1_555 1_555
C9 C10 1_555 1_555
C9 H6 1_555 1_555
C10 C11 1_555 1_555
C10 H7 1_555 1_555
C11 C12 1_555 1_555
C11 H8 1_555 1_555
C12 C13 1_555 1_555
C12 H9 1_555 1_555
C13 N1 1_555 1_555
C14 C15 1_555 1_555
C14 C19 1_555 1_555
C14 N2 1_555 1_555
C15 C16 1_555 1_555
C15 H10 1_555 1_555
C16 C17 1_555 1_555
C16 H11 1_555 1_555
C17 C18 1_555 1_555
C17 H12 1_555 1_555
C18 C19 1_555 1_555
C18 H13 1_555 1_555
C19 C20 1_555 1_555
C20 C21 1_555 1_555
C20 H14 1_555 1_555
C21 C22 1_555 1_555
C21 C26 1_555 1_555
C22 C23 1_555 1_555
C22 H15 1_555 1_555
C23 C24 1_555 1_555
C23 H16 1_555 1_555
C24 C25 1_555 1_555
C24 H17 1_555 1_555
C25 C26 1_555 1_555
C25 H18 1_555 1_555
C26 N2 1_555 1_555

#END

#######################################################################
#
#                 Cambridge Crystallographic Data Centre
#                                CCDC 
#
#######################################################################
#
# If this CIF has been generated from an entry in the Cambridge 
# Structural Database, then it will include bibliographic, chemical, 
# crystal, experimental, refinement or atomic coordinate data resulting 
# from the CCDC's data processing and validation procedures.
#
#######################################################################

data_ACR06_PsiMol
_symmetry_cell_setting           monoclinic
_symmetry_space_group_name_H-M   'P 21/n'
_symmetry_Int_Tables_number      14
_space_group_name_Hall           '-P 2yn'
loop_
_symmetry_equiv_pos_site_id
_symmetry_equiv_pos_as_xyz
1 x,y,z
2 1/2-x,1/2+y,1/2-z
3 -x,-y,-z
4 1/2+x,1/2-y,1/2+z
_cell_length_a                   11.2848
_cell_length_b                   12.2187
_cell_length_c                   6.7955
_cell_angle_alpha                90.0000
_cell_angle_beta                 86.9894
_cell_angle_gamma                90.0000
_cell_volume                     935.708
loop_
_atom_site_label
_atom_site_type_symbol
_atom_site_fract_x
_atom_site_fract_y
_atom_site_fract_z
C1 C 0.231203 0.342867 0.828296
C2 C 0.183857 0.292817 0.660015
C3 C 0.25693 0.238528 0.524531
C4 C 0.381066 0.231695 0.549664
C5 C 0.430122 0.278899 0.709906
C6 C 0.357094 0.335963 0.85335
C7 C 0.401618 0.385623 1.01954
C8 C 0.324553 0.440202 1.15425
C9 C 0.363395 0.492804 1.32664
C10 C 0.283251 0.545051 1.45358
C11 C 0.160492 0.547503 1.41557
C12 C 0.119907 0.497599 1.25091
C13 C 0.200138 0.442498 1.11554
H1 H 0.0891285 0.299249 0.644529
H2 H 0.220222 0.200723 0.397114
H3 H 0.437196 0.188532 0.441286
H4 H 0.524743 0.273748 0.729165
H5 H 0.495956 0.382101 1.04364
H6 H 0.456964 0.490925 1.35552
H7 H 0.313483 0.584864 1.5842
H8 H 0.0989359 0.589161 1.51768
H9 H 0.0270203 0.498193 1.21839
N1 N 0.155026 0.395022 0.956364
loop_
_geom_bond_atom_site_label_1
_geom_bond_atom_site_label_2
_geom_bond_site_symmetry_1
_geom_bond_site_symmetry_2
C1 C2 1_555 1_555
C1 C6 1_555 1_555
C1 N1 1_555 1_555
C2 C3 1_555 1_555
C2 H1 1_555 1_555
C3 C4 1_555 1_555
C3 H2 1_555 1_555
C4 C5 1_555 1_555
C4 H3 1_555 1_555
C5 C6 1_555 1_555
C5 H4 1_555 1_555
C6 C7 1_555 1_555
C7 C8 1_555 1_555
C7 H5 1_555 1_555
C8 C9 1_555 1_555
C8 C13 1_555 1_555
C9 C10 1_555 1_555
C9 H6 1_555 1_555
C10 C11 1_555 1_555
C10 H7 1_555 1_555
C11 C12 1_555 1_555
C11 H8 1_555 1_555
C12 C13 1_555 1_555
C12 H9 1_555 1_555
C13 N1 1_555 1_555

#END

#######################################################################
#
#                 Cambridge Crystallographic Data Centre
#                                CCDC 
#
#######################################################################
#
# If this CIF has been generated from an entry in the Cambridge 
# Structural Database, then it will include bibliographic, chemical, 
# crystal, experimental, refinement or atomic coordinate data resulting 
# from the CCDC's data processing and validation procedures.
#
#######################################################################

data_ACR07_PsiMol
_symmetry_cell_setting           monoclinic
_symmetry_space_group_name_H-M   'P 21/c'
_symmetry_Int_Tables_number      14
_space_group_name_Hall           '-P 2ybc'
loop_
_symmetry_equiv_pos_site_id
_symmetry_equiv_pos_as_xyz
1 x,y,z
2 -x,1/2+y,1/2-z
3 -x,-y,-z
4 x,1/2-y,1/2+z
_cell_length_a                   6.0038
_cell_length_b                   11.3254
_cell_length_c                   15.7374
_cell_angle_alpha                90.0000
_cell_angle_beta                 59.5216
_cell_angle_gamma                90.0000
_cell_volume                     922.209
loop_
_atom_site_label
_atom_site_type_symbol
_atom_site_fract_x
_atom_site_fract_y
_atom_site_fract_z
C1 C 0.90147 0.290308 0.0103928
C2 C 0.938348 0.209002 -0.0647855
C3 C 1.11497 0.118941 -0.0918849
C4 C 1.26448 0.105616 -0.0455678
C5 C 1.23464 0.18219 0.0272174
C6 C 1.05349 0.27672 0.0571683
C7 C 1.01407 0.357463 0.130765
C8 C 0.832657 0.448032 0.156369
C9 C 0.782209 0.533569 0.230461
C10 C 0.601218 0.620448 0.252352
C11 C 0.461203 0.626527 0.201772
C12 C 0.504714 0.54549 0.129977
C13 C 0.69076 0.453961 0.105066
H1 H 0.822068 0.221175 -0.0988014
H2 H 1.14173 0.0575518 -0.149073
H3 H 1.40268 0.0340555 -0.0679352
H4 H 1.34857 0.17211 0.0625416
H5 H 1.12473 0.350066 0.167769
H6 H 0.889001 0.528908 0.268975
H7 H 0.564097 0.685139 0.308721
H8 H 0.319463 0.695764 0.220262
H9 H 0.400998 0.548043 0.0903424
N1 N 0.725074 0.376951 0.0338948
loop_
_geom_bond_atom_site_label_1
_geom_bond_atom_site_label_2
_geom_bond_site_symmetry_1
_geom_bond_site_symmetry_2
C1 C2 1_555 1_555
C1 C6 1_555 1_555
C1 N1 1_555 1_555
C2 C3 1_555 1_555
C2 H1 1_555 1_555
C3 C4 1_555 1_555
C3 H2 1_555 1_555
C4 C5 1_555 1_555
C4 H3 1_555 1_555
C5 C6 1_555 1_555
C5 H4 1_555 1_555
C6 C7 1_555 1_555
C7 C8 1_555 1_555
C7 H5 1_555 1_555
C8 C9 1_555 1_555
C8 C13 1_555 1_555
C9 C10 1_555 1_555
C9 H6 1_555 1_555
C10 C11 1_555 1_555
C10 H7 1_555 1_555
C11 C12 1_555 1_555
C11 H8 1_555 1_555
C12 C13 1_555 1_555
C12 H9 1_555 1_555
C13 N1 1_555 1_555

#END

#######################################################################
#
#                 Cambridge Crystallographic Data Centre
#                                CCDC 
#
#######################################################################
#
# If this CIF has been generated from an entry in the Cambridge 
# Structural Database, then it will include bibliographic, chemical, 
# crystal, experimental, refinement or atomic coordinate data resulting 
# from the CCDC's data processing and validation procedures.
#
#######################################################################

data_PTH01_PsiMol
_symmetry_cell_setting           monoclinic
_symmetry_space_group_name_H-M   'P n'
_symmetry_Int_Tables_number      7
_space_group_name_Hall           'P -2yn'
loop_
_symmetry_equiv_pos_site_id
_symmetry_equiv_pos_as_xyz
1 x,y,z
2 1/2+x,1/2-y,1/2+z
_cell_length_a                   22.8
_cell_length_b                   7.7
_cell_length_c                   3.8
_cell_angle_alpha                90
_cell_angle_beta                 87.9
_cell_angle_gamma                90
_cell_volume                     669.621
loop_
_atom_site_label
_atom_site_type_symbol
_atom_site_fract_x
_atom_site_fract_y
_atom_site_fract_z
O1 O 0.825469 0.4875 0.676025
O2 O 0.99796 0.283692 1.12867
N1 N 0.918125 0.424147 0.885557
C1 C 0.859817 0.387953 0.809088
C2 C 0.947172 0.284723 1.03831
C3 C 0.902521 0.143707 1.0622
C4 C 0.907067 -0.0237151 1.19213
C5 C 0.857245 -0.128956 1.18087
C6 C 0.804985 -0.0672064 1.04376
C7 C 0.800854 0.101781 0.913425
C8 C 0.850515 0.205138 0.925807
H1 H 0.937386 0.539717 0.835416
H2 H 0.947626 -0.0699093 1.29728
H3 H 0.858864 -0.260406 1.27943
H4 H 0.767282 -0.152193 1.03912
H5 H 0.760777 0.150878 0.80703
O63 O 0.166035 0.512495 1.18248
O64 O -0.00645938 0.716317 0.72991
N63 N 0.0733801 0.575847 0.972933
C63 C 0.131686 0.612046 1.04944
C64 C 0.0443313 0.715279 0.820223
C65 C 0.0889845 0.856288 0.796302
C66 C 0.0844354 1.02372 0.666425
C67 C 0.134258 1.12896 0.677679
C68 C 0.186516 1.06721 0.814813
C69 C 0.190649 0.898218 0.945103
C70 C 0.140985 0.794872 0.932781
H63 H 0.0541167 0.460282 1.02311
H64 H 0.043877 1.06991 0.561252
H65 H 0.132638 1.26041 0.579137
H66 H 0.22422 1.1522 0.819433
H67 H 0.230724 0.84913 1.05155
loop_
_geom_bond_atom_site_label_1
_geom_bond_atom_site_label_2
_geom_bond_site_symmetry_1
_geom_bond_site_symmetry_2
O1 C1 1_555 1_555
O2 C2 1_555 1_555
N1 C1 1_555 1_555
N1 C2 1_555 1_555
N1 H1 1_555 1_555
C1 C8 1_555 1_555
C2 C3 1_555 1_555
C3 C4 1_555 1_555
C3 C8 1_555 1_555
C4 C5 1_555 1_555
C4 H2 1_555 1_555
C5 C6 1_555 1_555
C5 H3 1_555 1_555
C6 C7 1_555 1_555
C6 H4 1_555 1_555
C7 C8 1_555 1_555
C7 H5 1_555 1_555
O63 C63 1_555 1_555
O64 C64 1_555 1_555
N63 C63 1_555 1_555
N63 C64 1_555 1_555
N63 H63 1_555 1_555
C63 C70 1_555 1_555
C64 C65 1_555 1_555
C65 C66 1_555 1_555
C65 C70 1_555 1_555
C66 C67 1_555 1_555
C66 H64 1_555 1_555
C67 C68 1_555 1_555
C67 H65 1_555 1_555
C68 C69 1_555 1_555
C68 H66 1_555 1_555
C69 C70 1_555 1_555
C69 H67 1_555 1_555

#END

#######################################################################
#
#                 Cambridge Crystallographic Data Centre
#                                CCDC 
#
#######################################################################
#
# If this CIF has been generated from an entry in the Cambridge 
# Structural Database, then it will include bibliographic, chemical, 
# crystal, experimental, refinement or atomic coordinate data resulting 
# from the CCDC's data processing and validation procedures.
#
#######################################################################

data_PTH02_PsiMol
_symmetry_cell_setting           monoclinic
_symmetry_space_group_name_H-M   'P 21/c'
_symmetry_Int_Tables_number      14
_space_group_name_Hall           '-P 2ybc'
loop_
_symmetry_equiv_pos_site_id
_symmetry_equiv_pos_as_xyz
1 x,y,z
2 -x,1/2+y,1/2-z
3 -x,-y,-z
4 x,1/2-y,1/2+z
_cell_length_a                   8.6
_cell_length_b                   5.4
_cell_length_c                   14.5
_cell_angle_alpha                90
_cell_angle_beta                 82.4
_cell_angle_gamma                90
_cell_volume                     661.82
loop_
_atom_site_label
_atom_site_type_symbol
_atom_site_fract_x
_atom_site_fract_y
_atom_site_fract_z
O1 O 0.815807 0.427438 0.143717
O2 O 0.504786 -0.279957 0.147623
N1 N 0.6466 0.0844254 0.168148
C1 C 0.75655 0.239198 0.115969
C2 C 0.599041 -0.119053 0.117941
C3 C 0.688478 -0.0914493 0.0231378
C4 C 0.687693 -0.240203 -0.055176
C5 C 0.785091 -0.16759 -0.135723
C6 C 0.879283 0.0466956 -0.136899
C7 C 0.879211 0.195393 -0.0575766
C8 C 0.782196 0.121773 0.0219651
H1 H 0.605533 0.116473 0.23551
H2 H 0.614499 -0.405154 -0.0534122
H3 H 0.788075 -0.278254 -0.198375
H4 H 0.953206 0.0973326 -0.200438
H5 H 0.951373 0.361143 -0.0576328
loop_
_geom_bond_atom_site_label_1
_geom_bond_atom_site_label_2
_geom_bond_site_symmetry_1
_geom_bond_site_symmetry_2
O1 C1 1_555 1_555
O2 C2 1_555 1_555
N1 C1 1_555 1_555
N1 C2 1_555 1_555
N1 H1 1_555 1_555
C1 C8 1_555 1_555
C2 C3 1_555 1_555
C3 C4 1_555 1_555
C3 C8 1_555 1_555
C4 C5 1_555 1_555
C4 H2 1_555 1_555
C5 C6 1_555 1_555
C5 H3 1_555 1_555
C6 C7 1_555 1_555
C6 H4 1_555 1_555
C7 C8 1_555 1_555
C7 H5 1_555 1_555

#END

#######################################################################
#
#                 Cambridge Crystallographic Data Centre
#                                CCDC 
#
#######################################################################
#
# If this CIF has been generated from an entry in the Cambridge 
# Structural Database, then it will include bibliographic, chemical, 
# crystal, experimental, refinement or atomic coordinate data resulting 
# from the CCDC's data processing and validation procedures.
#
#######################################################################

data_PTH03_PsiMol
_symmetry_cell_setting           monoclinic
_symmetry_space_group_name_H-M   'P 21 1 1'
_symmetry_Int_Tables_number      4
_space_group_name_Hall           'P 2xa'
loop_
_symmetry_equiv_pos_site_id
_symmetry_equiv_pos_as_xyz
1 x,y,z
2 1/2+x,-y,-z
_cell_length_a                   22.1
_cell_length_b                   3.9
_cell_length_c                   7.8
_cell_angle_alpha                90
_cell_angle_beta                 90
_cell_angle_gamma                90
_cell_volume                     668.636
loop_
_atom_site_label
_atom_site_type_symbol
_atom_site_fract_x
_atom_site_fract_y
_atom_site_fract_z
O1 O 0.907035 0.176384 0.25658
O2 O 0.737551 -0.389091 0.462393
N1 N 0.815601 -0.0976486 0.321068
C1 C 0.873767 0.0257765 0.356436
C2 C 0.787947 -0.260581 0.460676
C3 C 0.833437 -0.239051 0.600914
C4 C 0.830308 -0.358465 0.768147
C5 C 0.880643 -0.300865 0.872574
C6 C 0.931985 -0.129568 0.810236
C7 C 0.93468 -0.0102298 0.641418
C8 C 0.884518 -0.0686615 0.538866
H1 H 0.795518 -0.0716859 0.205961
H2 H 0.790454 -0.490254 0.814816
H3 H 0.880113 -0.389696 1.00386
H4 H 0.970106 -0.0894497 0.894576
H5 H 0.974034 0.122207 0.591844
O63 O 0.0694945 0.323616 -0.24342
O64 O 0.238979 0.889091 -0.0376073
N63 N 0.160928 0.597649 -0.178932
C63 C 0.102763 0.474223 -0.143564
C64 C 0.188583 0.760581 -0.0393238
C65 C 0.143092 0.739051 0.100914
C66 C 0.146222 0.858465 0.268147
C67 C 0.0958868 0.800865 0.372574
C68 C 0.0445447 0.629568 0.310236
C69 C 0.0418495 0.51023 0.141418
C70 C 0.0920116 0.568662 0.038866
H63 H 0.181012 0.571686 -0.294039
H64 H 0.186076 0.990254 0.314816
H65 H 0.0964164 0.889696 0.503862
H66 H 0.00642356 0.58945 0.394576
H67 H 0.0024951 0.377793 0.0918443
loop_
_geom_bond_atom_site_label_1
_geom_bond_atom_site_label_2
_geom_bond_site_symmetry_1
_geom_bond_site_symmetry_2
O1 C1 1_555 1_555
O2 C2 1_555 1_555
N1 C1 1_555 1_555
N1 C2 1_555 1_555
N1 H1 1_555 1_555
C1 C8 1_555 1_555
C2 C3 1_555 1_555
C3 C4 1_555 1_555
C3 C8 1_555 1_555
C4 C5 1_555 1_555
C4 H2 1_555 1_555
C5 C6 1_555 1_555
C5 H3 1_555 1_555
C6 C7 1_555 1_555
C6 H4 1_555 1_555
C7 C8 1_555 1_555
C7 H5 1_555 1_555
O63 C63 1_555 1_555
O64 C64 1_555 1_555
N63 C63 1_555 1_555
N63 C64 1_555 1_555
N63 H63 1_555 1_555
C63 C70 1_555 1_555
C64 C65 1_555 1_555
C65 C66 1_555 1_555
C65 C70 1_555 1_555
C66 C67 1_555 1_555
C66 H64 1_555 1_555
C67 C68 1_555 1_555
C67 H65 1_555 1_555
C68 C69 1_555 1_555
C68 H66 1_555 1_555
C69 C70 1_555 1_555
C69 H67 1_555 1_555

#END

#######################################################################
#
#                 Cambridge Crystallographic Data Centre
#                                CCDC 
#
#######################################################################
#
# If this CIF has been generated from an entry in the Cambridge 
# Structural Database, then it will include bibliographic, chemical, 
# crystal, experimental, refinement or atomic coordinate data resulting 
# from the CCDC's data processing and validation procedures.
#
#######################################################################

data_PTH04_PsiMol
_symmetry_cell_setting           monoclinic
_symmetry_space_group_name_H-M   'P 21/c'
_symmetry_Int_Tables_number      14
_space_group_name_Hall           '-P 2ybc'
loop_
_symmetry_equiv_pos_site_id
_symmetry_equiv_pos_as_xyz
1 x,y,z
2 -x,1/2+y,1/2-z
3 -x,-y,-z
4 x,1/2-y,1/2+z
_cell_length_a                   5.3
_cell_length_b                   6.9
_cell_length_c                   18.5
_cell_angle_alpha                90
_cell_angle_beta                 93.5
_cell_angle_gamma                90
_cell_volume                     676.678
loop_
_atom_site_label
_atom_site_type_symbol
_atom_site_fract_x
_atom_site_fract_y
_atom_site_fract_z
O1 O 0.515576 0.315564 0.845569
O2 O 1.24 0.293159 0.996055
N1 N 0.864136 0.348514 0.9275
C1 C 0.711789 0.253634 0.874141
C2 C 1.07867 0.24229 0.950347
C3 C 1.06177 0.0591623 0.906775
C4 C 1.22361 -0.0993987 0.906897
C5 C 1.15885 -0.252901 0.859506
C6 C 0.939417 -0.246136 0.81393
C7 C 0.777503 -0.085592 0.814222
C8 C 0.843424 0.0659104 0.86143
H1 H 0.82318 0.480848 0.947593
H2 H 1.39242 -0.102958 0.942308
H3 H 1.2798 -0.379397 0.857865
H4 H 0.895155 -0.367496 0.777949
H5 H 0.607664 -0.0787061 0.779311
loop_
_geom_bond_atom_site_label_1
_geom_bond_atom_site_label_2
_geom_bond_site_symmetry_1
_geom_bond_site_symmetry_2
O1 C1 1_555 1_555
O2 C2 1_555 1_555
N1 C1 1_555 1_555
N1 C2 1_555 1_555
N1 H1 1_555 1_555
C1 C8 1_555 1_555
C2 C3 1_555 1_555
C3 C4 1_555 1_555
C3 C8 1_555 1_555
C4 C5 1_555 1_555
C4 H2 1_555 1_555
C5 C6 1_555 1_555
C5 H3 1_555 1_555
C6 C7 1_555 1_555
C6 H4 1_555 1_555
C7 C8 1_555 1_555
C7 H5 1_555 1_555

#END

#######################################################################
#
#                 Cambridge Crystallographic Data Centre
#                                CCDC 
#
#######################################################################
#
# If this CIF has been generated from an entry in the Cambridge 
# Structural Database, then it will include bibliographic, chemical, 
# crystal, experimental, refinement or atomic coordinate data resulting 
# from the CCDC's data processing and validation procedures.
#
#######################################################################

data_PTH05_PsiMol
_symmetry_cell_setting           monoclinic
_symmetry_space_group_name_H-M   'P 21/c'
_symmetry_Int_Tables_number      14
_space_group_name_Hall           '-P 2ybc'
loop_
_symmetry_equiv_pos_site_id
_symmetry_equiv_pos_as_xyz
1 x,y,z
2 -x,1/2+y,1/2-z
3 -x,-y,-z
4 x,1/2-y,1/2+z
_cell_length_a                   8.7
_cell_length_b                   14.8
_cell_length_c                   7.1
_cell_angle_alpha                90
_cell_angle_beta                 47.0
_cell_angle_gamma                90
_cell_volume                     669.138
loop_
_atom_site_label
_atom_site_type_symbol
_atom_site_fract_x
_atom_site_fract_y
_atom_site_fract_z
O1 O 0.896141 0.419341 0.926959
O2 O 1.59808 0.38764 0.484697
N1 N 1.25249 0.42615 0.701642
C1 C 1.06249 0.382552 0.823154
C2 C 1.41799 0.366494 0.59916
C3 C 1.32342 0.274568 0.662013
C4 C 1.41485 0.189975 0.607174
C5 C 1.28591 0.11432 0.691199
C6 C 1.07329 0.123924 0.82519
C7 C 0.982612 0.209497 0.879529
C8 C 1.11185 0.284116 0.79536
H1 H 1.26862 0.494096 0.689139
H2 H 1.57913 0.183414 0.503615
H3 H 1.35085 0.0470796 0.652496
H4 H 0.978149 0.0639143 0.887316
H5 H 0.818763 0.217774 0.982754
loop_
_geom_bond_atom_site_label_1
_geom_bond_atom_site_label_2
_geom_bond_site_symmetry_1
_geom_bond_site_symmetry_2
O1 C1 1_555 1_555
O2 C2 1_555 1_555
N1 C1 1_555 1_555
N1 C2 1_555 1_555
N1 H1 1_555 1_555
C1 C8 1_555 1_555
C2 C3 1_555 1_555
C3 C4 1_555 1_555
C3 C8 1_555 1_555
C4 C5 1_555 1_555
C4 H2 1_555 1_555
C5 C6 1_555 1_555
C5 H3 1_555 1_555
C6 C7 1_555 1_555
C6 H4 1_555 1_555
C7 C8 1_555 1_555
C7 H5 1_555 1_555

#END

#######################################################################
#
#                 Cambridge Crystallographic Data Centre
#                                CCDC 
#
#######################################################################
#
# If this CIF has been generated from an entry in the Cambridge 
# Structural Database, then it will include bibliographic, chemical, 
# crystal, experimental, refinement or atomic coordinate data resulting 
# from the CCDC's data processing and validation procedures.
#
#######################################################################

data_PTH06_PsiMol
_symmetry_cell_setting           triclinic
_symmetry_space_group_name_H-M   'P -1'
_symmetry_Int_Tables_number      2
_space_group_name_Hall           '-P 1'
loop_
_symmetry_equiv_pos_site_id
_symmetry_equiv_pos_as_xyz
1 x,y,z
2 -x,-y,-z
_cell_length_a                   8.8
_cell_length_b                   9.5
_cell_length_c                   8.0
_cell_angle_alpha                142.8
_cell_angle_beta                 110.5
_cell_angle_gamma                56.9
_cell_volume                     334.318
loop_
_atom_site_label
_atom_site_type_symbol
_atom_site_fract_x
_atom_site_fract_y
_atom_site_fract_z
O1 O 0.288031 0.234223 1.02433
O2 O 0.31624 -0.49976 0.60508
N1 N 0.346129 -0.152141 0.823997
C1 C 0.238758 0.0778454 0.908993
C2 C 0.253056 -0.29387 0.696653
C3 C 0.0653368 -0.137252 0.700563
C4 C -0.0847366 -0.184589 0.602005
C5 C -0.245665 -0.00087427 0.634493
C6 C -0.254214 0.221472 0.761504
C7 C -0.102112 0.267382 0.860167
C8 C 0.0568326 0.0839867 0.826962
H1 H 0.478019 -0.210205 0.851881
H2 H -0.0764845 -0.356881 0.504333
H3 H -0.365963 -0.0301756 0.560585
H4 H -0.380951 0.35953 0.783183
H5 H -0.107047 0.438206 0.958533
loop_
_geom_bond_atom_site_label_1
_geom_bond_atom_site_label_2
_geom_bond_site_symmetry_1
_geom_bond_site_symmetry_2
O1 C1 1_555 1_555
O2 C2 1_555 1_555
N1 C1 1_555 1_555
N1 C2 1_555 1_555
N1 H1 1_555 1_555
C1 C8 1_555 1_555
C2 C3 1_555 1_555
C3 C4 1_555 1_555
C3 C8 1_555 1_555
C4 C5 1_555 1_555
C4 H2 1_555 1_555
C5 C6 1_555 1_555
C5 H3 1_555 1_555
C6 C7 1_555 1_555
C6 H4 1_555 1_555
C7 C8 1_555 1_555
C7 H5 1_555 1_555

#END

#######################################################################
#
#                 Cambridge Crystallographic Data Centre
#                                CCDC 
#
#######################################################################
#
# If this CIF has been generated from an entry in the Cambridge 
# Structural Database, then it will include bibliographic, chemical, 
# crystal, experimental, refinement or atomic coordinate data resulting 
# from the CCDC's data processing and validation procedures.
#
#######################################################################

data_PTH07_PsiMol
_symmetry_cell_setting           monoclinic
_symmetry_space_group_name_H-M   'P 21/n'
_symmetry_Int_Tables_number      14
_space_group_name_Hall           '-P 2yn'
loop_
_symmetry_equiv_pos_site_id
_symmetry_equiv_pos_as_xyz
1 x,y,z
2 1/2-x,1/2+y,1/2-z
3 -x,-y,-z
4 1/2+x,1/2-y,1/2+z
_cell_length_a                   3.7
_cell_length_b                   11.9
_cell_length_c                   15.1
_cell_angle_alpha                90
_cell_angle_beta                 81.1
_cell_angle_gamma                90
_cell_volume                     667.876
loop_
_atom_site_label
_atom_site_type_symbol
_atom_site_fract_x
_atom_site_fract_y
_atom_site_fract_z
O1 O 0.0992856 0.040584 0.106599
O2 O -0.275503 0.315281 -0.0749141
N1 N -0.0890795 0.158947 -0.00058299
C1 C 0.00803177 0.132616 0.0828032
C2 C -0.18177 0.271741 -0.00911717
C3 C -0.139232 0.323277 0.0784932
C4 C -0.19474 0.433114 0.107685
C5 C -0.132635 0.457636 0.194538
C6 C -0.0191433 0.374412 0.249531
C7 C 0.0360299 0.263958 0.219474
C8 C -0.0263232 0.240483 0.133222
H1 H -0.0920056 0.102074 -0.0498601
H2 H -0.282351 0.49661 0.0646443
H3 H -0.172644 0.542231 0.219975
H4 H 0.0263233 0.396376 0.316358
H5 H 0.123568 0.199035 0.261294
loop_
_geom_bond_atom_site_label_1
_geom_bond_atom_site_label_2
_geom_bond_site_symmetry_1
_geom_bond_site_symmetry_2
O1 C1 1_555 1_555
O2 C2 1_555 1_555
N1 C1 1_555 1_555
N1 C2 1_555 1_555
N1 H1 1_555 1_555
C1 C8 1_555 1_555
C2 C3 1_555 1_555
C3 C4 1_555 1_555
C3 C8 1_555 1_555
C4 C5 1_555 1_555
C4 H2 1_555 1_555
C5 C6 1_555 1_555
C5 H3 1_555 1_555
C6 C7 1_555 1_555
C6 H4 1_555 1_555
C7 C8 1_555 1_555
C7 H5 1_555 1_555

#END

#######################################################################
#
#                 Cambridge Crystallographic Data Centre
#                                CCDC 
#
#######################################################################
#
# If this CIF has been generated from an entry in the Cambridge 
# Structural Database, then it will include bibliographic, chemical, 
# crystal, experimental, refinement or atomic coordinate data resulting 
# from the CCDC's data processing and validation procedures.
#
#######################################################################

data_PTH08_PsiMol
_symmetry_cell_setting           monoclinic
_symmetry_space_group_name_H-M   'P 21/c'
_symmetry_Int_Tables_number      14
_space_group_name_Hall           '-P 2ybc'
loop_
_symmetry_equiv_pos_site_id
_symmetry_equiv_pos_as_xyz
1 x,y,z
2 -x,1/2+y,1/2-z
3 -x,-y,-z
4 x,1/2-y,1/2+z
_cell_length_a                   16.0
_cell_length_b                   4.0
_cell_length_c                   15.3
_cell_angle_alpha                90
_cell_angle_beta                 137.8
_cell_angle_gamma                90
_cell_volume                     664.461
loop_
_atom_site_label
_atom_site_type_symbol
_atom_site_fract_x
_atom_site_fract_y
_atom_site_fract_z
O1 O 0.841653 0.614452 -0.00819253
O2 O 0.495857 1.22286 -0.358831
N1 N 0.655871 0.905425 -0.17375
C1 C 0.772816 0.781446 -0.107184
C2 C 0.597679 1.08957 -0.284773
C3 C 0.68729 1.0826 -0.289807
C4 C 0.678221 1.22461 -0.379191
C5 C 0.778198 1.17636 -0.359042
C6 C 0.882947 0.992088 -0.252812
C7 C 0.891165 0.849963 -0.163263
C8 C 0.791521 0.899282 -0.184112
H1 H 0.617205 0.865875 -0.144501
H2 H 0.596904 1.3663 -0.460794
H3 H 0.774957 1.28279 -0.426419
H4 H 0.958562 0.959771 -0.240236
H5 H 0.971517 0.707299 -0.0809333
loop_
_geom_bond_atom_site_label_1
_geom_bond_atom_site_label_2
_geom_bond_site_symmetry_1
_geom_bond_site_symmetry_2
O1 C1 1_555 1_555
O2 C2 1_555 1_555
N1 C1 1_555 1_555
N1 C2 1_555 1_555
N1 H1 1_555 1_555
C1 C8 1_555 1_555
C2 C3 1_555 1_555
C3 C4 1_555 1_555
C3 C8 1_555 1_555
C4 C5 1_555 1_555
C4 H2 1_555 1_555
C5 C6 1_555 1_555
C5 H3 1_555 1_555
C6 C7 1_555 1_555
C6 H4 1_555 1_555
C7 C8 1_555 1_555
C7 H5 1_555 1_555

#END

#######################################################################
#
#                 Cambridge Crystallographic Data Centre
#                                CCDC 
#
#######################################################################
#
# If this CIF has been generated from an entry in the Cambridge 
# Structural Database, then it will include bibliographic, chemical, 
# crystal, experimental, refinement or atomic coordinate data resulting 
# from the CCDC's data processing and validation procedures.
#
#######################################################################

data_SAC01_PsiMol
_symmetry_cell_setting           monoclinic
_symmetry_space_group_name_H-M   'P 21/c'
_symmetry_Int_Tables_number      14
_space_group_name_Hall           '-P 2ybc'
loop_
_symmetry_equiv_pos_site_id
_symmetry_equiv_pos_as_xyz
1 x,y,z
2 -x,1/2+y,1/2-z
3 -x,-y,-z
4 x,1/2-y,1/2+z
_cell_length_a                   9.4
_cell_length_b                   7.1
_cell_length_c                   12.0
_cell_angle_alpha                90
_cell_angle_beta                 78.0
_cell_angle_gamma                90
_cell_volume                     779.662
loop_
_atom_site_label
_atom_site_type_symbol
_atom_site_fract_x
_atom_site_fract_y
_atom_site_fract_z
S1 S 0.708888 0.773114 0.152863
O1 O 0.750347 0.828577 0.258622
O2 O 0.575429 0.668234 0.157646
O3 O 1.01277 0.6857 -0.104184
N1 N 0.848485 0.658251 0.0668552
C1 C 0.72537 0.964374 0.0545677
C2 C 0.641782 1.12709 0.0656045
C3 C 0.673855 1.25978 -0.0224976
C4 C 0.785587 1.22874 -0.117368
C5 C 0.868348 1.064 -0.126731
C6 C 0.836852 0.931564 -0.0393096
C7 C 0.912684 0.748043 -0.0339562
H1 H 0.88201 0.530334 0.0890817
H2 H 0.555103 1.15058 0.13946
H3 H 0.610767 1.38924 -0.017024
H4 H 0.808002 1.33463 -0.184591
H5 H 0.955646 1.03688 -0.199648
loop_
_geom_bond_atom_site_label_1
_geom_bond_atom_site_label_2
_geom_bond_site_symmetry_1
_geom_bond_site_symmetry_2
S1 O1 1_555 1_555
S1 O2 1_555 1_555
S1 N1 1_555 1_555
S1 C1 1_555 1_555
O3 C7 1_555 1_555
N1 C7 1_555 1_555
N1 H1 1_555 1_555
C1 C2 1_555 1_555
C1 C6 1_555 1_555
C2 C3 1_555 1_555
C2 H2 1_555 1_555
C3 C4 1_555 1_555
C3 H3 1_555 1_555
C4 C5 1_555 1_555
C4 H4 1_555 1_555
C5 C6 1_555 1_555
C5 H5 1_555 1_555
C6 C7 1_555 1_555

#END

#######################################################################
#
#                 Cambridge Crystallographic Data Centre
#                                CCDC 
#
#######################################################################
#
# If this CIF has been generated from an entry in the Cambridge 
# Structural Database, then it will include bibliographic, chemical, 
# crystal, experimental, refinement or atomic coordinate data resulting 
# from the CCDC's data processing and validation procedures.
#
#######################################################################

data_SAC02_PsiMol
_symmetry_cell_setting           monoclinic
_symmetry_space_group_name_H-M   'P 21/c'
_symmetry_Int_Tables_number      14
_space_group_name_Hall           '-P 2ybc'
loop_
_symmetry_equiv_pos_site_id
_symmetry_equiv_pos_as_xyz
1 x,y,z
2 -x,1/2+y,1/2-z
3 -x,-y,-z
4 x,1/2-y,1/2+z
_cell_length_a                   6.9
_cell_length_b                   7.4
_cell_length_c                   15.5
_cell_angle_alpha                90
_cell_angle_beta                 75.2
_cell_angle_gamma                90
_cell_volume                     759.412
loop_
_atom_site_label
_atom_site_type_symbol
_atom_site_fract_x
_atom_site_fract_y
_atom_site_fract_z
S1 S 0.83311 0.307604 0.870019
O1 O 0.662714 0.390177 0.845825
O2 O 1.01493 0.413009 0.862594
O3 O 0.894243 -0.20173 0.839124
N1 N 0.890796 0.106743 0.815542
C1 C 0.758884 0.192901 0.974117
C2 C 0.687199 0.271411 1.05744
C3 C 0.637398 0.154709 1.13073
C4 C 0.659347 -0.0329293 1.11992
C5 C 0.731756 -0.109045 1.03546
C6 C 0.781504 0.00648776 0.962343
C7 C 0.860809 -0.0488678 0.867402
H1 H 0.944617 0.102748 0.748412
H2 H 0.670392 0.417235 1.0655
H3 H 0.580667 0.211015 1.19721
H4 H 0.619333 -0.120317 1.17823
H5 H 0.75005 -0.25439 1.02547
loop_
_geom_bond_atom_site_label_1
_geom_bond_atom_site_label_2
_geom_bond_site_symmetry_1
_geom_bond_site_symmetry_2
S1 O1 1_555 1_555
S1 O2 1_555 1_555
S1 N1 1_555 1_555
S1 C1 1_555 1_555
O3 C7 1_555 1_555
N1 C7 1_555 1_555
N1 H1 1_555 1_555
C1 C2 1_555 1_555
C1 C6 1_555 1_555
C2 C3 1_555 1_555
C2 H2 1_555 1_555
C3 C4 1_555 1_555
C3 H3 1_555 1_555
C4 C5 1_555 1_555
C4 H4 1_555 1_555
C5 C6 1_555 1_555
C5 H5 1_555 1_555
C6 C7 1_555 1_555

#END

#######################################################################
#
#                 Cambridge Crystallographic Data Centre
#                                CCDC 
#
#######################################################################
#
# If this CIF has been generated from an entry in the Cambridge 
# Structural Database, then it will include bibliographic, chemical, 
# crystal, experimental, refinement or atomic coordinate data resulting 
# from the CCDC's data processing and validation procedures.
#
#######################################################################

data_SAC03_PsiMol
_symmetry_cell_setting           orthorhombic
_symmetry_space_group_name_H-M   'P 21 21 21'
_symmetry_Int_Tables_number      19
_space_group_name_Hall           'P 2ac 2ab'
loop_
_symmetry_equiv_pos_site_id
_symmetry_equiv_pos_as_xyz
1 x,y,z
2 1/2+x,1/2-y,-z
3 -x,1/2+y,1/2-z
4 1/2-x,-y,1/2+z
_cell_length_a                   6.9
_cell_length_b                   15.0
_cell_length_c                   7.4
_cell_angle_alpha                90
_cell_angle_beta                 90
_cell_angle_gamma                90
_cell_volume                     761.146
loop_
_atom_site_label
_atom_site_type_symbol
_atom_site_fract_x
_atom_site_fract_y
_atom_site_fract_z
S1 S 0.185376 0.877722 0.302399
O1 O 0.00162697 0.895223 0.392123
O2 O 0.365693 0.891755 0.400322
O3 O 0.19986 0.909518 -0.206864
N1 N 0.193127 0.932804 0.101268
C1 C 0.183504 0.773191 0.188481
C2 C 0.177604 0.689283 0.26752
C3 C 0.177086 0.615732 0.151393
C4 C 0.182272 0.626857 -0.0362105
C5 C 0.188155 0.711916 -0.112869
C6 C 0.188705 0.785288 0.00209577
C7 C 0.194617 0.880862 -0.0538925
H1 H 0.196685 1.00033 0.0967918
H2 H 0.173588 0.680972 0.413312
H3 H 0.17256 0.548792 0.208123
H4 H 0.181719 0.568335 -0.123143
H5 H 0.192256 0.722161 -0.258198
loop_
_geom_bond_atom_site_label_1
_geom_bond_atom_site_label_2
_geom_bond_site_symmetry_1
_geom_bond_site_symmetry_2
S1 O1 1_555 1_555
S1 O2 1_555 1_555
S1 N1 1_555 1_555
S1 C1 1_555 1_555
O3 C7 1_555 1_555
N1 C7 1_555 1_555
N1 H1 1_555 1_555
C1 C2 1_555 1_555
C1 C6 1_555 1_555
C2 C3 1_555 1_555
C2 H2 1_555 1_555
C3 C4 1_555 1_555
C3 H3 1_555 1_555
C4 C5 1_555 1_555
C4 H4 1_555 1_555
C5 C6 1_555 1_555
C5 H5 1_555 1_555
C6 C7 1_555 1_555

#END

#######################################################################
#
#                 Cambridge Crystallographic Data Centre
#                                CCDC 
#
#######################################################################
#
# If this CIF has been generated from an entry in the Cambridge 
# Structural Database, then it will include bibliographic, chemical, 
# crystal, experimental, refinement or atomic coordinate data resulting 
# from the CCDC's data processing and validation procedures.
#
#######################################################################

data_SAC04_PsiMol
_symmetry_cell_setting           triclinic
_symmetry_space_group_name_H-M   'P -1'
_symmetry_Int_Tables_number      2
_space_group_name_Hall           '-P 1'
loop_
_symmetry_equiv_pos_site_id
_symmetry_equiv_pos_as_xyz
1 x,y,z
2 -x,-y,-z
_cell_length_a                   7.6
_cell_length_b                   7.3
_cell_length_c                   6.9
_cell_angle_alpha                94.0
_cell_angle_beta                 97.4
_cell_angle_gamma                73.7
_cell_volume                     368.396
loop_
_atom_site_label
_atom_site_type_symbol
_atom_site_fract_x
_atom_site_fract_y
_atom_site_fract_z
S1 S 0.72144 0.390938 0.179285
O1 O 0.64903 0.502643 0.347099
O2 O 0.722064 0.48691 0.00327152
O3 O 0.680513 -0.115761 0.119173
N1 N 0.619885 0.211421 0.125536
C1 C 0.936499 0.223499 0.244425
C2 C 1.10146 0.263862 0.30937
C3 C 1.25438 0.109184 0.352652
C4 C 1.24046 -0.0777563 0.331032
C5 C 1.07309 -0.11513 0.265466
C6 C 0.920572 0.0382806 0.222211
C7 C 0.731171 0.027184 0.150694
H1 H 0.484514 0.239547 0.0773393
H2 H 1.11161 0.409313 0.325941
H3 H 1.38627 0.134915 0.403989
H4 H 1.3619 -0.195226 0.365885
H5 H 1.05905 -0.259172 0.247559
loop_
_geom_bond_atom_site_label_1
_geom_bond_atom_site_label_2
_geom_bond_site_symmetry_1
_geom_bond_site_symmetry_2
S1 O1 1_555 1_555
S1 O2 1_555 1_555
S1 N1 1_555 1_555
S1 C1 1_555 1_555
O3 C7 1_555 1_555
N1 C7 1_555 1_555
N1 H1 1_555 1_555
C1 C2 1_555 1_555
C1 C6 1_555 1_555
C2 C3 1_555 1_555
C2 H2 1_555 1_555
C3 C4 1_555 1_555
C3 H3 1_555 1_555
C4 C5 1_555 1_555
C4 H4 1_555 1_555
C5 C6 1_555 1_555
C5 H5 1_555 1_555
C6 C7 1_555 1_555

#END

#######################################################################
#
#                 Cambridge Crystallographic Data Centre
#                                CCDC 
#
#######################################################################
#
# If this CIF has been generated from an entry in the Cambridge 
# Structural Database, then it will include bibliographic, chemical, 
# crystal, experimental, refinement or atomic coordinate data resulting 
# from the CCDC's data processing and validation procedures.
#
#######################################################################

data_SAC05_PsiMol
_symmetry_cell_setting           monoclinic
_symmetry_space_group_name_H-M   'P 21/c'
_symmetry_Int_Tables_number      14
_space_group_name_Hall           '-P 2ybc'
loop_
_symmetry_equiv_pos_site_id
_symmetry_equiv_pos_as_xyz
1 x,y,z
2 -x,1/2+y,1/2-z
3 -x,-y,-z
4 x,1/2-y,1/2+z
_cell_length_a                   6.8
_cell_length_b                   7.2
_cell_length_c                   17.7
_cell_angle_alpha                90
_cell_angle_beta                 118.0
_cell_angle_gamma                90
_cell_volume                     767.768
loop_
_atom_site_label
_atom_site_type_symbol
_atom_site_fract_x
_atom_site_fract_y
_atom_site_fract_z
S1 S 0.938946 0.753446 0.643815
O1 O 0.796908 0.670173 0.674984
O2 O 1.1561 0.673741 0.669044
O3 O 0.872488 1.27294 0.597131
N1 N 0.962662 0.986585 0.663907
C1 C 0.793108 0.796252 0.532229
C2 C 0.710735 0.663701 0.467912
C3 C 0.600681 0.729025 0.384073
C4 C 0.575398 0.920002 0.36634
C5 C 0.659579 1.05098 0.432036
C6 C 0.769209 0.986682 0.515564
C7 C 0.870025 1.10433 0.593846
H1 H 1.04131 1.03536 0.724432
H2 H 0.73078 0.51551 0.481997
H3 H 0.533697 0.629466 0.331822
H4 H 0.488938 0.966633 0.300431
H5 H 0.641911 1.2 0.419776
loop_
_geom_bond_atom_site_label_1
_geom_bond_atom_site_label_2
_geom_bond_site_symmetry_1
_geom_bond_site_symmetry_2
S1 O1 1_555 1_555
S1 O2 1_555 1_555
S1 N1 1_555 1_555
S1 C1 1_555 1_555
O3 C7 1_555 1_555
N1 C7 1_555 1_555
N1 H1 1_555 1_555
C1 C2 1_555 1_555
C1 C6 1_555 1_555
C2 C3 1_555 1_555
C2 H2 1_555 1_555
C3 C4 1_555 1_555
C3 H3 1_555 1_555
C4 C5 1_555 1_555
C4 H4 1_555 1_555
C5 C6 1_555 1_555
C5 H5 1_555 1_555
C6 C7 1_555 1_555

#END

#######################################################################
#
#                 Cambridge Crystallographic Data Centre
#                                CCDC 
#
#######################################################################
#
# If this CIF has been generated from an entry in the Cambridge 
# Structural Database, then it will include bibliographic, chemical, 
# crystal, experimental, refinement or atomic coordinate data resulting 
# from the CCDC's data processing and validation procedures.
#
#######################################################################

data_SAC06_PsiMol
_symmetry_cell_setting           monoclinic
_symmetry_space_group_name_H-M   'P 21'
_symmetry_Int_Tables_number      4
_space_group_name_Hall           'P 2yb'
loop_
_symmetry_equiv_pos_site_id
_symmetry_equiv_pos_as_xyz
1 x,y,z
2 -x,1/2+y,-z
_cell_length_a                   4.7
_cell_length_b                   8.6
_cell_length_c                   10.0
_cell_angle_alpha                90
_cell_angle_beta                 103.4
_cell_angle_gamma                90
_cell_volume                     393.227
loop_
_atom_site_label
_atom_site_type_symbol
_atom_site_fract_x
_atom_site_fract_y
_atom_site_fract_z
S1 S 0.766153 0.180229 0.745605
O1 O 1.00947 0.282726 0.802129
O2 O 0.551684 0.228151 0.623494
O3 O 0.505599 -0.0845349 0.997068
N1 N 0.596989 0.127604 0.871439
C1 C 0.881568 -0.0153744 0.732149
C2 C 1.04492 -0.0707685 0.643807
C3 C 1.11137 -0.229828 0.650753
C4 C 1.01645 -0.32806 0.743064
C5 C 0.85232 -0.269847 0.831037
C6 C 0.785638 -0.111695 0.824517
C7 C 0.613609 -0.0283382 0.909616
H1 H 0.489628 0.20739 0.915479
H2 H 1.11817 0.00598758 0.572273
H3 H 1.23906 -0.277786 0.583149
H4 H 1.0716 -0.451373 0.746094
H5 H 0.776239 -0.343981 0.903567
loop_
_geom_bond_atom_site_label_1
_geom_bond_atom_site_label_2
_geom_bond_site_symmetry_1
_geom_bond_site_symmetry_2
S1 O1 1_555 1_555
S1 O2 1_555 1_555
S1 N1 1_555 1_555
S1 C1 1_555 1_555
O3 C7 1_555 1_555
N1 C7 1_555 1_555
N1 H1 1_555 1_555
C1 C2 1_555 1_555
C1 C6 1_555 1_555
C2 C3 1_555 1_555
C2 H2 1_555 1_555
C3 C4 1_555 1_555
C3 H3 1_555 1_555
C4 C5 1_555 1_555
C4 H4 1_555 1_555
C5 C6 1_555 1_555
C5 H5 1_555 1_555
C6 C7 1_555 1_555

#END

#######################################################################
#
#                 Cambridge Crystallographic Data Centre
#                                CCDC 
#
#######################################################################
#
# If this CIF has been generated from an entry in the Cambridge 
# Structural Database, then it will include bibliographic, chemical, 
# crystal, experimental, refinement or atomic coordinate data resulting 
# from the CCDC's data processing and validation procedures.
#
#######################################################################

data_SAC07_PsiMol
_symmetry_cell_setting           orthorhombic
_symmetry_space_group_name_H-M   'P 21 21 21'
_symmetry_Int_Tables_number      19
_space_group_name_Hall           'P 2ac 2ab'
loop_
_symmetry_equiv_pos_site_id
_symmetry_equiv_pos_as_xyz
1 x,y,z
2 1/2+x,1/2-y,-z
3 -x,1/2+y,1/2-z
4 1/2-x,-y,1/2+z
_cell_length_a                   4.8
_cell_length_b                   19.2
_cell_length_c                   8.5
_cell_angle_alpha                90
_cell_angle_beta                 90
_cell_angle_gamma                90
_cell_volume                     792.794
loop_
_atom_site_label
_atom_site_type_symbol
_atom_site_fract_x
_atom_site_fract_y
_atom_site_fract_z
S1 S 0.147169 0.874187 1.03857
O1 O 0.356992 0.905042 0.938569
O2 O 0.00297198 0.81204 0.986269
O3 O -0.244413 0.996458 1.30834
N1 N -0.0850091 0.935963 1.09314
C1 C 0.262925 0.866057 1.2354
C2 C 0.46757 0.821996 1.2901
C3 C 0.525565 0.824232 1.45037
C4 C 0.382498 0.869119 1.55045
C5 C 0.177343 0.913035 1.49292
C6 C 0.118886 0.910986 1.33356
C7 C -0.0919588 0.953665 1.25066
H1 H -0.211289 0.958321 1.01332
H2 H 0.578158 0.787218 1.21192
H3 H 0.684684 0.790464 1.49784
H4 H 0.432243 0.869692 1.67468
H5 H 0.0635357 0.94831 1.56848
loop_
_geom_bond_atom_site_label_1
_geom_bond_atom_site_label_2
_geom_bond_site_symmetry_1
_geom_bond_site_symmetry_2
S1 O1 1_555 1_555
S1 O2 1_555 1_555
S1 N1 1_555 1_555
S1 C1 1_555 1_555
O3 C7 1_555 1_555
N1 C7 1_555 1_555
N1 H1 1_555 1_555
C1 C2 1_555 1_555
C1 C6 1_555 1_555
C2 C3 1_555 1_555
C2 H2 1_555 1_555
C3 C4 1_555 1_555
C3 H3 1_555 1_555
C4 C5 1_555 1_555
C4 H4 1_555 1_555
C5 C6 1_555 1_555
C5 H5 1_555 1_555
C6 C7 1_555 1_555

#END

#######################################################################
#
#                 Cambridge Crystallographic Data Centre
#                                CCDC 
#
#######################################################################
#
# If this CIF has been generated from an entry in the Cambridge 
# Structural Database, then it will include bibliographic, chemical, 
# crystal, experimental, refinement or atomic coordinate data resulting 
# from the CCDC's data processing and validation procedures.
#
#######################################################################

data_SAC08_PsiMol
_symmetry_cell_setting           orthorhombic
_symmetry_space_group_name_H-M   'P c a 21'
_symmetry_Int_Tables_number      29
_space_group_name_Hall           'P 2c -2ac'
loop_
_symmetry_equiv_pos_site_id
_symmetry_equiv_pos_as_xyz
1 x,y,z
2 -x,-y,1/2+z
3 1/2-x,y,1/2+z
4 1/2+x,-y,z
_cell_length_a                   18.9
_cell_length_b                   4.8
_cell_length_c                   8.6
_cell_angle_alpha                90
_cell_angle_beta                 90
_cell_angle_gamma                90
_cell_volume                     786.179
loop_
_atom_site_label
_atom_site_type_symbol
_atom_site_fract_x
_atom_site_fract_y
_atom_site_fract_z
S1 S 0.128166 0.0947332 0.179259
O1 O 0.0978839 -0.119097 0.277738
O2 O 0.191855 0.237339 0.22897
O3 O 0.00143104 0.498206 -0.0765739
N1 N 0.0650874 0.330402 0.131211
C1 C 0.134068 -0.0151609 -0.0171234
C2 C 0.177956 -0.219399 -0.0758733
C3 C 0.173818 -0.272373 -0.234897
C4 C 0.12728 -0.124914 -0.329863
C5 C 0.0835883 0.0797346 -0.268323
C6 C 0.0875115 0.133211 -0.110173
C7 C 0.045361 0.342746 -0.0235403
H1 H 0.0434239 0.454855 0.212757
H2 H 0.214016 -0.333411 -0.00165291
H3 H 0.207383 -0.431001 -0.285427
H4 H 0.125248 -0.170797 -0.453238
H5 H 0.0470421 0.196909 -0.339862
loop_
_geom_bond_atom_site_label_1
_geom_bond_atom_site_label_2
_geom_bond_site_symmetry_1
_geom_bond_site_symmetry_2
S1 O1 1_555 1_555
S1 O2 1_555 1_555
S1 N1 1_555 1_555
S1 C1 1_555 1_555
O3 C7 1_555 1_555
N1 C7 1_555 1_555
N1 H1 1_555 1_555
C1 C2 1_555 1_555
C1 C6 1_555 1_555
C2 C3 1_555 1_555
C2 H2 1_555 1_555
C3 C4 1_555 1_555
C3 H3 1_555 1_555
C4 C5 1_555 1_555
C4 H4 1_555 1_555
C5 C6 1_555 1_555
C5 H5 1_555 1_555
C6 C7 1_555 1_555

#END

#######################################################################
#
#                 Cambridge Crystallographic Data Centre
#                                CCDC 
#
#######################################################################
#
# If this CIF has been generated from an entry in the Cambridge 
# Structural Database, then it will include bibliographic, chemical, 
# crystal, experimental, refinement or atomic coordinate data resulting 
# from the CCDC's data processing and validation procedures.
#
#######################################################################

data_SAC09_PsiMol
_symmetry_cell_setting           monoclinic
_symmetry_space_group_name_H-M   'C c'
_symmetry_Int_Tables_number      9
_space_group_name_Hall           'C -2yc'
loop_
_symmetry_equiv_pos_site_id
_symmetry_equiv_pos_as_xyz
1 x,y,z
2 x,-y,1/2+z
3 1/2+x,1/2+y,z
4 1/2+x,1/2-y,1/2+z
_cell_length_a                   8.8
_cell_length_b                   14.7
_cell_length_c                   7.2
_cell_angle_alpha                90
_cell_angle_beta                 123.0
_cell_angle_gamma                90
_cell_volume                     773.777
loop_
_atom_site_label
_atom_site_type_symbol
_atom_site_fract_x
_atom_site_fract_y
_atom_site_fract_z
S1 S 0.0736283 0.371612 0.887785
O1 O 0.267116 0.392147 1.01071
O2 O -0.0330457 0.377374 0.647171
O3 O -0.173211 0.419379 1.17702
N1 N -0.0280739 0.433629 0.990895
C1 C 0.0293161 0.269004 0.98151
C2 C 0.0753516 0.181432 0.957159
C3 C 0.0270621 0.110331 1.04423
C4 C -0.0637177 0.127331 1.15104
C5 C -0.108724 0.215982 1.17369
C6 C -0.0609736 0.286958 1.08735
C7 C -0.097186 0.38564 1.09512
H1 H -0.0370878 0.502299 0.975624
H2 H 0.145872 0.168556 0.874079
H3 H 0.0607558 0.0406651 1.02849
H4 H -0.0995256 0.0705909 1.21712
H5 H -0.179216 0.230812 1.25601
loop_
_geom_bond_atom_site_label_1
_geom_bond_atom_site_label_2
_geom_bond_site_symmetry_1
_geom_bond_site_symmetry_2
S1 O1 1_555 1_555
S1 O2 1_555 1_555
S1 N1 1_555 1_555
S1 C1 1_555 1_555
O3 C7 1_555 1_555
N1 C7 1_555 1_555
N1 H1 1_555 1_555
C1 C2 1_555 1_555
C1 C6 1_555 1_555
C2 C3 1_555 1_555
C2 H2 1_555 1_555
C3 C4 1_555 1_555
C3 H3 1_555 1_555
C4 C5 1_555 1_555
C4 H4 1_555 1_555
C5 C6 1_555 1_555
C5 H5 1_555 1_555
C6 C7 1_555 1_555

#END

#######################################################################
#
#                 Cambridge Crystallographic Data Centre
#                                CCDC 
#
#######################################################################
#
# If this CIF has been generated from an entry in the Cambridge 
# Structural Database, then it will include bibliographic, chemical, 
# crystal, experimental, refinement or atomic coordinate data resulting 
# from the CCDC's data processing and validation procedures.
#
#######################################################################

data_SAC10_PsiMol
_symmetry_cell_setting           triclinic
_symmetry_space_group_name_H-M   'P -1'
_symmetry_Int_Tables_number      2
_space_group_name_Hall           '-P 1'
loop_
_symmetry_equiv_pos_site_id
_symmetry_equiv_pos_as_xyz
1 x,y,z
2 -x,-y,-z
_cell_length_a                   7.2
_cell_length_b                   8.7
_cell_length_c                   6.8
_cell_angle_alpha                100.5
_cell_angle_beta                 92.2
_cell_angle_gamma                66.5
_cell_volume                     382.422
loop_
_atom_site_label
_atom_site_type_symbol
_atom_site_fract_x
_atom_site_fract_y
_atom_site_fract_z
S1 S 0.868201 0.7199 0.679591
O1 O 0.833238 0.652962 0.848294
O2 O 0.794374 0.673345 0.486242
O3 O 1.3416 0.815966 0.682568
N1 N 1.1197 0.681075 0.65744
C1 C 0.804673 0.942909 0.741294
C2 C 0.61134 1.07057 0.784039
C3 C 0.596678 1.23831 0.829007
C4 C 0.77018 1.27477 0.830545
C5 C 0.963256 1.14433 0.787091
C6 C 0.978638 0.977228 0.74225
C7 C 1.17041 0.821597 0.692141
H1 H 1.22589 0.560532 0.620359
H2 H 0.477004 1.04164 0.782668
H3 H 0.447715 1.34206 0.863346
H4 H 0.753942 1.40661 0.866118
H5 H 1.10014 1.16963 0.787378
loop_
_geom_bond_atom_site_label_1
_geom_bond_atom_site_label_2
_geom_bond_site_symmetry_1
_geom_bond_site_symmetry_2
S1 O1 1_555 1_555
S1 O2 1_555 1_555
S1 N1 1_555 1_555
S1 C1 1_555 1_555
O3 C7 1_555 1_555
N1 C7 1_555 1_555
N1 H1 1_555 1_555
C1 C2 1_555 1_555
C1 C6 1_555 1_555
C2 C3 1_555 1_555
C2 H2 1_555 1_555
C3 C4 1_555 1_555
C3 H3 1_555 1_555
C4 C5 1_555 1_555
C4 H4 1_555 1_555
C5 C6 1_555 1_555
C5 H5 1_555 1_555
C6 C7 1_555 1_555

#END

#######################################################################
#
#                 Cambridge Crystallographic Data Centre
#                                CCDC 
#
#######################################################################
#
# If this CIF has been generated from an entry in the Cambridge 
# Structural Database, then it will include bibliographic, chemical, 
# crystal, experimental, refinement or atomic coordinate data resulting 
# from the CCDC's data processing and validation procedures.
#
#######################################################################

data_FLU01_PsiMol
_symmetry_cell_setting           triclinic
_symmetry_space_group_name_H-M   'P -1'
_symmetry_Int_Tables_number      2
_space_group_name_Hall           '-P 1'
loop_
_symmetry_equiv_pos_site_id
_symmetry_equiv_pos_as_xyz
1 x,y,z
2 -x,-y,-z
_cell_length_a                   9.3
_cell_length_b                   13.0
_cell_length_c                   13.0
_cell_angle_alpha                89.9
_cell_angle_beta                 42.8
_cell_angle_gamma                96.6
_cell_volume                     1053.96
loop_
_atom_site_label
_atom_site_type_symbol
_atom_site_fract_x
_atom_site_fract_y
_atom_site_fract_z
F1 F 0.182203 0.327457 0.630144
O1 O 0.212939 0.0806354 0.282725
O2 O 0.228212 0.409483 0.40677
N1 N 0.183056 0.0995972 0.473329
N2 N 0.219949 0.243927 0.348308
H1 H 0.172548 0.0220246 0.486565
H2 H 0.236661 0.273979 0.267602
H3 H 0.157061 0.124243 0.646336
C1 C 0.205921 0.136446 0.361351
C2 C 0.214103 0.31611 0.430554
C3 C 0.189688 0.265654 0.544134
C4 C 0.175154 0.161903 0.562643
F2 F 0.227696 0.207649 0.828445
O3 O 0.319523 -0.117799 1.02489
O4 O 0.244284 0.0109428 0.738224
N3 N 0.289348 0.0544897 1.02203
N4 N 0.281699 -0.0502312 0.88279
H4 H 0.30134 0.0624454 1.0927
H5 H 0.287664 -0.121254 0.849797
H6 H 0.260977 0.211453 1.01258
C5 C 0.298692 -0.0441821 0.980502
C6 C 0.257463 0.0274893 0.823952
C7 C 0.250503 0.127014 0.87773
C8 C 0.266073 0.138172 0.972493
F3 F 0.203705 0.425937 0.959985
O5 O 0.294701 0.678849 1.24425
O6 O 0.206861 0.346521 1.15826
N5 N 0.271213 0.657151 1.08113
N6 N 0.250783 0.513783 1.19801
H7 H 0.287901 0.734975 1.06454
H8 H 0.251873 0.484675 1.26963
H9 H 0.248521 0.630007 0.933216
C9 C 0.274059 0.621657 1.17997
C10 C 0.226006 0.440078 1.13168
C11 C 0.226342 0.489248 1.03037
C12 C 0.248216 0.593295 1.00785
F4 F 0.319243 0.558571 0.682391
O7 O 0.258494 0.884247 0.464308
O8 O 0.28087 0.753789 0.781515
N7 N 0.291106 0.712536 0.468388
N8 N 0.270399 0.815867 0.621446
H10 H 0.293347 0.705202 0.39012
H11 H 0.256587 0.886361 0.657644
H12 H 0.321108 0.556135 0.479269
C13 C 0.272175 0.810563 0.513652
C14 C 0.284737 0.737981 0.686794
C15 C 0.304144 0.639255 0.62774
C16 C 0.306869 0.628837 0.523228
loop_
_geom_bond_atom_site_label_1
_geom_bond_atom_site_label_2
_geom_bond_site_symmetry_1
_geom_bond_site_symmetry_2
F1 C3 1_555 1_555
O1 C1 1_555 1_555
O2 C2 1_555 1_555
N1 H1 1_555 1_555
N1 C1 1_555 1_555
N1 C4 1_555 1_555
N2 H2 1_555 1_555
N2 C1 1_555 1_555
N2 C2 1_555 1_555
H3 C4 1_555 1_555
C2 C3 1_555 1_555
C3 C4 1_555 1_555
F2 C7 1_555 1_555
O3 C5 1_555 1_555
O4 C6 1_555 1_555
N3 H4 1_555 1_555
N3 C5 1_555 1_555
N3 C8 1_555 1_555
N4 H5 1_555 1_555
N4 C5 1_555 1_555
N4 C6 1_555 1_555
H6 C8 1_555 1_555
C6 C7 1_555 1_555
C7 C8 1_555 1_555
F3 C11 1_555 1_555
O5 C9 1_555 1_555
O6 C10 1_555 1_555
N5 H7 1_555 1_555
N5 C9 1_555 1_555
N5 C12 1_555 1_555
N6 H8 1_555 1_555
N6 C9 1_555 1_555
N6 C10 1_555 1_555
H9 C12 1_555 1_555
C10 C11 1_555 1_555
C11 C12 1_555 1_555
F4 C15 1_555 1_555
O7 C13 1_555 1_555
O8 C14 1_555 1_555
N7 H10 1_555 1_555
N7 C13 1_555 1_555
N7 C16 1_555 1_555
N8 H11 1_555 1_555
N8 C13 1_555 1_555
N8 C14 1_555 1_555
H12 C16 1_555 1_555
C14 C15 1_555 1_555
C15 C16 1_555 1_555

#END

#######################################################################
#
#                 Cambridge Crystallographic Data Centre
#                                CCDC 
#
#######################################################################
#
# If this CIF has been generated from an entry in the Cambridge 
# Structural Database, then it will include bibliographic, chemical, 
# crystal, experimental, refinement or atomic coordinate data resulting 
# from the CCDC's data processing and validation procedures.
#
#######################################################################

data_FLU02_PsiMol
_symmetry_cell_setting           monoclinic
_symmetry_space_group_name_H-M   'P 21/n'
_symmetry_Int_Tables_number      14
_space_group_name_Hall           '-P 2yn'
loop_
_symmetry_equiv_pos_site_id
_symmetry_equiv_pos_as_xyz
1 x,y,z
2 1/2-x,1/2+y,1/2-z
3 -x,-y,-z
4 1/2+x,1/2-y,1/2+z
_cell_length_a                   5.3
_cell_length_b                   15.3
_cell_length_c                   6.8
_cell_angle_alpha                90
_cell_angle_beta                 116.9
_cell_angle_gamma                90
_cell_volume                     498.387
loop_
_atom_site_label
_atom_site_type_symbol
_atom_site_fract_x
_atom_site_fract_y
_atom_site_fract_z
F1 F 0.532592 0.264059 0.253928
O1 O 0.0975263 -0.0467919 0.327789
O2 O 0.573216 0.114669 0.0331011
N1 N 0.180798 0.0992371 0.416667
N2 N 0.335045 0.0363794 0.183874
H1 H 0.0818353 0.0928891 0.510987
H2 H 0.350349 -0.0175003 0.103686
H3 H 0.266723 0.233443 0.489448
C1 C 0.195839 0.0235305 0.31105
C2 C 0.456272 0.112835 0.15097
C3 C 0.423888 0.186944 0.272926
C4 C 0.291298 0.178948 0.399106
loop_
_geom_bond_atom_site_label_1
_geom_bond_atom_site_label_2
_geom_bond_site_symmetry_1
_geom_bond_site_symmetry_2
F1 C3 1_555 1_555
O1 C1 1_555 1_555
O2 C2 1_555 1_555
N1 H1 1_555 1_555
N1 C1 1_555 1_555
N1 C4 1_555 1_555
N2 H2 1_555 1_555
N2 C1 1_555 1_555
N2 C2 1_555 1_555
H3 C4 1_555 1_555
C2 C3 1_555 1_555
C3 C4 1_555 1_555

#END

#######################################################################
#
#                 Cambridge Crystallographic Data Centre
#                                CCDC 
#
#######################################################################
#
# If this CIF has been generated from an entry in the Cambridge 
# Structural Database, then it will include bibliographic, chemical, 
# crystal, experimental, refinement or atomic coordinate data resulting 
# from the CCDC's data processing and validation procedures.
#
#######################################################################

data_FLU03_PsiMol
_symmetry_cell_setting           monoclinic
_symmetry_space_group_name_H-M   'P 21/c'
_symmetry_Int_Tables_number      14
_space_group_name_Hall           '-P 2ybc'
loop_
_symmetry_equiv_pos_site_id
_symmetry_equiv_pos_as_xyz
1 x,y,z
2 -x,1/2+y,1/2-z
3 -x,-y,-z
4 x,1/2-y,1/2+z
_cell_length_a                   7.2
_cell_length_b                   7.0
_cell_length_c                   11.8
_cell_angle_alpha                90
_cell_angle_beta                 122.6
_cell_angle_gamma                90
_cell_volume                     506.323
loop_
_atom_site_label
_atom_site_type_symbol
_atom_site_fract_x
_atom_site_fract_y
_atom_site_fract_z
F1 F 0.953769 0.789506 0.774227
O1 O 0.489959 0.738967 1.0093
O2 O 0.802471 1.11523 0.836548
N1 N 0.673532 0.593601 0.923564
N2 N 0.6487 0.9221 0.921802
H1 H 0.638023 0.466003 0.946573
H2 H 0.594255 1.04038 0.94412
H3 H 0.844515 0.472519 0.842736
C1 C 0.59493 0.750375 0.956164
C2 C 0.766927 0.954586 0.86113
C3 C 0.838554 0.775988 0.832726
C4 C 0.791999 0.604808 0.863459
loop_
_geom_bond_atom_site_label_1
_geom_bond_atom_site_label_2
_geom_bond_site_symmetry_1
_geom_bond_site_symmetry_2
F1 C3 1_555 1_555
O1 C1 1_555 1_555
O2 C2 1_555 1_555
N1 H1 1_555 1_555
N1 C1 1_555 1_555
N1 C4 1_555 1_555
N2 H2 1_555 1_555
N2 C1 1_555 1_555
N2 C2 1_555 1_555
H3 C4 1_555 1_555
C2 C3 1_555 1_555
C3 C4 1_555 1_555

#END

#######################################################################
#
#                 Cambridge Crystallographic Data Centre
#                                CCDC 
#
#######################################################################
#
# If this CIF has been generated from an entry in the Cambridge 
# Structural Database, then it will include bibliographic, chemical, 
# crystal, experimental, refinement or atomic coordinate data resulting 
# from the CCDC's data processing and validation procedures.
#
#######################################################################

data_FLU04_PsiMol
_symmetry_cell_setting           monoclinic
_symmetry_space_group_name_H-M   'P 21/c'
_symmetry_Int_Tables_number      14
_space_group_name_Hall           '-P 2ybc'
loop_
_symmetry_equiv_pos_site_id
_symmetry_equiv_pos_as_xyz
1 x,y,z
2 -x,1/2+y,1/2-z
3 -x,-y,-z
4 x,1/2-y,1/2+z
_cell_length_a                   4.4
_cell_length_b                   13.1
_cell_length_c                   8.5
_cell_angle_alpha                90
_cell_angle_beta                 91.7
_cell_angle_gamma                90
_cell_volume                     490.761
loop_
_atom_site_label
_atom_site_type_symbol
_atom_site_fract_x
_atom_site_fract_y
_atom_site_fract_z
F1 F 0.625999 0.115842 0.546132
O1 O 1.48334 0.130552 1.01425
O2 O 0.884478 -0.0619704 0.673536
N1 N 1.15449 0.212975 0.841706
N2 N 1.17959 0.0370258 0.841661
H1 H 1.22766 0.280132 0.88645
H2 H 1.2725 -0.0275259 0.887336
H3 H 0.847069 0.282108 0.67943
C1 C 1.28935 0.127255 0.908405
C2 C 0.959893 0.0228161 0.720997
C3 C 0.839076 0.120017 0.66258
C4 C 0.935527 0.21013 0.722085
loop_
_geom_bond_atom_site_label_1
_geom_bond_atom_site_label_2
_geom_bond_site_symmetry_1
_geom_bond_site_symmetry_2
F1 C3 1_555 1_555
O1 C1 1_555 1_555
O2 C2 1_555 1_555
N1 H1 1_555 1_555
N1 C1 1_555 1_555
N1 C4 1_555 1_555
N2 H2 1_555 1_555
N2 C1 1_555 1_555
N2 C2 1_555 1_555
H3 C4 1_555 1_555
C2 C3 1_555 1_555
C3 C4 1_555 1_555

#END

#######################################################################
#
#                 Cambridge Crystallographic Data Centre
#                                CCDC 
#
#######################################################################
#
# If this CIF has been generated from an entry in the Cambridge 
# Structural Database, then it will include bibliographic, chemical, 
# crystal, experimental, refinement or atomic coordinate data resulting 
# from the CCDC's data processing and validation procedures.
#
#######################################################################

data_FLU05_PsiMol
_symmetry_cell_setting           monoclinic
_symmetry_space_group_name_H-M   'P 21/c'
_symmetry_Int_Tables_number      14
_space_group_name_Hall           '-P 2ybc'
loop_
_symmetry_equiv_pos_site_id
_symmetry_equiv_pos_as_xyz
1 x,y,z
2 -x,1/2+y,1/2-z
3 -x,-y,-z
4 x,1/2-y,1/2+z
_cell_length_a                   5.6
_cell_length_b                   7.0
_cell_length_c                   13.4
_cell_angle_alpha                90
_cell_angle_beta                 102.9
_cell_angle_gamma                90
_cell_volume                     512.988
loop_
_atom_site_label
_atom_site_type_symbol
_atom_site_fract_x
_atom_site_fract_y
_atom_site_fract_z
F1 F 0.39618 0.268343 0.974731
O1 O -0.530402 0.275139 0.744003
O2 O 0.144904 -0.0692285 0.908616
N1 N -0.188802 0.436637 0.830598
N2 N -0.188456 0.108136 0.827473
H1 H -0.277911 0.560002 0.809781
H2 H -0.278644 -0.0143883 0.803759
H3 H 0.132036 0.572856 0.911964
C1 C -0.32079 0.273626 0.796166
C2 C 0.0505526 0.0869509 0.886753
C3 C 0.165773 0.270983 0.917337
C4 C 0.0478039 0.436591 0.889607
loop_
_geom_bond_atom_site_label_1
_geom_bond_atom_site_label_2
_geom_bond_site_symmetry_1
_geom_bond_site_symmetry_2
F1 C3 1_555 1_555
O1 C1 1_555 1_555
O2 C2 1_555 1_555
N1 H1 1_555 1_555
N1 C1 1_555 1_555
N1 C4 1_555 1_555
N2 H2 1_555 1_555
N2 C1 1_555 1_555
N2 C2 1_555 1_555
H3 C4 1_555 1_555
C2 C3 1_555 1_555
C3 C4 1_555 1_555

#END

#######################################################################
#
#                 Cambridge Crystallographic Data Centre
#                                CCDC 
#
#######################################################################
#
# If this CIF has been generated from an entry in the Cambridge 
# Structural Database, then it will include bibliographic, chemical, 
# crystal, experimental, refinement or atomic coordinate data resulting 
# from the CCDC's data processing and validation procedures.
#
#######################################################################

data_FLU06_PsiMol
_symmetry_cell_setting           orthorhombic
_symmetry_space_group_name_H-M   'P 21 21 21'
_symmetry_Int_Tables_number      19
_space_group_name_Hall           'P 2ac 2ab'
loop_
_symmetry_equiv_pos_site_id
_symmetry_equiv_pos_as_xyz
1 x,y,z
2 1/2+x,1/2-y,-z
3 -x,1/2+y,1/2-z
4 1/2-x,-y,1/2+z
_cell_length_a                   11.6
_cell_length_b                   6.3
_cell_length_c                   7.1
_cell_angle_alpha                90
_cell_angle_beta                 90
_cell_angle_gamma                90
_cell_volume                     513.526
loop_
_atom_site_label
_atom_site_type_symbol
_atom_site_fract_x
_atom_site_fract_y
_atom_site_fract_z
F1 F 0.799322 0.499824 0.0428067
O1 O 1.26576 0.500118 0.0258355
O2 O 0.930038 0.500081 0.375803
N1 N 1.09185 0.500284 -0.131027
N2 N 1.09566 0.500024 0.195707
H1 H 1.13515 0.500068 -0.254728
H2 H 1.14257 0.500049 0.316592
H3 H 0.928624 0.500074 -0.262986
C1 C 1.16026 0.50012 0.0296458
C2 C 0.975602 0.500015 0.219422
C3 C 0.915317 0.499955 0.0376407
C4 C 0.972684 0.500058 -0.128381
loop_
_geom_bond_atom_site_label_1
_geom_bond_atom_site_label_2
_geom_bond_site_symmetry_1
_geom_bond_site_symmetry_2
F1 C3 1_555 1_555
O1 C1 1_555 1_555
O2 C2 1_555 1_555
N1 H1 1_555 1_555
N1 C1 1_555 1_555
N1 C4 1_555 1_555
N2 H2 1_555 1_555
N2 C1 1_555 1_555
N2 C2 1_555 1_555
H3 C4 1_555 1_555
C2 C3 1_555 1_555
C3 C4 1_555 1_555

#END

#######################################################################
#
#                 Cambridge Crystallographic Data Centre
#                                CCDC 
#
#######################################################################
#
# If this CIF has been generated from an entry in the Cambridge 
# Structural Database, then it will include bibliographic, chemical, 
# crystal, experimental, refinement or atomic coordinate data resulting 
# from the CCDC's data processing and validation procedures.
#
#######################################################################

data_CBZ01_PsiMol
_symmetry_cell_setting           triclinic
_symmetry_space_group_name_H-M   'P -1'
_symmetry_Int_Tables_number      2
_space_group_name_Hall           '-P 1'
loop_
_symmetry_equiv_pos_site_id
_symmetry_equiv_pos_as_xyz
1 x,y,z
2 -x,-y,-z
_cell_length_a                   5.2829
_cell_length_b                   20.6304
_cell_length_c                   22.3427
_cell_angle_alpha                85.0780
_cell_angle_beta                 87.2236
_cell_angle_gamma                85.3583
_cell_volume                     2416.05
loop_
_atom_site_label
_atom_site_type_symbol
_atom_site_fract_x
_atom_site_fract_y
_atom_site_fract_z
C1 C 0.936927 0.695876 0.973121
C2 C 0.745939 0.736017 0.944995
C3 C 0.732024 0.740396 0.882836
C4 C 0.910418 0.70434 0.848515
C5 C 1.09904 0.66372 0.876541
C6 C 1.11355 0.65769 0.939361
C7 C 1.30556 0.611514 0.967064
C8 C 1.28907 0.57708 1.02108
C9 C 1.07378 0.57783 1.06438
C10 C 1.02956 0.521304 1.10176
C11 C 0.820371 0.519064 1.14169
C12 C 0.648386 0.573672 1.14524
C13 C 0.689901 0.630475 1.10914
C14 C 0.902885 0.633274 1.0698
C15 C 1.09537 0.739201 1.05958
N1 N 1.11173 0.733068 1.12055
N2 N 0.953605 0.693133 1.03671
O1 O 1.19456 0.781208 1.02706
H1 H 0.612473 0.764656 0.97254
H2 H 0.584247 0.772396 0.861122
H3 H 0.901873 0.70794 0.799868
H4 H 1.23691 0.635176 0.849854
H5 H 1.4738 0.600475 0.938552
H6 H 1.44472 0.540838 1.03212
H7 H 1.16191 0.478433 1.09865
H8 H 0.790391 0.474611 1.16996
H9 H 0.483351 0.572083 1.1761
H10 H 0.559385 0.6738 1.11119
H11 H 1.0022 0.704269 1.1474
H12 H 1.22395 0.762883 1.13812
C16 C 0.482754 0.572966 0.353062
C17 C 0.658417 0.61336 0.371031
C18 C 0.680634 0.674887 0.34165
C19 C 0.525954 0.696206 0.293925
C20 C 0.352796 0.655709 0.275541
C21 C 0.330687 0.592912 0.303912
C22 C 0.156725 0.550668 0.280829
C23 C 0.181358 0.485012 0.281176
C24 C 0.389424 0.440877 0.304582
C25 C 0.455932 0.382369 0.277915
C26 C 0.659981 0.340399 0.297086
C27 C 0.804178 0.356008 0.343716
C28 C 0.739967 0.41335 0.371296
C29 C 0.531834 0.455024 0.352878
C30 C 0.285311 0.508235 0.434443
N3 N 0.253989 0.446927 0.460472
N4 N 0.456592 0.510752 0.384638
O2 O 0.173475 0.557226 0.452422
H13 H 0.772892 0.596247 0.409106
H14 H 0.816083 0.706459 0.356345
H15 H 0.540875 0.744453 0.271071
H16 H 0.233565 0.672092 0.238025
H17 H -0.00151476 0.575982 0.256785
H18 H 0.0416426 0.462238 0.257408
H19 H 0.345443 0.370391 0.241136
H20 H 0.70768 0.295542 0.275513
H21 H 0.965147 0.323582 0.358648
H22 H 0.848511 0.426558 0.407893
H23 H 0.378062 0.408919 0.452125
H24 H 0.132008 0.444079 0.496308
C31 C 0.255789 0.115372 0.775546
C32 C 0.0498458 0.155255 0.753753
C33 C 0.0235311 0.168316 0.692243
C34 C 0.204875 0.141373 0.652189
C35 C 0.408871 0.101097 0.673838
C36 C 0.436259 0.0862804 0.7358
C37 C 0.645351 0.0406829 0.75632
C38 C 0.64895 -0.00132455 0.806071
C39 C 0.443277 -0.0110277 0.850974
C40 C 0.423279 -0.0728136 0.88164
C41 C 0.224616 -0.0848358 0.922981
C42 C 0.0393423 -0.0350042 0.934844
C43 C 0.0568536 0.0268157 0.905533
C44 C 0.258639 0.039321 0.864624
C45 C 0.422294 0.147877 0.865904
N5 N 0.472697 0.13041 0.924632
N6 N 0.283893 0.104045 0.838775
O3 O 0.491507 0.197376 0.83853
H25 H -0.0856832 0.176815 0.785833
H26 H -0.136162 0.200067 0.675554
H27 H 0.186706 0.151818 0.60405
H28 H 0.549275 0.0796564 0.642634
H29 H 0.810189 0.0372928 0.725257
H30 H 0.815939 -0.03548 0.811478
H31 H 0.566271 -0.111905 0.872109
H32 H 0.213412 -0.133171 0.945909
H33 H -0.117261 -0.0441846 0.966935
H34 H -0.0837809 0.0666577 0.914237
H35 H 0.389497 0.0937036 0.948327
H36 H 0.563931 0.162001 0.945829
C46 C 0.972828 0.169768 0.476959
C47 C 0.769804 0.170367 0.519007
C48 C 0.71119 0.224215 0.551825
C49 C 0.856975 0.277858 0.542585
C50 C 1.05766 0.277611 0.500223
C51 C 1.1168 0.224223 0.465761
C52 C 1.31917 0.227785 0.419201
C53 C 1.33508 0.200013 0.366477
C54 C 1.15232 0.159975 0.343678
C55 C 1.12449 0.160896 0.281445
C56 C 0.945298 0.125634 0.257982
C57 C 0.787983 0.0882629 0.296428
C58 C 0.814172 0.0859787 0.358227
C59 C 0.99721 0.120504 0.381902
C60 C 1.20805 0.0654219 0.47077
N7 N 1.27666 0.0150723 0.436152
N8 N 1.03495 0.113521 0.444796
O4 O 1.28865 0.06893 0.520426
H37 H 0.662607 0.127473 0.526325
H38 H 0.55422 0.224072 0.585046
H39 H 0.813586 0.319888 0.568449
H40 H 1.17005 0.319644 0.492625
H41 H 1.46384 0.260667 0.42641
H42 H 1.49092 0.212535 0.335063
H43 H 1.24528 0.190465 0.25138
H44 H 0.927307 0.127411 0.209647
H45 H 0.64644 0.0608467 0.278355
H46 H 0.695221 0.056933 0.389189
H47 H 1.18829 0.00922453 0.398397
H48 H 1.4065 -0.0192243 0.452559
loop_
_geom_bond_atom_site_label_1
_geom_bond_atom_site_label_2
_geom_bond_site_symmetry_1
_geom_bond_site_symmetry_2
C1 C2 1_555 1_555
C1 C6 1_555 1_555
C1 N2 1_555 1_555
C2 C3 1_555 1_555
C2 H1 1_555 1_555
C3 C4 1_555 1_555
C3 H2 1_555 1_555
C4 C5 1_555 1_555
C4 H3 1_555 1_555
C5 C6 1_555 1_555
C5 H4 1_555 1_555
C6 C7 1_555 1_555
C7 C8 1_555 1_555
C7 H5 1_555 1_555
C8 C9 1_555 1_555
C8 H6 1_555 1_555
C9 C10 1_555 1_555
C9 C14 1_555 1_555
C10 C11 1_555 1_555
C10 H7 1_555 1_555
C11 C12 1_555 1_555
C11 H8 1_555 1_555
C12 C13 1_555 1_555
C12 H9 1_555 1_555
C13 C14 1_555 1_555
C13 H10 1_555 1_555
C14 N2 1_555 1_555
C15 N1 1_555 1_555
C15 N2 1_555 1_555
C15 O1 1_555 1_555
N1 H11 1_555 1_555
N1 H12 1_555 1_555
C16 C17 1_555 1_555
C16 C21 1_555 1_555
C16 N4 1_555 1_555
C17 C18 1_555 1_555
C17 H13 1_555 1_555
C18 C19 1_555 1_555
C18 H14 1_555 1_555
C19 C20 1_555 1_555
C19 H15 1_555 1_555
C20 C21 1_555 1_555
C20 H16 1_555 1_555
C21 C22 1_555 1_555
C22 C23 1_555 1_555
C22 H17 1_555 1_555
C23 C24 1_555 1_555
C23 H18 1_555 1_555
C24 C25 1_555 1_555
C24 C29 1_555 1_555
C25 C26 1_555 1_555
C25 H19 1_555 1_555
C26 C27 1_555 1_555
C26 H20 1_555 1_555
C27 C28 1_555 1_555
C27 H21 1_555 1_555
C28 C29 1_555 1_555
C28 H22 1_555 1_555
C29 N4 1_555 1_555
C30 N3 1_555 1_555
C30 N4 1_555 1_555
C30 O2 1_555 1_555
N3 H23 1_555 1_555
N3 H24 1_555 1_555
C31 C32 1_555 1_555
C31 C36 1_555 1_555
C31 N6 1_555 1_555
C32 C33 1_555 1_555
C32 H25 1_555 1_555
C33 C34 1_555 1_555
C33 H26 1_555 1_555
C34 C35 1_555 1_555
C34 H27 1_555 1_555
C35 C36 1_555 1_555
C35 H28 1_555 1_555
C36 C37 1_555 1_555
C37 C38 1_555 1_555
C37 H29 1_555 1_555
C38 C39 1_555 1_555
C38 H30 1_555 1_555
C39 C40 1_555 1_555
C39 C44 1_555 1_555
C40 C41 1_555 1_555
C40 H31 1_555 1_555
C41 C42 1_555 1_555
C41 H32 1_555 1_555
C42 C43 1_555 1_555
C42 H33 1_555 1_555
C43 C44 1_555 1_555
C43 H34 1_555 1_555
C44 N6 1_555 1_555
C45 N5 1_555 1_555
C45 N6 1_555 1_555
C45 O3 1_555 1_555
N5 H35 1_555 1_555
N5 H36 1_555 1_555
C46 C47 1_555 1_555
C46 C51 1_555 1_555
C46 N8 1_555 1_555
C47 C48 1_555 1_555
C47 H37 1_555 1_555
C48 C49 1_555 1_555
C48 H38 1_555 1_555
C49 C50 1_555 1_555
C49 H39 1_555 1_555
C50 C51 1_555 1_555
C50 H40 1_555 1_555
C51 C52 1_555 1_555
C52 C53 1_555 1_555
C52 H41 1_555 1_555
C53 C54 1_555 1_555
C53 H42 1_555 1_555
C54 C55 1_555 1_555
C54 C59 1_555 1_555
C55 C56 1_555 1_555
C55 H43 1_555 1_555
C56 C57 1_555 1_555
C56 H44 1_555 1_555
C57 C58 1_555 1_555
C57 H45 1_555 1_555
C58 C59 1_555 1_555
C58 H46 1_555 1_555
C59 N8 1_555 1_555
C60 N7 1_555 1_555
C60 N8 1_555 1_555
C60 O4 1_555 1_555
N7 H47 1_555 1_555
N7 H48 1_555 1_555

#END

#######################################################################
#
#                 Cambridge Crystallographic Data Centre
#                                CCDC 
#
#######################################################################
#
# If this CIF has been generated from an entry in the Cambridge 
# Structural Database, then it will include bibliographic, chemical, 
# crystal, experimental, refinement or atomic coordinate data resulting 
# from the CCDC's data processing and validation procedures.
#
#######################################################################

data_CBZ02_PsiMol
_symmetry_cell_setting           rhombohedral
_symmetry_space_group_name_H-M   'R -3'
_symmetry_Int_Tables_number      148
_space_group_name_Hall           '-R 3'
loop_
_symmetry_equiv_pos_site_id
_symmetry_equiv_pos_as_xyz
1 x,y,z
2 -y,x-y,z
3 -x+y,-x,z
4 2/3+x,1/3+y,1/3+z
5 2/3-y,1/3+x-y,1/3+z
6 2/3-x+y,1/3-x,1/3+z
7 1/3+x,2/3+y,2/3+z
8 1/3-y,2/3+x-y,2/3+z
9 1/3-x+y,2/3-x,2/3+z
10 -x,-y,-z
11 y,-x+y,-z
12 x-y,x,-z
13 2/3-x,1/3-y,1/3-z
14 2/3+y,1/3-x+y,1/3-z
15 2/3+x-y,1/3+x,1/3-z
16 1/3-x,2/3-y,2/3-z
17 1/3+y,2/3-x+y,2/3-z
18 1/3+x-y,2/3+x,2/3-z
_cell_length_a                   35.6043
_cell_length_b                   35.6043
_cell_length_c                   5.2593
_cell_angle_alpha                90.0000
_cell_angle_beta                 90.0000
_cell_angle_gamma                120.0000
_cell_volume                     5773.82
loop_
_atom_site_label
_atom_site_type_symbol
_atom_site_fract_x
_atom_site_fract_y
_atom_site_fract_z
C1 C -0.222637 -0.0952568 0.323335
C2 C -0.220102 -0.120061 0.521042
C3 C -0.182822 -0.122731 0.557148
C4 C -0.147667 -0.100401 0.393666
C5 C -0.149842 -0.0752487 0.199085
C6 C -0.186891 -0.0715329 0.161553
C7 C -0.186736 -0.0430082 -0.0373332
C8 C -0.20831 -0.0208375 -0.0376762
C9 C -0.237104 -0.0204242 0.15759
C10 C -0.24002 0.0171624 0.190543
C11 C -0.265955 0.0196986 0.378549
C12 C -0.290046 -0.0156837 0.537764
C13 C -0.288063 -0.0533893 0.506229
C14 C -0.262148 -0.0560315 0.317154
C15 C -0.29415 -0.125868 0.115068
N1 N -0.290894 -0.161815 0.0672137
N2 N -0.262424 -0.0958553 0.280505
O1 O -0.32202 -0.11984 0.0224713
H1 H -0.248043 -0.13728 0.645011
H2 H -0.181304 -0.142302 0.710783
H3 H -0.118493 -0.102491 0.418783
H4 H -0.122248 -0.0575357 0.0731995
H5 H -0.164031 -0.0366159 -0.192154
H6 H -0.201457 0.00180535 -0.193549
H7 H -0.221195 0.0447496 0.0664514
H8 H -0.267554 0.0491899 0.400824
H9 H -0.310703 -0.0140537 0.684058
H10 H -0.307222 -0.0816756 0.624227
H11 H -0.273456 -0.170112 0.180248
H12 H -0.313017 -0.183688 -0.0521943
loop_
_geom_bond_atom_site_label_1
_geom_bond_atom_site_label_2
_geom_bond_site_symmetry_1
_geom_bond_site_symmetry_2
C1 C2 1_555 1_555
C1 C6 1_555 1_555
C1 N2 1_555 1_555
C2 C3 1_555 1_555
C2 H1 1_555 1_555
C3 C4 1_555 1_555
C3 H2 1_555 1_555
C4 C5 1_555 1_555
C4 H3 1_555 1_555
C5 C6 1_555 1_555
C5 H4 1_555 1_555
C6 C7 1_555 1_555
C7 C8 1_555 1_555
C7 H5 1_555 1_555
C8 C9 1_555 1_555
C8 H6 1_555 1_555
C9 C10 1_555 1_555
C9 C14 1_555 1_555
C10 C11 1_555 1_555
C10 H7 1_555 1_555
C11 C12 1_555 1_555
C11 H8 1_555 1_555
C12 C13 1_555 1_555
C12 H9 1_555 1_555
C13 C14 1_555 1_555
C13 H10 1_555 1_555
C14 N2 1_555 1_555
C15 N1 1_555 1_555
C15 N2 1_555 1_555
C15 O1 1_555 1_555
N1 H11 1_555 1_555
N1 H12 1_555 1_555

#END

#######################################################################
#
#                 Cambridge Crystallographic Data Centre
#                                CCDC 
#
#######################################################################
#
# If this CIF has been generated from an entry in the Cambridge 
# Structural Database, then it will include bibliographic, chemical, 
# crystal, experimental, refinement or atomic coordinate data resulting 
# from the CCDC's data processing and validation procedures.
#
#######################################################################

data_CBZ03_PsiMol
_symmetry_cell_setting           monoclinic
_symmetry_space_group_name_H-M   'P 21/c'
_symmetry_Int_Tables_number      14
_space_group_name_Hall           '-P 2ybc'
loop_
_symmetry_equiv_pos_site_id
_symmetry_equiv_pos_as_xyz
1 x,y,z
2 -x,1/2+y,1/2-z
3 -x,-y,-z
4 x,1/2-y,1/2+z
_cell_length_a                   8.0135
_cell_length_b                   10.8048
_cell_length_c                   15.9734
_cell_angle_alpha                90.0000
_cell_angle_beta                 57.7821
_cell_angle_gamma                90.0000
_cell_volume                     1170.09
loop_
_atom_site_label
_atom_site_type_symbol
_atom_site_fract_x
_atom_site_fract_y
_atom_site_fract_z
C1 C 0.842008 0.188321 0.502648
C2 C 0.901544 0.14089 0.409342
C3 C 1.09509 0.103001 0.344869
C4 C 1.23104 0.111685 0.373724
C5 C 1.17178 0.156873 0.466849
C6 C 0.97663 0.194658 0.533623
C7 C 0.920228 0.236263 0.632103
C8 C 0.742072 0.224816 0.716387
C9 C 0.563478 0.170141 0.729341
C10 C 0.429082 0.112833 0.819795
C11 C 0.258731 0.0571718 0.835668
C12 C 0.218056 0.0583981 0.760994
C13 C 0.348136 0.115245 0.67117
C14 C 0.519139 0.17155 0.655251
C15 C 0.574155 0.336753 0.540559
N1 N 0.709435 0.397033 0.455973
N2 N 0.64718 0.234454 0.56472
O1 O 0.401817 0.368164 0.590871
H1 H 0.793988 0.13611 0.387847
H2 H 1.13975 0.0673049 0.272277
H3 H 1.38287 0.0828939 0.323665
H4 H 1.27721 0.162764 0.489771
H5 H 1.04044 0.27139 0.638358
H6 H 0.731438 0.251874 0.784728
H7 H 0.461331 0.112184 0.87783
H8 H 0.157067 0.0133672 0.906236
H9 H 0.0839387 0.0161707 0.773105
H10 H 0.316237 0.119943 0.613273
H11 H 0.853722 0.376135 0.420665
H12 H 0.667726 0.477121 0.440666
loop_
_geom_bond_atom_site_label_1
_geom_bond_atom_site_label_2
_geom_bond_site_symmetry_1
_geom_bond_site_symmetry_2
C1 C2 1_555 1_555
C1 C6 1_555 1_555
C1 N2 1_555 1_555
C2 C3 1_555 1_555
C2 H1 1_555 1_555
C3 C4 1_555 1_555
C3 H2 1_555 1_555
C4 C5 1_555 1_555
C4 H3 1_555 1_555
C5 C6 1_555 1_555
C5 H4 1_555 1_555
C6 C7 1_555 1_555
C7 C8 1_555 1_555
C7 H5 1_555 1_555
C8 C9 1_555 1_555
C8 H6 1_555 1_555
C9 C10 1_555 1_555
C9 C14 1_555 1_555
C10 C11 1_555 1_555
C10 H7 1_555 1_555
C11 C12 1_555 1_555
C11 H8 1_555 1_555
C12 C13 1_555 1_555
C12 H9 1_555 1_555
C13 C14 1_555 1_555
C13 H10 1_555 1_555
C14 N2 1_555 1_555
C15 N1 1_555 1_555
C15 N2 1_555 1_555
C15 O1 1_555 1_555
N1 H11 1_555 1_555
N1 H12 1_555 1_555

#END

#######################################################################
#
#                 Cambridge Crystallographic Data Centre
#                                CCDC 
#
#######################################################################
#
# If this CIF has been generated from an entry in the Cambridge 
# Structural Database, then it will include bibliographic, chemical, 
# crystal, experimental, refinement or atomic coordinate data resulting 
# from the CCDC's data processing and validation procedures.
#
#######################################################################

data_CBZ04_PsiMol
_symmetry_cell_setting           monoclinic
_symmetry_space_group_name_H-M   'I 2/c'
_symmetry_Int_Tables_number      15
_space_group_name_Hall           '-I 2yc'
loop_
_symmetry_equiv_pos_site_id
_symmetry_equiv_pos_as_xyz
1 x,y,z
2 -x,y,1/2-z
3 1/2+x,1/2+y,1/2+z
4 1/2-x,1/2+y,-z
5 -x,-y,-z
6 x,-y,1/2+z
7 1/2-x,1/2-y,1/2-z
8 1/2+x,1/2-y,z
_cell_length_a                   14.3430
_cell_length_b                   6.9488
_cell_length_c                   25.4242
_cell_angle_alpha                90.0000
_cell_angle_beta                 78.1511
_cell_angle_gamma                90.0000
_cell_volume                     2479.95
loop_
_atom_site_label
_atom_site_type_symbol
_atom_site_fract_x
_atom_site_fract_y
_atom_site_fract_z
C1 C 0.536276 0.127711 0.346141
C2 C 0.567111 0.310857 0.32758
C3 C 0.50326 0.44505 0.314947
C4 C 0.407309 0.396515 0.321184
C5 C 0.376111 0.215976 0.340447
C6 C 0.439127 0.078731 0.35395
C7 C 0.40186 -0.105599 0.376136
C8 C 0.436583 -0.217583 0.410952
C9 C 0.51985 -0.183708 0.434222
C10 C 0.520733 -0.257818 0.485502
C11 C 0.597193 -0.226669 0.510067
C12 C 0.675516 -0.121156 0.483516
C13 C 0.676486 -0.0480076 0.432582
C14 C 0.599829 -0.0794795 0.407801
C15 C 0.660745 -0.114925 0.312505
N1 N 0.655764 -0.0541297 0.262188
N2 N 0.604642 -0.010831 0.354549
O1 O 0.710742 -0.248588 0.320802
H1 H 0.642333 0.344685 0.322724
H2 H 0.528281 0.586352 0.300153
H3 H 0.356863 0.499818 0.311176
H4 H 0.301149 0.178753 0.345724
H5 H 0.334451 -0.148559 0.366358
H6 H 0.394498 -0.343102 0.426619
H7 H 0.459629 -0.340212 0.506099
H8 H 0.596112 -0.2852 0.549789
H9 H 0.736136 -0.0977863 0.502239
H10 H 0.737552 0.0308845 0.410706
H11 H 0.615954 0.0584603 0.255401
H12 H 0.698568 -0.121691 0.231568
loop_
_geom_bond_atom_site_label_1
_geom_bond_atom_site_label_2
_geom_bond_site_symmetry_1
_geom_bond_site_symmetry_2
C1 C2 1_555 1_555
C1 C6 1_555 1_555
C1 N2 1_555 1_555
C2 C3 1_555 1_555
C2 H1 1_555 1_555
C3 C4 1_555 1_555
C3 H2 1_555 1_555
C4 C5 1_555 1_555
C4 H3 1_555 1_555
C5 C6 1_555 1_555
C5 H4 1_555 1_555
C6 C7 1_555 1_555
C7 C8 1_555 1_555
C7 H5 1_555 1_555
C8 C9 1_555 1_555
C8 H6 1_555 1_555
C9 C10 1_555 1_555
C9 C14 1_555 1_555
C10 C11 1_555 1_555
C10 H7 1_555 1_555
C11 C12 1_555 1_555
C11 H8 1_555 1_555
C12 C13 1_555 1_555
C12 H9 1_555 1_555
C13 C14 1_555 1_555
C13 H10 1_555 1_555
C14 N2 1_555 1_555
C15 N1 1_555 1_555
C15 N2 1_555 1_555
C15 O1 1_555 1_555
N1 H11 1_555 1_555
N1 H12 1_555 1_555

#END

#######################################################################
#
#                 Cambridge Crystallographic Data Centre
#                                CCDC 
#
#######################################################################
#
# If this CIF has been generated from an entry in the Cambridge 
# Structural Database, then it will include bibliographic, chemical, 
# crystal, experimental, refinement or atomic coordinate data resulting 
# from the CCDC's data processing and validation procedures.
#
#######################################################################

data_CBZ05_PsiMol
_symmetry_cell_setting           orthorhombic
_symmetry_space_group_name_H-M   'P b c a'
_symmetry_Int_Tables_number      61
_space_group_name_Hall           '-P 2ac 2ab'
loop_
_symmetry_equiv_pos_site_id
_symmetry_equiv_pos_as_xyz
1 x,y,z
2 1/2+x,1/2-y,-z
3 -x,1/2+y,1/2-z
4 1/2-x,-y,1/2+z
5 -x,-y,-z
6 1/2-x,1/2+y,z
7 x,1/2-y,1/2+z
8 1/2+x,y,1/2-z
_cell_length_a                   24.8105
_cell_length_b                   9.5289
_cell_length_c                   10.2786
_cell_angle_alpha                90.0000
_cell_angle_beta                 90.0000
_cell_angle_gamma                90.0000
_cell_volume                     2430.03
loop_
_atom_site_label
_atom_site_type_symbol
_atom_site_fract_x
_atom_site_fract_y
_atom_site_fract_z
C1 C 0.59295 0.214035 0.614948
C2 C 0.563714 0.295213 0.5265
C3 C 0.569034 0.440369 0.52482
C4 C 0.604181 0.505464 0.611762
C5 C 0.633969 0.425047 0.698246
C6 C 0.629678 0.27812 0.700839
C7 C 0.663765 0.198299 0.789377
C8 C 0.683085 0.0674154 0.771812
C9 C 0.674116 -0.0265558 0.662108
C10 C 0.714395 -0.123942 0.629532
C11 C 0.708465 -0.214245 0.524808
C12 C 0.661541 -0.209957 0.450285
C13 C 0.621009 -0.115226 0.481345
C14 C 0.626878 -0.0245903 0.586656
C15 C 0.537914 0.00819209 0.677363
N1 N 0.499671 0.102538 0.716416
N2 N 0.583805 0.0669275 0.620587
O1 O 0.532129 -0.118116 0.688811
H1 H 0.536075 0.242248 0.460953
H2 H 0.545703 0.502414 0.456419
H3 H 0.608431 0.618885 0.6117
H4 H 0.661751 0.475666 0.76522
H5 H 0.678303 0.256091 0.873701
H6 H 0.711762 0.0292004 0.843723
H7 H 0.750898 -0.127208 0.687938
H8 H 0.740221 -0.288511 0.501464
H9 H 0.656312 -0.281364 0.368939
H10 H 0.583692 -0.112331 0.426431
H11 H 0.506534 0.205858 0.727294
H12 H 0.469714 0.0602383 0.769376
loop_
_geom_bond_atom_site_label_1
_geom_bond_atom_site_label_2
_geom_bond_site_symmetry_1
_geom_bond_site_symmetry_2
C1 C2 1_555 1_555
C1 C6 1_555 1_555
C1 N2 1_555 1_555
C2 C3 1_555 1_555
C2 H1 1_555 1_555
C3 C4 1_555 1_555
C3 H2 1_555 1_555
C4 C5 1_555 1_555
C4 H3 1_555 1_555
C5 C6 1_555 1_555
C5 H4 1_555 1_555
C6 C7 1_555 1_555
C7 C8 1_555 1_555
C7 H5 1_555 1_555
C8 C9 1_555 1_555
C8 H6 1_555 1_555
C9 C10 1_555 1_555
C9 C14 1_555 1_555
C10 C11 1_555 1_555
C10 H7 1_555 1_555
C11 C12 1_555 1_555
C11 H8 1_555 1_555
C12 C13 1_555 1_555
C12 H9 1_555 1_555
C13 C14 1_555 1_555
C13 H10 1_555 1_555
C14 N2 1_555 1_555
C15 N1 1_555 1_555
C15 N2 1_555 1_555
C15 O1 1_555 1_555
N1 H11 1_555 1_555
N1 H12 1_555 1_555

#END

#######################################################################
#
#                 Cambridge Crystallographic Data Centre
#                                CCDC 
#
#######################################################################
#
# If this CIF has been generated from an entry in the Cambridge 
# Structural Database, then it will include bibliographic, chemical, 
# crystal, experimental, refinement or atomic coordinate data resulting 
# from the CCDC's data processing and validation procedures.
#
#######################################################################

data_CBZ06_PsiMol
_symmetry_cell_setting           monoclinic
_symmetry_space_group_name_H-M   'P 21/c'
_symmetry_Int_Tables_number      14
_space_group_name_Hall           '-P 2ybc'
loop_
_symmetry_equiv_pos_site_id
_symmetry_equiv_pos_as_xyz
1 x,y,z
2 -x,1/2+y,1/2-z
3 -x,-y,-z
4 x,1/2-y,1/2+z
_cell_length_a                   10.1763
_cell_length_b                   8.6134
_cell_length_c                   13.7263
_cell_angle_alpha                90.0000
_cell_angle_beta                 87.9666
_cell_angle_gamma                90.0000
_cell_volume                     1202.39
loop_
_atom_site_label
_atom_site_type_symbol
_atom_site_fract_x
_atom_site_fract_y
_atom_site_fract_z
C1 C 0.784152 0.311867 0.877767
C2 C 0.743506 0.200928 0.810998
C3 C 0.754923 0.0434853 0.830974
C4 C 0.806809 -0.00422892 0.918731
C5 C 0.845499 0.105579 0.985813
C6 C 0.833722 0.265348 0.967673
C7 C 0.870534 0.375519 1.04249
C8 C 0.818797 0.517345 1.0598
C9 C 0.715559 0.595628 1.00768
C10 C 0.63309 0.70067 1.05872
C11 C 0.531741 0.776309 1.0134
C12 C 0.511049 0.749264 0.914985
C13 C 0.591986 0.646729 0.862897
C14 C 0.694027 0.570897 0.90832
C15 C 0.863022 0.538687 0.781543
N1 N 0.947167 0.437265 0.733996
N2 N 0.77977 0.471856 0.852717
O1 O 0.858651 0.676219 0.761396
H1 H 0.705248 0.240708 0.742524
H2 H 0.724072 -0.0415939 0.778081
H3 H 0.816735 -0.127025 0.9348
H4 H 0.884977 0.0685299 1.0546
H5 H 0.940383 0.332024 1.09418
H6 H 0.851085 0.578095 1.12425
H7 H 0.649617 0.721628 1.13541
H8 H 0.469202 0.856908 1.05446
H9 H 0.432776 0.809254 0.878612
H10 H 0.579434 0.626973 0.785753
H11 H 0.974434 0.336393 0.764385
H12 H 1.01711 0.490771 0.692566
loop_
_geom_bond_atom_site_label_1
_geom_bond_atom_site_label_2
_geom_bond_site_symmetry_1
_geom_bond_site_symmetry_2
C1 C2 1_555 1_555
C1 C6 1_555 1_555
C1 N2 1_555 1_555
C2 C3 1_555 1_555
C2 H1 1_555 1_555
C3 C4 1_555 1_555
C3 H2 1_555 1_555
C4 C5 1_555 1_555
C4 H3 1_555 1_555
C5 C6 1_555 1_555
C5 H4 1_555 1_555
C6 C7 1_555 1_555
C7 C8 1_555 1_555
C7 H5 1_555 1_555
C8 C9 1_555 1_555
C8 H6 1_555 1_555
C9 C10 1_555 1_555
C9 C14 1_555 1_555
C10 C11 1_555 1_555
C10 H7 1_555 1_555
C11 C12 1_555 1_555
C11 H8 1_555 1_555
C12 C13 1_555 1_555
C12 H9 1_555 1_555
C13 C14 1_555 1_555
C13 H10 1_555 1_555
C14 N2 1_555 1_555
C15 N1 1_555 1_555
C15 N2 1_555 1_555
C15 O1 1_555 1_555
N1 H11 1_555 1_555
N1 H12 1_555 1_555

#END

#######################################################################
#
#                 Cambridge Crystallographic Data Centre
#                                CCDC 
#
#######################################################################
#
# If this CIF has been generated from an entry in the Cambridge 
# Structural Database, then it will include bibliographic, chemical, 
# crystal, experimental, refinement or atomic coordinate data resulting 
# from the CCDC's data processing and validation procedures.
#
#######################################################################

data_CBZ07_PsiMol
_symmetry_cell_setting           orthorhombic
_symmetry_space_group_name_H-M   'P 21 21 21'
_symmetry_Int_Tables_number      19
_space_group_name_Hall           'P 2ac 2ab'
loop_
_symmetry_equiv_pos_site_id
_symmetry_equiv_pos_as_xyz
1 x,y,z
2 1/2+x,1/2-y,-z
3 -x,1/2+y,1/2-z
4 1/2-x,-y,1/2+z
_cell_length_a                   7.5266
_cell_length_b                   22.4085
_cell_length_c                   7.3608
_cell_angle_alpha                90.0000
_cell_angle_beta                 90.0000
_cell_angle_gamma                90.0000
_cell_volume                     1241.47
loop_
_atom_site_label
_atom_site_type_symbol
_atom_site_fract_x
_atom_site_fract_y
_atom_site_fract_z
C1 C 0.0500319 0.336242 0.135376
C2 C 0.195605 0.297885 0.120603
C3 C 0.191986 0.241716 0.200415
C4 C 0.0412484 0.223381 0.295337
C5 C -0.104675 0.26095 0.307754
C6 C -0.104943 0.317626 0.226301
C7 C -0.265046 0.354053 0.235018
C8 C -0.321977 0.393933 0.110822
C9 C -0.237067 0.411061 -0.0592708
C10 C -0.344206 0.429495 -0.205025
C11 C -0.270904 0.44536 -0.370848
C12 C -0.087173 0.443612 -0.394407
C13 C 0.0214521 0.425955 -0.251726
C14 C -0.0520506 0.410069 -0.0849983
C15 C 0.161747 0.440215 0.142195
N1 N 0.25809 0.423246 0.292039
N2 N 0.0614669 0.394847 0.0624321
O1 O 0.16718 0.490454 0.0794962
H1 H 0.312493 0.313518 0.0484796
H2 H 0.3066 0.212515 0.189492
H3 H 0.0375415 0.179695 0.359068
H4 H -0.222916 0.246431 0.380124
H5 H -0.354003 0.344016 0.347522
H6 H -0.452902 0.413284 0.132778
H7 H -0.487382 0.430921 -0.186149
H8 H -0.356546 0.459395 -0.481611
H9 H -0.0285202 0.456608 -0.523233
H10 H 0.164877 0.425633 -0.265911
H11 H 0.220092 0.386453 0.360531
H12 H 0.302833 0.457659 0.367037
loop_
_geom_bond_atom_site_label_1
_geom_bond_atom_site_label_2
_geom_bond_site_symmetry_1
_geom_bond_site_symmetry_2
C1 C2 1_555 1_555
C1 C6 1_555 1_555
C1 N2 1_555 1_555
C2 C3 1_555 1_555
C2 H1 1_555 1_555
C3 C4 1_555 1_555
C3 H2 1_555 1_555
C4 C5 1_555 1_555
C4 H3 1_555 1_555
C5 C6 1_555 1_555
C5 H4 1_555 1_555
C6 C7 1_555 1_555
C7 C8 1_555 1_555
C7 H5 1_555 1_555
C8 C9 1_555 1_555
C8 H6 1_555 1_555
C9 C10 1_555 1_555
C9 C14 1_555 1_555
C10 C11 1_555 1_555
C10 H7 1_555 1_555
C11 C12 1_555 1_555
C11 H8 1_555 1_555
C12 C13 1_555 1_555
C12 H9 1_555 1_555
C13 C14 1_555 1_555
C13 H10 1_555 1_555
C14 N2 1_555 1_555
C15 N1 1_555 1_555
C15 N2 1_555 1_555
C15 O1 1_555 1_555
N1 H11 1_555 1_555
N1 H12 1_555 1_555

#END

#######################################################################
#
#                 Cambridge Crystallographic Data Centre
#                                CCDC 
#
#######################################################################
#
# If this CIF has been generated from an entry in the Cambridge 
# Structural Database, then it will include bibliographic, chemical, 
# crystal, experimental, refinement or atomic coordinate data resulting 
# from the CCDC's data processing and validation procedures.
#
#######################################################################

data_CBZ08_PsiMol
_symmetry_cell_setting           monoclinic
_symmetry_space_group_name_H-M   'P 21/n'
_symmetry_Int_Tables_number      14
_space_group_name_Hall           '-P 2yn'
loop_
_symmetry_equiv_pos_site_id
_symmetry_equiv_pos_as_xyz
1 x,y,z
2 1/2-x,1/2+y,1/2-z
3 -x,-y,-z
4 1/2+x,1/2-y,1/2+z
_cell_length_a                   5.0107
_cell_length_b                   9.3839
_cell_length_c                   25.6990
_cell_angle_alpha                90.0000
_cell_angle_beta                 87.3547
_cell_angle_gamma                90.0000
_cell_volume                     1207.08
loop_
_atom_site_label
_atom_site_type_symbol
_atom_site_fract_x
_atom_site_fract_y
_atom_site_fract_z
C1 C 0.00982557 0.444138 0.153246
C2 C 0.187606 0.373656 0.184735
C3 C 0.205155 0.22584 0.18442
C4 C 0.0450105 0.147165 0.152036
C5 C -0.128278 0.216842 0.120033
C6 C -0.147872 0.366092 0.119369
C7 C -0.32493 0.433856 0.0834007
C8 C -0.294784 0.562855 0.0608075
C9 C -0.0821405 0.666394 0.0672489
C10 C -0.0110798 0.757733 0.0255961
C11 C 0.192604 0.856672 0.0291515
C12 C 0.329642 0.867345 0.0749878
C13 C 0.261488 0.778785 0.116796
C14 C 0.0564913 0.679502 0.113318
C15 C -0.146667 0.661178 0.200274
N1 N -0.230039 0.572491 0.239766
N2 N -0.0184762 0.594385 0.157415
O1 O -0.178205 0.789826 0.202267
H1 H 0.308925 0.437092 0.209934
H2 H 0.342485 0.172364 0.209422
H3 H 0.0561593 0.031604 0.151659
H4 H -0.251569 0.155597 0.0944515
H5 H -0.487287 0.367204 0.0706757
H6 H -0.435918 0.590817 0.0315063
H7 H -0.118627 0.749294 -0.0100548
H8 H 0.244005 0.926028 -0.00361976
H9 H 0.487553 0.9456 0.0783294
H10 H 0.361521 0.787649 0.153194
H11 H -0.213955 0.465855 0.239683
H12 H -0.329112 0.619832 0.269917
loop_
_geom_bond_atom_site_label_1
_geom_bond_atom_site_label_2
_geom_bond_site_symmetry_1
_geom_bond_site_symmetry_2
C1 C2 1_555 1_555
C1 C6 1_555 1_555
C1 N2 1_555 1_555
C2 C3 1_555 1_555
C2 H1 1_555 1_555
C3 C4 1_555 1_555
C3 H2 1_555 1_555
C4 C5 1_555 1_555
C4 H3 1_555 1_555
C5 C6 1_555 1_555
C5 H4 1_555 1_555
C6 C7 1_555 1_555
C7 C8 1_555 1_555
C7 H5 1_555 1_555
C8 C9 1_555 1_555
C8 H6 1_555 1_555
C9 C10 1_555 1_555
C9 C14 1_555 1_555
C10 C11 1_555 1_555
C10 H7 1_555 1_555
C11 C12 1_555 1_555
C11 H8 1_555 1_555
C12 C13 1_555 1_555
C12 H9 1_555 1_555
C13 C14 1_555 1_555
C13 H10 1_555 1_555
C14 N2 1_555 1_555
C15 N1 1_555 1_555
C15 N2 1_555 1_555
C15 O1 1_555 1_555
N1 H11 1_555 1_555
N1 H12 1_555 1_555

#END

#######################################################################
#
#                 Cambridge Crystallographic Data Centre
#                                CCDC 
#
#######################################################################
#
# If this CIF has been generated from an entry in the Cambridge 
# Structural Database, then it will include bibliographic, chemical, 
# crystal, experimental, refinement or atomic coordinate data resulting 
# from the CCDC's data processing and validation procedures.
#
#######################################################################

data_CBZ09_PsiMol
_symmetry_cell_setting           monoclinic
_symmetry_space_group_name_H-M   'P 21/c'
_symmetry_Int_Tables_number      14
_space_group_name_Hall           '-P 2ybc'
loop_
_symmetry_equiv_pos_site_id
_symmetry_equiv_pos_as_xyz
1 x,y,z
2 -x,1/2+y,1/2-z
3 -x,-y,-z
4 x,1/2-y,1/2+z
_cell_length_a                   13.1725
_cell_length_b                   5.2701
_cell_length_c                   18.4337
_cell_angle_alpha                90.0000
_cell_angle_beta                 70.9186
_cell_angle_gamma                90.0000
_cell_volume                     1209.36
loop_
_atom_site_label
_atom_site_type_symbol
_atom_site_fract_x
_atom_site_fract_y
_atom_site_fract_z
C1 C 0.730153 0.502801 0.0309748
C2 C 0.727079 0.300078 0.0803867
C3 C 0.636684 0.256196 0.143971
C4 C 0.548252 0.416938 0.158438
C5 C 0.550464 0.616682 0.108935
C6 C 0.640293 0.662405 0.043792
C7 C 0.636618 0.867828 -0.00810533
C8 C 0.687897 0.879139 -0.0844559
C9 C 0.759599 0.691291 -0.13301
C10 C 0.764608 0.669136 -0.209998
C11 C 0.829063 0.488311 -0.258048
C12 C 0.891172 0.325536 -0.230204
C13 C 0.888444 0.346436 -0.154473
C14 C 0.824079 0.528399 -0.106244
C15 C 0.90608 0.716251 -0.0202738
N1 N 0.90193 0.74808 0.0542864
N2 N 0.827166 0.553887 -0.0299598
O1 O 0.971853 0.820826 -0.0742277
H1 H 0.797163 0.177832 0.0678485
H2 H 0.635466 0.0986136 0.182194
H3 H 0.477451 0.385789 0.208215
H4 H 0.481118 0.740729 0.119966
H5 H 0.579664 1.01861 0.0173497
H6 H 0.66861 1.03892 -0.115022
H7 H 0.71606 0.795969 -0.231634
H8 H 0.831274 0.474406 -0.317322
H9 H 0.942485 0.184749 -0.26766
H10 H 0.937757 0.225413 -0.131932
H11 H 0.867708 0.616211 0.09421
H12 H 0.960063 0.858201 0.0616794
loop_
_geom_bond_atom_site_label_1
_geom_bond_atom_site_label_2
_geom_bond_site_symmetry_1
_geom_bond_site_symmetry_2
C1 C2 1_555 1_555
C1 C6 1_555 1_555
C1 N2 1_555 1_555
C2 C3 1_555 1_555
C2 H1 1_555 1_555
C3 C4 1_555 1_555
C3 H2 1_555 1_555
C4 C5 1_555 1_555
C4 H3 1_555 1_555
C5 C6 1_555 1_555
C5 H4 1_555 1_555
C6 C7 1_555 1_555
C7 C8 1_555 1_555
C7 H5 1_555 1_555
C8 C9 1_555 1_555
C8 H6 1_555 1_555
C9 C10 1_555 1_555
C9 C14 1_555 1_555
C10 C11 1_555 1_555
C10 H7 1_555 1_555
C11 C12 1_555 1_555
C11 H8 1_555 1_555
C12 C13 1_555 1_555
C12 H9 1_555 1_555
C13 C14 1_555 1_555
C13 H10 1_555 1_555
C14 N2 1_555 1_555
C15 N1 1_555 1_555
C15 N2 1_555 1_555
C15 O1 1_555 1_555
N1 H11 1_555 1_555
N1 H12 1_555 1_555

#END

#######################################################################
#
#                 Cambridge Crystallographic Data Centre
#                                CCDC 
#
#######################################################################
#
# If this CIF has been generated from an entry in the Cambridge 
# Structural Database, then it will include bibliographic, chemical, 
# crystal, experimental, refinement or atomic coordinate data resulting 
# from the CCDC's data processing and validation procedures.
#
#######################################################################

data_DHC01_PsiMol
_symmetry_cell_setting           monoclinic
_symmetry_space_group_name_H-M   'P 21/n'
_symmetry_Int_Tables_number      14
_space_group_name_Hall           '-P 2yn'
loop_
_symmetry_equiv_pos_site_id
_symmetry_equiv_pos_as_xyz
1 x,y,z
2 1/2-x,1/2+y,1/2-z
3 -x,-y,-z
4 1/2+x,1/2-y,1/2+z
_cell_length_a                   24.0682
_cell_length_b                   9.4336
_cell_length_c                   5.4026
_cell_angle_alpha                90.0000
_cell_angle_beta                 86.4948
_cell_angle_gamma                90.0000
_cell_volume                     1224.36
loop_
_atom_site_label
_atom_site_type_symbol
_atom_site_fract_x
_atom_site_fract_y
_atom_site_fract_z
C1 C 0.876552 0.810731 0.0486732
C2 C 0.863397 0.715574 0.241847
C3 C 0.902784 0.621917 0.322344
C4 C 0.956475 0.623599 0.21044
C5 C 0.969456 0.718015 0.0189643
C6 C 0.930161 0.812244 -0.0686705
C7 C 0.950327 0.909406 -0.278797
C8 C 0.907591 1.00284 -0.399548
C9 C 0.880159 1.10574 -0.218937
C10 C 0.890336 1.25126 -0.225817
C11 C 0.864251 1.3414 -0.050704
C12 C 0.827783 1.28673 0.135302
C13 C 0.817623 1.14154 0.14639
C14 C 0.843671 1.05186 -0.029945
C15 C 0.786085 0.844273 -0.120109
N1 N 0.747295 0.940777 -0.187372
N2 N 0.833377 0.903095 -0.0233746
O1 O 0.778952 0.716865 -0.136852
H1 H 0.821264 0.715859 0.325345
H2 H 0.891712 0.548391 0.471933
H3 H 0.988003 0.55142 0.271656
H4 H 1.01134 0.71893 -0.0691226
H5 H 0.982747 0.978657 -0.210456
H6 H 0.928777 1.06072 -0.553618
H7 H 0.918753 1.29435 -0.370956
H8 H 0.872452 1.45456 -0.0595025
H9 H 0.807551 1.35675 0.272549
H10 H 0.789648 1.09614 0.290514
H11 H 0.755056 1.04479 -0.210807
H12 H 0.716299 0.898701 -0.280147
H13 H 0.971298 0.84349 -0.423395
H14 H 0.875952 0.935862 -0.478834
loop_
_geom_bond_atom_site_label_1
_geom_bond_atom_site_label_2
_geom_bond_site_symmetry_1
_geom_bond_site_symmetry_2
C1 C2 1_555 1_555
C1 C6 1_555 1_555
C1 N2 1_555 1_555
C2 C3 1_555 1_555
C2 H1 1_555 1_555
C3 C4 1_555 1_555
C3 H2 1_555 1_555
C4 C5 1_555 1_555
C4 H3 1_555 1_555
C5 C6 1_555 1_555
C5 H4 1_555 1_555
C6 C7 1_555 1_555
C7 C8 1_555 1_555
C7 H5 1_555 1_555
C7 H13 1_555 1_555
C8 C9 1_555 1_555
C8 H6 1_555 1_555
C8 H14 1_555 1_555
C9 C10 1_555 1_555
C9 C14 1_555 1_555
C10 C11 1_555 1_555
C10 H7 1_555 1_555
C11 C12 1_555 1_555
C11 H8 1_555 1_555
C12 C13 1_555 1_555
C12 H9 1_555 1_555
C13 C14 1_555 1_555
C13 H10 1_555 1_555
C14 N2 1_555 1_555
C15 N1 1_555 1_555
C15 N2 1_555 1_555
C15 O1 1_555 1_555
N1 H11 1_555 1_555
N1 H12 1_555 1_555

#END

#######################################################################
#
#                 Cambridge Crystallographic Data Centre
#                                CCDC 
#
#######################################################################
#
# If this CIF has been generated from an entry in the Cambridge 
# Structural Database, then it will include bibliographic, chemical, 
# crystal, experimental, refinement or atomic coordinate data resulting 
# from the CCDC's data processing and validation procedures.
#
#######################################################################

data_DHC02_PsiMol
_symmetry_cell_setting           orthorhombic
_symmetry_space_group_name_H-M   'P b c a'
_symmetry_Int_Tables_number      61
_space_group_name_Hall           '-P 2ac 2ab'
loop_
_symmetry_equiv_pos_site_id
_symmetry_equiv_pos_as_xyz
1 x,y,z
2 1/2+x,1/2-y,-z
3 -x,1/2+y,1/2-z
4 1/2-x,-y,1/2+z
5 -x,-y,-z
6 1/2-x,1/2+y,z
7 x,1/2-y,1/2+z
8 1/2+x,y,1/2-z
_cell_length_a                   25.1303
_cell_length_b                   9.3339
_cell_length_c                   10.2349
_cell_angle_alpha                90.0000
_cell_angle_beta                 90.0000
_cell_angle_gamma                90.0000
_cell_volume                     2400.74
loop_
_atom_site_label
_atom_site_type_symbol
_atom_site_fract_x
_atom_site_fract_y
_atom_site_fract_z
C1 C 0.376332 0.538544 0.442567
C2 C 0.393568 0.634574 0.538591
C3 C 0.358079 0.725237 0.600914
C4 C 0.30428 0.719553 0.568617
C5 C 0.287241 0.624159 0.47365
C6 C 0.322396 0.532926 0.407513
C7 C 0.29798 0.434883 0.305779
C8 C 0.335451 0.346905 0.219414
C9 C 0.367358 0.242395 0.298449
C10 C 0.35872 0.0948432 0.296519
C11 C 0.388792 0.00350632 0.374769
C12 C 0.427697 0.0590925 0.457288
C13 C 0.436376 0.206316 0.461539
C14 C 0.406462 0.29719 0.382124
C15 C 0.459104 0.509931 0.321267
N1 N 0.49338 0.414873 0.264884
N2 N 0.415262 0.447987 0.383373
O1 O 0.466101 0.639021 0.316167
H1 H 0.435627 0.637758 0.561876
H2 H 0.372313 0.799496 0.674721
H3 H 0.275831 0.789341 0.61688
H4 H 0.24526 0.620032 0.447906
H5 H 0.270892 0.360514 0.355777
H6 H 0.311649 0.28937 0.146767
H7 H 0.328305 0.0511329 0.23233
H8 H 0.381748 -0.111242 0.371506
H9 H 0.450961 -0.0117778 0.519065
H10 H 0.466122 0.252283 0.526104
H11 H 0.489089 0.307953 0.263348
H12 H 0.5253 0.458297 0.221094
H13 H 0.272705 0.500894 0.242424
H14 H 0.36221 0.418722 0.16588
loop_
_geom_bond_atom_site_label_1
_geom_bond_atom_site_label_2
_geom_bond_site_symmetry_1
_geom_bond_site_symmetry_2
C1 C2 1_555 1_555
C1 C6 1_555 1_555
C1 N2 1_555 1_555
C2 C3 1_555 1_555
C2 H1 1_555 1_555
C3 C4 1_555 1_555
C3 H2 1_555 1_555
C4 C5 1_555 1_555
C4 H3 1_555 1_555
C5 C6 1_555 1_555
C5 H4 1_555 1_555
C6 C7 1_555 1_555
C7 C8 1_555 1_555
C7 H5 1_555 1_555
C7 H13 1_555 1_555
C8 C9 1_555 1_555
C8 H6 1_555 1_555
C8 H14 1_555 1_555
C9 C10 1_555 1_555
C9 C14 1_555 1_555
C10 C11 1_555 1_555
C10 H7 1_555 1_555
C11 C12 1_555 1_555
C11 H8 1_555 1_555
C12 C13 1_555 1_555
C12 H9 1_555 1_555
C13 C14 1_555 1_555
C13 H10 1_555 1_555
C14 N2 1_555 1_555
C15 N1 1_555 1_555
C15 N2 1_555 1_555
C15 O1 1_555 1_555
N1 H11 1_555 1_555
N1 H12 1_555 1_555

#END

#######################################################################
#
#                 Cambridge Crystallographic Data Centre
#                                CCDC 
#
#######################################################################
#
# If this CIF has been generated from an entry in the Cambridge 
# Structural Database, then it will include bibliographic, chemical, 
# crystal, experimental, refinement or atomic coordinate data resulting 
# from the CCDC's data processing and validation procedures.
#
#######################################################################

data_DHC03_PsiMol
_symmetry_cell_setting           triclinic
_symmetry_space_group_name_H-M   'P -1'
_symmetry_Int_Tables_number      2
_space_group_name_Hall           '-P 1'
loop_
_symmetry_equiv_pos_site_id
_symmetry_equiv_pos_as_xyz
1 x,y,z
2 -x,-y,-z
_cell_length_a                   5.3076
_cell_length_b                   9.5430
_cell_length_c                   24.3696
_cell_angle_alpha                87.8578
_cell_angle_beta                 81.6326
_cell_angle_gamma                89.5301
_cell_volume                     1220.33
loop_
_atom_site_label
_atom_site_type_symbol
_atom_site_fract_x
_atom_site_fract_y
_atom_site_fract_z
C1 C 0.568139 0.201863 0.37534
C2 C 0.386191 0.298605 0.361503
C3 C 0.26775 0.38961 0.400204
C4 C 0.329151 0.383639 0.453902
C5 C 0.509457 0.28765 0.467563
C6 C 0.635116 0.19599 0.428973
C7 C 0.82761 0.0968856 0.449868
C8 C 0.991047 0.00638763 0.407848
C9 C 0.832671 -0.092416 0.380798
C10 C 0.828001 -0.236943 0.3917
C11 C 0.673721 -0.323247 0.366012
C12 C 0.520156 -0.265667 0.329226
C13 C 0.520503 -0.121433 0.318345
C14 C 0.676134 -0.0355752 0.34399
C15 C 0.822414 0.171969 0.285055
N1 N 0.927063 0.0778712 0.247113
N2 N 0.681255 0.11215 0.332903
O1 O 0.844198 0.298256 0.276682
H1 H 0.342306 0.301726 0.31939
H2 H 0.127766 0.464403 0.38859
H3 H 0.237519 0.453694 0.484897
H4 H 0.558248 0.283359 0.509443
H5 H 0.725496 0.0268081 0.482293
H6 H 1.12679 -0.0531798 0.429399
H7 H 0.947818 -0.282279 0.420379
H8 H 0.673337 -0.435682 0.374775
H9 H 0.398994 -0.332685 0.309304
H10 H 0.401307 -0.0738554 0.290097
H11 H 0.943853 -0.0252159 0.255979
H12 H 1.04898 0.12074 0.215638
H13 H 0.954834 0.159548 0.470802
H14 H 1.10275 0.0740594 0.376103
C16 C 0.42929 0.730243 0.131426
C17 C 0.59849 0.817886 0.152756
C18 C 0.742489 0.916405 0.118927
C19 C 0.7207 0.927335 0.0626536
C20 C 0.553311 0.84027 0.0415592
C21 C 0.402287 0.741295 0.0750093
C22 C 0.22764 0.6538 0.0461322
C23 C 0.0373931 0.556415 0.0819241
C24 C 0.170035 0.445285 0.112313
C25 C 0.179189 0.304517 0.098701
C26 C 0.311008 0.206695 0.127566
C27 C 0.438043 0.248967 0.170234
C28 C 0.433362 0.389384 0.183904
C29 C 0.29914 0.486684 0.155189
C30 C 0.136427 0.677809 0.216221
N3 N 0.0216731 0.574266 0.251188
N4 N 0.288807 0.63072 0.168857
O2 O 0.113379 0.80147 0.226784
H15 H 0.611792 0.808178 0.196705
H16 H 0.871834 0.983896 0.136353
H17 H 0.832939 1.00353 0.03544
H18 H 0.535314 0.849078 -0.00234648
H19 H 0.346457 0.590115 0.0157386
H20 H -0.0821664 0.50752 0.0550202
H21 H 0.0805668 0.271237 0.0653268
H22 H 0.314986 0.0973187 0.116636
H23 H 0.542374 0.173073 0.192571
H24 H 0.532744 0.425041 0.21671
H25 H 0.0109232 0.47316 0.241652
H26 H -0.106557 0.608328 0.28236
H27 H 0.121468 0.725918 0.0217868
H28 H -0.0887259 0.61797 0.111641
loop_
_geom_bond_atom_site_label_1
_geom_bond_atom_site_label_2
_geom_bond_site_symmetry_1
_geom_bond_site_symmetry_2
C1 C2 1_555 1_555
C1 C6 1_555 1_555
C1 N2 1_555 1_555
C2 C3 1_555 1_555
C2 H1 1_555 1_555
C3 C4 1_555 1_555
C3 H2 1_555 1_555
C4 C5 1_555 1_555
C4 H3 1_555 1_555
C5 C6 1_555 1_555
C5 H4 1_555 1_555
C6 C7 1_555 1_555
C7 C8 1_555 1_555
C7 H5 1_555 1_555
C7 H13 1_555 1_555
C8 C9 1_555 1_555
C8 H6 1_555 1_555
C8 H14 1_555 1_555
C9 C10 1_555 1_555
C9 C14 1_555 1_555
C10 C11 1_555 1_555
C10 H7 1_555 1_555
C11 C12 1_555 1_555
C11 H8 1_555 1_555
C12 C13 1_555 1_555
C12 H9 1_555 1_555
C13 C14 1_555 1_555
C13 H10 1_555 1_555
C14 N2 1_555 1_555
C15 N1 1_555 1_555
C15 N2 1_555 1_555
C15 O1 1_555 1_555
N1 H11 1_555 1_555
N1 H12 1_555 1_555
C16 C17 1_555 1_555
C16 C21 1_555 1_555
C16 N4 1_555 1_555
C17 C18 1_555 1_555
C17 H15 1_555 1_555
C18 C19 1_555 1_555
C18 H16 1_555 1_555
C19 C20 1_555 1_555
C19 H17 1_555 1_555
C20 C21 1_555 1_555
C20 H18 1_555 1_555
C21 C22 1_555 1_555
C22 C23 1_555 1_555
C22 H19 1_555 1_555
C22 H27 1_555 1_555
C23 C24 1_555 1_555
C23 H20 1_555 1_555
C23 H28 1_555 1_555
C24 C25 1_555 1_555
C24 C29 1_555 1_555
C25 C26 1_555 1_555
C25 H21 1_555 1_555
C26 C27 1_555 1_555
C26 H22 1_555 1_555
C27 C28 1_555 1_555
C27 H23 1_555 1_555
C28 C29 1_555 1_555
C28 H24 1_555 1_555
C29 N4 1_555 1_555
C30 N3 1_555 1_555
C30 N4 1_555 1_555
C30 O2 1_555 1_555
N3 H25 1_555 1_555
N3 H26 1_555 1_555

#END

#######################################################################
#
#                 Cambridge Crystallographic Data Centre
#                                CCDC 
#
#######################################################################
#
# If this CIF has been generated from an entry in the Cambridge 
# Structural Database, then it will include bibliographic, chemical, 
# crystal, experimental, refinement or atomic coordinate data resulting 
# from the CCDC's data processing and validation procedures.
#
#######################################################################

data_DHC04_PsiMol
_symmetry_cell_setting           monoclinic
_symmetry_space_group_name_H-M   'P 21/n'
_symmetry_Int_Tables_number      14
_space_group_name_Hall           '-P 2yn'
loop_
_symmetry_equiv_pos_site_id
_symmetry_equiv_pos_as_xyz
1 x,y,z
2 1/2-x,1/2+y,1/2-z
3 -x,-y,-z
4 1/2+x,1/2-y,1/2+z
_cell_length_a                   13.2476
_cell_length_b                   5.3979
_cell_length_c                   17.8152
_cell_angle_alpha                90.0000
_cell_angle_beta                 73.4964
_cell_angle_gamma                90.0000
_cell_volume                     1221.47
loop_
_atom_site_label
_atom_site_type_symbol
_atom_site_fract_x
_atom_site_fract_y
_atom_site_fract_z
C1 C 0.230794 0.507557 0.0419648
C2 C 0.175095 0.699722 0.088631
C3 C 0.202165 0.783749 0.153944
C4 C 0.288363 0.678885 0.172042
C5 C 0.345444 0.49349 0.124546
C6 C 0.318751 0.402428 0.0590566
C7 C 0.388684 0.200802 0.0123678
C8 C 0.358768 0.0832791 -0.0565533
C9 C 0.353368 0.270376 -0.11756
C10 C 0.427492 0.284995 -0.190713
C11 C 0.418922 0.464944 -0.244587
C12 C 0.33595 0.633214 -0.225673
C13 C 0.261763 0.621727 -0.152612
C14 C 0.270876 0.441679 -0.0991994
C15 C 0.109838 0.273492 -0.0154038
N1 N 0.0416821 0.25926 0.0581121
N2 N 0.19607 0.431345 -0.0233602
O1 O 0.0980637 0.154551 -0.0704756
H1 H 0.110606 0.784567 0.0714383
H2 H 0.15757 0.932116 0.189504
H3 H 0.311563 0.742481 0.222553
H4 H 0.413301 0.413494 0.13853
H5 H 0.468242 0.278623 -0.00981732
H6 H 0.417756 -0.0578339 -0.0824706
H7 H 0.492111 0.152928 -0.205778
H8 H 0.477067 0.473291 -0.301507
H9 H 0.328956 0.773319 -0.26765
H10 H 0.196321 0.750838 -0.13647
H11 H 0.0408321 0.387152 0.0992423
H12 H -0.0207698 0.147918 0.0637545
H13 H 0.394899 0.0538849 0.0534088
H14 H 0.283028 -0.0128261 -0.0361363
loop_
_geom_bond_atom_site_label_1
_geom_bond_atom_site_label_2
_geom_bond_site_symmetry_1
_geom_bond_site_symmetry_2
C1 C2 1_555 1_555
C1 C6 1_555 1_555
C1 N2 1_555 1_555
C2 C3 1_555 1_555
C2 H1 1_555 1_555
C3 C4 1_555 1_555
C3 H2 1_555 1_555
C4 C5 1_555 1_555
C4 H3 1_555 1_555
C5 C6 1_555 1_555
C5 H4 1_555 1_555
C6 C7 1_555 1_555
C7 C8 1_555 1_555
C7 H5 1_555 1_555
C7 H13 1_555 1_555
C8 C9 1_555 1_555
C8 H6 1_555 1_555
C8 H14 1_555 1_555
C9 C10 1_555 1_555
C9 C14 1_555 1_555
C10 C11 1_555 1_555
C10 H7 1_555 1_555
C11 C12 1_555 1_555
C11 H8 1_555 1_555
C12 C13 1_555 1_555
C12 H9 1_555 1_555
C13 C14 1_555 1_555
C13 H10 1_555 1_555
C14 N2 1_555 1_555
C15 N1 1_555 1_555
C15 N2 1_555 1_555
C15 O1 1_555 1_555
N1 H11 1_555 1_555
N1 H12 1_555 1_555

#END

#######################################################################
#
#                 Cambridge Crystallographic Data Centre
#                                CCDC 
#
#######################################################################
#
# If this CIF has been generated from an entry in the Cambridge 
# Structural Database, then it will include bibliographic, chemical, 
# crystal, experimental, refinement or atomic coordinate data resulting 
# from the CCDC's data processing and validation procedures.
#
#######################################################################

data_DHC05_PsiMol
_symmetry_cell_setting           rhombohedral
_symmetry_space_group_name_H-M   'R -3'
_symmetry_Int_Tables_number      148
_space_group_name_Hall           '-R 3'
loop_
_symmetry_equiv_pos_site_id
_symmetry_equiv_pos_as_xyz
1 x,y,z
2 -y,x-y,z
3 -x+y,-x,z
4 2/3+x,1/3+y,1/3+z
5 2/3-y,1/3+x-y,1/3+z
6 2/3-x+y,1/3-x,1/3+z
7 1/3+x,2/3+y,2/3+z
8 1/3-y,2/3+x-y,2/3+z
9 1/3-x+y,2/3-x,2/3+z
10 -x,-y,-z
11 y,-x+y,-z
12 x-y,x,-z
13 2/3-x,1/3-y,1/3-z
14 2/3+y,1/3-x+y,1/3-z
15 2/3+x-y,1/3+x,1/3-z
16 1/3-x,2/3-y,2/3-z
17 1/3+y,2/3-x+y,2/3-z
18 1/3+x-y,2/3+x,2/3-z
_cell_length_a                   34.1596
_cell_length_b                   34.1596
_cell_length_c                   5.6072
_cell_angle_alpha                90.0000
_cell_angle_beta                 90.0000
_cell_angle_gamma                120.0000
_cell_volume                     5666.33
loop_
_atom_site_label
_atom_site_type_symbol
_atom_site_fract_x
_atom_site_fract_y
_atom_site_fract_z
C1 C 0.058618 0.260844 0.327019
C2 C 0.0627794 0.289021 0.51829
C3 C 0.0268064 0.294266 0.590522
C4 C -0.0144398 0.270168 0.472961
C5 C -0.018884 0.241363 0.287208
C6 C 0.0170538 0.235964 0.208557
C7 C 0.00716355 0.202906 0.00602314
C8 C 0.0451673 0.19575 -0.0890974
C9 C 0.0670442 0.182339 0.101432
C10 C 0.0618664 0.139294 0.117532
C11 C 0.0829562 0.128742 0.298672
C12 C 0.109505 0.161261 0.466586
C13 C 0.114771 0.204334 0.453425
C14 C 0.09363 0.214587 0.272268
C15 C 0.130045 0.289419 0.102579
N1 N 0.131965 0.330222 0.0908534
N2 N 0.0978539 0.258448 0.261888
O1 O 0.154011 0.280074 -0.0174211
H1 H 0.0950286 0.306323 0.610959
H2 H 0.0307525 0.316407 0.738747
H3 H -0.0431699 0.273503 0.526885
H4 H -0.0513252 0.222292 0.197441
H5 H -0.0205728 0.170039 0.0657609
H6 H 0.0307296 0.169389 -0.22599
H7 H 0.0413448 0.113879 -0.0142463
H8 H 0.0787041 0.0950687 0.308173
H9 H 0.126067 0.153156 0.607674
H10 H 0.135267 0.230307 0.582305
H11 H 0.117919 0.340112 0.217334
H12 H 0.153896 0.352975 -0.02534
H13 H -0.00662305 0.213074 -0.14306
H14 H 0.0711874 0.226362 -0.177622
loop_
_geom_bond_atom_site_label_1
_geom_bond_atom_site_label_2
_geom_bond_site_symmetry_1
_geom_bond_site_symmetry_2
C1 C2 1_555 1_555
C1 C6 1_555 1_555
C1 N2 1_555 1_555
C2 C3 1_555 1_555
C2 H1 1_555 1_555
C3 C4 1_555 1_555
C3 H2 1_555 1_555
C4 C5 1_555 1_555
C4 H3 1_555 1_555
C5 C6 1_555 1_555
C5 H4 1_555 1_555
C6 C7 1_555 1_555
C7 C8 1_555 1_555
C7 H5 1_555 1_555
C7 H13 1_555 1_555
C8 C9 1_555 1_555
C8 H6 1_555 1_555
C8 H14 1_555 1_555
C9 C10 1_555 1_555
C9 C14 1_555 1_555
C10 C11 1_555 1_555
C10 H7 1_555 1_555
C11 C12 1_555 1_555
C11 H8 1_555 1_555
C12 C13 1_555 1_555
C12 H9 1_555 1_555
C13 C14 1_555 1_555
C13 H10 1_555 1_555
C14 N2 1_555 1_555
C15 N1 1_555 1_555
C15 N2 1_555 1_555
C15 O1 1_555 1_555
N1 H11 1_555 1_555
N1 H12 1_555 1_555

#END

#######################################################################
#
#                 Cambridge Crystallographic Data Centre
#                                CCDC 
#
#######################################################################
#
# If this CIF has been generated from an entry in the Cambridge 
# Structural Database, then it will include bibliographic, chemical, 
# crystal, experimental, refinement or atomic coordinate data resulting 
# from the CCDC's data processing and validation procedures.
#
#######################################################################

data_DHC06_PsiMol
_symmetry_cell_setting           monoclinic
_symmetry_space_group_name_H-M   'P 21/n'
_symmetry_Int_Tables_number      14
_space_group_name_Hall           '-P 2yn'
loop_
_symmetry_equiv_pos_site_id
_symmetry_equiv_pos_as_xyz
1 x,y,z
2 1/2-x,1/2+y,1/2-z
3 -x,-y,-z
4 1/2+x,1/2-y,1/2+z
_cell_length_a                   12.4276
_cell_length_b                   11.4819
_cell_length_c                   8.7529
_cell_angle_alpha                90.0000
_cell_angle_beta                 89.0029
_cell_angle_gamma                90.0000
_cell_volume                     1248.78
loop_
_atom_site_label
_atom_site_type_symbol
_atom_site_fract_x
_atom_site_fract_y
_atom_site_fract_z
C1 C 0.0133988 0.203998 0.675975
C2 C -0.0963813 0.178006 0.69456
C3 C -0.155784 0.133777 0.575134
C4 C -0.104828 0.111512 0.435249
C5 C 0.00428069 0.134365 0.417969
C6 C 0.0658538 0.181236 0.535595
C7 C 0.183603 0.203464 0.498389
C8 C 0.255793 0.251069 0.623757
C9 C 0.252265 0.179919 0.767524
C10 C 0.338593 0.112079 0.815059
C11 C 0.332291 0.0495706 0.95107
C12 C 0.23903 0.0541994 1.0414
C13 C 0.151774 0.120161 0.994623
C14 C 0.158589 0.18191 0.858022
C15 C 0.036323 0.344637 0.88986
N1 N -0.0448469 0.408863 0.828567
N2 N 0.0694578 0.24792 0.804416
O1 O 0.0773113 0.369797 1.01099
H1 H -0.13415 0.193122 0.805562
H2 H -0.240761 0.114879 0.592178
H3 H -0.149621 0.0758672 0.340648
H4 H 0.0442659 0.116304 0.308964
H5 H 0.218046 0.120765 0.457741
H6 H 0.338385 0.254981 0.578439
H7 H 0.411837 0.109499 0.745342
H8 H 0.400429 -0.00225837 0.98707
H9 H 0.234089 0.00622112 1.1482
H10 H 0.0785877 0.125378 1.06358
H11 H -0.0719469 0.393231 0.723021
H12 H -0.0614567 0.484457 0.881605
H13 H 0.187979 0.26271 0.400027
H14 H 0.231939 0.340708 0.651298
loop_
_geom_bond_atom_site_label_1
_geom_bond_atom_site_label_2
_geom_bond_site_symmetry_1
_geom_bond_site_symmetry_2
C1 C2 1_555 1_555
C1 C6 1_555 1_555
C1 N2 1_555 1_555
C2 C3 1_555 1_555
C2 H1 1_555 1_555
C3 C4 1_555 1_555
C3 H2 1_555 1_555
C4 C5 1_555 1_555
C4 H3 1_555 1_555
C5 C6 1_555 1_555
C5 H4 1_555 1_555
C6 C7 1_555 1_555
C7 C8 1_555 1_555
C7 H5 1_555 1_555
C7 H13 1_555 1_555
C8 C9 1_555 1_555
C8 H6 1_555 1_555
C8 H14 1_555 1_555
C9 C10 1_555 1_555
C9 C14 1_555 1_555
C10 C11 1_555 1_555
C10 H7 1_555 1_555
C11 C12 1_555 1_555
C11 H8 1_555 1_555
C12 C13 1_555 1_555
C12 H9 1_555 1_555
C13 C14 1_555 1_555
C13 H10 1_555 1_555
C14 N2 1_555 1_555
C15 N1 1_555 1_555
C15 N2 1_555 1_555
C15 O1 1_555 1_555
N1 H11 1_555 1_555
N1 H12 1_555 1_555

#END

#######################################################################
#
#                 Cambridge Crystallographic Data Centre
#                                CCDC 
#
#######################################################################
#
# If this CIF has been generated from an entry in the Cambridge 
# Structural Database, then it will include bibliographic, chemical, 
# crystal, experimental, refinement or atomic coordinate data resulting 
# from the CCDC's data processing and validation procedures.
#
#######################################################################

data_DHC07_PsiMol
_symmetry_cell_setting           monoclinic
_symmetry_space_group_name_H-M   'P 21/c'
_symmetry_Int_Tables_number      14
_space_group_name_Hall           '-P 2ybc'
loop_
_symmetry_equiv_pos_site_id
_symmetry_equiv_pos_as_xyz
1 x,y,z
2 -x,1/2+y,1/2-z
3 -x,-y,-z
4 x,1/2-y,1/2+z
_cell_length_a                   11.0888
_cell_length_b                   8.1024
_cell_length_c                   13.5538
_cell_angle_alpha                90.0000
_cell_angle_beta                 85.0782
_cell_angle_gamma                90.0000
_cell_volume                     1213.26
loop_
_atom_site_label
_atom_site_type_symbol
_atom_site_fract_x
_atom_site_fract_y
_atom_site_fract_z
C1 C 0.321564 0.904607 0.635587
C2 C 0.391084 0.847754 0.709978
C3 C 0.488821 0.74356 0.688229
C4 C 0.519157 0.695751 0.590577
C5 C 0.450493 0.752533 0.5168
C6 C 0.350211 0.856075 0.536876
C7 C 0.285187 0.911721 0.448873
C8 C 0.159578 0.988426 0.470582
C9 C 0.170129 1.15511 0.517183
C10 C 0.152816 1.30312 0.46788
C11 C 0.169554 1.454 0.514008
C12 C 0.204991 1.45856 0.610067
C13 C 0.223693 1.31183 0.659946
C14 C 0.20618 1.16105 0.6137
C15 C 0.129775 0.949604 0.733023
N1 N 0.031697 1.05085 0.7493
N2 N 0.22147 1.00986 0.665095
O1 O 0.136742 0.817763 0.775418
H1 H 0.3655 0.885542 0.785582
H2 H 0.54117 0.700276 0.747227
H3 H 0.595618 0.61443 0.572059
H4 H 0.473926 0.715069 0.440474
H5 H 0.342724 1.00063 0.405518
H6 H 0.11679 1.00029 0.401055
H7 H 0.125472 1.29991 0.39276
H8 H 0.155123 1.56823 0.474773
H9 H 0.218698 1.57607 0.645973
H10 H 0.251715 1.31217 0.734768
H11 H 0.0156564 1.15319 0.710754
H12 H -0.0344368 1.00762 0.797767
H13 H 0.277524 0.804201 0.400638
H14 H 0.102209 0.907011 0.51913
loop_
_geom_bond_atom_site_label_1
_geom_bond_atom_site_label_2
_geom_bond_site_symmetry_1
_geom_bond_site_symmetry_2
C1 C2 1_555 1_555
C1 C6 1_555 1_555
C1 N2 1_555 1_555
C2 C3 1_555 1_555
C2 H1 1_555 1_555
C3 C4 1_555 1_555
C3 H2 1_555 1_555
C4 C5 1_555 1_555
C4 H3 1_555 1_555
C5 C6 1_555 1_555
C5 H4 1_555 1_555
C6 C7 1_555 1_555
C7 C8 1_555 1_555
C7 H5 1_555 1_555
C7 H13 1_555 1_555
C8 C9 1_555 1_555
C8 H6 1_555 1_555
C8 H14 1_555 1_555
C9 C10 1_555 1_555
C9 C14 1_555 1_555
C10 C11 1_555 1_555
C10 H7 1_555 1_555
C11 C12 1_555 1_555
C11 H8 1_555 1_555
C12 C13 1_555 1_555
C12 H9 1_555 1_555
C13 C14 1_555 1_555
C13 H10 1_555 1_555
C14 N2 1_555 1_555
C15 N1 1_555 1_555
C15 N2 1_555 1_555
C15 O1 1_555 1_555
N1 H11 1_555 1_555
N1 H12 1_555 1_555

#END

#######################################################################
#
#                 Cambridge Crystallographic Data Centre
#                                CCDC 
#
#######################################################################
#
# If this CIF has been generated from an entry in the Cambridge 
# Structural Database, then it will include bibliographic, chemical, 
# crystal, experimental, refinement or atomic coordinate data resulting 
# from the CCDC's data processing and validation procedures.
#
#######################################################################

data_DHC08_PsiMol
_symmetry_cell_setting           monoclinic
_symmetry_space_group_name_H-M   'P 21'
_symmetry_Int_Tables_number      4
_space_group_name_Hall           'P 2yb'
loop_
_symmetry_equiv_pos_site_id
_symmetry_equiv_pos_as_xyz
1 x,y,z
2 -x,1/2+y,-z
_cell_length_a                   13.0192
_cell_length_b                   7.2582
_cell_length_c                   7.8702
_cell_angle_alpha                90.0000
_cell_angle_beta                 55.3456
_cell_angle_gamma                90.0000
_cell_volume                     611.767
loop_
_atom_site_label
_atom_site_type_symbol
_atom_site_fract_x
_atom_site_fract_y
_atom_site_fract_z
C1 C 0.850363 0.0401696 0.983614
C2 C 0.909464 0.0542977 1.08666
C3 C 1.03677 0.0252506 0.984299
C4 C 1.10824 -0.0130116 0.773594
C5 C 1.0505 -0.0218689 0.670419
C6 C 0.921738 0.00329627 0.770465
C7 C 0.872503 -0.0146747 0.636998
C8 C 0.732944 0.0142872 0.736628
C9 C 0.686475 0.195985 0.845389
C10 C 0.651368 0.340216 0.771399
C11 C 0.607533 0.505572 0.87914
C12 C 0.598536 0.528648 1.06285
C13 C 0.634629 0.387101 1.13724
C14 C 0.678836 0.222412 1.02801
C15 C 0.630541 -0.00686884 1.28611
N1 N 0.673311 -0.146979 1.34753
N2 N 0.719571 0.0759723 1.09771
O1 O 0.521978 0.0432729 1.38991
H1 H 0.852992 0.088927 1.24973
H2 H 1.08006 0.0359678 1.06794
H3 H 1.20827 -0.0345169 0.690067
H4 H 1.10636 -0.0506021 0.505485
H5 H 0.924191 0.084229 0.509601
H6 H 0.715843 0.00388016 0.6159
H7 H 0.657345 0.32147 0.628936
H8 H 0.579775 0.61618 0.820314
H9 H 0.563617 0.657075 1.14814
H10 H 0.627746 0.402022 1.28051
H11 H 0.756171 -0.206558 1.24417
H12 H 0.605872 -0.227687 1.45972
H13 H 0.898944 -0.151427 0.564594
H14 H 0.67979 -0.0968607 0.847267
loop_
_geom_bond_atom_site_label_1
_geom_bond_atom_site_label_2
_geom_bond_site_symmetry_1
_geom_bond_site_symmetry_2
C1 C2 1_555 1_555
C1 C6 1_555 1_555
C1 N2 1_555 1_555
C2 C3 1_555 1_555
C2 H1 1_555 1_555
C3 C4 1_555 1_555
C3 H2 1_555 1_555
C4 C5 1_555 1_555
C4 H3 1_555 1_555
C5 C6 1_555 1_555
C5 H4 1_555 1_555
C6 C7 1_555 1_555
C7 C8 1_555 1_555
C7 H5 1_555 1_555
C7 H13 1_555 1_555
C8 C9 1_555 1_555
C8 H6 1_555 1_555
C8 H14 1_555 1_555
C9 C10 1_555 1_555
C9 C14 1_555 1_555
C10 C11 1_555 1_555
C10 H7 1_555 1_555
C11 C12 1_555 1_555
C11 H8 1_555 1_555
C12 C13 1_555 1_555
C12 H9 1_555 1_555
C13 C14 1_555 1_555
C13 H10 1_555 1_555
C14 N2 1_555 1_555
C15 N1 1_555 1_555
C15 N2 1_555 1_555
C15 O1 1_555 1_555
N1 H11 1_555 1_555
N1 H12 1_555 1_555

#END

#######################################################################
#
#                 Cambridge Crystallographic Data Centre
#                                CCDC 
#
#######################################################################
#
# If this CIF has been generated from an entry in the Cambridge 
# Structural Database, then it will include bibliographic, chemical, 
# crystal, experimental, refinement or atomic coordinate data resulting 
# from the CCDC's data processing and validation procedures.
#
#######################################################################

data_CYH01_PsiMol
_symmetry_cell_setting           monoclinic
_symmetry_space_group_name_H-M   'P 21/n'
_symmetry_Int_Tables_number      14
_space_group_name_Hall           '-P 2yn'
loop_
_symmetry_equiv_pos_site_id
_symmetry_equiv_pos_as_xyz
1 x,y,z
2 1/2-x,1/2+y,1/2-z
3 -x,-y,-z
4 1/2+x,1/2-y,1/2+z
_cell_length_a                   5.6
_cell_length_b                   9.4
_cell_length_c                   23.4
_cell_angle_alpha                90
_cell_angle_beta                 84.9
_cell_angle_gamma                90
_cell_volume                     1218.09
loop_
_atom_site_label
_atom_site_type_symbol
_atom_site_fract_x
_atom_site_fract_y
_atom_site_fract_z
C1 C 0.587984 0.82386 0.378721
C2 C 0.77537 0.72444 0.370932
C3 C 0.827461 0.629592 0.413589
C4 C 0.68942 0.632901 0.466138
C5 C 0.502485 0.730147 0.474303
C6 C 0.446803 0.826414 0.431562
C7 C 0.236276 0.924653 0.448172
C8 C 0.134892 1.01479 0.401506
C9 C 0.312409 1.12266 0.376032
C10 C 0.281009 1.26786 0.387008
C11 C 0.448671 1.36767 0.36464
C12 C 0.651721 1.32245 0.330719
C13 C 0.684822 1.17776 0.319475
C14 C 0.517822 1.0769 0.341823
C15 C 0.370698 0.857996 0.288942
C16 C 0.554899 0.92073 0.327878
O1 O 0.327032 0.731139 0.28757
N1 N 0.275943 0.953752 0.253651
H1 H 0.882539 0.721739 0.329759
H2 H 0.974253 0.554059 0.405863
H3 H 0.726289 0.560032 0.500398
H4 H 0.393273 0.732335 0.515257
H5 H 0.288314 0.996705 0.482032
H6 H -0.0260629 1.06986 0.420508
H7 H 0.122018 1.30306 0.413544
H8 H 0.420426 1.48023 0.37371
H9 H 0.784134 1.39911 0.313068
H10 H 0.843736 1.14206 0.29302
H11 H 0.307962 1.05889 0.256393
H12 H 0.168513 0.916799 0.224567
H13 H 0.72401 0.913962 0.30011
H14 H 0.089753 0.858917 0.468382
H15 H 0.0745977 0.945071 0.36794
loop_
_geom_bond_atom_site_label_1
_geom_bond_atom_site_label_2
_geom_bond_site_symmetry_1
_geom_bond_site_symmetry_2
C1 C2 1_555 1_555
C1 C6 1_555 1_555
C1 C16 1_555 1_555
C2 C3 1_555 1_555
C2 H1 1_555 1_555
C3 C4 1_555 1_555
C3 H2 1_555 1_555
C4 C5 1_555 1_555
C4 H3 1_555 1_555
C5 C6 1_555 1_555
C5 H4 1_555 1_555
C6 C7 1_555 1_555
C7 C8 1_555 1_555
C7 H5 1_555 1_555
C7 H14 1_555 1_555
C8 C9 1_555 1_555
C8 H6 1_555 1_555
C8 H15 1_555 1_555
C9 C10 1_555 1_555
C9 C14 1_555 1_555
C10 C11 1_555 1_555
C10 H7 1_555 1_555
C11 C12 1_555 1_555
C11 H8 1_555 1_555
C12 C13 1_555 1_555
C12 H9 1_555 1_555
C13 C14 1_555 1_555
C13 H10 1_555 1_555
C14 C16 1_555 1_555
C15 C16 1_555 1_555
C15 O1 1_555 1_555
C15 N1 1_555 1_555
C16 H13 1_555 1_555
N1 H11 1_555 1_555
N1 H12 1_555 1_555

#END

#######################################################################
#
#                 Cambridge Crystallographic Data Centre
#                                CCDC 
#
#######################################################################
#
# If this CIF has been generated from an entry in the Cambridge 
# Structural Database, then it will include bibliographic, chemical, 
# crystal, experimental, refinement or atomic coordinate data resulting 
# from the CCDC's data processing and validation procedures.
#
#######################################################################

data_CYH02_PsiMol
_symmetry_cell_setting           triclinic
_symmetry_space_group_name_H-M   'P -1'
_symmetry_Int_Tables_number      2
_space_group_name_Hall           '-P 1'
loop_
_symmetry_equiv_pos_site_id
_symmetry_equiv_pos_as_xyz
1 x,y,z
2 -x,-y,-z
_cell_length_a                   5.7
_cell_length_b                   20.0
_cell_length_c                   22.2
_cell_angle_alpha                84.1
_cell_angle_beta                 88.4
_cell_angle_gamma                83.9
_cell_volume                     2504.37
loop_
_atom_site_label
_atom_site_type_symbol
_atom_site_fract_x
_atom_site_fract_y
_atom_site_fract_z
C1 C 0.29756 0.886188 0.223356
C2 C 0.488604 0.841827 0.245962
C3 C 0.533692 0.829579 0.307351
C4 C 0.384817 0.862578 0.348076
C5 C 0.194638 0.906465 0.326284
C6 C 0.145876 0.919168 0.264419
C7 C -0.0708749 0.968144 0.249173
C8 C -0.152173 0.981196 0.183638
C9 C 0.0298892 1.00903 0.140712
C10 C 0.00032167 1.07572 0.114251
C11 C 0.170386 1.10187 0.075066
C12 C 0.374048 1.06101 0.0618747
C13 C 0.405597 0.994356 0.0880767
C14 C 0.236119 0.967818 0.127495
C15 C 0.0949789 0.849627 0.133741
C16 C 0.272467 0.895119 0.155034
O1 O 0.0334175 0.800937 0.165297
N1 N 0.0258082 0.865932 0.0755674
H1 H 0.604651 0.816069 0.214025
H2 H 0.683585 0.79477 0.323152
H3 H 0.416101 0.854112 0.396418
H4 H 0.0773454 0.932093 0.358105
H5 H -0.041156 1.01698 0.264727
H6 H -0.311512 1.01703 0.182411
H7 H -0.159284 1.10761 0.12452
H8 H 0.143444 1.15394 0.0549438
H9 H 0.508249 1.08078 0.0314556
H10 H 0.565307 0.962341 0.0780858
H11 H 0.0710402 0.907806 0.0508109
H12 H -0.0828589 0.836529 0.0583866
H13 H 0.440703 0.873475 0.136398
H14 H -0.217782 0.950304 0.277096
H15 H -0.204849 0.934345 0.168885
C17 C 0.00757138 0.573143 0.360328
C18 C 0.176465 0.60993 0.382351
C19 C 0.216239 0.67402 0.356565
C20 C 0.0848575 0.702848 0.306908
C21 C -0.0832729 0.666994 0.284766
C22 C -0.126672 0.602352 0.310498
C23 C -0.319863 0.571515 0.280766
C24 C -0.389675 0.502313 0.30642
C25 C -0.188833 0.447101 0.309557
C26 C -0.177783 0.395192 0.271779
C27 C 0.00885435 0.34413 0.274338
C28 C 0.188346 0.344584 0.315237
C29 C 0.179411 0.396229 0.353126
C30 C -0.00687426 0.447654 0.350745
C31 C -0.218968 0.50329 0.439242
C32 C -0.0136019 0.503136 0.39242
O2 O -0.308649 0.554683 0.459102
N2 N -0.283489 0.440987 0.458376
H16 H 0.279053 0.58724 0.421148
H17 H 0.348696 0.701016 0.374959
H18 H 0.112687 0.752884 0.285642
H19 H -0.186931 0.689599 0.246074
H20 H -0.268154 0.568576 0.232991
H21 H -0.527366 0.488995 0.27782
H22 H -0.318613 0.394784 0.23989
H23 H 0.0135282 0.304185 0.244495
H24 H 0.335112 0.305132 0.317668
H25 H 0.320396 0.396983 0.384916
H26 H -0.204483 0.398773 0.442409
H27 H -0.414117 0.437699 0.489583
H28 H 0.142406 0.491158 0.420943
H29 H -0.478483 0.607748 0.280391
H30 H -0.470714 0.506093 0.351471
C33 C 0.575689 0.833996 0.5312
C34 C 0.759269 0.839352 0.488365
C35 C 0.843207 0.786457 0.455169
C36 C 0.74262 0.725743 0.464753
C37 C 0.560251 0.719866 0.50689
C38 C 0.472452 0.772935 0.540595
C39 C 0.27075 0.757394 0.583952
C40 C 0.148911 0.813194 0.619523
C41 C 0.312473 0.842447 0.659135
C42 C 0.298221 0.830649 0.722071
C43 C 0.451294 0.857108 0.758889
C44 C 0.622154 0.896067 0.73271
C45 C 0.638244 0.908112 0.669904
C46 C 0.48569 0.881663 0.632687
C47 C 0.290658 0.939921 0.535517
C48 C 0.504962 0.89585 0.564623
O3 O 0.232068 0.936239 0.483826
N3 N 0.180418 0.985197 0.571339
H31 H 0.837558 0.886879 0.480954
H32 H 0.985799 0.792571 0.422309
H33 H 0.805189 0.683356 0.439538
H34 H 0.480568 0.672505 0.514241
H35 H 0.336188 0.714889 0.616607
H36 H 0.0087763 0.791878 0.647595
H37 H 0.164169 0.800263 0.742518
H38 H 0.436698 0.8473 0.80781
H39 H 0.742917 0.916936 0.760872
H40 H 0.772651 0.938263 0.649261
H41 H 0.235199 0.98905 0.613384
H42 H 0.0428215 1.01633 0.554227
H43 H 0.647752 0.928517 0.555708
H44 H 0.136157 0.738158 0.558002
H45 H 0.0610578 0.853349 0.588051
C49 C 0.423987 0.624584 0.0805577
C50 C 0.246183 0.620227 0.125384
C51 C 0.217935 0.560804 0.161861
C52 C 0.370193 0.503214 0.153664
C53 C 0.545624 0.506652 0.109271
C54 C 0.577581 0.566187 0.0721105
C55 C 0.774868 0.560026 0.0251676
C56 C 0.849573 0.624015 -0.0105994
C57 C 0.656525 0.660984 -0.0494808
C58 C 0.668257 0.661772 -0.11234
C59 C 0.486429 0.694365 -0.148368
C60 C 0.289207 0.726736 -0.1214
C61 C 0.276136 0.726248 -0.0586704
C62 C 0.457508 0.693724 -0.0223613
C63 C 0.62292 0.734894 0.07007
C64 C 0.437925 0.693717 0.0456054
O4 O 0.720754 0.776917 0.0378856
N4 N 0.657373 0.723142 0.130601
H46 H 0.125767 0.665192 0.131274
H47 H 0.0777335 0.559495 0.195917
H48 H 0.352299 0.455955 0.18145
H49 H 0.66419 0.461519 0.102692
H50 H 0.723739 0.52655 -0.00738276
H51 H 1.00112 0.609033 -0.0393885
H52 H 0.823044 0.636521 -0.133338
H53 H 0.499312 0.694494 -0.197281
H54 H 0.146138 0.752446 -0.148943
H55 H 0.122389 0.751821 -0.0375116
H56 H 0.581113 0.686692 0.156263
H57 H 0.778528 0.74794 0.148585
H58 H 0.270693 0.723656 0.0550641
H59 H 0.929776 0.5327 0.0480706
H60 H 0.911944 0.657804 0.0198959
loop_
_geom_bond_atom_site_label_1
_geom_bond_atom_site_label_2
_geom_bond_site_symmetry_1
_geom_bond_site_symmetry_2
C1 C2 1_555 1_555
C1 C6 1_555 1_555
C1 C16 1_555 1_555
C2 C3 1_555 1_555
C2 H1 1_555 1_555
C3 C4 1_555 1_555
C3 H2 1_555 1_555
C4 C5 1_555 1_555
C4 H3 1_555 1_555
C5 C6 1_555 1_555
C5 H4 1_555 1_555
C6 C7 1_555 1_555
C7 C8 1_555 1_555
C7 H5 1_555 1_555
C7 H14 1_555 1_555
C8 C9 1_555 1_555
C8 H6 1_555 1_555
C8 H15 1_555 1_555
C9 C10 1_555 1_555
C9 C14 1_555 1_555
C10 C11 1_555 1_555
C10 H7 1_555 1_555
C11 C12 1_555 1_555
C11 H8 1_555 1_555
C12 C13 1_555 1_555
C12 H9 1_555 1_555
C13 C14 1_555 1_555
C13 H10 1_555 1_555
C14 C16 1_555 1_555
C15 C16 1_555 1_555
C15 O1 1_555 1_555
C15 N1 1_555 1_555
C16 H13 1_555 1_555
N1 H11 1_555 1_555
N1 H12 1_555 1_555
C17 C18 1_555 1_555
C17 C22 1_555 1_555
C17 C32 1_555 1_555
C18 C19 1_555 1_555
C18 H16 1_555 1_555
C19 C20 1_555 1_555
C19 H17 1_555 1_555
C20 C21 1_555 1_555
C20 H18 1_555 1_555
C21 C22 1_555 1_555
C21 H19 1_555 1_555
C22 C23 1_555 1_555
C23 C24 1_555 1_555
C23 H20 1_555 1_555
C23 H29 1_555 1_555
C24 C25 1_555 1_555
C24 H21 1_555 1_555
C24 H30 1_555 1_555
C25 C26 1_555 1_555
C25 C30 1_555 1_555
C26 C27 1_555 1_555
C26 H22 1_555 1_555
C27 C28 1_555 1_555
C27 H23 1_555 1_555
C28 C29 1_555 1_555
C28 H24 1_555 1_555
C29 C30 1_555 1_555
C29 H25 1_555 1_555
C30 C32 1_555 1_555
C31 C32 1_555 1_555
C31 O2 1_555 1_555
C31 N2 1_555 1_555
C32 H28 1_555 1_555
N2 H26 1_555 1_555
N2 H27 1_555 1_555
C33 C34 1_555 1_555
C33 C38 1_555 1_555
C33 C48 1_555 1_555
C34 C35 1_555 1_555
C34 H31 1_555 1_555
C35 C36 1_555 1_555
C35 H32 1_555 1_555
C36 C37 1_555 1_555
C36 H33 1_555 1_555
C37 C38 1_555 1_555
C37 H34 1_555 1_555
C38 C39 1_555 1_555
C39 C40 1_555 1_555
C39 H35 1_555 1_555
C39 H44 1_555 1_555
C40 C41 1_555 1_555
C40 H36 1_555 1_555
C40 H45 1_555 1_555
C41 C42 1_555 1_555
C41 C46 1_555 1_555
C42 C43 1_555 1_555
C42 H37 1_555 1_555
C43 C44 1_555 1_555
C43 H38 1_555 1_555
C44 C45 1_555 1_555
C44 H39 1_555 1_555
C45 C46 1_555 1_555
C45 H40 1_555 1_555
C46 C48 1_555 1_555
C47 C48 1_555 1_555
C47 O3 1_555 1_555
C47 N3 1_555 1_555
C48 H43 1_555 1_555
N3 H41 1_555 1_555
N3 H42 1_555 1_555
C49 C50 1_555 1_555
C49 C54 1_555 1_555
C49 C64 1_555 1_555
C50 C51 1_555 1_555
C50 H46 1_555 1_555
C51 C52 1_555 1_555
C51 H47 1_555 1_555
C52 C53 1_555 1_555
C52 H48 1_555 1_555
C53 C54 1_555 1_555
C53 H49 1_555 1_555
C54 C55 1_555 1_555
C55 C56 1_555 1_555
C55 H50 1_555 1_555
C55 H59 1_555 1_555
C56 C57 1_555 1_555
C56 H51 1_555 1_555
C56 H60 1_555 1_555
C57 C58 1_555 1_555
C57 C62 1_555 1_555
C58 C59 1_555 1_555
C58 H52 1_555 1_555
C59 C60 1_555 1_555
C59 H53 1_555 1_555
C60 C61 1_555 1_555
C60 H54 1_555 1_555
C61 C62 1_555 1_555
C61 H55 1_555 1_555
C62 C64 1_555 1_555
C63 C64 1_555 1_555
C63 O4 1_555 1_555
C63 N4 1_555 1_555
C64 H58 1_555 1_555
N4 H56 1_555 1_555
N4 H57 1_555 1_555

#END

#######################################################################
#
#                 Cambridge Crystallographic Data Centre
#                                CCDC 
#
#######################################################################
#
# If this CIF has been generated from an entry in the Cambridge 
# Structural Database, then it will include bibliographic, chemical, 
# crystal, experimental, refinement or atomic coordinate data resulting 
# from the CCDC's data processing and validation procedures.
#
#######################################################################

data_CYH03_PsiMol
_symmetry_cell_setting           orthorhombic
_symmetry_space_group_name_H-M   'P b c a'
_symmetry_Int_Tables_number      61
_space_group_name_Hall           '-P 2ac 2ab'
loop_
_symmetry_equiv_pos_site_id
_symmetry_equiv_pos_as_xyz
1 x,y,z
2 1/2+x,1/2-y,-z
3 -x,1/2+y,1/2-z
4 1/2-x,-y,1/2+z
5 -x,-y,-z
6 1/2-x,1/2+y,z
7 x,1/2-y,1/2+z
8 1/2+x,y,1/2-z
_cell_length_a                   11.0
_cell_length_b                   23.9
_cell_length_c                   9.3
_cell_angle_alpha                90
_cell_angle_beta                 90
_cell_angle_gamma                90
_cell_volume                     2444.39
loop_
_atom_site_label
_atom_site_type_symbol
_atom_site_fract_x
_atom_site_fract_y
_atom_site_fract_z
C1 C 0.0394505 0.374746 0.542061
C2 C -0.0558434 0.385579 0.637913
C3 C -0.100562 0.345254 0.731203
C4 C -0.0493816 0.292025 0.729922
C5 C 0.0454683 0.280836 0.636223
C6 C 0.0920766 0.321173 0.541586
C7 C 0.19587 0.301403 0.447231
C8 C 0.266476 0.344609 0.359576
C9 C 0.189664 0.372604 0.247084
C10 C 0.206504 0.361628 0.100956
C11 C 0.133379 0.38651 -0.00323336
C12 C 0.0415963 0.422995 0.03846
C13 C 0.023979 0.43425 0.184071
C14 C 0.0967582 0.409403 0.289296
C15 C 0.181974 0.457342 0.515453
C16 C 0.0776514 0.423297 0.446457
O1 O 0.199369 0.457964 0.644743
N1 N 0.246412 0.489406 0.421955
H1 H -0.0954437 0.427269 0.639053
H2 H -0.174556 0.355304 0.803972
H3 H -0.0826735 0.259554 0.801641
H4 H 0.0861486 0.239319 0.635654
H5 H 0.1603 0.269699 0.372571
H6 H 0.342696 0.323317 0.307305
H7 H 0.278396 0.333096 0.0684985
H8 H 0.148222 0.37739 -0.11644
H9 H -0.0162486 0.44262 -0.0416389
H10 H -0.0479798 0.462676 0.217022
H11 H 0.228823 0.489469 0.315678
H12 H 0.30541 0.517275 0.463253
H13 H 0.00206076 0.453254 0.450015
H14 H 0.26038 0.279224 0.516788
H15 H 0.306494 0.37582 0.431995
loop_
_geom_bond_atom_site_label_1
_geom_bond_atom_site_label_2
_geom_bond_site_symmetry_1
_geom_bond_site_symmetry_2
C1 C2 1_555 1_555
C1 C6 1_555 1_555
C1 C16 1_555 1_555
C2 C3 1_555 1_555
C2 H1 1_555 1_555
C3 C4 1_555 1_555
C3 H2 1_555 1_555
C4 C5 1_555 1_555
C4 H3 1_555 1_555
C5 C6 1_555 1_555
C5 H4 1_555 1_555
C6 C7 1_555 1_555
C7 C8 1_555 1_555
C7 H5 1_555 1_555
C7 H14 1_555 1_555
C8 C9 1_555 1_555
C8 H6 1_555 1_555
C8 H15 1_555 1_555
C9 C10 1_555 1_555
C9 C14 1_555 1_555
C10 C11 1_555 1_555
C10 H7 1_555 1_555
C11 C12 1_555 1_555
C11 H8 1_555 1_555
C12 C13 1_555 1_555
C12 H9 1_555 1_555
C13 C14 1_555 1_555
C13 H10 1_555 1_555
C14 C16 1_555 1_555
C15 C16 1_555 1_555
C15 O1 1_555 1_555
C15 N1 1_555 1_555
C16 H13 1_555 1_555
N1 H11 1_555 1_555
N1 H12 1_555 1_555

#END

#######################################################################
#
#                 Cambridge Crystallographic Data Centre
#                                CCDC 
#
#######################################################################
#
# If this CIF has been generated from an entry in the Cambridge 
# Structural Database, then it will include bibliographic, chemical, 
# crystal, experimental, refinement or atomic coordinate data resulting 
# from the CCDC's data processing and validation procedures.
#
#######################################################################

data_CYH04_PsiMol
_symmetry_cell_setting           orthorhombic
_symmetry_space_group_name_H-M   'P 21 21 21'
_symmetry_Int_Tables_number      19
_space_group_name_Hall           'P 2ac 2ab'
loop_
_symmetry_equiv_pos_site_id
_symmetry_equiv_pos_as_xyz
1 x,y,z
2 1/2+x,1/2-y,-z
3 -x,1/2+y,1/2-z
4 1/2-x,-y,1/2+z
_cell_length_a                   9.3
_cell_length_b                   23.9
_cell_length_c                   5.6
_cell_angle_alpha                90
_cell_angle_beta                 90
_cell_angle_gamma                90
_cell_volume                     1244.27
loop_
_atom_site_label
_atom_site_type_symbol
_atom_site_fract_x
_atom_site_fract_y
_atom_site_fract_z
C1 C 0.433676 0.879218 0.623619
C2 C 0.535654 0.873842 0.440956
C3 C 0.628851 0.916789 0.380081
C4 C 0.621189 0.967154 0.504095
C5 C 0.521372 0.972926 0.686256
C6 C 0.426725 0.929864 0.750682
C7 C 0.325132 0.943713 0.954066
C8 C 0.236833 0.89655 1.06536
C9 C 0.130886 0.871696 0.892967
C10 C -0.0163633 0.880699 0.918679
C11 C -0.114413 0.858957 0.755281
C12 C -0.0653183 0.827676 0.562368
C13 C 0.0814396 0.818406 0.535055
C14 C 0.180565 0.840146 0.6978
C15 C 0.403377 0.789954 0.862849
C16 C 0.339106 0.828386 0.66763
O1 O 0.530749 0.790014 0.911273
N1 N 0.3088 0.753284 0.961115
H1 H 0.541764 0.834373 0.344773
H2 H 0.706476 0.910968 0.237354
H3 H 0.69268 1.00158 0.460093
H4 H 0.515783 1.01217 0.784533
H5 H 0.250518 0.976261 0.891933
H6 H 0.179104 0.913456 1.21991
H7 H -0.054581 0.905182 1.06972
H8 H -0.228619 0.866456 0.77893
H9 H -0.140586 0.810538 0.433378
H10 H 0.120151 0.793991 0.384138
H11 H 0.202494 0.756059 0.931029
H12 H 0.346613 0.725813 1.0821
H13 H 0.348922 0.802388 0.506554
H14 H 0.388981 0.963273 1.09611
H15 H 0.309091 0.864184 1.13519
loop_
_geom_bond_atom_site_label_1
_geom_bond_atom_site_label_2
_geom_bond_site_symmetry_1
_geom_bond_site_symmetry_2
C1 C2 1_555 1_555
C1 C6 1_555 1_555
C1 C16 1_555 1_555
C2 C3 1_555 1_555
C2 H1 1_555 1_555
C3 C4 1_555 1_555
C3 H2 1_555 1_555
C4 C5 1_555 1_555
C4 H3 1_555 1_555
C5 C6 1_555 1_555
C5 H4 1_555 1_555
C6 C7 1_555 1_555
C7 C8 1_555 1_555
C7 H5 1_555 1_555
C7 H14 1_555 1_555
C8 C9 1_555 1_555
C8 H6 1_555 1_555
C8 H15 1_555 1_555
C9 C10 1_555 1_555
C9 C14 1_555 1_555
C10 C11 1_555 1_555
C10 H7 1_555 1_555
C11 C12 1_555 1_555
C11 H8 1_555 1_555
C12 C13 1_555 1_555
C12 H9 1_555 1_555
C13 C14 1_555 1_555
C13 H10 1_555 1_555
C14 C16 1_555 1_555
C15 C16 1_555 1_555
C15 O1 1_555 1_555
C15 N1 1_555 1_555
C16 H13 1_555 1_555
N1 H11 1_555 1_555
N1 H12 1_555 1_555

#END

#######################################################################
#
#                 Cambridge Crystallographic Data Centre
#                                CCDC 
#
#######################################################################
#
# If this CIF has been generated from an entry in the Cambridge 
# Structural Database, then it will include bibliographic, chemical, 
# crystal, experimental, refinement or atomic coordinate data resulting 
# from the CCDC's data processing and validation procedures.
#
#######################################################################

data_CYH05_PsiMol
_symmetry_cell_setting           monoclinic
_symmetry_space_group_name_H-M   'P 21/n'
_symmetry_Int_Tables_number      14
_space_group_name_Hall           '-P 2yn'
loop_
_symmetry_equiv_pos_site_id
_symmetry_equiv_pos_as_xyz
1 x,y,z
2 1/2-x,1/2+y,1/2-z
3 -x,-y,-z
4 1/2+x,1/2-y,1/2+z
_cell_length_a                   12.9
_cell_length_b                   5.6
_cell_length_c                   18.3
_cell_angle_alpha                90
_cell_angle_beta                 74.6
_cell_angle_gamma                90
_cell_volume                     1262.35
loop_
_atom_site_label
_atom_site_type_symbol
_atom_site_fract_x
_atom_site_fract_y
_atom_site_fract_z
C1 C 0.736589 0.969389 0.536434
C2 C 0.685714 0.786115 0.585806
C3 C 0.715286 0.727808 0.651387
C4 C 0.798845 0.85416 0.668847
C5 C 0.850538 1.03403 0.620196
C6 C 0.821718 1.09611 0.553839
C7 C 0.889339 1.2921 0.506467
C8 C 0.852771 1.40219 0.440839
C9 C 0.852228 1.22388 0.379338
C10 C 0.928527 1.23545 0.309102
C11 C 0.930255 1.06638 0.252737
C12 C 0.85476 0.882173 0.266464
C13 C 0.778221 0.869357 0.336405
C14 C 0.77604 1.038 0.393056
C15 C 0.610901 1.22898 0.481138
C16 C 0.692254 1.01837 0.468438
O1 O 0.601765 1.36008 0.42994
N1 N 0.546573 1.24698 0.55298
H1 H 0.621263 0.685412 0.571501
H2 H 0.674056 0.584376 0.687967
H3 H 0.823907 0.812592 0.719712
H4 H 0.916354 1.13195 0.633617
H5 H 0.971053 1.21978 0.483443
H6 H 0.908439 1.54834 0.417096
H7 H 0.987392 1.38008 0.298446
H8 H 0.990289 1.07905 0.198351
H9 H 0.855052 0.749123 0.223002
H10 H 0.718786 0.72588 0.347119
H11 H 0.555954 1.14005 0.595126
H12 H 0.489833 1.37603 0.563936
H13 H 0.64187 0.862759 0.464122
H14 H 0.897763 1.43632 0.545359
H15 H 0.773003 1.48462 0.461408
loop_
_geom_bond_atom_site_label_1
_geom_bond_atom_site_label_2
_geom_bond_site_symmetry_1
_geom_bond_site_symmetry_2
C1 C2 1_555 1_555
C1 C6 1_555 1_555
C1 C16 1_555 1_555
C2 C3 1_555 1_555
C2 H1 1_555 1_555
C3 C4 1_555 1_555
C3 H2 1_555 1_555
C4 C5 1_555 1_555
C4 H3 1_555 1_555
C5 C6 1_555 1_555
C5 H4 1_555 1_555
C6 C7 1_555 1_555
C7 C8 1_555 1_555
C7 H5 1_555 1_555
C7 H14 1_555 1_555
C8 C9 1_555 1_555
C8 H6 1_555 1_555
C8 H15 1_555 1_555
C9 C10 1_555 1_555
C9 C14 1_555 1_555
C10 C11 1_555 1_555
C10 H7 1_555 1_555
C11 C12 1_555 1_555
C11 H8 1_555 1_555
C12 C13 1_555 1_555
C12 H9 1_555 1_555
C13 C14 1_555 1_555
C13 H10 1_555 1_555
C14 C16 1_555 1_555
C15 C16 1_555 1_555
C15 O1 1_555 1_555
C15 N1 1_555 1_555
C16 H13 1_555 1_555
N1 H11 1_555 1_555
N1 H12 1_555 1_555

#END

#######################################################################
#
#                 Cambridge Crystallographic Data Centre
#                                CCDC 
#
#######################################################################
#
# If this CIF has been generated from an entry in the Cambridge 
# Structural Database, then it will include bibliographic, chemical, 
# crystal, experimental, refinement or atomic coordinate data resulting 
# from the CCDC's data processing and validation procedures.
#
#######################################################################

data_CYH06_PsiMol
_symmetry_cell_setting           monoclinic
_symmetry_space_group_name_H-M   'P 21/c'
_symmetry_Int_Tables_number      14
_space_group_name_Hall           '-P 2ybc'
loop_
_symmetry_equiv_pos_site_id
_symmetry_equiv_pos_as_xyz
1 x,y,z
2 -x,1/2+y,1/2-z
3 -x,-y,-z
4 x,1/2-y,1/2+z
_cell_length_a                   11.3
_cell_length_b                   8.9
_cell_length_c                   13.0
_cell_angle_alpha                90
_cell_angle_beta                 86.0
_cell_angle_gamma                90
_cell_volume                     1294.2
loop_
_atom_site_label
_atom_site_type_symbol
_atom_site_fract_x
_atom_site_fract_y
_atom_site_fract_z
C1 C 0.28451 0.144564 0.388685
C2 C 0.274272 0.28336 0.338048
C3 C 0.30342 0.419358 0.382692
C4 C 0.343754 0.418781 0.481422
C5 C 0.353763 0.282577 0.532546
C6 C 0.325237 0.143965 0.488691
C7 C 0.340373 0.00721178 0.556713
C8 C 0.325665 -0.15084 0.512537
C9 C 0.204033 -0.178162 0.475733
C10 C 0.123919 -0.275313 0.528806
C11 C 0.0101803 -0.298624 0.49628
C12 C -0.0246244 -0.223917 0.409343
C13 C 0.0547879 -0.126783 0.355853
C14 C 0.168747 -0.102944 0.388027
C15 C 0.361235 -0.077485 0.275702
C16 C 0.252322 0.00445042 0.32904
O1 O 0.362652 -0.212832 0.260273
N1 N 0.45119 0.015314 0.240672
H1 H 0.241664 0.283519 0.261193
H2 H 0.293917 0.524361 0.341076
H3 H 0.366996 0.52344 0.518463
H4 H 0.385013 0.282153 0.609905
H5 H 0.276647 0.0192672 0.624257
H6 H 0.342347 -0.232044 0.573367
H7 H 0.151498 -0.333974 0.596656
H8 H -0.0507433 -0.375044 0.538667
H9 H -0.113018 -0.241157 0.382951
H10 H 0.0278516 -0.0686246 0.287588
H11 H 0.456262 0.122198 0.266043
H12 H 0.523367 -0.0330225 0.204269
H13 H 0.205178 0.0452069 0.263308
H14 H 0.428847 0.014819 0.586818
H15 H 0.393681 -0.172552 0.449807
loop_
_geom_bond_atom_site_label_1
_geom_bond_atom_site_label_2
_geom_bond_site_symmetry_1
_geom_bond_site_symmetry_2
C1 C2 1_555 1_555
C1 C6 1_555 1_555
C1 C16 1_555 1_555
C2 C3 1_555 1_555
C2 H1 1_555 1_555
C3 C4 1_555 1_555
C3 H2 1_555 1_555
C4 C5 1_555 1_555
C4 H3 1_555 1_555
C5 C6 1_555 1_555
C5 H4 1_555 1_555
C6 C7 1_555 1_555
C7 C8 1_555 1_555
C7 H5 1_555 1_555
C7 H14 1_555 1_555
C8 C9 1_555 1_555
C8 H6 1_555 1_555
C8 H15 1_555 1_555
C9 C10 1_555 1_555
C9 C14 1_555 1_555
C10 C11 1_555 1_555
C10 H7 1_555 1_555
C11 C12 1_555 1_555
C11 H8 1_555 1_555
C12 C13 1_555 1_555
C12 H9 1_555 1_555
C13 C14 1_555 1_555
C13 H10 1_555 1_555
C14 C16 1_555 1_555
C15 C16 1_555 1_555
C15 O1 1_555 1_555
C15 N1 1_555 1_555
C16 H13 1_555 1_555
N1 H11 1_555 1_555
N1 H12 1_555 1_555

#END

#######################################################################
#
#                 Cambridge Crystallographic Data Centre
#                                CCDC 
#
#######################################################################
#
# If this CIF has been generated from an entry in the Cambridge 
# Structural Database, then it will include bibliographic, chemical, 
# crystal, experimental, refinement or atomic coordinate data resulting 
# from the CCDC's data processing and validation procedures.
#
#######################################################################

data_CYH07_PsiMol
_symmetry_cell_setting           monoclinic
_symmetry_space_group_name_H-M   'P 21/n'
_symmetry_Int_Tables_number      14
_space_group_name_Hall           '-P 2yn'
loop_
_symmetry_equiv_pos_site_id
_symmetry_equiv_pos_as_xyz
1 x,y,z
2 1/2-x,1/2+y,1/2-z
3 -x,-y,-z
4 1/2+x,1/2-y,1/2+z
_cell_length_a                   7.6
_cell_length_b                   11.6
_cell_length_c                   14.3
_cell_angle_alpha                90
_cell_angle_beta                 88.3
_cell_angle_gamma                90
_cell_volume                     1258.13
loop_
_atom_site_label
_atom_site_type_symbol
_atom_site_fract_x
_atom_site_fract_y
_atom_site_fract_z
C1 C 0.201436 0.329213 0.53724
C2 C 0.259596 0.359568 0.626068
C3 C 0.143999 0.392421 0.698194
C4 C -0.0368 0.395472 0.682528
C5 C -0.0965787 0.365639 0.595298
C6 C 0.0182633 0.332361 0.521443
C7 C -0.068444 0.306431 0.429909
C8 C 0.0342521 0.233152 0.358198
C9 C 0.186707 0.298121 0.31383
C10 C 0.183109 0.332387 0.22068
C11 C 0.321052 0.395865 0.179817
C12 C 0.465256 0.425964 0.232588
C13 C 0.46994 0.392203 0.325571
C14 C 0.331956 0.328914 0.36711
C15 C 0.393659 0.161503 0.472278
C16 C 0.34595 0.291036 0.467756
O1 O 0.526297 0.125073 0.432203
N1 N 0.282815 0.0935511 0.524757
H1 H 0.401 0.357126 0.638251
H2 H 0.194665 0.415588 0.765733
H3 H -0.130498 0.420759 0.737727
H4 H -0.237918 0.368089 0.582929
H5 H -0.101998 0.388571 0.396849
H6 H -0.0567488 0.207183 0.304028
H7 H 0.0701574 0.308472 0.179586
H8 H 0.315793 0.421428 0.107085
H9 H 0.574181 0.475205 0.201625
H10 H 0.583369 0.414788 0.366686
H11 H 0.190781 0.129621 0.56787
H12 H 0.327775 0.0143859 0.540234
H13 H 0.468392 0.330068 0.49196
H14 H -0.195459 0.264317 0.446611
H15 H 0.0797339 0.153689 0.390982
loop_
_geom_bond_atom_site_label_1
_geom_bond_atom_site_label_2
_geom_bond_site_symmetry_1
_geom_bond_site_symmetry_2
C1 C2 1_555 1_555
C1 C6 1_555 1_555
C1 C16 1_555 1_555
C2 C3 1_555 1_555
C2 H1 1_555 1_555
C3 C4 1_555 1_555
C3 H2 1_555 1_555
C4 C5 1_555 1_555
C4 H3 1_555 1_555
C5 C6 1_555 1_555
C5 H4 1_555 1_555
C6 C7 1_555 1_555
C7 C8 1_555 1_555
C7 H5 1_555 1_555
C7 H14 1_555 1_555
C8 C9 1_555 1_555
C8 H6 1_555 1_555
C8 H15 1_555 1_555
C9 C10 1_555 1_555
C9 C14 1_555 1_555
C10 C11 1_555 1_555
C10 H7 1_555 1_555
C11 C12 1_555 1_555
C11 H8 1_555 1_555
C12 C13 1_555 1_555
C12 H9 1_555 1_555
C13 C14 1_555 1_555
C13 H10 1_555 1_555
C14 C16 1_555 1_555
C15 C16 1_555 1_555
C15 O1 1_555 1_555
C15 N1 1_555 1_555
C16 H13 1_555 1_555
N1 H11 1_555 1_555
N1 H12 1_555 1_555

#END

#######################################################################
#
#                 Cambridge Crystallographic Data Centre
#                                CCDC 
#
#######################################################################
#
# If this CIF has been generated from an entry in the Cambridge 
# Structural Database, then it will include bibliographic, chemical, 
# crystal, experimental, refinement or atomic coordinate data resulting 
# from the CCDC's data processing and validation procedures.
#
#######################################################################

data_CYH08_PsiMol
_symmetry_cell_setting           rhombohedral
_symmetry_space_group_name_H-M   'R -3'
_symmetry_Int_Tables_number      148
_space_group_name_Hall           '-R 3'
loop_
_symmetry_equiv_pos_site_id
_symmetry_equiv_pos_as_xyz
1 x,y,z
2 -y,x-y,z
3 -x+y,-x,z
4 2/3+x,1/3+y,1/3+z
5 2/3-y,1/3+x-y,1/3+z
6 2/3-x+y,1/3-x,1/3+z
7 1/3+x,2/3+y,2/3+z
8 1/3-y,2/3+x-y,2/3+z
9 1/3-x+y,2/3-x,2/3+z
10 -x,-y,-z
11 y,-x+y,-z
12 x-y,x,-z
13 2/3-x,1/3-y,1/3-z
14 2/3+y,1/3-x+y,1/3-z
15 2/3+x-y,1/3+x,1/3-z
16 1/3-x,2/3-y,2/3-z
17 1/3+y,2/3-x+y,2/3-z
18 1/3+x-y,2/3+x,2/3-z
_cell_length_a                   35.9
_cell_length_b                   35.9
_cell_length_c                   5.7
_cell_angle_alpha                90
_cell_angle_beta                 90
_cell_angle_gamma                120
_cell_volume                     6316.73
loop_
_atom_site_label
_atom_site_type_symbol
_atom_site_fract_x
_atom_site_fract_y
_atom_site_fract_z
C1 C 0.100753 0.226117 0.832673
C2 C 0.12835 0.227094 1.01163
C3 C 0.13442 0.192525 1.05774
C4 C 0.112228 0.155355 0.923045
C5 C 0.084519 0.153761 0.747346
C6 C 0.0779982 0.188324 0.697699
C7 C 0.0452919 0.180267 0.506086
C8 C 0.0430886 0.218476 0.403532
C9 C 0.0280167 0.238961 0.582331
C10 C -0.0127312 0.234574 0.566578
C11 C -0.0273582 0.252228 0.736774
C12 C -0.00100716 0.274615 0.926328
C13 C 0.0397489 0.279192 0.943275
C14 C 0.0545969 0.261618 0.773513
C15 C 0.12947 0.296451 0.599057
C16 C 0.0990242 0.267267 0.797011
O1 O 0.120844 0.318639 0.473655
N1 N 0.167644 0.297277 0.586647
H1 H 0.145339 0.256053 1.1185
H2 H 0.155983 0.194564 1.19816
H3 H 0.116295 0.127771 0.954932
H4 H 0.0669328 0.124576 0.642959
H5 H 0.0133696 0.157246 0.576374
H6 H 0.0206026 0.206785 0.254528
H7 H -0.0332682 0.217084 0.417865
H8 H -0.0591946 0.248508 0.720864
H9 H -0.0119765 0.288589 1.06035
H10 H 0.0604928 0.296897 1.0909
H11 H 0.172578 0.275887 0.676071
H12 H 0.187673 0.314229 0.453982
H13 H 0.113152 0.286486 0.957311
H14 H 0.0510357 0.163451 0.361124
H15 H 0.0742398 0.242366 0.330356
loop_
_geom_bond_atom_site_label_1
_geom_bond_atom_site_label_2
_geom_bond_site_symmetry_1
_geom_bond_site_symmetry_2
C1 C2 1_555 1_555
C1 C6 1_555 1_555
C1 C16 1_555 1_555
C2 C3 1_555 1_555
C2 H1 1_555 1_555
C3 C4 1_555 1_555
C3 H2 1_555 1_555
C4 C5 1_555 1_555
C4 H3 1_555 1_555
C5 C6 1_555 1_555
C5 H4 1_555 1_555
C6 C7 1_555 1_555
C7 C8 1_555 1_555
C7 H5 1_555 1_555
C7 H14 1_555 1_555
C8 C9 1_555 1_555
C8 H6 1_555 1_555
C8 H15 1_555 1_555
C9 C10 1_555 1_555
C9 C14 1_555 1_555
C10 C11 1_555 1_555
C10 H7 1_555 1_555
C11 C12 1_555 1_555
C11 H8 1_555 1_555
C12 C13 1_555 1_555
C12 H9 1_555 1_555
C13 C14 1_555 1_555
C13 H10 1_555 1_555
C14 C16 1_555 1_555
C15 C16 1_555 1_555
C15 O1 1_555 1_555
C15 N1 1_555 1_555
C16 H13 1_555 1_555
N1 H11 1_555 1_555
N1 H12 1_555 1_555

#END

#######################################################################
#
#                 Cambridge Crystallographic Data Centre
#                                CCDC 
#
#######################################################################
#
# If this CIF has been generated from an entry in the Cambridge 
# Structural Database, then it will include bibliographic, chemical, 
# crystal, experimental, refinement or atomic coordinate data resulting 
# from the CCDC's data processing and validation procedures.
#
#######################################################################

data_CYH09_PsiMol
_symmetry_cell_setting           monoclinic
_symmetry_space_group_name_H-M   'C 2/c'
_symmetry_Int_Tables_number      15
_space_group_name_Hall           '-C 2yn'
loop_
_symmetry_equiv_pos_site_id
_symmetry_equiv_pos_as_xyz
1 x,y,z
2 -x,y,1/2-z
3 1/2+x,1/2+y,z
4 1/2-x,1/2+y,1/2-z
5 -x,-y,-z
6 x,-y,1/2+z
7 1/2-x,1/2-y,-z
8 1/2+x,1/2-y,1/2+z
_cell_length_a                   23.8
_cell_length_b                   8.1
_cell_length_c                   13.8
_cell_angle_alpha                90
_cell_angle_beta                 81.6
_cell_angle_gamma                90
_cell_volume                     2647.55
loop_
_atom_site_label
_atom_site_type_symbol
_atom_site_fract_x
_atom_site_fract_y
_atom_site_fract_z
C1 C 0.604399 0.601015 0.605351
C2 C 0.580749 0.46349 0.565025
C3 C 0.564219 0.324023 0.619408
C4 C 0.571104 0.319178 0.717824
C5 C 0.59439 0.453782 0.758911
C6 C 0.611441 0.595755 0.705027
C7 C 0.638258 0.729665 0.758825
C8 C 0.631406 0.905691 0.723844
C9 C 0.672368 0.940876 0.632708
C10 C 0.717663 1.04859 0.635024
C11 C 0.757289 1.07665 0.552108
C12 C 0.751828 0.995774 0.465247
C13 C 0.706808 0.888045 0.462287
C14 C 0.667005 0.858626 0.545167
C15 C 0.564658 0.851736 0.523722
C16 C 0.617232 0.745286 0.535435
O1 O 0.56609 0.948127 0.456058
N1 N 0.518687 0.833916 0.593711
H1 H 0.575233 0.467411 0.488118
H2 H 0.54624 0.220277 0.585209
H3 H 0.558444 0.211661 0.762233
H4 H 0.599912 0.450165 0.835808
H5 H 0.683775 0.703794 0.755277
H6 H 0.639679 0.990314 0.781817
H7 H 0.721732 1.11159 0.703183
H8 H 0.792167 1.16135 0.555474
H9 H 0.78231 1.01659 0.399798
H10 H 0.702125 0.826291 0.394086
H11 H 0.515755 0.740368 0.641858
H12 H 0.483387 0.8967 0.584756
H13 H 0.626957 0.690598 0.462325
H14 H 0.620291 0.720635 0.836518
H15 H 0.587506 0.927114 0.711903
loop_
_geom_bond_atom_site_label_1
_geom_bond_atom_site_label_2
_geom_bond_site_symmetry_1
_geom_bond_site_symmetry_2
C1 C2 1_555 1_555
C1 C6 1_555 1_555
C1 C16 1_555 1_555
C2 C3 1_555 1_555
C2 H1 1_555 1_555
C3 C4 1_555 1_555
C3 H2 1_555 1_555
C4 C5 1_555 1_555
C4 H3 1_555 1_555
C5 C6 1_555 1_555
C5 H4 1_555 1_555
C6 C7 1_555 1_555
C7 C8 1_555 1_555
C7 H5 1_555 1_555
C7 H14 1_555 1_555
C8 C9 1_555 1_555
C8 H6 1_555 1_555
C8 H15 1_555 1_555
C9 C10 1_555 1_555
C9 C14 1_555 1_555
C10 C11 1_555 1_555
C10 H7 1_555 1_555
C11 C12 1_555 1_555
C11 H8 1_555 1_555
C12 C13 1_555 1_555
C12 H9 1_555 1_555
C13 C14 1_555 1_555
C13 H10 1_555 1_555
C14 C16 1_555 1_555
C15 C16 1_555 1_555
C15 O1 1_555 1_555
C15 N1 1_555 1_555
C16 H13 1_555 1_555
N1 H11 1_555 1_555
N1 H12 1_555 1_555

#END

#######################################################################
#
#                 Cambridge Crystallographic Data Centre
#                                CCDC 
#
#######################################################################
#
# If this CIF has been generated from an entry in the Cambridge 
# Structural Database, then it will include bibliographic, chemical, 
# crystal, experimental, refinement or atomic coordinate data resulting 
# from the CCDC's data processing and validation procedures.
#
#######################################################################

data_CYT01_PsiMol
_symmetry_cell_setting           rhombohedral
_symmetry_space_group_name_H-M   'R -3'
_symmetry_Int_Tables_number      148
_space_group_name_Hall           '-R 3'
loop_
_symmetry_equiv_pos_site_id
_symmetry_equiv_pos_as_xyz
1 x,y,z
2 -y,x-y,z
3 -x+y,-x,z
4 2/3+x,1/3+y,1/3+z
5 2/3-y,1/3+x-y,1/3+z
6 2/3-x+y,1/3-x,1/3+z
7 1/3+x,2/3+y,2/3+z
8 1/3-y,2/3+x-y,2/3+z
9 1/3-x+y,2/3-x,2/3+z
10 -x,-y,-z
11 y,-x+y,-z
12 x-y,x,-z
13 2/3-x,1/3-y,1/3-z
14 2/3+y,1/3-x+y,1/3-z
15 2/3+x-y,1/3+x,1/3-z
16 1/3-x,2/3-y,2/3-z
17 1/3+y,2/3-x+y,2/3-z
18 1/3+x-y,2/3+x,2/3-z
_cell_length_a                   34.5321
_cell_length_b                   34.5321
_cell_length_c                   5.6610
_cell_angle_alpha                90.0000
_cell_angle_beta                 90.0000
_cell_angle_gamma                120.0000
_cell_volume                     5846.15
loop_
_atom_site_label
_atom_site_type_symbol
_atom_site_fract_x
_atom_site_fract_y
_atom_site_fract_z
C1 C 0.120536 0.220853 0.346145
C2 C 0.0888875 0.21282 0.521516
C3 C 0.048169 0.173063 0.529539
C4 C 0.0382972 0.140563 0.357666
C5 C 0.069293 0.148127 0.181929
C6 C 0.11091 0.187723 0.173659
C7 C 0.141854 0.192679 -0.0147021
C8 C 0.186949 0.215987 -0.0114557
C9 C 0.216447 0.241943 0.181591
C10 C 0.258136 0.244337 0.198473
C11 C 0.287118 0.266391 0.384008
C12 C 0.275004 0.287109 0.556418
C13 C 0.234291 0.28595 0.538711
C14 C 0.204952 0.264075 0.352521
C15 C 0.163993 0.293972 0.113776
C16 C 0.162474 0.26603 0.331159
N1 N 0.123556 0.287432 0.0443195
O1 O 0.19902 0.321647 0.0241248
H1 H 0.0964183 0.238532 0.653484
H2 H 0.0241462 0.167717 0.667524
H3 H 0.00649356 0.109489 0.360391
H4 H 0.0616891 0.122799 0.047672
H5 H 0.126181 0.172429 -0.170891
H6 H 0.203873 0.212643 -0.165739
H7 H 0.267322 0.227888 0.0641239
H8 H 0.319063 0.267502 0.394088
H9 H 0.297453 0.3047 0.702116
H10 H 0.225339 0.30311 0.669981
H11 H 0.0952296 0.26411 0.122035
H12 H 0.122725 0.305514 -0.0928439
H13 H 0.161726 0.285804 0.481298
loop_
_geom_bond_atom_site_label_1
_geom_bond_atom_site_label_2
_geom_bond_site_symmetry_1
_geom_bond_site_symmetry_2
C1 C2 1_555 1_555
C1 C6 1_555 1_555
C1 C16 1_555 1_555
C2 C3 1_555 1_555
C2 H1 1_555 1_555
C3 C4 1_555 1_555
C3 H2 1_555 1_555
C4 C5 1_555 1_555
C4 H3 1_555 1_555
C5 C6 1_555 1_555
C5 H4 1_555 1_555
C6 C7 1_555 1_555
C7 C8 1_555 1_555
C7 H5 1_555 1_555
C8 C9 1_555 1_555
C8 H6 1_555 1_555
C9 C10 1_555 1_555
C9 C14 1_555 1_555
C10 C11 1_555 1_555
C10 H7 1_555 1_555
C11 C12 1_555 1_555
C11 H8 1_555 1_555
C12 C13 1_555 1_555
C12 H9 1_555 1_555
C13 C14 1_555 1_555
C13 H10 1_555 1_555
C14 C16 1_555 1_555
C15 C16 1_555 1_555
C15 N1 1_555 1_555
C15 O1 1_555 1_555
C16 H13 1_555 1_555
N1 H11 1_555 1_555
N1 H12 1_555 1_555

#END

#######################################################################
#
#                 Cambridge Crystallographic Data Centre
#                                CCDC 
#
#######################################################################
#
# If this CIF has been generated from an entry in the Cambridge 
# Structural Database, then it will include bibliographic, chemical, 
# crystal, experimental, refinement or atomic coordinate data resulting 
# from the CCDC's data processing and validation procedures.
#
#######################################################################

data_CYT02_PsiMol
_symmetry_cell_setting           triclinic
_symmetry_space_group_name_H-M   'P -1'
_symmetry_Int_Tables_number      2
_space_group_name_Hall           '-P 1'
loop_
_symmetry_equiv_pos_site_id
_symmetry_equiv_pos_as_xyz
1 x,y,z
2 -x,-y,-z
_cell_length_a                   5.6954
_cell_length_b                   19.9284
_cell_length_c                   21.8004
_cell_angle_alpha                86.4517
_cell_angle_beta                 86.1840
_cell_angle_gamma                84.1902
_cell_volume                     2452.39
loop_
_atom_site_label
_atom_site_type_symbol
_atom_site_fract_x
_atom_site_fract_y
_atom_site_fract_z
C1 C 0.21749 0.538461 0.370943
C2 C 0.0344104 0.516957 0.410897
C3 C 0.0430725 0.451253 0.436717
C4 C 0.239111 0.405802 0.423018
C5 C 0.421758 0.426347 0.383237
C6 C 0.413493 0.492053 0.355665
C7 C 0.608117 0.509032 0.312503
C8 C 0.600313 0.553149 0.263002
C9 C 0.396141 0.594849 0.240045
C10 C 0.390708 0.609241 0.176301
C11 C 0.196883 0.645523 0.150722
C12 C 0.00421032 0.669021 0.188912
C13 C 0.0097617 0.656638 0.252272
C14 C 0.203918 0.620488 0.278552
C15 C 0.408149 0.649662 0.370877
C16 C 0.210892 0.611491 0.347554
N1 N 0.472342 0.629193 0.428404
O1 O 0.485248 0.69739 0.341557
H1 H -0.116498 0.552901 0.422332
H2 H -0.101046 0.43587 0.467845
H3 H 0.249372 0.354503 0.4433
H4 H 0.574204 0.390841 0.372134
H5 H 0.775167 0.478501 0.318963
H6 H 0.762225 0.554718 0.233665
H7 H 0.541002 0.590466 0.146653
H8 H 0.196042 0.655579 0.101202
H9 H -0.148224 0.697806 0.169525
H10 H -0.137948 0.676488 0.282228
H11 H 0.412074 0.588009 0.450594
H12 H 0.590275 0.654823 0.447199
H13 H 0.0473934 0.637794 0.367482
C17 C 0.904313 0.127191 0.576118
C18 C 0.719787 0.115007 0.619655
C19 C 0.717512 0.0541365 0.65441
C20 C 0.904801 0.00422335 0.646449
C21 C 1.0904 0.0158143 0.603896
C22 C 1.09387 0.0765605 0.567721
C23 C 1.29601 0.0843736 0.524136
C24 C 1.30501 0.121945 0.470559
C25 C 1.11423 0.163979 0.441653
C26 C 1.12382 0.170941 0.377104
C27 C 0.943193 0.207098 0.34591
C28 C 0.74873 0.237903 0.379122
C29 C 0.73968 0.232792 0.443093
C30 C 0.920604 0.196884 0.475024
C31 C 1.1027 0.237375 0.566763
C32 C 0.91081 0.196505 0.544272
N2 N 1.14065 0.226643 0.627537
O2 O 1.1984 0.278979 0.533394
H14 H 0.575191 0.154407 0.626351
H15 H 0.571798 0.0460639 0.687891
H16 H 0.906595 -0.0434155 0.673527
H17 H 1.23726 -0.022969 0.597748
H18 H 1.45545 0.052118 0.534975
H19 H 1.47128 0.116853 0.442794
H20 H 1.27542 0.146448 0.351397
H21 H 0.953998 0.211344 0.295921
H22 H 0.60637 0.266663 0.35536
H23 H 0.5907 0.2583 0.469017
H24 H 1.06283 0.190449 0.653208
H25 H 1.26609 0.251174 0.644354
H26 H 0.744767 0.225961 0.558604
C33 C 0.97997 0.611369 0.876839
C34 C 0.81886 0.58073 0.844831
C35 C 0.822287 0.585801 0.780885
C36 C 0.991135 0.621647 0.747723
C37 C 1.15194 0.652429 0.778867
C38 C 1.1478 0.649046 0.843456
C39 C 1.31782 0.684596 0.872788
C40 C 1.2917 0.712888 0.927781
C41 C 1.08722 0.715392 0.971751
C42 C 1.04256 0.771889 1.00764
C43 C 0.844607 0.779627 1.04812
C44 C 0.68762 0.73007 1.05404
C45 C 0.732858 0.673014 1.01993
C46 C 0.931704 0.664508 0.979294
C47 C 1.21046 0.559003 0.967975
C48 C 0.983391 0.600182 0.94591
N3 N 1.30688 0.511518 0.929294
O3 O 1.28471 0.565698 1.01803
H27 H 0.689772 0.551836 0.870819
H28 H 0.695655 0.561316 0.757108
H29 H 0.997376 0.625531 0.697745
H30 H 1.28311 0.680736 0.753106
H31 H 1.47784 0.693133 0.844428
H32 H 1.43339 0.741793 0.939314
H33 H 1.16495 0.810618 1.0026
H34 H 0.812914 0.824057 1.07506
H35 H 0.532539 0.735298 1.0858
H36 H 0.613642 0.633484 1.02573
H37 H 1.24406 0.508489 0.887622
H38 H 1.45105 0.481968 0.942128
H39 H 0.842948 0.567756 0.960744
C49 C 0.565507 0.93758 0.856993
C50 C 0.75427 0.889633 0.87042
C51 C 0.792671 0.829317 0.840801
C52 C 0.638431 0.815762 0.797183
C53 C 0.449791 0.862748 0.783533
C54 C 0.410924 0.92446 0.812142
C55 C 0.211024 0.97156 0.794329
C56 C 0.189325 1.03961 0.794106
C57 C 0.360514 1.0837 0.811128
C58 C 0.362152 1.1477 0.780468
C59 C 0.527684 1.19119 0.791715
C60 C 0.69466 1.17154 0.834823
C61 C 0.69135 1.10898 0.866643
C62 C 0.525233 1.06493 0.85597
C63 C 0.289374 0.999954 0.936986
C64 C 0.517559 0.999475 0.894173
N4 N 0.238169 0.938049 0.960281
O4 O 0.176427 1.05214 0.951772
H40 H 0.872389 0.899921 0.90516
H41 H 0.940465 0.792878 0.85219
H42 H 0.664905 0.768643 0.774019
H43 H 0.329295 0.852329 0.74945
H44 H 0.0694202 0.94843 0.774991
H45 H 0.0315602 1.06568 0.774696
H46 H 0.232247 1.16263 0.746604
H47 H 0.52641 1.24026 0.767064
H48 H 0.82464 1.20521 0.84434
H49 H 0.817815 1.09437 0.901445
H50 H 0.334773 0.895946 0.946592
H51 H 0.0988239 0.935474 0.990901
H52 H 0.658491 0.997337 0.926484
loop_
_geom_bond_atom_site_label_1
_geom_bond_atom_site_label_2
_geom_bond_site_symmetry_1
_geom_bond_site_symmetry_2
C1 C2 1_555 1_555
C1 C6 1_555 1_555
C1 C16 1_555 1_555
C2 C3 1_555 1_555
C2 H1 1_555 1_555
C3 C4 1_555 1_555
C3 H2 1_555 1_555
C4 C5 1_555 1_555
C4 H3 1_555 1_555
C5 C6 1_555 1_555
C5 H4 1_555 1_555
C6 C7 1_555 1_555
C7 C8 1_555 1_555
C7 H5 1_555 1_555
C8 C9 1_555 1_555
C8 H6 1_555 1_555
C9 C10 1_555 1_555
C9 C14 1_555 1_555
C10 C11 1_555 1_555
C10 H7 1_555 1_555
C11 C12 1_555 1_555
C11 H8 1_555 1_555
C12 C13 1_555 1_555
C12 H9 1_555 1_555
C13 C14 1_555 1_555
C13 H10 1_555 1_555
C14 C16 1_555 1_555
C15 C16 1_555 1_555
C15 N1 1_555 1_555
C15 O1 1_555 1_555
C16 H13 1_555 1_555
N1 H11 1_555 1_555
N1 H12 1_555 1_555
C17 C18 1_555 1_555
C17 C22 1_555 1_555
C17 C32 1_555 1_555
C18 C19 1_555 1_555
C18 H14 1_555 1_555
C19 C20 1_555 1_555
C19 H15 1_555 1_555
C20 C21 1_555 1_555
C20 H16 1_555 1_555
C21 C22 1_555 1_555
C21 H17 1_555 1_555
C22 C23 1_555 1_555
C23 C24 1_555 1_555
C23 H18 1_555 1_555
C24 C25 1_555 1_555
C24 H19 1_555 1_555
C25 C26 1_555 1_555
C25 C30 1_555 1_555
C26 C27 1_555 1_555
C26 H20 1_555 1_555
C27 C28 1_555 1_555
C27 H21 1_555 1_555
C28 C29 1_555 1_555
C28 H22 1_555 1_555
C29 C30 1_555 1_555
C29 H23 1_555 1_555
C30 C32 1_555 1_555
C31 C32 1_555 1_555
C31 N2 1_555 1_555
C31 O2 1_555 1_555
C32 H26 1_555 1_555
N2 H24 1_555 1_555
N2 H25 1_555 1_555
C33 C34 1_555 1_555
C33 C38 1_555 1_555
C33 C48 1_555 1_555
C34 C35 1_555 1_555
C34 H27 1_555 1_555
C35 C36 1_555 1_555
C35 H28 1_555 1_555
C36 C37 1_555 1_555
C36 H29 1_555 1_555
C37 C38 1_555 1_555
C37 H30 1_555 1_555
C38 C39 1_555 1_555
C39 C40 1_555 1_555
C39 H31 1_555 1_555
C40 C41 1_555 1_555
C40 H32 1_555 1_555
C41 C42 1_555 1_555
C41 C46 1_555 1_555
C42 C43 1_555 1_555
C42 H33 1_555 1_555
C43 C44 1_555 1_555
C43 H34 1_555 1_555
C44 C45 1_555 1_555
C44 H35 1_555 1_555
C45 C46 1_555 1_555
C45 H36 1_555 1_555
C46 C48 1_555 1_555
C47 C48 1_555 1_555
C47 N3 1_555 1_555
C47 O3 1_555 1_555
C48 H39 1_555 1_555
N3 H37 1_555 1_555
N3 H38 1_555 1_555
C49 C50 1_555 1_555
C49 C54 1_555 1_555
C49 C64 1_555 1_555
C50 C51 1_555 1_555
C50 H40 1_555 1_555
C51 C52 1_555 1_555
C51 H41 1_555 1_555
C52 C53 1_555 1_555
C52 H42 1_555 1_555
C53 C54 1_555 1_555
C53 H43 1_555 1_555
C54 C55 1_555 1_555
C55 C56 1_555 1_555
C55 H44 1_555 1_555
C56 C57 1_555 1_555
C56 H45 1_555 1_555
C57 C58 1_555 1_555
C57 C62 1_555 1_555
C58 C59 1_555 1_555
C58 H46 1_555 1_555
C59 C60 1_555 1_555
C59 H47 1_555 1_555
C60 C61 1_555 1_555
C60 H48 1_555 1_555
C61 C62 1_555 1_555
C61 H49 1_555 1_555
C62 C64 1_555 1_555
C63 C64 1_555 1_555
C63 N4 1_555 1_555
C63 O4 1_555 1_555
C64 H52 1_555 1_555
N4 H50 1_555 1_555
N4 H51 1_555 1_555

#END

#######################################################################
#
#                 Cambridge Crystallographic Data Centre
#                                CCDC 
#
#######################################################################
#
# If this CIF has been generated from an entry in the Cambridge 
# Structural Database, then it will include bibliographic, chemical, 
# crystal, experimental, refinement or atomic coordinate data resulting 
# from the CCDC's data processing and validation procedures.
#
#######################################################################

data_CYT03_PsiMol
_symmetry_cell_setting           monoclinic
_symmetry_space_group_name_H-M   'P 21/a'
_symmetry_Int_Tables_number      14
_space_group_name_Hall           '-P 2yab'
loop_
_symmetry_equiv_pos_site_id
_symmetry_equiv_pos_as_xyz
1 x,y,z
2 1/2-x,1/2+y,-z
3 -x,-y,-z
4 1/2+x,1/2-y,z
_cell_length_a                   12.2922
_cell_length_b                   8.7185
_cell_length_c                   11.3053
_cell_angle_alpha                90.0000
_cell_angle_beta                 84.2694
_cell_angle_gamma                90.0000
_cell_volume                     1205.53
loop_
_atom_site_label
_atom_site_type_symbol
_atom_site_fract_x
_atom_site_fract_y
_atom_site_fract_z
C1 C 0.131001 0.201887 0.227562
C2 C 0.187971 0.329483 0.263775
C3 C 0.154029 0.478101 0.242366
C4 C 0.0618163 0.501229 0.182257
C5 C 0.00443667 0.37581 0.145612
C6 C 0.0361682 0.22484 0.168839
C7 C -0.0303789 0.0995213 0.130068
C8 C -0.0468247 -0.0405719 0.179314
C9 C -0.00307795 -0.1027 0.284442
C10 C -0.0671184 -0.209123 0.353651
C11 C -0.0338082 -0.267449 0.458289
C12 C 0.0658171 -0.221211 0.495246
C13 C 0.131303 -0.118794 0.426043
C14 C 0.0990064 -0.0598412 0.320412
C15 C 0.219056 -0.0392069 0.127189
C16 C 0.175515 0.042847 0.243767
N1 N 0.246426 0.0539293 0.0330285
O1 O 0.234253 -0.177057 0.124236
H1 H 0.261122 0.311152 0.308648
H2 H 0.200027 0.575229 0.271121
H3 H 0.034906 0.616691 0.163929
H4 H -0.0678291 0.393465 0.0991383
H5 H -0.0782245 0.127916 0.0570563
H6 H -0.106471 -0.113473 0.141633
H7 H -0.14512 -0.244133 0.324734
H8 H -0.08516 -0.348851 0.510766
H9 H 0.0932667 -0.266596 0.576646
H10 H 0.210402 -0.0858898 0.453226
H11 H 0.227928 0.166208 0.0316918
H12 H 0.27901 0.00573226 -0.0433419
H13 H 0.249565 0.0558968 0.289759
loop_
_geom_bond_atom_site_label_1
_geom_bond_atom_site_label_2
_geom_bond_site_symmetry_1
_geom_bond_site_symmetry_2
C1 C2 1_555 1_555
C1 C6 1_555 1_555
C1 C16 1_555 1_555
C2 C3 1_555 1_555
C2 H1 1_555 1_555
C3 C4 1_555 1_555
C3 H2 1_555 1_555
C4 C5 1_555 1_555
C4 H3 1_555 1_555
C5 C6 1_555 1_555
C5 H4 1_555 1_555
C6 C7 1_555 1_555
C7 C8 1_555 1_555
C7 H5 1_555 1_555
C8 C9 1_555 1_555
C8 H6 1_555 1_555
C9 C10 1_555 1_555
C9 C14 1_555 1_555
C10 C11 1_555 1_555
C10 H7 1_555 1_555
C11 C12 1_555 1_555
C11 H8 1_555 1_555
C12 C13 1_555 1_555
C12 H9 1_555 1_555
C13 C14 1_555 1_555
C13 H10 1_555 1_555
C14 C16 1_555 1_555
C15 C16 1_555 1_555
C15 N1 1_555 1_555
C15 O1 1_555 1_555
C16 H13 1_555 1_555
N1 H11 1_555 1_555
N1 H12 1_555 1_555

#END

#######################################################################
#
#                 Cambridge Crystallographic Data Centre
#                                CCDC 
#
#######################################################################
#
# If this CIF has been generated from an entry in the Cambridge 
# Structural Database, then it will include bibliographic, chemical, 
# crystal, experimental, refinement or atomic coordinate data resulting 
# from the CCDC's data processing and validation procedures.
#
#######################################################################

data_CYT04_PsiMol
_symmetry_cell_setting           monoclinic
_symmetry_space_group_name_H-M   'P 21'
_symmetry_Int_Tables_number      4
_space_group_name_Hall           'P 2yb'
loop_
_symmetry_equiv_pos_site_id
_symmetry_equiv_pos_as_xyz
1 x,y,z
2 -x,1/2+y,-z
_cell_length_a                   8.6783
_cell_length_b                   6.6265
_cell_length_c                   11.2001
_cell_angle_alpha                90.0000
_cell_angle_beta                 72.3686
_cell_angle_gamma                90.0000
_cell_volume                     613.826
loop_
_atom_site_label
_atom_site_type_symbol
_atom_site_fract_x
_atom_site_fract_y
_atom_site_fract_z
C1 C 0.793668 0.0535916 0.336392
C2 C 0.862825 -0.0924671 0.394238
C3 C 0.867161 -0.0689031 0.516424
C4 C 0.801729 0.104183 0.58336
C5 C 0.729786 0.248712 0.528242
C6 C 0.720093 0.224423 0.406036
C7 C 0.631899 0.376151 0.358344
C8 C 0.546539 0.349822 0.276913
C9 C 0.520604 0.164236 0.215811
C10 C 0.374059 0.143146 0.188204
C11 C 0.33638 -0.0328017 0.136131
C12 C 0.446611 -0.191629 0.109047
C13 C 0.593882 -0.171001 0.132973
C14 C 0.633515 0.00532904 0.184863
C15 C 0.900196 0.183839 0.10721
C16 C 0.799088 0.0272962 0.201403
N1 N 0.993893 0.309966 0.15088
O1 O 0.901848 0.180224 -0.00178144
H1 H 0.917098 -0.225273 0.340959
H2 H 0.923082 -0.183819 0.55873
H3 H 0.806065 0.125583 0.678417
H4 H 0.675788 0.382108 0.580974
H5 H 0.624714 0.524272 0.40181
H6 H 0.477971 0.47939 0.261211
H7 H 0.288054 0.267177 0.21024
H8 H 0.221718 -0.0460576 0.116457
H9 H 0.419201 -0.329837 0.0674681
H10 H 0.681832 -0.292695 0.108571
H11 H 0.975019 0.321705 0.243813
H12 H 1.05142 0.422288 0.0942957
H13 H 0.864048 -0.113941 0.168452
loop_
_geom_bond_atom_site_label_1
_geom_bond_atom_site_label_2
_geom_bond_site_symmetry_1
_geom_bond_site_symmetry_2
C1 C2 1_555 1_555
C1 C6 1_555 1_555
C1 C16 1_555 1_555
C2 C3 1_555 1_555
C2 H1 1_555 1_555
C3 C4 1_555 1_555
C3 H2 1_555 1_555
C4 C5 1_555 1_555
C4 H3 1_555 1_555
C5 C6 1_555 1_555
C5 H4 1_555 1_555
C6 C7 1_555 1_555
C7 C8 1_555 1_555
C7 H5 1_555 1_555
C8 C9 1_555 1_555
C8 H6 1_555 1_555
C9 C10 1_555 1_555
C9 C14 1_555 1_555
C10 C11 1_555 1_555
C10 H7 1_555 1_555
C11 C12 1_555 1_555
C11 H8 1_555 1_555
C12 C13 1_555 1_555
C12 H9 1_555 1_555
C13 C14 1_555 1_555
C13 H10 1_555 1_555
C14 C16 1_555 1_555
C15 C16 1_555 1_555
C15 N1 1_555 1_555
C15 O1 1_555 1_555
C16 H13 1_555 1_555
N1 H11 1_555 1_555
N1 H12 1_555 1_555

#END

#######################################################################
#
#                 Cambridge Crystallographic Data Centre
#                                CCDC 
#
#######################################################################
#
# If this CIF has been generated from an entry in the Cambridge 
# Structural Database, then it will include bibliographic, chemical, 
# crystal, experimental, refinement or atomic coordinate data resulting 
# from the CCDC's data processing and validation procedures.
#
#######################################################################

data_CYT05_PsiMol
_symmetry_cell_setting           monoclinic
_symmetry_space_group_name_H-M   'P 21/c'
_symmetry_Int_Tables_number      14
_space_group_name_Hall           '-P 2ybc'
loop_
_symmetry_equiv_pos_site_id
_symmetry_equiv_pos_as_xyz
1 x,y,z
2 -x,1/2+y,1/2-z
3 -x,-y,-z
4 x,1/2-y,1/2+z
_cell_length_a                   5.5066
_cell_length_b                   9.2232
_cell_length_c                   29.6022
_cell_angle_alpha                90.0000
_cell_angle_beta                 54.6445
_cell_angle_gamma                90.0000
_cell_volume                     1226.18
loop_
_atom_site_label
_atom_site_type_symbol
_atom_site_fract_x
_atom_site_fract_y
_atom_site_fract_z
C1 C 0.451161 0.135905 0.383983
C2 C 0.641523 0.235763 0.383876
C3 C 0.540239 0.332812 0.427221
C4 C 0.240442 0.333088 0.471445
C5 C 0.0469597 0.237037 0.471419
C6 C 0.146895 0.136871 0.428306
C7 C -0.0747808 0.0423493 0.431561
C8 C -0.0415078 -0.0903377 0.409533
C9 C 0.227909 -0.177558 0.377264
C10 C 0.197179 -0.329127 0.380277
C11 C 0.44262 -0.420296 0.352811
C12 C 0.727721 -0.361022 0.321025
C13 C 0.761716 -0.211207 0.31668
C14 C 0.516578 -0.117759 0.343786
C15 C 0.478817 0.108293 0.296652
C16 C 0.567272 0.0431839 0.333413
N1 N 0.480455 0.0130759 0.261626
O1 O 0.432942 0.23726 0.296749
H1 H 0.874209 0.237881 0.34874
H2 H 0.693613 0.409501 0.425987
H3 H 0.157459 0.409041 0.505423
H4 H -0.188186 0.238202 0.505444
H5 H -0.301918 0.0830602 0.458133
H6 H -0.244087 -0.144898 0.420433
H7 H -0.0256633 -0.374989 0.405541
H8 H 0.411931 -0.537087 0.356242
H9 H 0.922332 -0.430848 0.299311
H10 H 0.984111 -0.164796 0.29113
H11 H 0.522374 -0.0934637 0.260422
H12 H 0.450462 0.0535697 0.233607
H13 H 0.810165 0.0581103 0.307144
loop_
_geom_bond_atom_site_label_1
_geom_bond_atom_site_label_2
_geom_bond_site_symmetry_1
_geom_bond_site_symmetry_2
C1 C2 1_555 1_555
C1 C6 1_555 1_555
C1 C16 1_555 1_555
C2 C3 1_555 1_555
C2 H1 1_555 1_555
C3 C4 1_555 1_555
C3 H2 1_555 1_555
C4 C5 1_555 1_555
C4 H3 1_555 1_555
C5 C6 1_555 1_555
C5 H4 1_555 1_555
C6 C7 1_555 1_555
C7 C8 1_555 1_555
C7 H5 1_555 1_555
C8 C9 1_555 1_555
C8 H6 1_555 1_555
C9 C10 1_555 1_555
C9 C14 1_555 1_555
C10 C11 1_555 1_555
C10 H7 1_555 1_555
C11 C12 1_555 1_555
C11 H8 1_555 1_555
C12 C13 1_555 1_555
C12 H9 1_555 1_555
C13 C14 1_555 1_555
C13 H10 1_555 1_555
C14 C16 1_555 1_555
C15 C16 1_555 1_555
C15 N1 1_555 1_555
C15 O1 1_555 1_555
C16 H13 1_555 1_555
N1 H11 1_555 1_555
N1 H12 1_555 1_555

#END

#######################################################################
#
#                 Cambridge Crystallographic Data Centre
#                                CCDC 
#
#######################################################################
#
# If this CIF has been generated from an entry in the Cambridge 
# Structural Database, then it will include bibliographic, chemical, 
# crystal, experimental, refinement or atomic coordinate data resulting 
# from the CCDC's data processing and validation procedures.
#
#######################################################################

data_CYT06_PsiMol
_symmetry_cell_setting           orthorhombic
_symmetry_space_group_name_H-M   'P b c a'
_symmetry_Int_Tables_number      61
_space_group_name_Hall           '-P 2ac 2ab'
loop_
_symmetry_equiv_pos_site_id
_symmetry_equiv_pos_as_xyz
1 x,y,z
2 1/2+x,1/2-y,-z
3 -x,1/2+y,1/2-z
4 1/2-x,-y,1/2+z
5 -x,-y,-z
6 1/2-x,1/2+y,z
7 x,1/2-y,1/2+z
8 1/2+x,y,1/2-z
_cell_length_a                   9.8797
_cell_length_b                   10.9131
_cell_length_c                   23.0115
_cell_angle_alpha                90.0000
_cell_angle_beta                 90.0000
_cell_angle_gamma                90.0000
_cell_volume                     2481.06
loop_
_atom_site_label
_atom_site_type_symbol
_atom_site_fract_x
_atom_site_fract_y
_atom_site_fract_z
C1 C 0.481327 0.434446 0.120806
C2 C 0.3973 0.537124 0.116483
C3 C 0.296817 0.560838 0.157264
C4 C 0.277502 0.479613 0.203204
C5 C 0.358784 0.376436 0.207676
C6 C 0.462127 0.35202 0.16738
C7 C 0.542008 0.240971 0.175323
C8 C 0.670746 0.218675 0.158937
C9 C 0.765178 0.300477 0.129681
C10 C 0.903642 0.286268 0.141557
C11 C 0.999577 0.36442 0.117901
C12 C 0.958391 0.458443 0.0810263
C13 C 0.821921 0.47171 0.0677893
C14 C 0.724483 0.393411 0.0910427
C15 C 0.535252 0.29821 0.0327795
C16 C 0.579021 0.406072 0.072234
N1 N 0.399876 0.279247 0.0299444
O1 O 0.616611 0.241533 0.00365388
H1 H 0.411328 0.599532 0.0801218
H2 H 0.233148 0.641407 0.152822
H3 H 0.198861 0.496339 0.235209
H4 H 0.343449 0.312511 0.243309
H5 H 0.492589 0.170187 0.201037
H6 H 0.713974 0.131725 0.172851
H7 H 0.935123 0.213151 0.17066
H8 H 1.10603 0.352042 0.128082
H9 H 1.03238 0.520024 0.0619173
H10 H 0.790194 0.543124 0.0377969
H11 H 0.333249 0.328395 0.0533895
H12 H 0.36256 0.21868 0.00113077
H13 H 0.575336 0.484424 0.0422733
loop_
_geom_bond_atom_site_label_1
_geom_bond_atom_site_label_2
_geom_bond_site_symmetry_1
_geom_bond_site_symmetry_2
C1 C2 1_555 1_555
C1 C6 1_555 1_555
C1 C16 1_555 1_555
C2 C3 1_555 1_555
C2 H1 1_555 1_555
C3 C4 1_555 1_555
C3 H2 1_555 1_555
C4 C5 1_555 1_555
C4 H3 1_555 1_555
C5 C6 1_555 1_555
C5 H4 1_555 1_555
C6 C7 1_555 1_555
C7 C8 1_555 1_555
C7 H5 1_555 1_555
C8 C9 1_555 1_555
C8 H6 1_555 1_555
C9 C10 1_555 1_555
C9 C14 1_555 1_555
C10 C11 1_555 1_555
C10 H7 1_555 1_555
C11 C12 1_555 1_555
C11 H8 1_555 1_555
C12 C13 1_555 1_555
C12 H9 1_555 1_555
C13 C14 1_555 1_555
C13 H10 1_555 1_555
C14 C16 1_555 1_555
C15 C16 1_555 1_555
C15 N1 1_555 1_555
C15 O1 1_555 1_555
C16 H13 1_555 1_555
N1 H11 1_555 1_555
N1 H12 1_555 1_555

#END

#######################################################################
#
#                 Cambridge Crystallographic Data Centre
#                                CCDC 
#
#######################################################################
#
# If this CIF has been generated from an entry in the Cambridge 
# Structural Database, then it will include bibliographic, chemical, 
# crystal, experimental, refinement or atomic coordinate data resulting 
# from the CCDC's data processing and validation procedures.
#
#######################################################################

data_CYT07_PsiMol
_symmetry_cell_setting           monoclinic
_symmetry_space_group_name_H-M   'P 21/c'
_symmetry_Int_Tables_number      14
_space_group_name_Hall           '-P 2ybc'
loop_
_symmetry_equiv_pos_site_id
_symmetry_equiv_pos_as_xyz
1 x,y,z
2 -x,1/2+y,1/2-z
3 -x,-y,-z
4 x,1/2-y,1/2+z
_cell_length_a                   12.5202
_cell_length_b                   5.5364
_cell_length_c                   18.6341
_cell_angle_alpha                90.0000
_cell_angle_beta                 73.6576
_cell_angle_gamma                90.0000
_cell_volume                     1239.47
loop_
_atom_site_label
_atom_site_type_symbol
_atom_site_fract_x
_atom_site_fract_y
_atom_site_fract_z
C1 C 0.273068 0.475934 0.975312
C2 C 0.285635 0.295466 0.921063
C3 C 0.380529 0.280069 0.860625
C4 C 0.464789 0.450431 0.85303
C5 C 0.452862 0.632641 0.905782
C6 C 0.358266 0.649186 0.967676
C7 C 0.352534 0.848684 1.01967
C8 C 0.297627 0.860387 1.09306
C9 C 0.230792 0.674776 1.14045
C10 C 0.227329 0.673138 1.21639
C11 C 0.170713 0.495059 1.26456
C12 C 0.114909 0.3147 1.23749
C13 C 0.115417 0.317495 1.16281
C14 C 0.171522 0.496176 1.11385
C15 C 0.0921586 0.715844 1.02148
C16 C 0.163178 0.500304 1.03477
N1 N 0.0978181 0.754351 0.948616
O1 O 0.0313688 0.829986 1.07258
H1 H 0.219221 0.163899 0.926722
H2 H 0.388021 0.137575 0.819453
H3 H 0.539161 0.442067 0.805943
H4 H 0.518178 0.766895 0.899707
H5 H 0.40526 1.00211 0.996302
H6 H 0.310748 1.02251 1.12254
H7 H 0.271628 0.813571 1.23712
H8 H 0.169962 0.496913 1.32298
H9 H 0.0697793 0.174515 1.27457
H10 H 0.069487 0.180098 1.14214
H11 H 0.148325 0.654846 0.907773
H12 H 0.0514686 0.887874 0.936259
H13 H 0.113125 0.342405 1.02887
loop_
_geom_bond_atom_site_label_1
_geom_bond_atom_site_label_2
_geom_bond_site_symmetry_1
_geom_bond_site_symmetry_2
C1 C2 1_555 1_555
C1 C6 1_555 1_555
C1 C16 1_555 1_555
C2 C3 1_555 1_555
C2 H1 1_555 1_555
C3 C4 1_555 1_555
C3 H2 1_555 1_555
C4 C5 1_555 1_555
C4 H3 1_555 1_555
C5 C6 1_555 1_555
C5 H4 1_555 1_555
C6 C7 1_555 1_555
C7 C8 1_555 1_555
C7 H5 1_555 1_555
C8 C9 1_555 1_555
C8 H6 1_555 1_555
C9 C10 1_555 1_555
C9 C14 1_555 1_555
C10 C11 1_555 1_555
C10 H7 1_555 1_555
C11 C12 1_555 1_555
C11 H8 1_555 1_555
C12 C13 1_555 1_555
C12 H9 1_555 1_555
C13 C14 1_555 1_555
C13 H10 1_555 1_555
C14 C16 1_555 1_555
C15 C16 1_555 1_555
C15 N1 1_555 1_555
C15 O1 1_555 1_555
C16 H13 1_555 1_555
N1 H11 1_555 1_555
N1 H12 1_555 1_555

#END

#######################################################################
#
#                 Cambridge Crystallographic Data Centre
#                                CCDC 
#
#######################################################################
#
# If this CIF has been generated from an entry in the Cambridge 
# Structural Database, then it will include bibliographic, chemical, 
# crystal, experimental, refinement or atomic coordinate data resulting 
# from the CCDC's data processing and validation procedures.
#
#######################################################################

data_OXC01_PsiMol
_symmetry_cell_setting           monoclinic
_symmetry_space_group_name_H-M   'P 21/c'
_symmetry_Int_Tables_number      14
_space_group_name_Hall           '-P 2ybc'
loop_
_symmetry_equiv_pos_site_id
_symmetry_equiv_pos_as_xyz
1 x,y,z
2 -x,1/2+y,1/2-z
3 -x,-y,-z
4 x,1/2-y,1/2+z
_cell_length_a                   5.0425
_cell_length_b                   9.7198
_cell_length_c                   25.6229
_cell_angle_alpha                90.0000
_cell_angle_beta                 75.0770
_cell_angle_gamma                90.0000
_cell_volume                     1213.48
loop_
_atom_site_label
_atom_site_type_symbol
_atom_site_fract_x
_atom_site_fract_y
_atom_site_fract_z
C1 C 0.199112 0.232493 0.865885
C2 C 0.4157 0.142268 0.844524
C3 C 0.503999 0.0494899 0.877543
C4 C 0.380544 0.0465018 0.932905
C5 C 0.166691 0.135782 0.954316
C6 C 0.070175 0.228907 0.921626
C7 C -0.171895 0.313466 0.949803
C8 C -0.298047 0.413909 0.91752
C9 C -0.0922924 0.517695 0.888483
C10 C -0.0983359 0.655666 0.903638
C11 C 0.0998292 0.747066 0.875463
C12 C 0.308764 0.700967 0.832175
C13 C 0.320048 0.563021 0.817198
C14 C 0.119222 0.472183 0.845195
C15 C 0.0725439 0.285278 0.782443
N1 N 0.0228744 0.387366 0.749707
N2 N 0.125207 0.33021 0.830797
O1 O 0.0725797 0.164032 0.77045
O2 O -0.271407 0.301773 0.998176
H1 H 0.511391 0.145198 0.801531
H2 H 0.672386 -0.0197963 0.860014
H3 H 0.450928 -0.025249 0.95892
H4 H 0.0637931 0.136012 0.997092
H5 H -0.47131 0.462703 0.945951
H6 H -0.374826 0.354662 0.887944
H7 H -0.260632 0.691498 0.937572
H8 H 0.0917708 0.854424 0.887494
H9 H 0.464991 0.77185 0.810475
H10 H 0.483621 0.52456 0.784094
H11 H 0.00064472 0.487295 0.75989
H12 H -0.0355731 0.35454 0.717179
loop_
_geom_bond_atom_site_label_1
_geom_bond_atom_site_label_2
_geom_bond_site_symmetry_1
_geom_bond_site_symmetry_2
C1 C2 1_555 1_555
C1 C6 1_555 1_555
C1 N2 1_555 1_555
C2 C3 1_555 1_555
C2 H1 1_555 1_555
C3 C4 1_555 1_555
C3 H2 1_555 1_555
C4 C5 1_555 1_555
C4 H3 1_555 1_555
C5 C6 1_555 1_555
C5 H4 1_555 1_555
C6 C7 1_555 1_555
C7 C8 1_555 1_555
C7 O2 1_555 1_555
C8 C9 1_555 1_555
C8 H5 1_555 1_555
C8 H6 1_555 1_555
C9 C10 1_555 1_555
C9 C14 1_555 1_555
C10 C11 1_555 1_555
C10 H7 1_555 1_555
C11 C12 1_555 1_555
C11 H8 1_555 1_555
C12 C13 1_555 1_555
C12 H9 1_555 1_555
C13 C14 1_555 1_555
C13 H10 1_555 1_555
C14 N2 1_555 1_555
C15 N1 1_555 1_555
C15 N2 1_555 1_555
C15 O1 1_555 1_555
N1 H11 1_555 1_555
N1 H12 1_555 1_555

#END

#######################################################################
#
#                 Cambridge Crystallographic Data Centre
#                                CCDC 
#
#######################################################################
#
# If this CIF has been generated from an entry in the Cambridge 
# Structural Database, then it will include bibliographic, chemical, 
# crystal, experimental, refinement or atomic coordinate data resulting 
# from the CCDC's data processing and validation procedures.
#
#######################################################################

data_OXC02_PsiMol
_symmetry_cell_setting           monoclinic
_symmetry_space_group_name_H-M   'P 21'
_symmetry_Int_Tables_number      4
_space_group_name_Hall           'P 2yb'
loop_
_symmetry_equiv_pos_site_id
_symmetry_equiv_pos_as_xyz
1 x,y,z
2 -x,1/2+y,-z
_cell_length_a                   12.5820
_cell_length_b                   10.0222
_cell_length_c                   4.9821
_cell_angle_alpha                90.0000
_cell_angle_beta                 83.7294
_cell_angle_gamma                90.0000
_cell_volume                     624.481
loop_
_atom_site_label
_atom_site_type_symbol
_atom_site_fract_x
_atom_site_fract_y
_atom_site_fract_z
C1 C 0.21943 0.816523 0.612988
C2 C 0.175775 0.730186 0.433909
C3 C 0.238706 0.634627 0.292072
C4 C 0.347325 0.624888 0.32265
C5 C 0.391098 0.71036 0.498725
C6 C 0.328717 0.806278 0.648318
C7 C 0.385435 0.886645 0.841341
C8 C 0.323828 0.989954 1.01983
C9 C 0.272681 1.09249 0.856119
C10 C 0.308342 1.22405 0.829874
C11 C 0.258172 1.31462 0.673407
C12 C 0.172473 1.27406 0.538356
C13 C 0.137235 1.14244 0.55894
C14 C 0.187086 1.05246 0.718237
C15 C 0.054545 0.880644 0.885206
N1 N -0.00616312 0.984488 0.991276
N2 N 0.152664 0.916987 0.743299
O1 O 0.0258623 0.76489 0.911867
O2 O 0.480083 0.869344 0.859802
H1 H 0.0914416 0.73841 0.41041
H2 H 0.202969 0.568423 0.154465
H3 H 0.396996 0.550918 0.21
H4 H 0.47505 0.705394 0.529702
H5 H 0.380435 1.03493 1.14425
H6 H 0.261582 0.937704 1.15172
H7 H 0.375487 1.25557 0.93436
H8 H 0.286363 1.41698 0.656
H9 H 0.133876 1.34427 0.414255
H10 H 0.071644 1.10824 0.451866
H11 H 0.0175835 1.08022 0.985946
H12 H -0.072539 0.958268 1.11015
loop_
_geom_bond_atom_site_label_1
_geom_bond_atom_site_label_2
_geom_bond_site_symmetry_1
_geom_bond_site_symmetry_2
C1 C2 1_555 1_555
C1 C6 1_555 1_555
C1 N2 1_555 1_555
C2 C3 1_555 1_555
C2 H1 1_555 1_555
C3 C4 1_555 1_555
C3 H2 1_555 1_555
C4 C5 1_555 1_555
C4 H3 1_555 1_555
C5 C6 1_555 1_555
C5 H4 1_555 1_555
C6 C7 1_555 1_555
C7 C8 1_555 1_555
C7 O2 1_555 1_555
C8 C9 1_555 1_555
C8 H5 1_555 1_555
C8 H6 1_555 1_555
C9 C10 1_555 1_555
C9 C14 1_555 1_555
C10 C11 1_555 1_555
C10 H7 1_555 1_555
C11 C12 1_555 1_555
C11 H8 1_555 1_555
C12 C13 1_555 1_555
C12 H9 1_555 1_555
C13 C14 1_555 1_555
C13 H10 1_555 1_555
C14 N2 1_555 1_555
C15 N1 1_555 1_555
C15 N2 1_555 1_555
C15 O1 1_555 1_555
N1 H11 1_555 1_555
N1 H12 1_555 1_555

#END

#######################################################################
#
#                 Cambridge Crystallographic Data Centre
#                                CCDC 
#
#######################################################################
#
# If this CIF has been generated from an entry in the Cambridge 
# Structural Database, then it will include bibliographic, chemical, 
# crystal, experimental, refinement or atomic coordinate data resulting 
# from the CCDC's data processing and validation procedures.
#
#######################################################################

data_OXC03_PsiMol
_symmetry_cell_setting           rhombohedral
_symmetry_space_group_name_H-M   'R -3'
_symmetry_Int_Tables_number      148
_space_group_name_Hall           '-R 3'
loop_
_symmetry_equiv_pos_site_id
_symmetry_equiv_pos_as_xyz
1 x,y,z
2 -y,x-y,z
3 -x+y,-x,z
4 2/3+x,1/3+y,1/3+z
5 2/3-y,1/3+x-y,1/3+z
6 2/3-x+y,1/3-x,1/3+z
7 1/3+x,2/3+y,2/3+z
8 1/3-y,2/3+x-y,2/3+z
9 1/3-x+y,2/3-x,2/3+z
10 -x,-y,-z
11 y,-x+y,-z
12 x-y,x,-z
13 2/3-x,1/3-y,1/3-z
14 2/3+y,1/3-x+y,1/3-z
15 2/3+x-y,1/3+x,1/3-z
16 1/3-x,2/3-y,2/3-z
17 1/3+y,2/3-x+y,2/3-z
18 1/3+x-y,2/3+x,2/3-z
_cell_length_a                   36.8890
_cell_length_b                   36.8890
_cell_length_c                   5.0353
_cell_angle_alpha                90.0000
_cell_angle_beta                 90.0000
_cell_angle_gamma                120.0000
_cell_volume                     5934.03
loop_
_atom_site_label
_atom_site_type_symbol
_atom_site_fract_x
_atom_site_fract_y
_atom_site_fract_z
C1 C -0.056942 -0.261294 0.671482
C2 C -0.0666723 -0.292712 0.483671
C3 C -0.0354703 -0.298223 0.370991
C4 C 0.0063183 -0.271701 0.439952
C5 C 0.0162048 -0.240218 0.623622
C6 C -0.0148886 -0.234504 0.743639
C7 C 5.883e-05 -0.200285 0.945387
C8 C -0.0313021 -0.19182 1.08835
C9 C -0.0574291 -0.182947 0.899867
C10 C -0.0533658 -0.143486 0.87198
C11 C -0.0785453 -0.137128 0.69397
C12 C -0.107788 -0.170119 0.539344
C13 C -0.111683 -0.209536 0.561857
C14 C -0.0866655 -0.215815 0.742201
C15 C -0.123199 -0.289081 0.905405
N1 N -0.154274 -0.281729 0.984698
N2 N -0.0900195 -0.255833 0.77018
O1 O -0.123573 -0.321636 0.952684
O2 O 0.0370914 -0.179307 0.998886
H1 H -0.0992152 -0.313021 0.430285
H2 H -0.0437523 -0.322988 0.226288
H3 H 0.03088 -0.275675 0.3504
H4 H 0.048326 -0.219034 0.682853
H5 H -0.013323 -0.165574 1.22248
H6 H -0.0518303 -0.219628 1.20725
H7 H -0.0304868 -0.117678 0.992059
H8 H -0.0751996 -0.106272 0.675372
H9 H -0.127198 -0.165114 0.398931
H10 H -0.133754 -0.235546 0.439831
H11 H -0.154082 -0.254777 0.951631
H12 H -0.175551 -0.302875 1.10974
loop_
_geom_bond_atom_site_label_1
_geom_bond_atom_site_label_2
_geom_bond_site_symmetry_1
_geom_bond_site_symmetry_2
C1 C2 1_555 1_555
C1 C6 1_555 1_555
C1 N2 1_555 1_555
C2 C3 1_555 1_555
C2 H1 1_555 1_555
C3 C4 1_555 1_555
C3 H2 1_555 1_555
C4 C5 1_555 1_555
C4 H3 1_555 1_555
C5 C6 1_555 1_555
C5 H4 1_555 1_555
C6 C7 1_555 1_555
C7 C8 1_555 1_555
C7 O2 1_555 1_555
C8 C9 1_555 1_555
C8 H5 1_555 1_555
C8 H6 1_555 1_555
C9 C10 1_555 1_555
C9 C14 1_555 1_555
C10 C11 1_555 1_555
C10 H7 1_555 1_555
C11 C12 1_555 1_555
C11 H8 1_555 1_555
C12 C13 1_555 1_555
C12 H9 1_555 1_555
C13 C14 1_555 1_555
C13 H10 1_555 1_555
C14 N2 1_555 1_555
C15 N1 1_555 1_555
C15 N2 1_555 1_555
C15 O1 1_555 1_555
N1 H11 1_555 1_555
N1 H12 1_555 1_555

#END

#######################################################################
#
#                 Cambridge Crystallographic Data Centre
#                                CCDC 
#
#######################################################################
#
# If this CIF has been generated from an entry in the Cambridge 
# Structural Database, then it will include bibliographic, chemical, 
# crystal, experimental, refinement or atomic coordinate data resulting 
# from the CCDC's data processing and validation procedures.
#
#######################################################################

data_OXC04_PsiMol
_symmetry_cell_setting           triclinic
_symmetry_space_group_name_H-M   'P -1'
_symmetry_Int_Tables_number      2
_space_group_name_Hall           '-P 1'
loop_
_symmetry_equiv_pos_site_id
_symmetry_equiv_pos_as_xyz
1 x,y,z
2 -x,-y,-z
_cell_length_a                   11.9996
_cell_length_b                   7.8518
_cell_length_c                   8.8305
_cell_angle_alpha                108.9808
_cell_angle_beta                 54.8039
_cell_angle_gamma                112.7186
_cell_volume                     621.3
loop_
_atom_site_label
_atom_site_type_symbol
_atom_site_fract_x
_atom_site_fract_y
_atom_site_fract_z
C1 C 0.348077 0.731479 0.664755
C2 C 0.373336 0.74659 0.805622
C3 C 0.508127 0.767928 0.764142
C4 C 0.62078 0.771193 0.579771
C5 C 0.59652 0.754344 0.439476
C6 C 0.46197 0.736081 0.477973
C7 C 0.453612 0.728248 0.312815
C8 C 0.312945 0.71117 0.340673
C9 C 0.201306 0.544823 0.433974
C10 C 0.149203 0.387996 0.339247
C11 C 0.0437647 0.238944 0.432873
C12 C -0.0101362 0.245121 0.622169
C13 C 0.0424713 0.399403 0.71743
C14 C 0.148378 0.547585 0.622539
C15 C 0.118227 0.816821 0.861464
N1 N 0.179144 0.971248 0.94356
N2 N 0.207618 0.706485 0.714912
O1 O -0.00644053 0.77588 0.914485
O2 O 0.559415 0.737749 0.15786
H1 H 0.284903 0.739238 0.948419
H2 H 0.524454 0.77863 0.876127
H3 H 0.726196 0.786045 0.546259
H4 H 0.681377 0.756621 0.294181
H5 H 0.331244 0.705003 0.202967
H6 H 0.279044 0.838214 0.42839
H7 H 0.19086 0.384151 0.191865
H8 H 0.00326184 0.11798 0.358141
H9 H -0.0929259 0.129271 0.695732
H10 H 0.00148975 0.406959 0.86493
H11 H 0.284547 1.02453 0.878811
H12 H 0.120529 1.06456 1.01711
loop_
_geom_bond_atom_site_label_1
_geom_bond_atom_site_label_2
_geom_bond_site_symmetry_1
_geom_bond_site_symmetry_2
C1 C2 1_555 1_555
C1 C6 1_555 1_555
C1 N2 1_555 1_555
C2 C3 1_555 1_555
C2 H1 1_555 1_555
C3 C4 1_555 1_555
C3 H2 1_555 1_555
C4 C5 1_555 1_555
C4 H3 1_555 1_555
C5 C6 1_555 1_555
C5 H4 1_555 1_555
C6 C7 1_555 1_555
C7 C8 1_555 1_555
C7 O2 1_555 1_555
C8 C9 1_555 1_555
C8 H5 1_555 1_555
C8 H6 1_555 1_555
C9 C10 1_555 1_555
C9 C14 1_555 1_555
C10 C11 1_555 1_555
C10 H7 1_555 1_555
C11 C12 1_555 1_555
C11 H8 1_555 1_555
C12 C13 1_555 1_555
C12 H9 1_555 1_555
C13 C14 1_555 1_555
C13 H10 1_555 1_555
C14 N2 1_555 1_555
C15 N1 1_555 1_555
C15 N2 1_555 1_555
C15 O1 1_555 1_555
N1 H11 1_555 1_555
N1 H12 1_555 1_555

#END

#######################################################################
#
#                 Cambridge Crystallographic Data Centre
#                                CCDC 
#
#######################################################################
#
# If this CIF has been generated from an entry in the Cambridge 
# Structural Database, then it will include bibliographic, chemical, 
# crystal, experimental, refinement or atomic coordinate data resulting 
# from the CCDC's data processing and validation procedures.
#
#######################################################################

data_OXC05_PsiMol
_symmetry_cell_setting           monoclinic
_symmetry_space_group_name_H-M   'P 21/c'
_symmetry_Int_Tables_number      14
_space_group_name_Hall           '-P 2ybc'
loop_
_symmetry_equiv_pos_site_id
_symmetry_equiv_pos_as_xyz
1 x,y,z
2 -x,1/2+y,1/2-z
3 -x,-y,-z
4 x,1/2-y,1/2+z
_cell_length_a                   7.7952
_cell_length_b                   11.4403
_cell_length_c                   16.1994
_cell_angle_alpha                90.0000
_cell_angle_beta                 59.8192
_cell_angle_gamma                90.0000
_cell_volume                     1248.82
loop_
_atom_site_label
_atom_site_type_symbol
_atom_site_fract_x
_atom_site_fract_y
_atom_site_fract_z
C1 C 0.960117 0.197255 0.34867
C2 C 1.1492 0.156357 0.322934
C3 C 1.26767 0.103646 0.23498
C4 C 1.19693 0.0887735 0.171872
C5 C 1.00887 0.128279 0.197366
C6 C 0.88785 0.183657 0.285187
C7 C 0.691384 0.226182 0.301958
C8 C 0.550124 0.28902 0.394471
C9 C 0.5006 0.217372 0.481249
C10 C 0.313758 0.168882 0.540157
C11 C 0.276679 0.103041 0.61978
C12 C 0.426953 0.0837487 0.640783
C13 C 0.615195 0.130185 0.581649
C14 C 0.650858 0.196941 0.502619
C15 C 0.904016 0.350534 0.463239
N1 N 0.769088 0.398836 0.549398
N2 N 0.842333 0.245876 0.441524
O1 O 1.06119 0.396918 0.408027
O2 O 0.643902 0.212126 0.241669
H1 H 1.20196 0.167842 0.372872
H2 H 1.41479 0.0729018 0.216084
H3 H 1.28844 0.0466376 0.103292
H4 H 0.949165 0.118709 0.149959
H5 H 0.41773 0.310243 0.390692
H6 H 0.620799 0.370994 0.396998
H7 H 0.196363 0.183507 0.523748
H8 H 0.130076 0.0663019 0.665313
H9 H 0.398636 0.0315411 0.70235
H10 H 0.735984 0.114242 0.595411
H11 H 0.671322 0.346767 0.602381
H12 H 0.822908 0.467385 0.568274
loop_
_geom_bond_atom_site_label_1
_geom_bond_atom_site_label_2
_geom_bond_site_symmetry_1
_geom_bond_site_symmetry_2
C1 C2 1_555 1_555
C1 C6 1_555 1_555
C1 N2 1_555 1_555
C2 C3 1_555 1_555
C2 H1 1_555 1_555
C3 C4 1_555 1_555
C3 H2 1_555 1_555
C4 C5 1_555 1_555
C4 H3 1_555 1_555
C5 C6 1_555 1_555
C5 H4 1_555 1_555
C6 C7 1_555 1_555
C7 C8 1_555 1_555
C7 O2 1_555 1_555
C8 C9 1_555 1_555
C8 H5 1_555 1_555
C8 H6 1_555 1_555
C9 C10 1_555 1_555
C9 C14 1_555 1_555
C10 C11 1_555 1_555
C10 H7 1_555 1_555
C11 C12 1_555 1_555
C11 H8 1_555 1_555
C12 C13 1_555 1_555
C12 H9 1_555 1_555
C13 C14 1_555 1_555
C13 H10 1_555 1_555
C14 N2 1_555 1_555
C15 N1 1_555 1_555
C15 N2 1_555 1_555
C15 O1 1_555 1_555
N1 H11 1_555 1_555
N1 H12 1_555 1_555

#END

#######################################################################
#
#                 Cambridge Crystallographic Data Centre
#                                CCDC 
#
#######################################################################
#
# If this CIF has been generated from an entry in the Cambridge 
# Structural Database, then it will include bibliographic, chemical, 
# crystal, experimental, refinement or atomic coordinate data resulting 
# from the CCDC's data processing and validation procedures.
#
#######################################################################

data_OXC06_PsiMol
_symmetry_cell_setting           orthorhombic
_symmetry_space_group_name_H-M   'P b c a'
_symmetry_Int_Tables_number      61
_space_group_name_Hall           '-P 2ac 2ab'
loop_
_symmetry_equiv_pos_site_id
_symmetry_equiv_pos_as_xyz
1 x,y,z
2 1/2+x,1/2-y,-z
3 -x,1/2+y,1/2-z
4 1/2-x,-y,1/2+z
5 -x,-y,-z
6 1/2-x,1/2+y,z
7 x,1/2-y,1/2+z
8 1/2+x,y,1/2-z
_cell_length_a                   9.2836
_cell_length_b                   10.0994
_cell_length_c                   26.0999
_cell_angle_alpha                90.0000
_cell_angle_beta                 90.0000
_cell_angle_gamma                90.0000
_cell_volume                     2447.1
loop_
_atom_site_label
_atom_site_type_symbol
_atom_site_fract_x
_atom_site_fract_y
_atom_site_fract_z
C1 C 0.456497 0.441058 0.381272
C2 C 0.36077 0.538032 0.398601
C3 C 0.274063 0.60651 0.36443
C4 C 0.282976 0.581079 0.311999
C5 C 0.377689 0.485439 0.294597
C6 C 0.464607 0.412986 0.328459
C7 C 0.555099 0.307438 0.304498
C8 C 0.648199 0.219373 0.338219
C9 C 0.753433 0.29898 0.369084
C10 C 0.901105 0.299983 0.35934
C11 C 0.993477 0.37676 0.389034
C12 C 0.938811 0.454912 0.428459
C13 C 0.791336 0.456624 0.438022
C14 C 0.699411 0.378473 0.408487
C15 C 0.487562 0.320331 0.461474
N1 N 0.583988 0.261303 0.49347
N2 N 0.547898 0.37819 0.417585
O1 O 0.358424 0.31994 0.469692
O2 O 0.553792 0.289954 0.258372
H1 H 0.354602 0.557683 0.439337
H2 H 0.200303 0.681277 0.378803
H3 H 0.216122 0.635415 0.285119
H4 H 0.386983 0.461874 0.254166
H5 H 0.70255 0.149381 0.312897
H6 H 0.576986 0.164317 0.364222
H7 H 0.943693 0.239447 0.328438
H8 H 1.10836 0.376007 0.381226
H9 H 1.01055 0.515818 0.451348
H10 H 0.746212 0.518568 0.468012
H11 H 0.691213 0.259101 0.488553
H12 H 0.542548 0.223097 0.525796
loop_
_geom_bond_atom_site_label_1
_geom_bond_atom_site_label_2
_geom_bond_site_symmetry_1
_geom_bond_site_symmetry_2
C1 C2 1_555 1_555
C1 C6 1_555 1_555
C1 N2 1_555 1_555
C2 C3 1_555 1_555
C2 H1 1_555 1_555
C3 C4 1_555 1_555
C3 H2 1_555 1_555
C4 C5 1_555 1_555
C4 H3 1_555 1_555
C5 C6 1_555 1_555
C5 H4 1_555 1_555
C6 C7 1_555 1_555
C7 C8 1_555 1_555
C7 O2 1_555 1_555
C8 C9 1_555 1_555
C8 H5 1_555 1_555
C8 H6 1_555 1_555
C9 C10 1_555 1_555
C9 C14 1_555 1_555
C10 C11 1_555 1_555
C10 H7 1_555 1_555
C11 C12 1_555 1_555
C11 H8 1_555 1_555
C12 C13 1_555 1_555
C12 H9 1_555 1_555
C13 C14 1_555 1_555
C13 H10 1_555 1_555
C14 N2 1_555 1_555
C15 N1 1_555 1_555
C15 N2 1_555 1_555
C15 O1 1_555 1_555
N1 H11 1_555 1_555
N1 H12 1_555 1_555

#END

#######################################################################
#
#                 Cambridge Crystallographic Data Centre
#                                CCDC 
#
#######################################################################
#
# If this CIF has been generated from an entry in the Cambridge 
# Structural Database, then it will include bibliographic, chemical, 
# crystal, experimental, refinement or atomic coordinate data resulting 
# from the CCDC's data processing and validation procedures.
#
#######################################################################

data_OXC07_PsiMol
_symmetry_cell_setting           monoclinic
_symmetry_space_group_name_H-M   'P 21/c'
_symmetry_Int_Tables_number      14
_space_group_name_Hall           '-P 2ybc'
loop_
_symmetry_equiv_pos_site_id
_symmetry_equiv_pos_as_xyz
1 x,y,z
2 -x,1/2+y,1/2-z
3 -x,-y,-z
4 x,1/2-y,1/2+z
_cell_length_a                   11.0593
_cell_length_b                   8.2968
_cell_length_c                   13.7101
_cell_angle_alpha                90.0000
_cell_angle_beta                 89.7315
_cell_angle_gamma                90.0000
_cell_volume                     1257.98
loop_
_atom_site_label
_atom_site_type_symbol
_atom_site_fract_x
_atom_site_fract_y
_atom_site_fract_z
C1 C 0.190614 0.580311 0.852436
C2 C 0.124457 0.650928 0.777003
C3 C 0.0243304 0.745987 0.797208
C4 C -0.0131194 0.770731 0.89331
C5 C 0.0520212 0.701467 0.968255
C6 C 0.155077 0.607433 0.949977
C7 C 0.220944 0.550763 1.03847
C8 C 0.338441 0.457625 1.02652
C9 C 0.319463 0.306132 0.968908
C10 C 0.322308 0.152858 1.01063
C11 C 0.302713 0.0164923 0.95378
C12 C 0.27867 0.0320695 0.854585
C13 C 0.273629 0.18436 0.812363
C14 C 0.294095 0.320619 0.869526
C15 C 0.37726 0.531149 0.761076
N1 N 0.469216 0.424585 0.744616
N2 N 0.289294 0.478046 0.827678
O1 O 0.371537 0.660708 0.719636
O2 O 0.182741 0.580234 1.11991
H1 H 0.153453 0.630897 0.702463
H2 H -0.0255473 0.799508 0.737321
H3 H -0.0921491 0.843914 0.909247
H4 H 0.0267619 0.719162 1.04408
H5 H 0.371978 0.432324 1.09967
H6 H 0.403696 0.535331 0.988343
H7 H 0.340629 0.14088 1.08808
H8 H 0.305818 -0.102203 0.987046
H9 H 0.262531 -0.0741358 0.810252
H10 H 0.253806 0.199234 0.735411
H11 H 0.48794 0.329024 0.787034
H12 H 0.537279 0.468269 0.703503
loop_
_geom_bond_atom_site_label_1
_geom_bond_atom_site_label_2
_geom_bond_site_symmetry_1
_geom_bond_site_symmetry_2
C1 C2 1_555 1_555
C1 C6 1_555 1_555
C1 N2 1_555 1_555
C2 C3 1_555 1_555
C2 H1 1_555 1_555
C3 C4 1_555 1_555
C3 H2 1_555 1_555
C4 C5 1_555 1_555
C4 H3 1_555 1_555
C5 C6 1_555 1_555
C5 H4 1_555 1_555
C6 C7 1_555 1_555
C7 C8 1_555 1_555
C7 O2 1_555 1_555
C8 C9 1_555 1_555
C8 H5 1_555 1_555
C8 H6 1_555 1_555
C9 C10 1_555 1_555
C9 C14 1_555 1_555
C10 C11 1_555 1_555
C10 H7 1_555 1_555
C11 C12 1_555 1_555
C11 H8 1_555 1_555
C12 C13 1_555 1_555
C12 H9 1_555 1_555
C13 C14 1_555 1_555
C13 H10 1_555 1_555
C14 N2 1_555 1_555
C15 N1 1_555 1_555
C15 N2 1_555 1_555
C15 O1 1_555 1_555
N1 H11 1_555 1_555
N1 H12 1_555 1_555

#END

#######################################################################
#
#                 Cambridge Crystallographic Data Centre
#                                CCDC 
#
#######################################################################
#
# If this CIF has been generated from an entry in the Cambridge 
# Structural Database, then it will include bibliographic, chemical, 
# crystal, experimental, refinement or atomic coordinate data resulting 
# from the CCDC's data processing and validation procedures.
#
#######################################################################

data_OXC08_PsiMol
_symmetry_cell_setting           monoclinic
_symmetry_space_group_name_H-M   'P 21/c'
_symmetry_Int_Tables_number      14
_space_group_name_Hall           '-P 2ybc'
loop_
_symmetry_equiv_pos_site_id
_symmetry_equiv_pos_as_xyz
1 x,y,z
2 -x,1/2+y,1/2-z
3 -x,-y,-z
4 x,1/2-y,1/2+z
_cell_length_a                   15.5979
_cell_length_b                   4.9241
_cell_length_c                   17.7029
_cell_angle_alpha                90.0000
_cell_angle_beta                 70.9548
_cell_angle_gamma                90.0000
_cell_volume                     1285.26
loop_
_atom_site_label
_atom_site_type_symbol
_atom_site_fract_x
_atom_site_fract_y
_atom_site_fract_z
C1 C 0.676717 0.0812536 0.106594
C2 C 0.607032 -0.102725 0.142175
C3 C 0.599866 -0.222625 0.214833
C4 C 0.663195 -0.16427 0.252871
C5 C 0.732394 0.0174348 0.217882
C6 C 0.740185 0.14513 0.145124
C7 C 0.815118 0.348182 0.116606
C8 C 0.828041 0.502339 0.0391681
C9 C 0.841967 0.31327 -0.0302436
C10 C 0.925092 0.280955 -0.0905618
C11 C 0.934114 0.0988552 -0.152845
C12 C 0.86031 -0.0566715 -0.154752
C13 C 0.777309 -0.0299257 -0.0941245
C14 C 0.768256 0.156262 -0.0326224
C15 C 0.608011 0.309896 0.0184467
N1 N 0.620538 0.393761 -0.0578954
N2 N 0.68412 0.189436 0.0302689
O1 O 0.537475 0.346067 0.0730681
O2 O 0.865437 0.393781 0.15512
H1 H 0.558104 -0.147757 0.112333
H2 H 0.54506 -0.364738 0.241476
H3 H 0.658149 -0.259696 0.309444
H4 H 0.78252 0.0700756 0.245903
H5 H 0.885941 0.637356 0.03057
H6 H 0.767095 0.625544 0.046714
H7 H 0.982919 0.400662 -0.0887769
H8 H 0.999122 0.0770509 -0.199713
H9 H 0.867546 -0.201468 -0.202692
H10 H 0.719513 -0.15422 -0.0934891
H11 H 0.673241 0.32859 -0.104169
H12 H 0.565703 0.470954 -0.0680747
loop_
_geom_bond_atom_site_label_1
_geom_bond_atom_site_label_2
_geom_bond_site_symmetry_1
_geom_bond_site_symmetry_2
C1 C2 1_555 1_555
C1 C6 1_555 1_555
C1 N2 1_555 1_555
C2 C3 1_555 1_555
C2 H1 1_555 1_555
C3 C4 1_555 1_555
C3 H2 1_555 1_555
C4 C5 1_555 1_555
C4 H3 1_555 1_555
C5 C6 1_555 1_555
C5 H4 1_555 1_555
C6 C7 1_555 1_555
C7 C8 1_555 1_555
C7 O2 1_555 1_555
C8 C9 1_555 1_555
C8 H5 1_555 1_555
C8 H6 1_555 1_555
C9 C10 1_555 1_555
C9 C14 1_555 1_555
C10 C11 1_555 1_555
C10 H7 1_555 1_555
C11 C12 1_555 1_555
C11 H8 1_555 1_555
C12 C13 1_555 1_555
C12 H9 1_555 1_555
C13 C14 1_555 1_555
C13 H10 1_555 1_555
C14 N2 1_555 1_555
C15 N1 1_555 1_555
C15 N2 1_555 1_555
C15 O1 1_555 1_555
N1 H11 1_555 1_555
N1 H12 1_555 1_555

#END

#######################################################################
#
#                 Cambridge Crystallographic Data Centre
#                                CCDC 
#
#######################################################################
#
# If this CIF has been generated from an entry in the Cambridge 
# Structural Database, then it will include bibliographic, chemical, 
# crystal, experimental, refinement or atomic coordinate data resulting 
# from the CCDC's data processing and validation procedures.
#
#######################################################################

data_FEA01_PsiMol
_symmetry_cell_setting           triclinic
_symmetry_space_group_name_H-M   'P -1'
_symmetry_Int_Tables_number      2
_space_group_name_Hall           '-P 1'
loop_
_symmetry_equiv_pos_site_id
_symmetry_equiv_pos_as_xyz
1 x,y,z
2 -x,-y,-z
_cell_length_a                   8.4599
_cell_length_b                   9.9076
_cell_length_c                   13.3821
_cell_angle_alpha                91.0056
_cell_angle_beta                 88.0377
_cell_angle_gamma                71.4904
_cell_volume                     1062.53
loop_
_atom_site_label
_atom_site_type_symbol
_atom_site_fract_x
_atom_site_fract_y
_atom_site_fract_z
C1 C 0.362944 0.945428 0.93073
C2 C 0.268246 1.07097 0.877054
C3 C 0.0971655 1.13503 0.900846
C4 C 0.00311121 1.25479 0.853164
C5 C 0.0822315 1.31391 0.780499
C6 C 0.249815 1.25275 0.754533
C7 C 0.34723 1.12819 0.800357
C8 C 0.603416 1.09415 0.692466
C9 C 0.765981 1.09613 0.706274
C10 C 0.863272 1.11701 0.625752
C11 C 0.799201 1.1383 0.530636
C12 C 0.637404 1.13627 0.516661
C13 C 0.540245 1.11322 0.596496
N1 N 0.512632 1.06562 0.774737
O1 O 0.272306 0.905765 1.00227
O2 O 0.511406 0.878833 0.916097
H1 H 0.342338 0.818828 1.03082
H2 H 0.0399325 1.08831 0.958677
H3 H -0.128877 1.30276 0.872512
H4 H 0.01169 1.41016 0.74373
H5 H 0.308692 1.30196 0.699161
H6 H 0.573717 0.984948 0.819224
H7 H 0.814929 1.08159 0.780812
H8 H 0.989382 1.1179 0.637768
H9 H 0.874793 1.15564 0.467928
H10 H 0.586755 1.15071 0.44257
H11 H 0.416316 1.10724 0.584334
C14 C 0.59636 0.591337 0.070389
C15 C 0.68676 0.461452 0.120811
C16 C 0.856185 0.391851 0.0952145
C17 C 0.946803 0.270301 0.142384
C18 C 0.866609 0.21634 0.217649
C19 C 0.700294 0.282086 0.244779
C20 C 0.605256 0.406057 0.197218
C21 C 0.357186 0.432769 0.307264
C22 C 0.280298 0.328046 0.296361
C23 C 0.194831 0.293297 0.377622
C24 C 0.184806 0.363581 0.469948
C25 C 0.26084 0.46857 0.480881
C26 C 0.347307 0.502849 0.399885
N2 N 0.441071 0.47061 0.223978
O3 O 0.687615 0.628837 -0.00198164
O4 O 0.450889 0.664074 0.0887671
H12 H 0.618958 0.716706 -0.0300578
H13 H 0.915167 0.43638 0.0369238
H14 H 1.07755 0.218056 0.121645
H15 H 0.935732 0.12108 0.255985
H16 H 0.640662 0.238886 0.303571
H17 H 0.384469 0.562617 0.188771
H18 H 0.288067 0.274909 0.22375
H19 H 0.135143 0.211768 0.368606
H20 H 0.117521 0.336803 0.533196
H21 H 0.253077 0.523899 0.552659
H22 H 0.407737 0.584081 0.407575
loop_
_geom_bond_atom_site_label_1
_geom_bond_atom_site_label_2
_geom_bond_site_symmetry_1
_geom_bond_site_symmetry_2
C1 C2 1_555 1_555
C1 O1 1_555 1_555
C1 O2 1_555 1_555
C2 C3 1_555 1_555
C2 C7 1_555 1_555
C3 C4 1_555 1_555
C3 H2 1_555 1_555
C4 C5 1_555 1_555
C4 H3 1_555 1_555
C5 C6 1_555 1_555
C5 H4 1_555 1_555
C6 C7 1_555 1_555
C6 H5 1_555 1_555
C7 N1 1_555 1_555
C8 C9 1_555 1_555
C8 C13 1_555 1_555
C8 N1 1_555 1_555
C9 C10 1_555 1_555
C9 H7 1_555 1_555
C10 C11 1_555 1_555
C10 H8 1_555 1_555
C11 C12 1_555 1_555
C11 H9 1_555 1_555
C12 C13 1_555 1_555
C12 H10 1_555 1_555
C13 H11 1_555 1_555
N1 H6 1_555 1_555
O1 H1 1_555 1_555
C14 C15 1_555 1_555
C14 O3 1_555 1_555
C14 O4 1_555 1_555
C15 C16 1_555 1_555
C15 C20 1_555 1_555
C16 C17 1_555 1_555
C16 H13 1_555 1_555
C17 C18 1_555 1_555
C17 H14 1_555 1_555
C18 C19 1_555 1_555
C18 H15 1_555 1_555
C19 C20 1_555 1_555
C19 H16 1_555 1_555
C20 N2 1_555 1_555
C21 C22 1_555 1_555
C21 C26 1_555 1_555
C21 N2 1_555 1_555
C22 C23 1_555 1_555
C22 H18 1_555 1_555
C23 C24 1_555 1_555
C23 H19 1_555 1_555
C24 C25 1_555 1_555
C24 H20 1_555 1_555
C25 C26 1_555 1_555
C25 H21 1_555 1_555
C26 H22 1_555 1_555
N2 H17 1_555 1_555
O3 H12 1_555 1_555

#END

#######################################################################
#
#                 Cambridge Crystallographic Data Centre
#                                CCDC 
#
#######################################################################
#
# If this CIF has been generated from an entry in the Cambridge 
# Structural Database, then it will include bibliographic, chemical, 
# crystal, experimental, refinement or atomic coordinate data resulting 
# from the CCDC's data processing and validation procedures.
#
#######################################################################

data_FEA02_PsiMol
_symmetry_cell_setting           triclinic
_symmetry_space_group_name_H-M   'P -1'
_symmetry_Int_Tables_number      2
_space_group_name_Hall           '-P 1'
loop_
_symmetry_equiv_pos_site_id
_symmetry_equiv_pos_as_xyz
1 x,y,z
2 -x,-y,-z
_cell_length_a                   13.9400
_cell_length_b                   8.5677
_cell_length_c                   4.6075
_cell_angle_alpha                82.7237
_cell_angle_beta                 91.7634
_cell_angle_gamma                101.2559
_cell_volume                     535.35
loop_
_atom_site_label
_atom_site_type_symbol
_atom_site_fract_x
_atom_site_fract_y
_atom_site_fract_z
C1 C 0.569307 0.383597 0.256991
C2 C 0.62283 0.29057 0.098177
C3 C 0.598911 0.122096 0.141131
C4 C 0.646809 0.0293354 -0.00613736
C5 C 0.720156 0.106588 -0.204871
C6 C 0.745907 0.271928 -0.251221
C7 C 0.69913 0.368977 -0.0991646
C8 C 0.803553 0.625162 -0.306415
C9 C 0.787454 0.750696 -0.51578
C10 C 0.865575 0.848548 -0.670954
C11 C 0.960283 0.820567 -0.622856
C12 C 0.976449 0.694946 -0.415213
C13 C 0.898911 0.598412 -0.256025
N1 N 0.723754 0.532437 -0.143807
O1 O 0.50025 0.293135 0.437575
O2 O 0.582817 0.530319 0.23771
H1 H 0.472522 0.363643 0.545697
H2 H 0.541023 0.0656795 0.293936
H3 H 0.627376 -0.100612 0.0299674
H4 H 0.757639 0.0361068 -0.327212
H5 H 0.801995 0.328889 -0.40942
H6 H 0.681221 0.591286 -0.0388849
H7 H 0.713232 0.7705 -0.555794
H8 H 0.852047 0.946097 -0.832233
H9 H 1.02111 0.896293 -0.745479
H10 H 1.05019 0.673094 -0.373766
H11 H 0.911928 0.503107 -0.0891654
loop_
_geom_bond_atom_site_label_1
_geom_bond_atom_site_label_2
_geom_bond_site_symmetry_1
_geom_bond_site_symmetry_2
C1 C2 1_555 1_555
C1 O1 1_555 1_555
C1 O2 1_555 1_555
C2 C3 1_555 1_555
C2 C7 1_555 1_555
C3 C4 1_555 1_555
C3 H2 1_555 1_555
C4 C5 1_555 1_555
C4 H3 1_555 1_555
C5 C6 1_555 1_555
C5 H4 1_555 1_555
C6 C7 1_555 1_555
C6 H5 1_555 1_555
C7 N1 1_555 1_555
C8 C9 1_555 1_555
C8 C13 1_555 1_555
C8 N1 1_555 1_555
C9 C10 1_555 1_555
C9 H7 1_555 1_555
C10 C11 1_555 1_555
C10 H8 1_555 1_555
C11 C12 1_555 1_555
C11 H9 1_555 1_555
C12 C13 1_555 1_555
C12 H10 1_555 1_555
C13 H11 1_555 1_555
N1 H6 1_555 1_555
O1 H1 1_555 1_555

#END

#######################################################################
#
#                 Cambridge Crystallographic Data Centre
#                                CCDC 
#
#######################################################################
#
# If this CIF has been generated from an entry in the Cambridge 
# Structural Database, then it will include bibliographic, chemical, 
# crystal, experimental, refinement or atomic coordinate data resulting 
# from the CCDC's data processing and validation procedures.
#
#######################################################################

data_FEA03_PsiMol
_symmetry_cell_setting           monoclinic
_symmetry_space_group_name_H-M   'P 21/c'
_symmetry_Int_Tables_number      14
_space_group_name_Hall           '-P 2ybc'
loop_
_symmetry_equiv_pos_site_id
_symmetry_equiv_pos_as_xyz
1 x,y,z
2 -x,1/2+y,1/2-z
3 -x,-y,-z
4 x,1/2-y,1/2+z
_cell_length_a                   8.6641
_cell_length_b                   4.6480
_cell_length_c                   27.3196
_cell_angle_alpha                90.0000
_cell_angle_beta                 74.0541
_cell_angle_gamma                90.0000
_cell_volume                     1057.85
loop_
_atom_site_label
_atom_site_type_symbol
_atom_site_fract_x
_atom_site_fract_y
_atom_site_fract_z
C1 C 0.380488 0.243502 0.963764
C2 C 0.28873 0.401984 0.934898
C3 C 0.122472 0.355748 0.945156
C4 C 0.0306992 0.502613 0.91923
C5 C 0.106319 0.70406 0.882263
C6 C 0.269526 0.754345 0.871151
C7 C 0.365968 0.603967 0.896705
C8 C 0.624241 0.806052 0.844593
C9 C 0.73525 1.00569 0.852865
C10 C 0.838049 1.14921 0.811992
C11 C 0.829374 1.09944 0.762519
C12 C 0.718202 0.901615 0.754204
C13 C 0.616952 0.753896 0.794803
N1 N 0.526928 0.655874 0.886596
O1 O 0.292745 0.0519135 0.996954
O2 O 0.524392 0.270578 0.959496
H1 H 0.364949 -0.0552645 1.01176
H2 H 0.0669629 0.200297 0.974305
H3 H -0.0975066 0.46395 0.927643
H4 H 0.0360288 0.825632 0.861974
H5 H 0.324877 0.915008 0.842981
H6 H 0.582429 0.547974 0.909433
H7 H 0.739823 1.04728 0.891605
H8 H 0.924174 1.30287 0.818992
H9 H 0.908825 1.21313 0.730675
H10 H 0.711519 0.858768 0.715714
H11 H 0.533237 0.594687 0.78807
loop_
_geom_bond_atom_site_label_1
_geom_bond_atom_site_label_2
_geom_bond_site_symmetry_1
_geom_bond_site_symmetry_2
C1 C2 1_555 1_555
C1 O1 1_555 1_555
C1 O2 1_555 1_555
C2 C3 1_555 1_555
C2 C7 1_555 1_555
C3 C4 1_555 1_555
C3 H2 1_555 1_555
C4 C5 1_555 1_555
C4 H3 1_555 1_555
C5 C6 1_555 1_555
C5 H4 1_555 1_555
C6 C7 1_555 1_555
C6 H5 1_555 1_555
C7 N1 1_555 1_555
C8 C9 1_555 1_555
C8 C13 1_555 1_555
C8 N1 1_555 1_555
C9 C10 1_555 1_555
C9 H7 1_555 1_555
C10 C11 1_555 1_555
C10 H8 1_555 1_555
C11 C12 1_555 1_555
C11 H9 1_555 1_555
C12 C13 1_555 1_555
C12 H10 1_555 1_555
C13 H11 1_555 1_555
N1 H6 1_555 1_555
O1 H1 1_555 1_555

#END

#######################################################################
#
#                 Cambridge Crystallographic Data Centre
#                                CCDC 
#
#######################################################################
#
# If this CIF has been generated from an entry in the Cambridge 
# Structural Database, then it will include bibliographic, chemical, 
# crystal, experimental, refinement or atomic coordinate data resulting 
# from the CCDC's data processing and validation procedures.
#
#######################################################################

data_FEA04_PsiMol
_symmetry_cell_setting           monoclinic
_symmetry_space_group_name_H-M   'P 21'
_symmetry_Int_Tables_number      4
_space_group_name_Hall           'P 2yb'
loop_
_symmetry_equiv_pos_site_id
_symmetry_equiv_pos_as_xyz
1 x,y,z
2 -x,1/2+y,-z
_cell_length_a                   14.7377
_cell_length_b                   4.4580
_cell_length_c                   8.6921
_cell_angle_alpha                90.0000
_cell_angle_beta                 106.8429
_cell_angle_gamma                90.0000
_cell_volume                     546.579
loop_
_atom_site_label
_atom_site_type_symbol
_atom_site_fract_x
_atom_site_fract_y
_atom_site_fract_z
C1 C 0.914504 0.78307 0.11738
C2 C 0.858054 0.92037 0.212145
C3 C 0.878405 0.851721 0.376539
C4 C 0.82811 0.979291 0.471557
C5 C 0.755987 1.18423 0.401295
C6 C 0.734075 1.25644 0.239996
C7 C 0.783653 1.12575 0.140174
C8 C 0.683723 1.34779 -0.115941
C9 C 0.69537 1.54951 -0.232254
C10 C 0.617094 1.68961 -0.336474
C11 C 0.526227 1.6343 -0.324833
C12 C 0.514432 1.43348 -0.20918
C13 C 0.592216 1.2889 -0.1061
N1 N 0.764352 1.20128 -0.0185653
O1 O 0.976399 0.574739 0.197804
O2 O 0.908866 0.84127 -0.0229831
H1 H 1.00934 0.495942 0.124622
H2 H 0.935342 0.694646 0.428028
H3 H 0.844846 0.923671 0.598311
H4 H 0.716689 1.29187 0.474409
H5 H 0.679441 1.42127 0.189369
H6 H 0.810337 1.11207 -0.0738688
H7 H 0.766449 1.59579 -0.239563
H8 H 0.627418 1.84506 -0.426304
H9 H 0.46519 1.74546 -0.405475
H10 H 0.443818 1.38511 -0.200264
H11 H 0.582017 1.12579 -0.0197543
loop_
_geom_bond_atom_site_label_1
_geom_bond_atom_site_label_2
_geom_bond_site_symmetry_1
_geom_bond_site_symmetry_2
C1 C2 1_555 1_555
C1 O1 1_555 1_555
C1 O2 1_555 1_555
C2 C3 1_555 1_555
C2 C7 1_555 1_555
C3 C4 1_555 1_555
C3 H2 1_555 1_555
C4 C5 1_555 1_555
C4 H3 1_555 1_555
C5 C6 1_555 1_555
C5 H4 1_555 1_555
C6 C7 1_555 1_555
C6 H5 1_555 1_555
C7 N1 1_555 1_555
C8 C9 1_555 1_555
C8 C13 1_555 1_555
C8 N1 1_555 1_555
C9 C10 1_555 1_555
C9 H7 1_555 1_555
C10 C11 1_555 1_555
C10 H8 1_555 1_555
C11 C12 1_555 1_555
C11 H9 1_555 1_555
C12 C13 1_555 1_555
C12 H10 1_555 1_555
C13 H11 1_555 1_555
N1 H6 1_555 1_555
O1 H1 1_555 1_555

#END

#######################################################################
#
#                 Cambridge Crystallographic Data Centre
#                                CCDC 
#
#######################################################################
#
# If this CIF has been generated from an entry in the Cambridge 
# Structural Database, then it will include bibliographic, chemical, 
# crystal, experimental, refinement or atomic coordinate data resulting 
# from the CCDC's data processing and validation procedures.
#
#######################################################################

data_FEA05_PsiMol
_symmetry_cell_setting           monoclinic
_symmetry_space_group_name_H-M   'P 21/c'
_symmetry_Int_Tables_number      14
_space_group_name_Hall           '-P 2ybc'
loop_
_symmetry_equiv_pos_site_id
_symmetry_equiv_pos_as_xyz
1 x,y,z
2 -x,1/2+y,1/2-z
3 -x,-y,-z
4 x,1/2-y,1/2+z
_cell_length_a                   10.8029
_cell_length_b                   7.6831
_cell_length_c                   13.0843
_cell_angle_alpha                90.0000
_cell_angle_beta                 89.9458
_cell_angle_gamma                90.0000
_cell_volume                     1085.99
loop_
_atom_site_label
_atom_site_type_symbol
_atom_site_fract_x
_atom_site_fract_y
_atom_site_fract_z
C1 C 0.410234 0.157977 0.0929248
C2 C 0.369232 0.272154 0.175744
C3 C 0.403714 0.448671 0.175115
C4 C 0.366333 0.561786 0.251219
C5 C 0.291237 0.497692 0.330019
C6 C 0.255736 0.324935 0.333127
C7 C 0.294224 0.206495 0.256871
C8 C 0.188848 -0.0478448 0.335144
C9 C 0.0807077 -0.137154 0.308873
C10 C 0.0140234 -0.227137 0.383153
C11 C 0.0532977 -0.226348 0.484563
C12 C 0.160771 -0.136545 0.51105
C13 C 0.228859 -0.0487615 0.436849
N1 N 0.257166 0.0366217 0.257777
O1 O 0.483215 0.23691 0.0234014
O2 O 0.385759 0.00275097 0.0844134
H1 H 0.516415 0.14849 -0.021943
H2 H 0.461078 0.494819 0.112638
H3 H 0.393976 0.69761 0.249498
H4 H 0.259181 0.584859 0.389959
H5 H 0.195796 0.27929 0.394053
H6 H 0.287629 -0.0353341 0.197425
H7 H 0.0495925 -0.135019 0.229892
H8 H -0.0696351 -0.296709 0.361696
H9 H 0.00074145 -0.295621 0.542581
H10 H 0.192791 -0.13654 0.589801
H11 H 0.314146 0.0179422 0.456973
loop_
_geom_bond_atom_site_label_1
_geom_bond_atom_site_label_2
_geom_bond_site_symmetry_1
_geom_bond_site_symmetry_2
C1 C2 1_555 1_555
C1 O1 1_555 1_555
C1 O2 1_555 1_555
C2 C3 1_555 1_555
C2 C7 1_555 1_555
C3 C4 1_555 1_555
C3 H2 1_555 1_555
C4 C5 1_555 1_555
C4 H3 1_555 1_555
C5 C6 1_555 1_555
C5 H4 1_555 1_555
C6 C7 1_555 1_555
C6 H5 1_555 1_555
C7 N1 1_555 1_555
C8 C9 1_555 1_555
C8 C13 1_555 1_555
C8 N1 1_555 1_555
C9 C10 1_555 1_555
C9 H7 1_555 1_555
C10 C11 1_555 1_555
C10 H8 1_555 1_555
C11 C12 1_555 1_555
C11 H9 1_555 1_555
C12 C13 1_555 1_555
C12 H10 1_555 1_555
C13 H11 1_555 1_555
N1 H6 1_555 1_555
O1 H1 1_555 1_555

#END

#######################################################################
#
#                 Cambridge Crystallographic Data Centre
#                                CCDC 
#
#######################################################################
#
# If this CIF has been generated from an entry in the Cambridge 
# Structural Database, then it will include bibliographic, chemical, 
# crystal, experimental, refinement or atomic coordinate data resulting 
# from the CCDC's data processing and validation procedures.
#
#######################################################################

data_FEA06_PsiMol
_symmetry_cell_setting           monoclinic
_symmetry_space_group_name_H-M   'P 21/c'
_symmetry_Int_Tables_number      14
_space_group_name_Hall           '-P 2ybc'
loop_
_symmetry_equiv_pos_site_id
_symmetry_equiv_pos_as_xyz
1 x,y,z
2 -x,1/2+y,1/2-z
3 -x,-y,-z
4 x,1/2-y,1/2+z
_cell_length_a                   10.9403
_cell_length_b                   9.9727
_cell_length_c                   11.0899
_cell_angle_alpha                90.0000
_cell_angle_beta                 107.3909
_cell_angle_gamma                90.0000
_cell_volume                     1154.65
loop_
_atom_site_label
_atom_site_type_symbol
_atom_site_fract_x
_atom_site_fract_y
_atom_site_fract_z
C1 C 0.947778 0.309905 0.9815
C2 C 0.891547 0.176587 0.980888
C3 C 0.921426 0.101575 1.09327
C4 C 0.868356 -0.0233742 1.09798
C5 C 0.781806 -0.0747102 0.987771
C6 C 0.750708 -0.00378583 0.875542
C7 C 0.805239 0.123064 0.868134
C8 C 0.710866 0.149271 0.635505
C9 C 0.737879 0.0250355 0.590269
C10 C 0.675335 -0.0133275 0.46653
C11 C 0.587106 0.071914 0.385445
C12 C 0.561895 0.196605 0.429564
C13 C 0.622525 0.234862 0.553764
N1 N 0.775057 0.194568 0.757866
O1 O 1.03596 0.341937 1.09137
O2 O 0.91934 0.390495 0.894055
H1 H 1.05705 0.436136 1.08795
H2 H 0.987523 0.144696 1.17753
H3 H 0.89241 -0.0797895 1.18568
H4 H 0.736848 -0.1716 0.98985
H5 H 0.681436 -0.0445558 0.792107
H6 H 0.805463 0.291512 0.767813
H7 H 0.809489 -0.040148 0.651563
H8 H 0.697355 -0.110032 0.432763
H9 H 0.539057 0.041722 0.288713
H10 H 0.493717 0.264397 0.367342
H11 H 0.601583 0.331384 0.588754
loop_
_geom_bond_atom_site_label_1
_geom_bond_atom_site_label_2
_geom_bond_site_symmetry_1
_geom_bond_site_symmetry_2
C1 C2 1_555 1_555
C1 O1 1_555 1_555
C1 O2 1_555 1_555
C2 C3 1_555 1_555
C2 C7 1_555 1_555
C3 C4 1_555 1_555
C3 H2 1_555 1_555
C4 C5 1_555 1_555
C4 H3 1_555 1_555
C5 C6 1_555 1_555
C5 H4 1_555 1_555
C6 C7 1_555 1_555
C6 H5 1_555 1_555
C7 N1 1_555 1_555
C8 C9 1_555 1_555
C8 C13 1_555 1_555
C8 N1 1_555 1_555
C9 C10 1_555 1_555
C9 H7 1_555 1_555
C10 C11 1_555 1_555
C10 H8 1_555 1_555
C11 C12 1_555 1_555
C11 H9 1_555 1_555
C12 C13 1_555 1_555
C12 H10 1_555 1_555
C13 H11 1_555 1_555
N1 H6 1_555 1_555
O1 H1 1_555 1_555

#END

#######################################################################
#
#                 Cambridge Crystallographic Data Centre
#                                CCDC 
#
#######################################################################
#
# If this CIF has been generated from an entry in the Cambridge 
# Structural Database, then it will include bibliographic, chemical, 
# crystal, experimental, refinement or atomic coordinate data resulting 
# from the CCDC's data processing and validation procedures.
#
#######################################################################

data_FEA07_PsiMol
_symmetry_cell_setting           monoclinic
_symmetry_space_group_name_H-M   'C 2/c'
_symmetry_Int_Tables_number      15
_space_group_name_Hall           '-C 2yn'
loop_
_symmetry_equiv_pos_site_id
_symmetry_equiv_pos_as_xyz
1 x,y,z
2 -x,y,1/2-z
3 1/2+x,1/2+y,z
4 1/2-x,1/2+y,1/2-z
5 -x,-y,-z
6 x,-y,1/2+z
7 1/2-x,1/2-y,-z
8 1/2+x,1/2-y,1/2+z
_cell_length_a                   36.3407
_cell_length_b                   5.2362
_cell_length_c                   11.8948
_cell_angle_alpha                90.0000
_cell_angle_beta                 88.7934
_cell_angle_gamma                90.0000
_cell_volume                     2262.93
loop_
_atom_site_label
_atom_site_type_symbol
_atom_site_fract_x
_atom_site_fract_y
_atom_site_fract_z
C1 C 0.216547 0.472523 0.95578
C2 C 0.191498 0.280941 0.909847
C3 C 0.204968 0.105114 0.82975
C4 C 0.182634 -0.0816132 0.78531
C5 C 0.145983 -0.0971437 0.8231
C6 C 0.131935 0.0732143 0.901897
C7 C 0.15393 0.269245 0.946178
C8 C 0.105054 0.540913 1.03698
C9 C 0.0775681 0.51638 0.956861
C10 C 0.0433682 0.631296 0.974995
C11 C 0.0357892 0.772006 1.07204
C12 C 0.063224 0.798352 1.15151
C13 C 0.097327 0.683454 1.13467
N1 N 0.140341 0.434476 1.0268
O1 O 0.250055 0.474033 0.905583
O2 O 0.209131 0.622951 1.03179
H1 H 0.264325 0.61446 0.935216
H2 H 0.233647 0.118634 0.803243
H3 H 0.193538 -0.215629 0.723429
H4 H 0.12822 -0.24709 0.791714
H5 H 0.103889 0.0513608 0.933386
H6 H 0.16051 0.542754 1.06111
H7 H 0.0830352 0.415566 0.878642
H8 H 0.0225293 0.611308 0.911304
H9 H 0.00902324 0.860583 1.08546
H10 H 0.058003 0.908196 1.22776
H11 H 0.118464 0.702308 1.19756
loop_
_geom_bond_atom_site_label_1
_geom_bond_atom_site_label_2
_geom_bond_site_symmetry_1
_geom_bond_site_symmetry_2
C1 C2 1_555 1_555
C1 O1 1_555 1_555
C1 O2 1_555 1_555
C2 C3 1_555 1_555
C2 C7 1_555 1_555
C3 C4 1_555 1_555
C3 H2 1_555 1_555
C4 C5 1_555 1_555
C4 H3 1_555 1_555
C5 C6 1_555 1_555
C5 H4 1_555 1_555
C6 C7 1_555 1_555
C6 H5 1_555 1_555
C7 N1 1_555 1_555
C8 C9 1_555 1_555
C8 C13 1_555 1_555
C8 N1 1_555 1_555
C9 C10 1_555 1_555
C9 H7 1_555 1_555
C10 C11 1_555 1_555
C10 H8 1_555 1_555
C11 C12 1_555 1_555
C11 H9 1_555 1_555
C12 C13 1_555 1_555
C12 H10 1_555 1_555
C13 H11 1_555 1_555
N1 H6 1_555 1_555
O1 H1 1_555 1_555

#END

#######################################################################
#
#                 Cambridge Crystallographic Data Centre
#                                CCDC 
#
#######################################################################
#
# If this CIF has been generated from an entry in the Cambridge 
# Structural Database, then it will include bibliographic, chemical, 
# crystal, experimental, refinement or atomic coordinate data resulting 
# from the CCDC's data processing and validation procedures.
#
#######################################################################

data_FEA08_PsiMol
_symmetry_cell_setting           monoclinic
_symmetry_space_group_name_H-M   'P 21/c'
_symmetry_Int_Tables_number      14
_space_group_name_Hall           '-P 2ybc'
loop_
_symmetry_equiv_pos_site_id
_symmetry_equiv_pos_as_xyz
1 x,y,z
2 -x,1/2+y,1/2-z
3 -x,-y,-z
4 x,1/2-y,1/2+z
_cell_length_a                   14.1427
_cell_length_b                   21.6154
_cell_length_c                   7.6858
_cell_angle_alpha                90.0000
_cell_angle_beta                 100.1119
_cell_angle_gamma                90.0000
_cell_volume                     2313.05
loop_
_atom_site_label
_atom_site_type_symbol
_atom_site_fract_x
_atom_site_fract_y
_atom_site_fract_z
C1 C 0.714244 0.736516 0.809629
C2 C 0.805896 0.734618 0.932593
C3 C 0.849991 0.790298 0.997291
C4 C 0.937852 0.79101 1.1094
C5 C 0.98385 0.734591 1.15674
C6 C 0.942407 0.678965 1.09576
C7 C 0.852021 0.677075 0.983527
C8 C 0.837899 0.562019 0.970281
C9 C 0.867848 0.544945 1.14724
C10 C 0.890799 0.483598 1.19072
C11 C 0.88275 0.43824 1.06002
C12 C 0.851177 0.454927 0.884241
C13 C 0.82948 0.516279 0.839312
N1 N 0.810606 0.622615 0.919199
O1 O 0.674672 0.793256 0.788982
O2 O 0.674071 0.692261 0.728392
H1 H 0.61789 0.79149 0.697583
H2 H 0.813232 0.833325 0.956298
H3 H 0.970859 0.834474 1.15795
H4 H 1.05401 0.73406 1.24161
H5 H 0.980834 0.636078 1.13076
H6 H 0.752233 0.627859 0.821949
H7 H 0.871022 0.579457 1.2508
H8 H 0.913838 0.471087 1.32868
H9 H 0.900356 0.390381 1.09491
H10 H 0.844087 0.420075 0.780781
H11 H 0.806111 0.529413 0.70189
C14 C 0.5213 0.258915 0.0511551
C15 C 0.611929 0.267385 0.173983
C16 C 0.663718 0.21544 0.248497
C17 C 0.749527 0.221486 0.365014
C18 C 0.785398 0.281004 0.408057
C19 C 0.736156 0.333017 0.337498
C20 C 0.648052 0.327893 0.219271
C21 C 0.610566 0.439439 0.224253
C22 C 0.607474 0.449899 0.402911
C23 C 0.614284 0.509824 0.470022
C24 C 0.622292 0.56003 0.359478
C25 C 0.623812 0.54979 0.181008
C26 C 0.618579 0.4898 0.113715
N2 N 0.599258 0.379468 0.150652
O3 O 0.494903 0.199308 0.0249465
O4 O 0.471346 0.300293 -0.0258554
H12 H 0.435121 0.197754 -0.0591295
H13 H 0.63458 0.169898 0.211943
H14 H 0.788551 0.180851 0.421192
H15 H 0.853382 0.286781 0.497797
H16 H 0.765457 0.378744 0.37131
H17 H 0.539989 0.3713 0.0575356
H18 H 0.599307 0.410834 0.48808
H19 H 0.611903 0.517409 0.609031
H20 H 0.626949 0.606808 0.412121
H21 H 0.629827 0.588593 0.0936263
H22 H 0.620857 0.48137 -0.0249323
loop_
_geom_bond_atom_site_label_1
_geom_bond_atom_site_label_2
_geom_bond_site_symmetry_1
_geom_bond_site_symmetry_2
C1 C2 1_555 1_555
C1 O1 1_555 1_555
C1 O2 1_555 1_555
C2 C3 1_555 1_555
C2 C7 1_555 1_555
C3 C4 1_555 1_555
C3 H2 1_555 1_555
C4 C5 1_555 1_555
C4 H3 1_555 1_555
C5 C6 1_555 1_555
C5 H4 1_555 1_555
C6 C7 1_555 1_555
C6 H5 1_555 1_555
C7 N1 1_555 1_555
C8 C9 1_555 1_555
C8 C13 1_555 1_555
C8 N1 1_555 1_555
C9 C10 1_555 1_555
C9 H7 1_555 1_555
C10 C11 1_555 1_555
C10 H8 1_555 1_555
C11 C12 1_555 1_555
C11 H9 1_555 1_555
C12 C13 1_555 1_555
C12 H10 1_555 1_555
C13 H11 1_555 1_555
N1 H6 1_555 1_555
O1 H1 1_555 1_555
C14 C15 1_555 1_555
C14 O3 1_555 1_555
C14 O4 1_555 1_555
C15 C16 1_555 1_555
C15 C20 1_555 1_555
C16 C17 1_555 1_555
C16 H13 1_555 1_555
C17 C18 1_555 1_555
C17 H14 1_555 1_555
C18 C19 1_555 1_555
C18 H15 1_555 1_555
C19 C20 1_555 1_555
C19 H16 1_555 1_555
C20 N2 1_555 1_555
C21 C22 1_555 1_555
C21 C26 1_555 1_555
C21 N2 1_555 1_555
C22 C23 1_555 1_555
C22 H18 1_555 1_555
C23 C24 1_555 1_555
C23 H19 1_555 1_555
C24 C25 1_555 1_555
C24 H20 1_555 1_555
C25 C26 1_555 1_555
C25 H21 1_555 1_555
C26 H22 1_555 1_555
N2 H17 1_555 1_555
O3 H12 1_555 1_555

#END

#######################################################################
#
#                 Cambridge Crystallographic Data Centre
#                                CCDC 
#
#######################################################################
#
# If this CIF has been generated from an entry in the Cambridge 
# Structural Database, then it will include bibliographic, chemical, 
# crystal, experimental, refinement or atomic coordinate data resulting 
# from the CCDC's data processing and validation procedures.
#
#######################################################################

data_FEA09_PsiMol
_symmetry_cell_setting           triclinic
_symmetry_space_group_name_H-M   'P -1'
_symmetry_Int_Tables_number      2
_space_group_name_Hall           '-P 1'
loop_
_symmetry_equiv_pos_site_id
_symmetry_equiv_pos_as_xyz
1 x,y,z
2 -x,-y,-z
_cell_length_a                   12.8486
_cell_length_b                   7.4415
_cell_length_c                   6.6895
_cell_angle_alpha                66.1166
_cell_angle_beta                 102.7573
_cell_angle_gamma                111.5825
_cell_volume                     541.883
loop_
_atom_site_label
_atom_site_type_symbol
_atom_site_fract_x
_atom_site_fract_y
_atom_site_fract_z
C1 C 0.922779 0.876301 0.27168
C2 C 0.880086 0.798632 0.486445
C3 C 0.911612 0.636202 0.658469
C4 C 0.871615 0.554112 0.862833
C5 C 0.796799 0.634595 0.896338
C6 C 0.764484 0.795008 0.731272
C7 C 0.806088 0.884152 0.522534
C8 C 0.697073 1.13396 0.358937
C9 C 0.707842 1.21774 0.518699
C10 C 0.632099 1.31478 0.511243
C11 C 0.546319 1.33367 0.342599
C12 C 0.536886 1.2543 0.180797
C13 C 0.611182 1.15398 0.189291
N1 N 0.773984 1.04093 0.356302
O1 O 0.994681 0.785474 0.265135
O2 O 0.899516 1.01282 0.10723
H1 H 1.0244 0.855327 0.122312
H2 H 0.968496 0.575207 0.626589
H3 H 0.896907 0.428701 0.993669
H4 H 0.762408 0.569781 1.05444
H5 H 0.704582 0.851082 0.760775
H6 H 0.802899 1.07987 0.209559
H7 H 0.777003 1.21025 0.645824
H8 H 0.641423 1.37897 0.636489
H9 H 0.487793 1.41067 0.336673
H10 H 0.470705 1.26878 0.0478021
H11 H 0.602928 1.08929 0.0649516
loop_
_geom_bond_atom_site_label_1
_geom_bond_atom_site_label_2
_geom_bond_site_symmetry_1
_geom_bond_site_symmetry_2
C1 C2 1_555 1_555
C1 O1 1_555 1_555
C1 O2 1_555 1_555
C2 C3 1_555 1_555
C2 C7 1_555 1_555
C3 C4 1_555 1_555
C3 H2 1_555 1_555
C4 C5 1_555 1_555
C4 H3 1_555 1_555
C5 C6 1_555 1_555
C5 H4 1_555 1_555
C6 C7 1_555 1_555
C6 H5 1_555 1_555
C7 N1 1_555 1_555
C8 C9 1_555 1_555
C8 C13 1_555 1_555
C8 N1 1_555 1_555
C9 C10 1_555 1_555
C9 H7 1_555 1_555
C10 C11 1_555 1_555
C10 H8 1_555 1_555
C11 C12 1_555 1_555
C11 H9 1_555 1_555
C12 C13 1_555 1_555
C12 H10 1_555 1_555
C13 H11 1_555 1_555
N1 H6 1_555 1_555
O1 H1 1_555 1_555

#END

#######################################################################
#
#                 Cambridge Crystallographic Data Centre
#                                CCDC 
#
#######################################################################
#
# If this CIF has been generated from an entry in the Cambridge 
# Structural Database, then it will include bibliographic, chemical, 
# crystal, experimental, refinement or atomic coordinate data resulting 
# from the CCDC's data processing and validation procedures.
#
#######################################################################

data_FEA10_PsiMol
_symmetry_cell_setting           triclinic
_symmetry_space_group_name_H-M   'P -1'
_symmetry_Int_Tables_number      2
_space_group_name_Hall           '-P 1'
loop_
_symmetry_equiv_pos_site_id
_symmetry_equiv_pos_as_xyz
1 x,y,z
2 -x,-y,-z
_cell_length_a                   7.3123
_cell_length_b                   8.4397
_cell_length_c                   9.8177
_cell_angle_alpha                112.7049
_cell_angle_beta                 91.5552
_cell_angle_gamma                95.4398
_cell_volume                     555.074
loop_
_atom_site_label
_atom_site_type_symbol
_atom_site_fract_x
_atom_site_fract_y
_atom_site_fract_z
C1 C 0.947793 0.825492 0.587696
C2 C 0.915225 0.685546 0.639999
C3 C 0.769463 0.553667 0.573476
C4 C 0.734506 0.418682 0.61917
C5 C 0.84743 0.415216 0.735343
C6 C 0.992685 0.542049 0.802604
C7 C 1.03241 0.679762 0.756133
C8 C 1.30084 0.807737 0.936142
C9 C 1.43478 0.693244 0.905524
C10 C 1.56009 0.701023 1.01787
C11 C 1.55416 0.824567 1.16106
C12 C 1.42197 0.939945 1.19149
C13 C 1.29505 0.931241 1.07959
N1 N 1.17649 0.804234 0.821412
O1 O 0.821634 0.818558 0.482203
O2 O 1.07552 0.942202 0.631195
H1 H 0.862798 0.908843 0.448063
H2 H 0.683564 0.560468 0.484459
H3 H 0.621377 0.31794 0.566458
H4 H 0.821244 0.311154 0.774121
H5 H 1.07804 0.537017 0.892706
H6 H 1.19466 0.900362 0.783171
H7 H 1.43965 0.599044 0.793101
H8 H 1.66381 0.611518 0.993213
H9 H 1.65275 0.831163 1.24849
H10 H 1.41693 1.0368 1.30278
H11 H 1.19037 1.01966 1.10227
loop_
_geom_bond_atom_site_label_1
_geom_bond_atom_site_label_2
_geom_bond_site_symmetry_1
_geom_bond_site_symmetry_2
C1 C2 1_555 1_555
C1 O1 1_555 1_555
C1 O2 1_555 1_555
C2 C3 1_555 1_555
C2 C7 1_555 1_555
C3 C4 1_555 1_555
C3 H2 1_555 1_555
C4 C5 1_555 1_555
C4 H3 1_555 1_555
C5 C6 1_555 1_555
C5 H4 1_555 1_555
C6 C7 1_555 1_555
C6 H5 1_555 1_555
C7 N1 1_555 1_555
C8 C9 1_555 1_555
C8 C13 1_555 1_555
C8 N1 1_555 1_555
C9 C10 1_555 1_555
C9 H7 1_555 1_555
C10 C11 1_555 1_555
C10 H8 1_555 1_555
C11 C12 1_555 1_555
C11 H9 1_555 1_555
C12 C13 1_555 1_555
C12 H10 1_555 1_555
C13 H11 1_555 1_555
N1 H6 1_555 1_555
O1 H1 1_555 1_555

#END

#######################################################################
#
#                 Cambridge Crystallographic Data Centre
#                                CCDC 
#
#######################################################################
#
# If this CIF has been generated from an entry in the Cambridge 
# Structural Database, then it will include bibliographic, chemical, 
# crystal, experimental, refinement or atomic coordinate data resulting 
# from the CCDC's data processing and validation procedures.
#
#######################################################################

data_FEA11_PsiMol
_symmetry_cell_setting           triclinic
_symmetry_space_group_name_H-M   'P -1'
_symmetry_Int_Tables_number      2
_space_group_name_Hall           '-P 1'
loop_
_symmetry_equiv_pos_site_id
_symmetry_equiv_pos_as_xyz
1 x,y,z
2 -x,-y,-z
_cell_length_a                   7.5608
_cell_length_b                   8.6570
_cell_length_c                   9.3690
_cell_angle_alpha                113.3191
_cell_angle_beta                 89.7619
_cell_angle_gamma                97.5080
_cell_volume                     557.554
loop_
_atom_site_label
_atom_site_type_symbol
_atom_site_fract_x
_atom_site_fract_y
_atom_site_fract_z
C1 C 0.954955 0.822655 0.5853
C2 C 0.922102 0.684993 0.639317
C3 C 0.770958 0.561072 0.580295
C4 C 0.733294 0.430643 0.630333
C5 C 0.848849 0.423887 0.743585
C6 C 0.998772 0.543381 0.803974
C7 C 1.04097 0.676416 0.752948
C8 C 1.3044 0.806408 0.935917
C9 C 1.43025 0.694812 0.911141
C10 C 1.54644 0.711597 1.03298
C11 C 1.53976 0.841435 1.1796
C12 C 1.41574 0.954019 1.20409
C13 C 1.29777 0.936211 1.08292
N1 N 1.18948 0.793866 0.811473
O1 O 0.830085 0.816181 0.480038
O2 O 1.08177 0.937303 0.627292
H1 H 0.867553 0.908633 0.447883
H2 H 0.683045 0.570428 0.493693
H3 H 0.616045 0.336009 0.583358
H4 H 0.820833 0.323269 0.78574
H5 H 1.0858 0.536266 0.892353
H6 H 1.20511 0.889643 0.773557
H7 H 1.43624 0.59586 0.795727
H8 H 1.64381 0.624173 1.01285
H9 H 1.63136 0.855077 1.27429
H10 H 1.4101 1.05574 1.31801
H11 H 1.19951 1.02247 1.10112
loop_
_geom_bond_atom_site_label_1
_geom_bond_atom_site_label_2
_geom_bond_site_symmetry_1
_geom_bond_site_symmetry_2
C1 C2 1_555 1_555
C1 O1 1_555 1_555
C1 O2 1_555 1_555
C2 C3 1_555 1_555
C2 C7 1_555 1_555
C3 C4 1_555 1_555
C3 H2 1_555 1_555
C4 C5 1_555 1_555
C4 H3 1_555 1_555
C5 C6 1_555 1_555
C5 H4 1_555 1_555
C6 C7 1_555 1_555
C6 H5 1_555 1_555
C7 N1 1_555 1_555
C8 C9 1_555 1_555
C8 C13 1_555 1_555
C8 N1 1_555 1_555
C9 C10 1_555 1_555
C9 H7 1_555 1_555
C10 C11 1_555 1_555
C10 H8 1_555 1_555
C11 C12 1_555 1_555
C11 H9 1_555 1_555
C12 C13 1_555 1_555
C12 H10 1_555 1_555
C13 H11 1_555 1_555
N1 H6 1_555 1_555
O1 H1 1_555 1_555

#END

#######################################################################
#
#                 Cambridge Crystallographic Data Centre
#                                CCDC 
#
#######################################################################
#
# If this CIF has been generated from an entry in the Cambridge 
# Structural Database, then it will include bibliographic, chemical, 
# crystal, experimental, refinement or atomic coordinate data resulting 
# from the CCDC's data processing and validation procedures.
#
#######################################################################

data_FEA12_PsiMol
_symmetry_cell_setting           triclinic
_symmetry_space_group_name_H-M   'P -1'
_symmetry_Int_Tables_number      2
_space_group_name_Hall           '-P 1'
loop_
_symmetry_equiv_pos_site_id
_symmetry_equiv_pos_as_xyz
1 x,y,z
2 -x,-y,-z
_cell_length_a                   8.6875
_cell_length_b                   9.2522
_cell_length_c                   9.3748
_cell_angle_alpha                63.9701
_cell_angle_beta                 77.9167
_cell_angle_gamma                52.9526
_cell_volume                     538.822
loop_
_atom_site_label
_atom_site_type_symbol
_atom_site_fract_x
_atom_site_fract_y
_atom_site_fract_z
C1 C 0.33327 0.705754 0.0865533
C2 C 0.208516 0.865941 0.142016
C3 C 0.250401 1.00214 0.108255
C4 C 0.134106 1.15988 0.153067
C5 C -0.0306938 1.18445 0.231642
C6 C -0.0755559 1.05246 0.267636
C7 C 0.0437804 0.887387 0.226855
C8 C -0.141454 0.739111 0.347802
C9 C -0.203355 0.778598 0.485059
C10 C -0.343284 0.753408 0.570001
C11 C -0.422398 0.686925 0.521691
C12 C -0.358558 0.644155 0.386795
C13 C -0.220529 0.67083 0.300215
N1 N 0.00131578 0.756414 0.257917
O1 O 0.491632 0.694801 0.0211531
O2 O 0.304021 0.588149 0.0950505
H1 H 0.563012 0.587812 -0.0146865
H2 H 0.377171 0.981267 0.0445019
H3 H 0.168663 1.26373 0.125786
H4 H -0.127549 1.31054 0.264075
H5 H -0.207906 1.07988 0.323448
H6 H 0.0836278 0.661908 0.202419
H7 H -0.137339 0.821636 0.52914
H8 H -0.388774 0.783971 0.676574
H9 H -0.531308 0.667406 0.588766
H10 H -0.417677 0.591026 0.347619
H11 H -0.173102 0.639857 0.193811
loop_
_geom_bond_atom_site_label_1
_geom_bond_atom_site_label_2
_geom_bond_site_symmetry_1
_geom_bond_site_symmetry_2
C1 C2 1_555 1_555
C1 O1 1_555 1_555
C1 O2 1_555 1_555
C2 C3 1_555 1_555
C2 C7 1_555 1_555
C3 C4 1_555 1_555
C3 H2 1_555 1_555
C4 C5 1_555 1_555
C4 H3 1_555 1_555
C5 C6 1_555 1_555
C5 H4 1_555 1_555
C6 C7 1_555 1_555
C6 H5 1_555 1_555
C7 N1 1_555 1_555
C8 C9 1_555 1_555
C8 C13 1_555 1_555
C8 N1 1_555 1_555
C9 C10 1_555 1_555
C9 H7 1_555 1_555
C10 C11 1_555 1_555
C10 H8 1_555 1_555
C11 C12 1_555 1_555
C11 H9 1_555 1_555
C12 C13 1_555 1_555
C12 H10 1_555 1_555
C13 H11 1_555 1_555
N1 H6 1_555 1_555
O1 H1 1_555 1_555

#END

#######################################################################
#
#                 Cambridge Crystallographic Data Centre
#                                CCDC 
#
#######################################################################
#
# If this CIF has been generated from an entry in the Cambridge 
# Structural Database, then it will include bibliographic, chemical, 
# crystal, experimental, refinement or atomic coordinate data resulting 
# from the CCDC's data processing and validation procedures.
#
#######################################################################

data_FEA13_PsiMol
_symmetry_cell_setting           monoclinic
_symmetry_space_group_name_H-M   'P 21/c'
_symmetry_Int_Tables_number      14
_space_group_name_Hall           '-P 2ybc'
loop_
_symmetry_equiv_pos_site_id
_symmetry_equiv_pos_as_xyz
1 x,y,z
2 -x,1/2+y,1/2-z
3 -x,-y,-z
4 x,1/2-y,1/2+z
_cell_length_a                   4.5593
_cell_length_b                   27.2705
_cell_length_c                   8.6681
_cell_angle_alpha                90.0000
_cell_angle_beta                 85.8029
_cell_angle_gamma                90.0000
_cell_volume                     1074.85
loop_
_atom_site_label
_atom_site_type_symbol
_atom_site_fract_x
_atom_site_fract_y
_atom_site_fract_z
C1 C 0.754803 0.96535 0.856266
C2 C 0.597975 0.938181 0.742149
C3 C 0.648528 0.949486 0.584156
C4 C 0.504454 0.925002 0.472358
C5 C 0.30122 0.888465 0.519276
C6 C 0.247155 0.876279 0.673536
C7 C 0.395677 0.900225 0.789465
C8 C 0.183535 0.848397 1.00531
C9 C 0.234154 0.800814 0.948759
C10 C 0.0830879 0.761311 1.01821
C11 C -0.115659 0.768473 1.14629
C12 C -0.162521 0.815694 1.20441
C13 C -0.0156517 0.855474 1.13395
N1 N 0.33958 0.889202 0.942561
O1 O 0.942685 0.999281 0.794039
O2 O 0.728701 0.959266 0.996769
H1 H 1.04922 1.01352 0.875977
H2 H 0.804807 0.978322 0.551432
H3 H 0.546391 0.93422 0.350898
H4 H 0.181156 0.869335 0.433596
H5 H 0.084614 0.848485 0.707088
H6 H 0.448805 0.910233 1.01666
H7 H 0.395019 0.794873 0.85178
H8 H 0.12452 0.724557 0.973137
H9 H -0.231875 0.737479 1.20068
H10 H -0.316239 0.821778 1.30446
H11 H -0.0546889 0.892459 1.1776
loop_
_geom_bond_atom_site_label_1
_geom_bond_atom_site_label_2
_geom_bond_site_symmetry_1
_geom_bond_site_symmetry_2
C1 C2 1_555 1_555
C1 O1 1_555 1_555
C1 O2 1_555 1_555
C2 C3 1_555 1_555
C2 C7 1_555 1_555
C3 C4 1_555 1_555
C3 H2 1_555 1_555
C4 C5 1_555 1_555
C4 H3 1_555 1_555
C5 C6 1_555 1_555
C5 H4 1_555 1_555
C6 C7 1_555 1_555
C6 H5 1_555 1_555
C7 N1 1_555 1_555
C8 C9 1_555 1_555
C8 C13 1_555 1_555
C8 N1 1_555 1_555
C9 C10 1_555 1_555
C9 H7 1_555 1_555
C10 C11 1_555 1_555
C10 H8 1_555 1_555
C11 C12 1_555 1_555
C11 H9 1_555 1_555
C12 C13 1_555 1_555
C12 H10 1_555 1_555
C13 H11 1_555 1_555
N1 H6 1_555 1_555
O1 H1 1_555 1_555

#END

#######################################################################
#
#                 Cambridge Crystallographic Data Centre
#                                CCDC 
#
#######################################################################
#
# If this CIF has been generated from an entry in the Cambridge 
# Structural Database, then it will include bibliographic, chemical, 
# crystal, experimental, refinement or atomic coordinate data resulting 
# from the CCDC's data processing and validation procedures.
#
#######################################################################

data_FEA14_PsiMol
_symmetry_cell_setting           monoclinic
_symmetry_space_group_name_H-M   'P 21/n'
_symmetry_Int_Tables_number      14
_space_group_name_Hall           '-P 2yn'
loop_
_symmetry_equiv_pos_site_id
_symmetry_equiv_pos_as_xyz
1 x,y,z
2 1/2-x,1/2+y,1/2-z
3 -x,-y,-z
4 1/2+x,1/2-y,1/2+z
_cell_length_a                   3.8760
_cell_length_b                   22.0190
_cell_length_c                   13.1168
_cell_angle_alpha                90.0000
_cell_angle_beta                 87.9928
_cell_angle_gamma                90.0000
_cell_volume                     1118.77
loop_
_atom_site_label
_atom_site_type_symbol
_atom_site_fract_x
_atom_site_fract_y
_atom_site_fract_z
C1 C 0.762934 0.473124 0.376764
C2 C 0.600722 0.45483 0.282466
C3 C 0.512833 0.499445 0.211207
C4 C 0.351724 0.484744 0.122182
C5 C 0.271732 0.423769 0.104077
C6 C 0.355887 0.37869 0.17224
C7 C 0.526824 0.392495 0.262702
C8 C 0.544487 0.286008 0.327058
C9 C 0.641002 0.251271 0.241279
C10 C 0.584326 0.188848 0.241151
C11 C 0.438014 0.159982 0.326809
C12 C 0.348612 0.19427 0.413055
C13 C 0.399179 0.256846 0.413143
N1 N 0.606977 0.348763 0.331967
O1 O 0.831106 0.532952 0.382279
O2 O 0.837925 0.43926 0.446877
H1 H 0.944575 0.540886 0.445703
H2 H 0.573769 0.546394 0.228052
H3 H 0.285748 0.519827 0.0680701
H4 H 0.13847 0.41121 0.0355828
H5 H 0.283284 0.332076 0.157238
H6 H 0.701859 0.365443 0.397772
H7 H 0.7673 0.273074 0.175724
H8 H 0.660476 0.162482 0.173983
H9 H 0.396109 0.111188 0.326542
H10 H 0.23579 0.172343 0.480589
H11 H 0.324748 0.283759 0.479861
loop_
_geom_bond_atom_site_label_1
_geom_bond_atom_site_label_2
_geom_bond_site_symmetry_1
_geom_bond_site_symmetry_2
C1 C2 1_555 1_555
C1 O1 1_555 1_555
C1 O2 1_555 1_555
C2 C3 1_555 1_555
C2 C7 1_555 1_555
C3 C4 1_555 1_555
C3 H2 1_555 1_555
C4 C5 1_555 1_555
C4 H3 1_555 1_555
C5 C6 1_555 1_555
C5 H4 1_555 1_555
C6 C7 1_555 1_555
C6 H5 1_555 1_555
C7 N1 1_555 1_555
C8 C9 1_555 1_555
C8 C13 1_555 1_555
C8 N1 1_555 1_555
C9 C10 1_555 1_555
C9 H7 1_555 1_555
C10 C11 1_555 1_555
C10 H8 1_555 1_555
C11 C12 1_555 1_555
C11 H9 1_555 1_555
C12 C13 1_555 1_555
C12 H10 1_555 1_555
C13 H11 1_555 1_555
N1 H6 1_555 1_555
O1 H1 1_555 1_555

#END

#######################################################################
#
#                 Cambridge Crystallographic Data Centre
#                                CCDC 
#
#######################################################################
#
# If this CIF has been generated from an entry in the Cambridge 
# Structural Database, then it will include bibliographic, chemical, 
# crystal, experimental, refinement or atomic coordinate data resulting 
# from the CCDC's data processing and validation procedures.
#
#######################################################################

data_FEA15_PsiMol
_symmetry_cell_setting           monoclinic
_symmetry_space_group_name_H-M   'P 21/c'
_symmetry_Int_Tables_number      14
_space_group_name_Hall           '-P 2ybc'
loop_
_symmetry_equiv_pos_site_id
_symmetry_equiv_pos_as_xyz
1 x,y,z
2 -x,1/2+y,1/2-z
3 -x,-y,-z
4 x,1/2-y,1/2+z
_cell_length_a                   7.5747
_cell_length_b                   11.8077
_cell_length_c                   24.9761
_cell_angle_alpha                90.0000
_cell_angle_beta                 85.8531
_cell_angle_gamma                90.0000
_cell_volume                     2228.01
loop_
_atom_site_label
_atom_site_type_symbol
_atom_site_fract_x
_atom_site_fract_y
_atom_site_fract_z
C1 C 0.407668 0.850901 0.0381445
C2 C 0.526897 0.935069 0.058968
C3 C 0.70792 0.932502 0.0419725
C4 C 0.826718 1.00817 0.0615069
C5 C 0.763784 1.08798 0.0997191
C6 C 0.586559 1.09318 0.117189
C7 C 0.462231 1.01816 0.0970102
C8 C 0.201288 1.09515 0.151746
C9 C 0.219425 1.21291 0.147554
C10 C 0.127259 1.2834 0.184476
C11 C 0.0133008 1.23801 0.225282
C12 C -0.00779892 1.12095 0.228848
C13 C 0.086169 1.04985 0.192611
N1 N 0.286896 1.02091 0.114323
O1 O 0.48647 0.78105 0.00106949
O2 O 0.248972 0.841605 0.051007
H1 H 0.395806 0.735323 -0.0139766
H2 H 0.753111 0.868674 0.0128866
H3 H 0.966012 1.00493 0.0478782
H4 H 0.855318 1.14693 0.116502
H5 H 0.542392 1.15426 0.147691
H6 H 0.214495 0.956231 0.100161
H7 H 0.302988 1.24898 0.114702
H8 H 0.142697 1.37467 0.180738
H9 H -0.0591404 1.29343 0.253818
H10 H -0.0968061 1.08438 0.260313
H11 H 0.071789 0.958423 0.195819
C14 C 0.0866352 0.650027 0.962933
C15 C -0.0332894 0.566485 0.941966
C16 C -0.214548 0.57008 0.958624
C17 C -0.333908 0.495044 0.938905
C18 C -0.271298 0.414792 0.900856
C19 C -0.0938967 0.408584 0.88371
C20 C 0.0309633 0.482979 0.904078
C21 C 0.290872 0.404847 0.849405
C22 C 0.273446 0.287096 0.853851
C23 C 0.364217 0.216516 0.81667
C24 C 0.476221 0.261883 0.775374
C25 C 0.496664 0.37896 0.771545
C26 C 0.403953 0.450126 0.808043
N2 N 0.206533 0.478958 0.887176
O3 O 0.00807994 0.720448 0.999791
O4 O 0.245715 0.658246 0.95042
H12 H 0.0988121 0.765282 1.01532
H13 H -0.259443 0.634198 0.9876
H14 H -0.473365 0.499061 0.952279
H15 H -0.363243 0.356284 0.883958
H16 H -0.0498635 0.347106 0.853373
H17 H 0.279851 0.543161 0.901362
H18 H 0.19129 0.251191 0.887061
H19 H 0.349306 0.125244 0.820575
H20 H 0.547684 0.206418 0.746638
H21 H 0.584163 0.415454 0.739686
H22 H 0.417753 0.541562 0.804656
loop_
_geom_bond_atom_site_label_1
_geom_bond_atom_site_label_2
_geom_bond_site_symmetry_1
_geom_bond_site_symmetry_2
C1 C2 1_555 1_555
C1 O1 1_555 1_555
C1 O2 1_555 1_555
C2 C3 1_555 1_555
C2 C7 1_555 1_555
C3 C4 1_555 1_555
C3 H2 1_555 1_555
C4 C5 1_555 1_555
C4 H3 1_555 1_555
C5 C6 1_555 1_555
C5 H4 1_555 1_555
C6 C7 1_555 1_555
C6 H5 1_555 1_555
C7 N1 1_555 1_555
C8 C9 1_555 1_555
C8 C13 1_555 1_555
C8 N1 1_555 1_555
C9 C10 1_555 1_555
C9 H7 1_555 1_555
C10 C11 1_555 1_555
C10 H8 1_555 1_555
C11 C12 1_555 1_555
C11 H9 1_555 1_555
C12 C13 1_555 1_555
C12 H10 1_555 1_555
C13 H11 1_555 1_555
N1 H6 1_555 1_555
O1 H1 1_555 1_555
C14 C15 1_555 1_555
C14 O3 1_555 1_555
C14 O4 1_555 1_555
C15 C16 1_555 1_555
C15 C20 1_555 1_555
C16 C17 1_555 1_555
C16 H13 1_555 1_555
C17 C18 1_555 1_555
C17 H14 1_555 1_555
C18 C19 1_555 1_555
C18 H15 1_555 1_555
C19 C20 1_555 1_555
C19 H16 1_555 1_555
C20 N2 1_555 1_555
C21 C22 1_555 1_555
C21 C26 1_555 1_555
C21 N2 1_555 1_555
C22 C23 1_555 1_555
C22 H18 1_555 1_555
C23 C24 1_555 1_555
C23 H19 1_555 1_555
C24 C25 1_555 1_555
C24 H20 1_555 1_555
C25 C26 1_555 1_555
C25 H21 1_555 1_555
C26 H22 1_555 1_555
N2 H17 1_555 1_555
O3 H12 1_555 1_555

#END

#######################################################################
#
#                 Cambridge Crystallographic Data Centre
#                                CCDC 
#
#######################################################################
#
# If this CIF has been generated from an entry in the Cambridge 
# Structural Database, then it will include bibliographic, chemical, 
# crystal, experimental, refinement or atomic coordinate data resulting 
# from the CCDC's data processing and validation procedures.
#
#######################################################################

data_FEA16_PsiMol
_symmetry_cell_setting           monoclinic
_symmetry_space_group_name_H-M   'P 21/n'
_symmetry_Int_Tables_number      14
_space_group_name_Hall           '-P 2yn'
loop_
_symmetry_equiv_pos_site_id
_symmetry_equiv_pos_as_xyz
1 x,y,z
2 1/2-x,1/2+y,1/2-z
3 -x,-y,-z
4 1/2+x,1/2-y,1/2+z
_cell_length_a                   6.1030
_cell_length_b                   29.0911
_cell_length_c                   6.4363
_cell_angle_alpha                90.0000
_cell_angle_beta                 72.6565
_cell_angle_gamma                90.0000
_cell_volume                     1090.77
loop_
_atom_site_label
_atom_site_type_symbol
_atom_site_fract_x
_atom_site_fract_y
_atom_site_fract_z
C1 C 0.213775 0.536932 0.0734325
C2 C -0.00371558 0.561979 0.125255
C3 C -0.193599 0.545862 0.292531
C4 C -0.402261 0.56843 0.347969
C5 C -0.422078 0.608613 0.235029
C6 C -0.239537 0.625212 0.0685738
C7 C -0.0261916 0.602139 0.00595901
C8 C 0.156082 0.654257 -0.303663
C9 C 0.33062 0.687237 -0.344732
C10 C 0.341548 0.721982 -0.496267
C11 C 0.176551 0.72472 -0.605917
C12 C 0.00208395 0.691953 -0.564865
C13 C -0.00763891 0.656693 -0.416276
N1 N 0.156242 0.618444 -0.156693
O1 O 0.209733 0.500113 0.2014
O2 O 0.389715 0.546809 -0.0710325
H1 H 0.356105 0.484406 0.147714
H2 H -0.172198 0.514979 0.378959
H3 H -0.546967 0.555463 0.477547
H4 H -0.583258 0.627476 0.278724
H5 H -0.258363 0.656817 -0.0138884
H6 H 0.303571 0.600023 -0.180218
H7 H 0.456898 0.685385 -0.256323
H8 H 0.478601 0.747282 -0.526966
H9 H 0.184234 0.752046 -0.722995
H10 H -0.125945 0.693415 -0.651415
H11 H -0.139887 0.630459 -0.389428
loop_
_geom_bond_atom_site_label_1
_geom_bond_atom_site_label_2
_geom_bond_site_symmetry_1
_geom_bond_site_symmetry_2
C1 C2 1_555 1_555
C1 O1 1_555 1_555
C1 O2 1_555 1_555
C2 C3 1_555 1_555
C2 C7 1_555 1_555
C3 C4 1_555 1_555
C3 H2 1_555 1_555
C4 C5 1_555 1_555
C4 H3 1_555 1_555
C5 C6 1_555 1_555
C5 H4 1_555 1_555
C6 C7 1_555 1_555
C6 H5 1_555 1_555
C7 N1 1_555 1_555
C8 C9 1_555 1_555
C8 C13 1_555 1_555
C8 N1 1_555 1_555
C9 C10 1_555 1_555
C9 H7 1_555 1_555
C10 C11 1_555 1_555
C10 H8 1_555 1_555
C11 C12 1_555 1_555
C11 H9 1_555 1_555
C12 C13 1_555 1_555
C12 H10 1_555 1_555
C13 H11 1_555 1_555
N1 H6 1_555 1_555
O1 H1 1_555 1_555

#END

#######################################################################
#
#                 Cambridge Crystallographic Data Centre
#                                CCDC 
#
#######################################################################
#
# If this CIF has been generated from an entry in the Cambridge 
# Structural Database, then it will include bibliographic, chemical, 
# crystal, experimental, refinement or atomic coordinate data resulting 
# from the CCDC's data processing and validation procedures.
#
#######################################################################

data_FEA17_PsiMol
_symmetry_cell_setting           monoclinic
_symmetry_space_group_name_H-M   'P 21/n'
_symmetry_Int_Tables_number      14
_space_group_name_Hall           '-P 2yn'
loop_
_symmetry_equiv_pos_site_id
_symmetry_equiv_pos_as_xyz
1 x,y,z
2 1/2-x,1/2+y,1/2-z
3 -x,-y,-z
4 1/2+x,1/2-y,1/2+z
_cell_length_a                   4.3972
_cell_length_b                   18.9653
_cell_length_c                   13.9499
_cell_angle_alpha                90.0000
_cell_angle_beta                 73.4686
_cell_angle_gamma                90.0000
_cell_volume                     1115.25
loop_
_atom_site_label
_atom_site_type_symbol
_atom_site_fract_x
_atom_site_fract_y
_atom_site_fract_z
C1 C 0.0854417 0.519216 0.629016
C2 C 0.125546 0.534434 0.72767
C3 C 0.00029677 0.597317 0.776439
C4 C 0.0369695 0.615262 0.868536
C5 C 0.208829 0.569745 0.912537
C6 C 0.33326 0.507171 0.866996
C7 C 0.290061 0.486571 0.774478
C8 C 0.570018 0.369674 0.757598
C9 C 0.501592 0.34691 0.857065
C10 C 0.661199 0.28922 0.881409
C11 C 0.888104 0.252849 0.807985
C12 C 0.952794 0.274629 0.708709
C13 C 0.797299 0.332518 0.683756
N1 N 0.41868 0.426223 0.725835
O1 O -0.0876878 0.567648 0.597307
O2 O 0.191672 0.467855 0.576768
H1 H -0.115234 0.552124 0.53402
H2 H -0.126247 0.63221 0.739479
H3 H -0.0615119 0.664079 0.905048
H4 H 0.249672 0.583696 0.983482
H5 H 0.475587 0.474674 0.901366
H6 H 0.392062 0.42188 0.655867
H7 H 0.314785 0.372015 0.914948
H8 H 0.60332 0.272162 0.958934
H9 H 1.01128 0.207887 0.827652
H10 H 1.12777 0.246727 0.650132
H11 H 0.851867 0.34995 0.606421
loop_
_geom_bond_atom_site_label_1
_geom_bond_atom_site_label_2
_geom_bond_site_symmetry_1
_geom_bond_site_symmetry_2
C1 C2 1_555 1_555
C1 O1 1_555 1_555
C1 O2 1_555 1_555
C2 C3 1_555 1_555
C2 C7 1_555 1_555
C3 C4 1_555 1_555
C3 H2 1_555 1_555
C4 C5 1_555 1_555
C4 H3 1_555 1_555
C5 C6 1_555 1_555
C5 H4 1_555 1_555
C6 C7 1_555 1_555
C6 H5 1_555 1_555
C7 N1 1_555 1_555
C8 C9 1_555 1_555
C8 C13 1_555 1_555
C8 N1 1_555 1_555
C9 C10 1_555 1_555
C9 H7 1_555 1_555
C10 C11 1_555 1_555
C10 H8 1_555 1_555
C11 C12 1_555 1_555
C11 H9 1_555 1_555
C12 C13 1_555 1_555
C12 H10 1_555 1_555
C13 H11 1_555 1_555
N1 H6 1_555 1_555
O1 H1 1_555 1_555

#END

#######################################################################
#
#                 Cambridge Crystallographic Data Centre
#                                CCDC 
#
#######################################################################
#
# If this CIF has been generated from an entry in the Cambridge 
# Structural Database, then it will include bibliographic, chemical, 
# crystal, experimental, refinement or atomic coordinate data resulting 
# from the CCDC's data processing and validation procedures.
#
#######################################################################

data_MFA01_PsiMol
_symmetry_cell_setting           triclinic
_symmetry_space_group_name_H-M   'P -1'
_symmetry_Int_Tables_number      2
_space_group_name_Hall           '-P 1'
loop_
_symmetry_equiv_pos_site_id
_symmetry_equiv_pos_as_xyz
1 x,y,z
2 -x,-y,-z
_cell_length_a                   6.9774
_cell_length_b                   7.4329
_cell_length_c                   14.0119
_cell_angle_alpha                103.2571
_cell_angle_beta                 99.3236
_cell_angle_gamma                64.1355
_cell_volume                     634.875
loop_
_atom_site_label
_atom_site_type_symbol
_atom_site_fract_x
_atom_site_fract_y
_atom_site_fract_z
C1 C 0.494397 0.582203 0.895468
C2 C 0.452698 0.423645 0.829664
C3 C 0.239276 0.467118 0.792751
C4 C 0.0762814 0.655126 0.821238
C5 C 0.116329 0.809482 0.887454
C6 C 0.324319 0.771208 0.923344
C7 C 0.712122 0.550213 0.934365
C8 C 0.597408 0.0741431 0.732315
C9 C 0.705869 0.00373351 0.645825
C10 C 0.696024 -0.16779 0.580542
C11 C 0.575352 -0.260296 0.601609
C12 C 0.466286 -0.18772 0.686932
C13 C 0.479032 -0.0218339 0.752678
C14 C 0.83212 0.107464 0.623624
C15 C 0.812975 -0.250535 0.488056
N1 N 0.614789 0.238701 0.801738
O1 O 0.725736 0.710126 0.998925
O2 O 0.874045 0.395016 0.913999
H1 H 0.204435 0.350694 0.740665
H2 H -0.0858058 0.682644 0.791001
H3 H -0.0128736 0.956427 0.909705
H4 H 0.360647 0.88832 0.974037
H5 H 0.567593 -0.391798 0.550498
H6 H 0.374418 -0.262454 0.702738
H7 H 0.400426 0.0339088 0.821085
H8 H 1.00434 0.0221814 0.639245
H9 H 0.786355 0.260177 0.667375
H10 H 0.808403 0.120809 0.545919
H11 H 0.985656 -0.29824 0.504184
H12 H 0.759705 -0.137555 0.439953
H13 H 0.787555 -0.382825 0.446059
H14 H 0.763458 0.228023 0.82784
H15 H 0.873342 0.669239 1.02498
loop_
_geom_bond_atom_site_label_1
_geom_bond_atom_site_label_2
_geom_bond_site_symmetry_1
_geom_bond_site_symmetry_2
C1 C2 1_555 1_555
C1 C6 1_555 1_555
C1 C7 1_555 1_555
C2 C3 1_555 1_555
C2 N1 1_555 1_555
C3 C4 1_555 1_555
C3 H1 1_555 1_555
C4 C5 1_555 1_555
C4 H2 1_555 1_555
C5 C6 1_555 1_555
C5 H3 1_555 1_555
C6 H4 1_555 1_555
C7 O1 1_555 1_555
C7 O2 1_555 1_555
C8 C9 1_555 1_555
C8 C13 1_555 1_555
C8 N1 1_555 1_555
C9 C10 1_555 1_555
C9 C14 1_555 1_555
C10 C11 1_555 1_555
C10 C15 1_555 1_555
C11 C12 1_555 1_555
C11 H5 1_555 1_555
C12 C13 1_555 1_555
C12 H6 1_555 1_555
C13 H7 1_555 1_555
C14 H8 1_555 1_555
C14 H9 1_555 1_555
C14 H10 1_555 1_555
C15 H11 1_555 1_555
C15 H12 1_555 1_555
C15 H13 1_555 1_555
N1 H14 1_555 1_555
O1 H15 1_555 1_555

#END

#######################################################################
#
#                 Cambridge Crystallographic Data Centre
#                                CCDC 
#
#######################################################################
#
# If this CIF has been generated from an entry in the Cambridge 
# Structural Database, then it will include bibliographic, chemical, 
# crystal, experimental, refinement or atomic coordinate data resulting 
# from the CCDC's data processing and validation procedures.
#
#######################################################################

data_MFA02_PsiMol
_symmetry_cell_setting           triclinic
_symmetry_space_group_name_H-M   'P -1'
_symmetry_Int_Tables_number      2
_space_group_name_Hall           '-P 1'
loop_
_symmetry_equiv_pos_site_id
_symmetry_equiv_pos_as_xyz
1 x,y,z
2 -x,-y,-z
_cell_length_a                   9.8492
_cell_length_b                   7.9553
_cell_length_c                   8.7729
_cell_angle_alpha                97.7913
_cell_angle_beta                 70.3510
_cell_angle_gamma                84.4042
_cell_volume                     633.796
loop_
_atom_site_label
_atom_site_type_symbol
_atom_site_fract_x
_atom_site_fract_y
_atom_site_fract_z
C1 C 0.643513 0.0602524 0.80672
C2 C 0.770213 -0.0474924 0.801338
C3 C 0.81981 -0.0143457 0.93444
C4 C 0.747403 0.117614 1.06569
C5 C 0.622771 0.223355 1.07133
C6 C 0.572809 0.19358 0.942024
C7 C 0.586318 0.0319548 0.673241
C8 C 0.969101 -0.289221 0.658386
C9 C 0.954635 -0.436515 0.731205
C10 C 1.08189 -0.546443 0.71464
C11 C 1.21832 -0.507757 0.625704
C12 C 1.2314 -0.362354 0.55278
C13 C 1.10644 -0.252813 0.569601
C14 C 0.806821 -0.475257 0.82718
C15 C 1.07163 -0.704545 0.792064
N1 N 0.843895 -0.175155 0.670443
O1 O 0.472098 0.14978 0.68927
O2 O 0.632873 -0.0860173 0.554614
H1 H 0.916896 -0.0940894 0.931615
H2 H 0.788796 0.139094 1.16596
H3 H 0.566592 0.326705 1.17494
H4 H 0.476673 0.273521 0.942899
H5 H 1.31599 -0.593366 0.613591
H6 H 1.3385 -0.334473 0.483703
H7 H 1.1129 -0.137783 0.514976
H8 H 0.799833 -0.611921 0.799535
H9 H 0.720421 -0.401394 0.80096
H10 H 0.783408 -0.443364 0.960241
H11 H 1.02552 -0.80135 0.731021
H12 H 1.00193 -0.675434 0.92242
H13 H 1.17953 -0.76406 0.783463
H14 H 0.794972 -0.198091 0.585988
H15 H 0.438744 0.118079 0.598594
loop_
_geom_bond_atom_site_label_1
_geom_bond_atom_site_label_2
_geom_bond_site_symmetry_1
_geom_bond_site_symmetry_2
C1 C2 1_555 1_555
C1 C6 1_555 1_555
C1 C7 1_555 1_555
C2 C3 1_555 1_555
C2 N1 1_555 1_555
C3 C4 1_555 1_555
C3 H1 1_555 1_555
C4 C5 1_555 1_555
C4 H2 1_555 1_555
C5 C6 1_555 1_555
C5 H3 1_555 1_555
C6 H4 1_555 1_555
C7 O1 1_555 1_555
C7 O2 1_555 1_555
C8 C9 1_555 1_555
C8 C13 1_555 1_555
C8 N1 1_555 1_555
C9 C10 1_555 1_555
C9 C14 1_555 1_555
C10 C11 1_555 1_555
C10 C15 1_555 1_555
C11 C12 1_555 1_555
C11 H5 1_555 1_555
C12 C13 1_555 1_555
C12 H6 1_555 1_555
C13 H7 1_555 1_555
C14 H8 1_555 1_555
C14 H9 1_555 1_555
C14 H10 1_555 1_555
C15 H11 1_555 1_555
C15 H12 1_555 1_555
C15 H13 1_555 1_555
N1 H14 1_555 1_555
O1 H15 1_555 1_555

#END

#######################################################################
#
#                 Cambridge Crystallographic Data Centre
#                                CCDC 
#
#######################################################################
#
# If this CIF has been generated from an entry in the Cambridge 
# Structural Database, then it will include bibliographic, chemical, 
# crystal, experimental, refinement or atomic coordinate data resulting 
# from the CCDC's data processing and validation procedures.
#
#######################################################################

data_MFA03_PsiMol
_symmetry_cell_setting           triclinic
_symmetry_space_group_name_H-M   'P -1'
_symmetry_Int_Tables_number      2
_space_group_name_Hall           '-P 1'
loop_
_symmetry_equiv_pos_site_id
_symmetry_equiv_pos_as_xyz
1 x,y,z
2 -x,-y,-z
_cell_length_a                   8.1454
_cell_length_b                   8.5075
_cell_length_c                   9.9467
_cell_angle_alpha                69.7216
_cell_angle_beta                 96.3571
_cell_angle_gamma                82.9186
_cell_volume                     632.845
loop_
_atom_site_label
_atom_site_type_symbol
_atom_site_fract_x
_atom_site_fract_y
_atom_site_fract_z
C1 C 0.439502 0.322472 0.633835
C2 C 0.562248 0.336603 0.741149
C3 C 0.525039 0.469651 0.793241
C4 C 0.37536 0.583057 0.74079
C5 C 0.255224 0.570265 0.634486
C6 C 0.288639 0.440362 0.582854
C7 C 0.468324 0.184942 0.578483
C8 C 0.834977 0.225878 0.904441
C9 C 0.837589 0.119688 1.04909
C10 C 0.963843 0.121174 1.15748
C11 C 1.08287 0.226589 1.11864
C12 C 1.07938 0.330926 0.974887
C13 C 0.95514 0.330272 0.867614
C14 C 0.704689 0.0114824 1.08766
C15 C 0.971384 0.0111646 1.31426
N1 N 0.710692 0.226463 0.791838
O1 O 0.340569 0.1855 0.479688
O2 O 0.593914 0.0745462 0.614817
H1 H 0.616755 0.481863 0.875348
H2 H 0.351323 0.683939 0.783372
H3 H 0.138109 0.660161 0.593755
H4 H 0.197603 0.426687 0.501144
H5 H 1.18009 0.226712 1.20296
H6 H 1.17335 0.411814 0.946822
H7 H 0.948987 0.409899 0.754336
H8 H 0.753921 -0.108601 1.17822
H9 H 0.649801 -0.0168846 0.995195
H10 H 0.601818 0.077355 1.12158
H11 H 0.987958 -0.124488 1.33045
H12 H 0.855729 0.0403697 1.3545
H13 H 1.07588 0.0295546 1.3832
H14 H 0.725465 0.131231 0.752172
H15 H 0.371567 0.090795 0.449118
loop_
_geom_bond_atom_site_label_1
_geom_bond_atom_site_label_2
_geom_bond_site_symmetry_1
_geom_bond_site_symmetry_2
C1 C2 1_555 1_555
C1 C6 1_555 1_555
C1 C7 1_555 1_555
C2 C3 1_555 1_555
C2 N1 1_555 1_555
C3 C4 1_555 1_555
C3 H1 1_555 1_555
C4 C5 1_555 1_555
C4 H2 1_555 1_555
C5 C6 1_555 1_555
C5 H3 1_555 1_555
C6 H4 1_555 1_555
C7 O1 1_555 1_555
C7 O2 1_555 1_555
C8 C9 1_555 1_555
C8 C13 1_555 1_555
C8 N1 1_555 1_555
C9 C10 1_555 1_555
C9 C14 1_555 1_555
C10 C11 1_555 1_555
C10 C15 1_555 1_555
C11 C12 1_555 1_555
C11 H5 1_555 1_555
C12 C13 1_555 1_555
C12 H6 1_555 1_555
C13 H7 1_555 1_555
C14 H8 1_555 1_555
C14 H9 1_555 1_555
C14 H10 1_555 1_555
C15 H11 1_555 1_555
C15 H12 1_555 1_555
C15 H13 1_555 1_555
N1 H14 1_555 1_555
O1 H15 1_555 1_555

#END

#######################################################################
#
#                 Cambridge Crystallographic Data Centre
#                                CCDC 
#
#######################################################################
#
# If this CIF has been generated from an entry in the Cambridge 
# Structural Database, then it will include bibliographic, chemical, 
# crystal, experimental, refinement or atomic coordinate data resulting 
# from the CCDC's data processing and validation procedures.
#
#######################################################################

data_MFA04_PsiMol
_symmetry_cell_setting           triclinic
_symmetry_space_group_name_H-M   'P -1'
_symmetry_Int_Tables_number      2
_space_group_name_Hall           '-P 1'
loop_
_symmetry_equiv_pos_site_id
_symmetry_equiv_pos_as_xyz
1 x,y,z
2 -x,-y,-z
_cell_length_a                   8.2974
_cell_length_b                   11.1355
_cell_length_c                   7.8189
_cell_angle_alpha                80.9324
_cell_angle_beta                 117.5151
_cell_angle_gamma                103.1536
_cell_volume                     622.755
loop_
_atom_site_label
_atom_site_type_symbol
_atom_site_fract_x
_atom_site_fract_y
_atom_site_fract_z
C1 C 0.102444 0.608888 0.67945
C2 C 0.0957124 0.691703 0.518234
C3 C -0.0738144 0.730392 0.392811
C4 C -0.227712 0.690036 0.426265
C5 C -0.220917 0.609671 0.585576
C6 C -0.0564796 0.570219 0.709596
C7 C 0.273131 0.563946 0.813359
C8 C 0.259419 0.817322 0.335139
C9 C 0.252734 0.942956 0.330616
C10 C 0.265887 1.02232 0.17646
C11 C 0.290987 0.976152 0.0361137
C12 C 0.30159 0.85226 0.0443482
C13 C 0.284331 0.772798 0.193059
C14 C 0.234242 0.993353 0.486748
C15 C 0.256565 1.15695 0.163968
N1 N 0.248176 0.732807 0.486717
O1 O 0.264367 0.496805 0.969034
O2 O 0.415355 0.58263 0.793952
H1 H -0.0821475 0.79161 0.267428
H2 H -0.35619 0.72124 0.325775
H3 H -0.342386 0.578492 0.610875
H4 H -0.0473785 0.507508 0.833675
H5 H 0.303085 1.03861 -0.0809394
H6 H 0.321573 0.817652 -0.0656778
H7 H 0.28868 0.675171 0.200891
H8 H 0.344736 1.07213 0.548936
H9 H 0.241612 0.923762 0.604036
H10 H 0.102908 1.02631 0.431233
H11 H 0.349221 1.19999 0.300974
H12 H 0.117065 1.16978 0.129323
H13 H 0.292936 1.20838 0.0517404
H14 H 0.357679 0.689735 0.570403
H15 H 0.381042 0.468425 1.047
loop_
_geom_bond_atom_site_label_1
_geom_bond_atom_site_label_2
_geom_bond_site_symmetry_1
_geom_bond_site_symmetry_2
C1 C2 1_555 1_555
C1 C6 1_555 1_555
C1 C7 1_555 1_555
C2 C3 1_555 1_555
C2 N1 1_555 1_555
C3 C4 1_555 1_555
C3 H1 1_555 1_555
C4 C5 1_555 1_555
C4 H2 1_555 1_555
C5 C6 1_555 1_555
C5 H3 1_555 1_555
C6 H4 1_555 1_555
C7 O1 1_555 1_555
C7 O2 1_555 1_555
C8 C9 1_555 1_555
C8 C13 1_555 1_555
C8 N1 1_555 1_555
C9 C10 1_555 1_555
C9 C14 1_555 1_555
C10 C11 1_555 1_555
C10 C15 1_555 1_555
C11 C12 1_555 1_555
C11 H5 1_555 1_555
C12 C13 1_555 1_555
C12 H6 1_555 1_555
C13 H7 1_555 1_555
C14 H8 1_555 1_555
C14 H9 1_555 1_555
C14 H10 1_555 1_555
C15 H11 1_555 1_555
C15 H12 1_555 1_555
C15 H13 1_555 1_555
N1 H14 1_555 1_555
O1 H15 1_555 1_555

#END

#######################################################################
#
#                 Cambridge Crystallographic Data Centre
#                                CCDC 
#
#######################################################################
#
# If this CIF has been generated from an entry in the Cambridge 
# Structural Database, then it will include bibliographic, chemical, 
# crystal, experimental, refinement or atomic coordinate data resulting 
# from the CCDC's data processing and validation procedures.
#
#######################################################################

data_MFA05_PsiMol
_symmetry_cell_setting           triclinic
_symmetry_space_group_name_H-M   'P -1'
_symmetry_Int_Tables_number      2
_space_group_name_Hall           '-P 1'
loop_
_symmetry_equiv_pos_site_id
_symmetry_equiv_pos_as_xyz
1 x,y,z
2 -x,-y,-z
_cell_length_a                   7.2161
_cell_length_b                   20.6037
_cell_length_c                   7.0538
_cell_angle_alpha                118.5389
_cell_angle_beta                 113.6297
_cell_angle_gamma                43.7356
_cell_volume                     634.258
loop_
_atom_site_label
_atom_site_type_symbol
_atom_site_fract_x
_atom_site_fract_y
_atom_site_fract_z
C1 C 0.696925 0.606609 0.0943807
C2 C 0.707991 0.67553 0.110368
C3 C 0.589347 0.71285 -0.0668454
C4 C 0.473251 0.681698 -0.25115
C5 C 0.46854 0.612168 -0.269252
C6 C 0.579069 0.576007 -0.0963171
C7 C 0.807529 0.567029 0.27382
C8 C 0.859149 0.770088 0.336129
C9 C 0.788131 0.84554 0.534574
C10 C 0.839961 0.906175 0.583269
C11 C 0.955761 0.891445 0.43284
C12 C 1.02489 0.816731 0.237072
C13 C 0.979234 0.755354 0.189241
C14 C 0.661644 0.858412 0.689034
C15 C 0.770145 0.987524 0.793727
N1 N 0.820216 0.706465 0.294819
O1 O 0.798856 0.497902 0.229501
O2 O 0.90602 0.590246 0.451096
H1 H 0.585735 0.768108 -0.0556672
H2 H 0.382802 0.712666 -0.383457
H3 H 0.378137 0.587757 -0.4151
H4 H 0.575748 0.522901 -0.104567
H5 H 0.993503 0.939014 0.470705
H6 H 1.11834 0.805345 0.123106
H7 H 1.04116 0.694515 0.0406521
H8 H 0.567717 0.929529 0.813915
H9 H 0.810607 0.801809 0.773401
H10 H 0.50812 0.852334 0.602952
H11 H 0.883326 0.959029 0.933897
H12 H 0.555525 1.04049 0.815923
H13 H 0.817719 1.02823 0.799164
H14 H 0.879257 0.680404 0.417412
H15 H 0.896509 0.470963 0.350858
loop_
_geom_bond_atom_site_label_1
_geom_bond_atom_site_label_2
_geom_bond_site_symmetry_1
_geom_bond_site_symmetry_2
C1 C2 1_555 1_555
C1 C6 1_555 1_555
C1 C7 1_555 1_555
C2 C3 1_555 1_555
C2 N1 1_555 1_555
C3 C4 1_555 1_555
C3 H1 1_555 1_555
C4 C5 1_555 1_555
C4 H2 1_555 1_555
C5 C6 1_555 1_555
C5 H3 1_555 1_555
C6 H4 1_555 1_555
C7 O1 1_555 1_555
C7 O2 1_555 1_555
C8 C9 1_555 1_555
C8 C13 1_555 1_555
C8 N1 1_555 1_555
C9 C10 1_555 1_555
C9 C14 1_555 1_555
C10 C11 1_555 1_555
C10 C15 1_555 1_555
C11 C12 1_555 1_555
C11 H5 1_555 1_555
C12 C13 1_555 1_555
C12 H6 1_555 1_555
C13 H7 1_555 1_555
C14 H8 1_555 1_555
C14 H9 1_555 1_555
C14 H10 1_555 1_555
C15 H11 1_555 1_555
C15 H12 1_555 1_555
C15 H13 1_555 1_555
N1 H14 1_555 1_555
O1 H15 1_555 1_555

#END

#######################################################################
#
#                 Cambridge Crystallographic Data Centre
#                                CCDC 
#
#######################################################################
#
# If this CIF has been generated from an entry in the Cambridge 
# Structural Database, then it will include bibliographic, chemical, 
# crystal, experimental, refinement or atomic coordinate data resulting 
# from the CCDC's data processing and validation procedures.
#
#######################################################################

data_MFA06_PsiMol
_symmetry_cell_setting           monoclinic
_symmetry_space_group_name_H-M   'P 21'
_symmetry_Int_Tables_number      4
_space_group_name_Hall           'P 2yb'
loop_
_symmetry_equiv_pos_site_id
_symmetry_equiv_pos_as_xyz
1 x,y,z
2 -x,1/2+y,-z
_cell_length_a                   13.4354
_cell_length_b                   3.9951
_cell_length_c                   11.8533
_cell_angle_alpha                90.0000
_cell_angle_beta                 91.5480
_cell_angle_gamma                90.0000
_cell_volume                     636.003
loop_
_atom_site_label
_atom_site_type_symbol
_atom_site_fract_x
_atom_site_fract_y
_atom_site_fract_z
C1 C 0.782991 0.167238 0.461538
C2 C 0.735221 0.0334187 0.557821
C3 C 0.646138 -0.148222 0.538714
C4 C 0.605161 -0.18539 0.431207
C5 C 0.650363 -0.0452887 0.337179
C6 C 0.738777 0.126852 0.353514
C7 C 0.877807 0.345561 0.473475
C8 C 0.738496 -0.0127714 0.768231
C9 C 0.804014 -0.140762 0.852554
C10 C 0.767611 -0.204728 0.960608
C11 C 0.667412 -0.144067 0.981925
C12 C 0.603546 -0.0151125 0.898415
C13 C 0.638991 0.054065 0.792001
C14 C 0.911007 -0.20289 0.824745
C15 C 0.834461 -0.340681 1.05383
N1 N 0.778041 0.0677452 0.6631
O1 O 0.910269 0.476765 0.376382
O2 O 0.926834 0.382944 0.561403
H1 H 0.610788 -0.266855 0.60948
H2 H 0.536846 -0.329175 0.420191
H3 H 0.617376 -0.0741911 0.253121
H4 H 0.776363 0.233825 0.282111
H5 H 0.63952 -0.196326 1.0654
H6 H 0.526225 0.0369285 0.916763
H7 H 0.590628 0.168153 0.727993
H8 H 0.949006 -0.357784 0.888411
H9 H 0.953436 0.0316209 0.819356
H10 H 0.916733 -0.328112 0.742909
H11 H 0.894734 -0.165845 1.07646
H12 H 0.869029 -0.578779 1.03069
H13 H 0.792096 -0.385025 1.12997
H14 H 0.846833 0.174452 0.663268
H15 H 0.971066 0.598441 0.395165
loop_
_geom_bond_atom_site_label_1
_geom_bond_atom_site_label_2
_geom_bond_site_symmetry_1
_geom_bond_site_symmetry_2
C1 C2 1_555 1_555
C1 C6 1_555 1_555
C1 C7 1_555 1_555
C2 C3 1_555 1_555
C2 N1 1_555 1_555
C3 C4 1_555 1_555
C3 H1 1_555 1_555
C4 C5 1_555 1_555
C4 H2 1_555 1_555
C5 C6 1_555 1_555
C5 H3 1_555 1_555
C6 H4 1_555 1_555
C7 O1 1_555 1_555
C7 O2 1_555 1_555
C8 C9 1_555 1_555
C8 C13 1_555 1_555
C8 N1 1_555 1_555
C9 C10 1_555 1_555
C9 C14 1_555 1_555
C10 C11 1_555 1_555
C10 C15 1_555 1_555
C11 C12 1_555 1_555
C11 H5 1_555 1_555
C12 C13 1_555 1_555
C12 H6 1_555 1_555
C13 H7 1_555 1_555
C14 H8 1_555 1_555
C14 H9 1_555 1_555
C14 H10 1_555 1_555
C15 H11 1_555 1_555
C15 H12 1_555 1_555
C15 H13 1_555 1_555
N1 H14 1_555 1_555
O1 H15 1_555 1_555

#END

#######################################################################
#
#                 Cambridge Crystallographic Data Centre
#                                CCDC 
#
#######################################################################
#
# If this CIF has been generated from an entry in the Cambridge 
# Structural Database, then it will include bibliographic, chemical, 
# crystal, experimental, refinement or atomic coordinate data resulting 
# from the CCDC's data processing and validation procedures.
#
#######################################################################

data_MFA07_PsiMol
_symmetry_cell_setting           triclinic
_symmetry_space_group_name_H-M   'P -1'
_symmetry_Int_Tables_number      2
_space_group_name_Hall           '-P 1'
loop_
_symmetry_equiv_pos_site_id
_symmetry_equiv_pos_as_xyz
1 x,y,z
2 -x,-y,-z
_cell_length_a                   5.1188
_cell_length_b                   8.4055
_cell_length_c                   14.8689
_cell_angle_alpha                80.1515
_cell_angle_beta                 93.7292
_cell_angle_gamma                81.8001
_cell_volume                     621.249
loop_
_atom_site_label
_atom_site_type_symbol
_atom_site_fract_x
_atom_site_fract_y
_atom_site_fract_z
C1 C 0.437268 0.696217 0.608946
C2 C 0.650098 0.607595 0.672689
C3 C 0.816236 0.698145 0.715848
C4 C 0.773433 0.867072 0.697069
C5 C 0.563769 0.954391 0.634688
C6 C 0.399631 0.868141 0.591334
C7 C 0.260212 0.609739 0.561011
C8 C 0.856682 0.34316 0.767595
C9 C 0.800077 0.352216 0.858173
C10 C 0.970518 0.252942 0.930849
C11 C 1.18419 0.144552 0.911756
C12 C 1.23353 0.133023 0.821968
C13 C 1.07087 0.233507 0.74993
C14 C 0.562164 0.464372 0.876956
C15 C 0.92226 0.259972 1.02899
N1 N 0.695035 0.440774 0.691279
O1 O 0.0647983 0.709145 0.504522
O2 O 0.276459 0.460931 0.569088
H1 H 0.981584 0.632176 0.76351
H2 H 0.906665 0.932543 0.731205
H3 H 0.531472 1.08711 0.620265
H4 H 0.236603 0.932556 0.542347
H5 H 1.31322 0.0675939 0.968423
H6 H 1.40007 0.0476221 0.808285
H7 H 1.10812 0.229995 0.679109
H8 H 0.481605 0.414204 0.940193
H9 H 0.405303 0.485229 0.82078
H10 H 0.610974 0.584734 0.884661
H11 H 0.73203 0.222451 1.04606
H12 H 0.917671 0.383995 1.04341
H13 H 1.07808 0.179102 1.076
H14 H 0.573927 0.386204 0.653405
H15 H -0.049276 0.641506 0.479452
loop_
_geom_bond_atom_site_label_1
_geom_bond_atom_site_label_2
_geom_bond_site_symmetry_1
_geom_bond_site_symmetry_2
C1 C2 1_555 1_555
C1 C6 1_555 1_555
C1 C7 1_555 1_555
C2 C3 1_555 1_555
C2 N1 1_555 1_555
C3 C4 1_555 1_555
C3 H1 1_555 1_555
C4 C5 1_555 1_555
C4 H2 1_555 1_555
C5 C6 1_555 1_555
C5 H3 1_555 1_555
C6 H4 1_555 1_555
C7 O1 1_555 1_555
C7 O2 1_555 1_555
C8 C9 1_555 1_555
C8 C13 1_555 1_555
C8 N1 1_555 1_555
C9 C10 1_555 1_555
C9 C14 1_555 1_555
C10 C11 1_555 1_555
C10 C15 1_555 1_555
C11 C12 1_555 1_555
C11 H5 1_555 1_555
C12 C13 1_555 1_555
C12 H6 1_555 1_555
C13 H7 1_555 1_555
C14 H8 1_555 1_555
C14 H9 1_555 1_555
C14 H10 1_555 1_555
C15 H11 1_555 1_555
C15 H12 1_555 1_555
C15 H13 1_555 1_555
N1 H14 1_555 1_555
O1 H15 1_555 1_555

#END

#######################################################################
#
#                 Cambridge Crystallographic Data Centre
#                                CCDC 
#
#######################################################################
#
# If this CIF has been generated from an entry in the Cambridge 
# Structural Database, then it will include bibliographic, chemical, 
# crystal, experimental, refinement or atomic coordinate data resulting 
# from the CCDC's data processing and validation procedures.
#
#######################################################################

data_MFA08_PsiMol
_symmetry_cell_setting           monoclinic
_symmetry_space_group_name_H-M   'P 21/c'
_symmetry_Int_Tables_number      14
_space_group_name_Hall           '-P 2ybc'
loop_
_symmetry_equiv_pos_site_id
_symmetry_equiv_pos_as_xyz
1 x,y,z
2 -x,1/2+y,1/2-z
3 -x,-y,-z
4 x,1/2-y,1/2+z
_cell_length_a                   13.4968
_cell_length_b                   7.9553
_cell_length_c                   12.9206
_cell_angle_alpha                90.0000
_cell_angle_beta                 90.7423
_cell_angle_gamma                90.0000
_cell_volume                     1387.18
loop_
_atom_site_label
_atom_site_type_symbol
_atom_site_fract_x
_atom_site_fract_y
_atom_site_fract_z
C1 C 0.093942 0.303336 0.337506
C2 C 0.163884 0.263886 0.259124
C3 C 0.20088 0.398327 0.199532
C4 C 0.168126 0.561072 0.214432
C5 C 0.0973026 0.59906 0.289164
C6 C 0.0616647 0.470115 0.349891
C7 C 0.0553912 0.172265 0.405456
C8 C 0.264097 0.0415997 0.173613
C9 C 0.340495 -0.0661046 0.208031
C10 C 0.404611 -0.136585 0.134711
C11 C 0.392522 -0.0961237 0.0301191
C12 C 0.316935 0.0108607 -0.00308104
C13 C 0.251984 0.0781239 0.0682693
C14 C 0.352066 -0.103939 0.321588
C15 C 0.486507 -0.25433 0.167529
N1 N 0.195992 0.102379 0.246287
O1 O -0.0140318 0.226784 0.471427
O2 O 0.0808726 0.0242198 0.406142
H1 H 0.25719 0.373242 0.142463
H2 H 0.198893 0.660975 0.167204
H3 H 0.0716241 0.727123 0.299945
H4 H 0.0078027 0.495936 0.409429
H5 H 0.442682 -0.15033 -0.0260344
H6 H 0.307474 0.0392358 -0.0849177
H7 H 0.190144 0.155915 0.0428932
H8 H 0.42801 -0.140308 0.341646
H9 H 0.303659 -0.207509 0.345764
H10 H 0.332811 0.00547887 0.368611
H11 H 0.458059 -0.363161 0.209945
H12 H 0.541158 -0.192241 0.218221
H13 H 0.526028 -0.30166 0.100094
H14 H 0.170531 0.021027 0.300618
H15 H -0.0361334 0.132179 0.512538
loop_
_geom_bond_atom_site_label_1
_geom_bond_atom_site_label_2
_geom_bond_site_symmetry_1
_geom_bond_site_symmetry_2
C1 C2 1_555 1_555
C1 C6 1_555 1_555
C1 C7 1_555 1_555
C2 C3 1_555 1_555
C2 N1 1_555 1_555
C3 C4 1_555 1_555
C3 H1 1_555 1_555
C4 C5 1_555 1_555
C4 H2 1_555 1_555
C5 C6 1_555 1_555
C5 H3 1_555 1_555
C6 H4 1_555 1_555
C7 O1 1_555 1_555
C7 O2 1_555 1_555
C8 C9 1_555 1_555
C8 C13 1_555 1_555
C8 N1 1_555 1_555
C9 C10 1_555 1_555
C9 C14 1_555 1_555
C10 C11 1_555 1_555
C10 C15 1_555 1_555
C11 C12 1_555 1_555
C11 H5 1_555 1_555
C12 C13 1_555 1_555
C12 H6 1_555 1_555
C13 H7 1_555 1_555
C14 H8 1_555 1_555
C14 H9 1_555 1_555
C14 H10 1_555 1_555
C15 H11 1_555 1_555
C15 H12 1_555 1_555
C15 H13 1_555 1_555
N1 H14 1_555 1_555
O1 H15 1_555 1_555

#END

#######################################################################
#
#                 Cambridge Crystallographic Data Centre
#                                CCDC 
#
#######################################################################
#
# If this CIF has been generated from an entry in the Cambridge 
# Structural Database, then it will include bibliographic, chemical, 
# crystal, experimental, refinement or atomic coordinate data resulting 
# from the CCDC's data processing and validation procedures.
#
#######################################################################

data_MFA09_PsiMol
_symmetry_cell_setting           monoclinic
_symmetry_space_group_name_H-M   'P 21/c'
_symmetry_Int_Tables_number      14
_space_group_name_Hall           '-P 2ybc'
loop_
_symmetry_equiv_pos_site_id
_symmetry_equiv_pos_as_xyz
1 x,y,z
2 -x,1/2+y,1/2-z
3 -x,-y,-z
4 x,1/2-y,1/2+z
_cell_length_a                   11.1832
_cell_length_b                   10.2741
_cell_length_c                   11.7935
_cell_angle_alpha                90.0000
_cell_angle_beta                 110.3559
_cell_angle_gamma                90.0000
_cell_volume                     1270.42
loop_
_atom_site_label
_atom_site_type_symbol
_atom_site_fract_x
_atom_site_fract_y
_atom_site_fract_z
C1 C 0.898952 0.184033 0.986877
C2 C 0.819719 0.1246 0.87693
C3 C 0.769555 8.456e-05 0.884864
C4 C 0.79906 -0.0631648 0.994656
C5 C 0.879547 -0.00640835 1.10209
C6 C 0.927805 0.116344 1.09682
C7 C 0.950237 0.314957 0.98667
C8 C 0.724035 0.142567 0.652269
C9 C 0.632681 0.222564 0.569149
C10 C 0.572327 0.177532 0.449966
C11 C 0.603145 0.0553748 0.416254
C12 C 0.694278 -0.0225735 0.498847
C13 C 0.755509 0.0213644 0.616007
C14 C 0.594302 0.351953 0.605587
C15 C 0.473579 0.26003 0.359174
N1 N 0.790504 0.189413 0.769634
O1 O 1.03233 0.353479 1.09495
O2 O 0.923252 0.388577 0.899424
H1 H 0.704985 -0.0451238 0.803486
H2 H 0.757708 -0.158529 0.996896
H3 H 0.902572 -0.0570604 1.18784
H4 H 0.989009 0.163612 1.1787
H5 H 0.555567 0.0214229 0.324113
H6 H 0.719152 -0.116735 0.471291
H7 H 0.830181 -0.0364648 0.679849
H8 H 0.600131 0.429852 0.544165
H9 H 0.651919 0.380584 0.697483
H10 H 0.49461 0.349134 0.601278
H11 H 0.513274 0.353334 0.343835
H12 H 0.393558 0.283044 0.389322
H13 H 0.434897 0.210179 0.271996
H14 H 0.822092 0.282978 0.777968
H15 H 1.05184 0.444742 1.08908
loop_
_geom_bond_atom_site_label_1
_geom_bond_atom_site_label_2
_geom_bond_site_symmetry_1
_geom_bond_site_symmetry_2
C1 C2 1_555 1_555
C1 C6 1_555 1_555
C1 C7 1_555 1_555
C2 C3 1_555 1_555
C2 N1 1_555 1_555
C3 C4 1_555 1_555
C3 H1 1_555 1_555
C4 C5 1_555 1_555
C4 H2 1_555 1_555
C5 C6 1_555 1_555
C5 H3 1_555 1_555
C6 H4 1_555 1_555
C7 O1 1_555 1_555
C7 O2 1_555 1_555
C8 C9 1_555 1_555
C8 C13 1_555 1_555
C8 N1 1_555 1_555
C9 C10 1_555 1_555
C9 C14 1_555 1_555
C10 C11 1_555 1_555
C10 C15 1_555 1_555
C11 C12 1_555 1_555
C11 H5 1_555 1_555
C12 C13 1_555 1_555
C12 H6 1_555 1_555
C13 H7 1_555 1_555
C14 H8 1_555 1_555
C14 H9 1_555 1_555
C14 H10 1_555 1_555
C15 H11 1_555 1_555
C15 H12 1_555 1_555
C15 H13 1_555 1_555
N1 H14 1_555 1_555
O1 H15 1_555 1_555

#END

#######################################################################
#
#                 Cambridge Crystallographic Data Centre
#                                CCDC 
#
#######################################################################
#
# If this CIF has been generated from an entry in the Cambridge 
# Structural Database, then it will include bibliographic, chemical, 
# crystal, experimental, refinement or atomic coordinate data resulting 
# from the CCDC's data processing and validation procedures.
#
#######################################################################

data_MFA10_PsiMol
_symmetry_cell_setting           monoclinic
_symmetry_space_group_name_H-M   'P 21/c'
_symmetry_Int_Tables_number      14
_space_group_name_Hall           '-P 2ybc'
loop_
_symmetry_equiv_pos_site_id
_symmetry_equiv_pos_as_xyz
1 x,y,z
2 -x,1/2+y,1/2-z
3 -x,-y,-z
4 x,1/2-y,1/2+z
_cell_length_a                   17.6161
_cell_length_b                   5.1252
_cell_length_c                   14.7757
_cell_angle_alpha                90.0000
_cell_angle_beta                 95.8748
_cell_angle_gamma                90.0000
_cell_volume                     1327.03
loop_
_atom_site_label
_atom_site_type_symbol
_atom_site_fract_x
_atom_site_fract_y
_atom_site_fract_z
C1 C 0.387144 0.00331162 0.569999
C2 C 0.310598 -0.0322117 0.530091
C3 C 0.269533 -0.245374 0.56086
C4 C 0.300694 -0.405416 0.630424
C5 C 0.374571 -0.363382 0.672136
C6 C 0.417057 -0.162008 0.640735
C7 C 0.435746 0.209535 0.538303
C8 C 0.206159 0.210197 0.435792
C9 C 0.194823 0.386547 0.361887
C10 C 0.122266 0.495711 0.33919
C11 C 0.0620827 0.430303 0.389647
C12 C 0.0738856 0.260162 0.462875
C13 C 0.145475 0.152161 0.486737
C14 C 0.259746 0.448785 0.306609
C15 C 0.108188 0.6855 0.261429
N1 N 0.281216 0.123538 0.459277
O1 O 0.503631 0.233311 0.588423
O2 O 0.419439 0.352881 0.472816
H1 H 0.213839 -0.291248 0.5265
H2 H 0.267224 -0.568729 0.651498
H3 H 0.398714 -0.488986 0.726865
H4 H 0.475155 -0.128752 0.67039
H5 H 0.00604777 0.515741 0.371727
H6 H 0.0273807 0.213841 0.503187
H7 H 0.154249 0.0320151 0.547165
H8 H 0.238829 0.512793 0.238033
H9 H 0.295604 0.277249 0.29864
H10 H 0.297188 0.602914 0.337712
H11 H 0.109975 0.589315 0.195263
H12 H 0.150408 0.84319 0.265472
H13 H 0.0517308 0.774693 0.261305
H14 H 0.321551 0.243768 0.437513
H15 H 0.530922 0.376733 0.563557
loop_
_geom_bond_atom_site_label_1
_geom_bond_atom_site_label_2
_geom_bond_site_symmetry_1
_geom_bond_site_symmetry_2
C1 C2 1_555 1_555
C1 C6 1_555 1_555
C1 C7 1_555 1_555
C2 C3 1_555 1_555
C2 N1 1_555 1_555
C3 C4 1_555 1_555
C3 H1 1_555 1_555
C4 C5 1_555 1_555
C4 H2 1_555 1_555
C5 C6 1_555 1_555
C5 H3 1_555 1_555
C6 H4 1_555 1_555
C7 O1 1_555 1_555
C7 O2 1_555 1_555
C8 C9 1_555 1_555
C8 C13 1_555 1_555
C8 N1 1_555 1_555
C9 C10 1_555 1_555
C9 C14 1_555 1_555
C10 C11 1_555 1_555
C10 C15 1_555 1_555
C11 C12 1_555 1_555
C11 H5 1_555 1_555
C12 C13 1_555 1_555
C12 H6 1_555 1_555
C13 H7 1_555 1_555
C14 H8 1_555 1_555
C14 H9 1_555 1_555
C14 H10 1_555 1_555
C15 H11 1_555 1_555
C15 H12 1_555 1_555
C15 H13 1_555 1_555
N1 H14 1_555 1_555
O1 H15 1_555 1_555

#END

#######################################################################
#
#                 Cambridge Crystallographic Data Centre
#                                CCDC 
#
#######################################################################
#
# If this CIF has been generated from an entry in the Cambridge 
# Structural Database, then it will include bibliographic, chemical, 
# crystal, experimental, refinement or atomic coordinate data resulting 
# from the CCDC's data processing and validation procedures.
#
#######################################################################

data_MFA11_PsiMol
_symmetry_cell_setting           monoclinic
_symmetry_space_group_name_H-M   'P 21/c'
_symmetry_Int_Tables_number      14
_space_group_name_Hall           '-P 2ybc'
loop_
_symmetry_equiv_pos_site_id
_symmetry_equiv_pos_as_xyz
1 x,y,z
2 -x,1/2+y,1/2-z
3 -x,-y,-z
4 x,1/2-y,1/2+z
_cell_length_a                   17.0815
_cell_length_b                   21.5154
_cell_length_c                   7.7975
_cell_angle_alpha                90.0000
_cell_angle_beta                 112.4167
_cell_angle_gamma                90.0000
_cell_volume                     2649.15
loop_
_atom_site_label
_atom_site_type_symbol
_atom_site_fract_x
_atom_site_fract_y
_atom_site_fract_z
C1 C 0.803632 0.710657 0.0534642
C2 C 0.845577 0.652057 0.0776009
C3 C 0.929702 0.648375 0.208496
C4 C 0.969375 0.699555 0.312583
C5 C 0.92776 0.756835 0.291604
C6 C 0.845853 0.761682 0.162105
C7 C 0.717775 0.718388 -0.0853914
C8 C 0.842757 0.542303 -0.0232896
C9 C 0.863047 0.501962 0.129467
C10 C 0.898712 0.443563 0.120525
C11 C 0.911257 0.426406 -0.0397606
C12 C 0.889199 0.466144 -0.191823
C13 C 0.855586 0.524236 -0.182867
C14 C 0.845328 0.519167 0.297882
C15 C 0.921637 0.399258 0.281422
N1 N 0.806022 0.601445 -0.0236552
O1 O 0.686643 0.776332 -0.0928812
O2 O 0.675396 0.678106 -0.191536
H1 H 0.963375 0.604593 0.22505
H2 H 1.03428 0.694932 0.411727
H3 H 0.959329 0.796771 0.374166
H4 H 0.812425 0.805665 0.141239
H5 H 0.938392 0.381075 -0.045497
H6 H 0.899054 0.45211 -0.316005
H7 H 0.839383 0.556584 -0.298351
H8 H 0.903859 0.523544 0.421839
H9 H 0.810923 0.563027 0.278519
H10 H 0.807186 0.483138 0.328868
H11 H 0.865799 0.3852 0.309127
H12 H 0.966294 0.420141 0.409856
H13 H 0.950821 0.357056 0.254454
H14 H 0.748508 0.609671 -0.125847
H15 H 0.632192 0.778304 -0.195816
C16 C 0.583291 0.264736 0.146467
C17 C 0.61564 0.326472 0.186341
C18 C 0.697199 0.334385 0.32546
C19 C 0.743206 0.284099 0.423032
C20 C 0.710738 0.223594 0.387089
C21 C 0.631661 0.214715 0.249069
C22 C 0.500777 0.252927 -0.00133399
C23 C 0.59285 0.43953 0.116192
C24 C 0.604639 0.470661 0.283045
C25 C 0.627823 0.533902 0.299361
C26 C 0.635864 0.564769 0.149428
C27 C 0.62118 0.534082 -0.0171558
C28 C 0.600581 0.471373 -0.032966
C29 C 0.58983 0.43834 0.438848
C30 C 0.642764 0.568782 0.476404
N2 N 0.570007 0.375985 0.0902398
O3 O 0.47713 0.192747 -0.017532
O4 O 0.454509 0.292026 -0.105574
H16 H 0.724102 0.380784 0.352683
H17 H 0.805987 0.292016 0.528552
H18 H 0.74719 0.184366 0.464671
H19 H 0.6054 0.168273 0.216572
H20 H 0.653564 0.613644 0.163539
H21 H 0.627227 0.558731 -0.133165
H22 H 0.591146 0.445991 -0.159885
H23 H 0.649225 0.423825 0.549918
H24 H 0.551332 0.396588 0.389497
H25 H 0.556961 0.468973 0.501677
H26 H 0.680796 0.541858 0.599238
H27 H 0.582828 0.579678 0.491333
H28 H 0.675266 0.612827 0.479309
H29 H 0.516437 0.365553 -0.0209083
H30 H 0.421866 0.189566 -0.117491
loop_
_geom_bond_atom_site_label_1
_geom_bond_atom_site_label_2
_geom_bond_site_symmetry_1
_geom_bond_site_symmetry_2
C1 C2 1_555 1_555
C1 C6 1_555 1_555
C1 C7 1_555 1_555
C2 C3 1_555 1_555
C2 N1 1_555 1_555
C3 C4 1_555 1_555
C3 H1 1_555 1_555
C4 C5 1_555 1_555
C4 H2 1_555 1_555
C5 C6 1_555 1_555
C5 H3 1_555 1_555
C6 H4 1_555 1_555
C7 O1 1_555 1_555
C7 O2 1_555 1_555
C8 C9 1_555 1_555
C8 C13 1_555 1_555
C8 N1 1_555 1_555
C9 C10 1_555 1_555
C9 C14 1_555 1_555
C10 C11 1_555 1_555
C10 C15 1_555 1_555
C11 C12 1_555 1_555
C11 H5 1_555 1_555
C12 C13 1_555 1_555
C12 H6 1_555 1_555
C13 H7 1_555 1_555
C14 H8 1_555 1_555
C14 H9 1_555 1_555
C14 H10 1_555 1_555
C15 H11 1_555 1_555
C15 H12 1_555 1_555
C15 H13 1_555 1_555
N1 H14 1_555 1_555
O1 H15 1_555 1_555
C16 C17 1_555 1_555
C16 C21 1_555 1_555
C16 C22 1_555 1_555
C17 C18 1_555 1_555
C17 N2 1_555 1_555
C18 C19 1_555 1_555
C18 H16 1_555 1_555
C19 C20 1_555 1_555
C19 H17 1_555 1_555
C20 C21 1_555 1_555
C20 H18 1_555 1_555
C21 H19 1_555 1_555
C22 O3 1_555 1_555
C22 O4 1_555 1_555
C23 C24 1_555 1_555
C23 C28 1_555 1_555
C23 N2 1_555 1_555
C24 C25 1_555 1_555
C24 C29 1_555 1_555
C25 C26 1_555 1_555
C25 C30 1_555 1_555
C26 C27 1_555 1_555
C26 H20 1_555 1_555
C27 C28 1_555 1_555
C27 H21 1_555 1_555
C28 H22 1_555 1_555
C29 H23 1_555 1_555
C29 H24 1_555 1_555
C29 H25 1_555 1_555
C30 H26 1_555 1_555
C30 H27 1_555 1_555
C30 H28 1_555 1_555
N2 H29 1_555 1_555
O3 H30 1_555 1_555

#END

#######################################################################
#
#                 Cambridge Crystallographic Data Centre
#                                CCDC 
#
#######################################################################
#
# If this CIF has been generated from an entry in the Cambridge 
# Structural Database, then it will include bibliographic, chemical, 
# crystal, experimental, refinement or atomic coordinate data resulting 
# from the CCDC's data processing and validation procedures.
#
#######################################################################

data_MFA12_PsiMol
_symmetry_cell_setting           monoclinic
_symmetry_space_group_name_H-M   'P 21'
_symmetry_Int_Tables_number      4
_space_group_name_Hall           'P 2ybc'
loop_
_symmetry_equiv_pos_site_id
_symmetry_equiv_pos_as_xyz
1 x,y,z
2 -x,1/2+y,1/2-z
_cell_length_a                   5.0195
_cell_length_b                   31.1568
_cell_length_c                   8.7736
_cell_angle_alpha                90.0000
_cell_angle_beta                 67.3402
_cell_angle_gamma                90.0000
_cell_volume                     1266.2
loop_
_atom_site_label
_atom_site_type_symbol
_atom_site_fract_x
_atom_site_fract_y
_atom_site_fract_z
C1 C 0.880098 0.542285 0.768824
C2 C 1.00198 0.574165 0.839247
C3 C 1.26076 0.594103 0.734837
C4 C 1.39031 0.583274 0.569689
C5 C 1.26972 0.552188 0.500006
C6 C 1.01776 0.53204 0.600308
C7 C 0.616326 0.519701 0.871143
C8 C 0.952968 0.620573 1.07703
C9 C 0.912485 0.662943 1.03442
C10 C 0.994951 0.697038 1.11234
C11 C 1.10461 0.688172 1.23314
C12 C 1.13547 0.646183 1.2779
C13 C 1.06169 0.612361 1.19869
C14 C 0.782711 0.671357 0.908979
C15 C 0.962441 0.742962 1.06891
N1 N 0.875043 0.58504 1.00204
O1 O 0.524391 0.490865 0.787718
O2 O 0.481053 0.525144 1.01954
H1 H 1.35918 0.617846 0.787407
H2 H 1.59038 0.599152 0.493441
H3 H 1.37277 0.543866 0.370146
H4 H 0.920687 0.507611 0.549991
H5 H 1.16598 0.71474 1.2933
H6 H 1.22017 0.639873 1.37257
H7 H 1.08934 0.579226 1.22849
H8 H 0.670124 0.702186 0.930653
H9 H 0.629887 0.64607 0.911491
H10 H 0.948342 0.67218 0.782859
H11 H 0.734688 0.752031 1.10635
H12 H 1.06726 0.748792 0.935685
H13 H 1.0585 0.764842 1.13109
H14 H 0.701321 0.566919 1.07025
H15 H 0.34412 0.478652 0.863447
C16 C 0.619208 0.437402 0.231669
C17 C 0.497225 0.40556 0.161145
C18 C 0.238361 0.385627 0.26548
C19 C 0.108774 0.396437 0.430645
C20 C 0.229407 0.427496 0.500417
C21 C 0.481473 0.447634 0.400192
C22 C 0.883045 0.459982 0.129415
C23 C 0.546393 0.359148 -0.0766537
C24 C 0.587321 0.31678 -0.0342165
C25 C 0.504995 0.282679 -0.112162
C26 C 0.394991 0.291539 -0.232821
C27 C 0.363651 0.333528 -0.277403
C28 C 0.437323 0.367354 -0.198167
C29 C 0.717325 0.30838 0.0911343
C30 C 0.538003 0.236756 -0.0689129
N2 N 0.62427 0.394682 -0.0016391
O3 O 0.974791 0.488832 0.212873
O4 O 1.01845 0.454537 -0.0189642
H16 H 0.139948 0.3619 0.212843
H17 H -0.0913653 0.380566 0.506837
H18 H 0.12631 0.435805 0.630289
H19 H 0.578576 0.472039 0.450582
H20 H 0.333732 0.264967 -0.293012
H21 H 0.278689 0.339832 -0.371968
H22 H 0.409346 0.400487 -0.227843
H23 H 0.830277 0.27758 0.0693084
H24 H 0.869879 0.333703 0.0886877
H25 H 0.551759 0.307506 0.217268
H26 H 0.765852 0.227741 -0.106387
H27 H 0.433251 0.23089 0.0642874
H28 H 0.442177 0.214863 -0.131172
H29 H 0.798064 0.412785 -0.069864
H30 H 1.15491 0.501085 0.137128
loop_
_geom_bond_atom_site_label_1
_geom_bond_atom_site_label_2
_geom_bond_site_symmetry_1
_geom_bond_site_symmetry_2
C1 C2 1_555 1_555
C1 C6 1_555 1_555
C1 C7 1_555 1_555
C2 C3 1_555 1_555
C2 N1 1_555 1_555
C3 C4 1_555 1_555
C3 H1 1_555 1_555
C4 C5 1_555 1_555
C4 H2 1_555 1_555
C5 C6 1_555 1_555
C5 H3 1_555 1_555
C6 H4 1_555 1_555
C7 O1 1_555 1_555
C7 O2 1_555 1_555
C8 C9 1_555 1_555
C8 C13 1_555 1_555
C8 N1 1_555 1_555
C9 C10 1_555 1_555
C9 C14 1_555 1_555
C10 C11 1_555 1_555
C10 C15 1_555 1_555
C11 C12 1_555 1_555
C11 H5 1_555 1_555
C12 C13 1_555 1_555
C12 H6 1_555 1_555
C13 H7 1_555 1_555
C14 H8 1_555 1_555
C14 H9 1_555 1_555
C14 H10 1_555 1_555
C15 H11 1_555 1_555
C15 H12 1_555 1_555
C15 H13 1_555 1_555
N1 H14 1_555 1_555
O1 H15 1_555 1_555
C16 C17 1_555 1_555
C16 C21 1_555 1_555
C16 C22 1_555 1_555
C17 C18 1_555 1_555
C17 N2 1_555 1_555
C18 C19 1_555 1_555
C18 H16 1_555 1_555
C19 C20 1_555 1_555
C19 H17 1_555 1_555
C20 C21 1_555 1_555
C20 H18 1_555 1_555
C21 H19 1_555 1_555
C22 O3 1_555 1_555
C22 O4 1_555 1_555
C23 C24 1_555 1_555
C23 C28 1_555 1_555
C23 N2 1_555 1_555
C24 C25 1_555 1_555
C24 C29 1_555 1_555
C25 C26 1_555 1_555
C25 C30 1_555 1_555
C26 C27 1_555 1_555
C26 H20 1_555 1_555
C27 C28 1_555 1_555
C27 H21 1_555 1_555
C28 H22 1_555 1_555
C29 H23 1_555 1_555
C29 H24 1_555 1_555
C29 H25 1_555 1_555
C30 H26 1_555 1_555
C30 H27 1_555 1_555
C30 H28 1_555 1_555
N2 H29 1_555 1_555
O3 H30 1_555 1_555

#END

#######################################################################
#
#                 Cambridge Crystallographic Data Centre
#                                CCDC 
#
#######################################################################
#
# If this CIF has been generated from an entry in the Cambridge 
# Structural Database, then it will include bibliographic, chemical, 
# crystal, experimental, refinement or atomic coordinate data resulting 
# from the CCDC's data processing and validation procedures.
#
#######################################################################

data_MFA13_PsiMol
_symmetry_cell_setting           monoclinic
_symmetry_space_group_name_H-M   'P 21/c'
_symmetry_Int_Tables_number      14
_space_group_name_Hall           '-P 2ybc'
loop_
_symmetry_equiv_pos_site_id
_symmetry_equiv_pos_as_xyz
1 x,y,z
2 -x,1/2+y,1/2-z
3 -x,-y,-z
4 x,1/2-y,1/2+z
_cell_length_a                   3.9857
_cell_length_b                   22.4433
_cell_length_c                   15.2712
_cell_angle_alpha                90.0000
_cell_angle_beta                 70.7399
_cell_angle_gamma                90.0000
_cell_volume                     1289.59
loop_
_atom_site_label
_atom_site_type_symbol
_atom_site_fract_x
_atom_site_fract_y
_atom_site_fract_z
C1 C 0.62011 0.535549 0.788336
C2 C 0.774371 0.59357 0.770598
C3 C 1.03438 0.603733 0.683205
C4 C 1.12865 0.559563 0.616427
C5 C 0.970352 0.503125 0.632903
C6 C 0.720658 0.491782 0.718632
C7 C 0.361052 0.520673 0.878724
C8 C 0.751987 0.697918 0.829554
C9 C 0.805922 0.727769 0.905075
C10 C 0.851374 0.789999 0.90076
C11 C 0.848018 0.820873 0.82161
C12 C 0.793319 0.791035 0.747594
C13 C 0.741569 0.729818 0.75171
C14 C 0.810906 0.692765 0.988621
C15 C 0.907066 0.823948 0.979883
N1 N 0.682301 0.636427 0.83798
O1 O 0.219045 0.465866 0.882675
O2 O 0.270548 0.553067 0.947225
H1 H 1.16767 0.646544 0.669447
H2 H 1.33229 0.569081 0.550322
H3 H 1.04487 0.468751 0.579958
H4 H 0.597545 0.448189 0.733945
H5 H 0.886185 0.868914 0.818444
H6 H 0.784882 0.815681 0.687067
H7 H 0.683524 0.706718 0.695895
H8 H 0.962089 0.715565 1.0267
H9 H 0.931342 0.648833 0.968605
H10 H 0.541771 0.685376 1.03765
H11 H 1.13656 0.807371 0.997111
H12 H 0.675902 0.820325 1.04329
H13 H 0.951216 0.871282 0.962866
H14 H 0.524453 0.621422 0.900957
H15 H 0.0501018 0.460357 0.944578
loop_
_geom_bond_atom_site_label_1
_geom_bond_atom_site_label_2
_geom_bond_site_symmetry_1
_geom_bond_site_symmetry_2
C1 C2 1_555 1_555
C1 C6 1_555 1_555
C1 C7 1_555 1_555
C2 C3 1_555 1_555
C2 N1 1_555 1_555
C3 C4 1_555 1_555
C3 H1 1_555 1_555
C4 C5 1_555 1_555
C4 H2 1_555 1_555
C5 C6 1_555 1_555
C5 H3 1_555 1_555
C6 H4 1_555 1_555
C7 O1 1_555 1_555
C7 O2 1_555 1_555
C8 C9 1_555 1_555
C8 C13 1_555 1_555
C8 N1 1_555 1_555
C9 C10 1_555 1_555
C9 C14 1_555 1_555
C10 C11 1_555 1_555
C10 C15 1_555 1_555
C11 C12 1_555 1_555
C11 H5 1_555 1_555
C12 C13 1_555 1_555
C12 H6 1_555 1_555
C13 H7 1_555 1_555
C14 H8 1_555 1_555
C14 H9 1_555 1_555
C14 H10 1_555 1_555
C15 H11 1_555 1_555
C15 H12 1_555 1_555
C15 H13 1_555 1_555
N1 H14 1_555 1_555
O1 H15 1_555 1_555

#END

#######################################################################
#
#                 Cambridge Crystallographic Data Centre
#                                CCDC 
#
#######################################################################
#
# If this CIF has been generated from an entry in the Cambridge 
# Structural Database, then it will include bibliographic, chemical, 
# crystal, experimental, refinement or atomic coordinate data resulting 
# from the CCDC's data processing and validation procedures.
#
#######################################################################

data_MFA14_PsiMol
_symmetry_cell_setting           monoclinic
_symmetry_space_group_name_H-M   'C 2/c'
_symmetry_Int_Tables_number      15
_space_group_name_Hall           '-C 2yn'
loop_
_symmetry_equiv_pos_site_id
_symmetry_equiv_pos_as_xyz
1 x,y,z
2 -x,y,1/2-z
3 1/2+x,1/2+y,z
4 1/2-x,1/2+y,1/2-z
5 -x,-y,-z
6 x,-y,1/2+z
7 1/2-x,1/2-y,-z
8 1/2+x,1/2-y,1/2+z
_cell_length_a                   7.8738
_cell_length_b                   11.7955
_cell_length_c                   27.3701
_cell_angle_alpha                90.0000
_cell_angle_beta                 86.0860
_cell_angle_gamma                90.0000
_cell_volume                     2536.08
loop_
_atom_site_label
_atom_site_type_symbol
_atom_site_fract_x
_atom_site_fract_y
_atom_site_fract_z
C1 C 0.197939 0.680564 0.0533429
C2 C 0.242037 0.763105 0.0884965
C3 C 0.112232 0.837053 0.107193
C4 C -0.0499543 0.831863 0.090908
C5 C -0.0919109 0.753166 0.0553634
C6 C 0.0320613 0.678398 0.0373034
C7 C 0.323412 0.598227 0.0334958
C8 C 0.473637 0.844275 0.135974
C9 C 0.581225 0.803151 0.171066
C10 C 0.661564 0.881028 0.200847
C11 C 0.631692 0.997024 0.195484
C12 C 0.526085 1.0368 0.160526
C13 C 0.448321 0.960819 0.130399
C14 C 0.607505 0.677326 0.17537
C15 C 0.778446 0.841844 0.238787
N1 N 0.402043 0.765199 0.104877
O1 O 0.266885 0.531557 -0.00195064
O2 O 0.469494 0.587673 0.0458042
H1 H 0.139852 0.89708 0.135583
H2 H -0.146393 0.889889 0.1065
H3 H -0.219365 0.750119 0.0425848
H4 H 0.00281379 0.615495 0.0102039
H5 H 0.693304 1.05681 0.218831
H6 H 0.506439 1.12737 0.156178
H7 H 0.371333 0.99133 0.101692
H8 H 0.672922 0.655272 0.207971
H9 H 0.684832 0.64315 0.143793
H10 H 0.485719 0.632011 0.176886
H11 H 0.888586 0.795372 0.222276
H12 H 0.71354 0.785739 0.266033
H13 H 0.827112 0.914355 0.258495
H14 H 0.479037 0.701402 0.0916102
H15 H 0.362866 0.487179 -0.0153873
loop_
_geom_bond_atom_site_label_1
_geom_bond_atom_site_label_2
_geom_bond_site_symmetry_1
_geom_bond_site_symmetry_2
C1 C2 1_555 1_555
C1 C6 1_555 1_555
C1 C7 1_555 1_555
C2 C3 1_555 1_555
C2 N1 1_555 1_555
C3 C4 1_555 1_555
C3 H1 1_555 1_555
C4 C5 1_555 1_555
C4 H2 1_555 1_555
C5 C6 1_555 1_555
C5 H3 1_555 1_555
C6 H4 1_555 1_555
C7 O1 1_555 1_555
C7 O2 1_555 1_555
C8 C9 1_555 1_555
C8 C13 1_555 1_555
C8 N1 1_555 1_555
C9 C10 1_555 1_555
C9 C14 1_555 1_555
C10 C11 1_555 1_555
C10 C15 1_555 1_555
C11 C12 1_555 1_555
C11 H5 1_555 1_555
C12 C13 1_555 1_555
C12 H6 1_555 1_555
C13 H7 1_555 1_555
C14 H8 1_555 1_555
C14 H9 1_555 1_555
C14 H10 1_555 1_555
C15 H11 1_555 1_555
C15 H12 1_555 1_555
C15 H13 1_555 1_555
N1 H14 1_555 1_555
O1 H15 1_555 1_555

#END

#######################################################################
#
#                 Cambridge Crystallographic Data Centre
#                                CCDC 
#
#######################################################################
#
# If this CIF has been generated from an entry in the Cambridge 
# Structural Database, then it will include bibliographic, chemical, 
# crystal, experimental, refinement or atomic coordinate data resulting 
# from the CCDC's data processing and validation procedures.
#
#######################################################################

data_MFA15_PsiMol
_symmetry_cell_setting           monoclinic
_symmetry_space_group_name_H-M   'P 21'
_symmetry_Int_Tables_number      4
_space_group_name_Hall           'P 2yab'
loop_
_symmetry_equiv_pos_site_id
_symmetry_equiv_pos_as_xyz
1 x,y,z
2 1/2-x,1/2+y,-z
_cell_length_a                   7.0666
_cell_length_b                   28.2055
_cell_length_c                   7.0266
_cell_angle_alpha                90.0000
_cell_angle_beta                 66.8163
_cell_angle_gamma                90.0000
_cell_volume                     1287.43
loop_
_atom_site_label
_atom_site_type_symbol
_atom_site_fract_x
_atom_site_fract_y
_atom_site_fract_z
C1 C 0.0285802 0.545434 0.358891
C2 C 0.00099756 0.579879 0.223045
C3 C -0.199263 0.598201 0.275082
C4 C -0.363281 0.582347 0.44799
C5 C -0.337366 0.547612 0.578135
C6 C -0.142131 0.52984 0.532451
C7 C 0.232383 0.525887 0.319459
C8 C 0.167008 0.626628 -0.102714
C9 C 0.320745 0.66181 -0.171308
C10 C 0.331344 0.691485 -0.336146
C11 C 0.188072 0.685925 -0.426133
C12 C 0.0372201 0.650968 -0.357648
C13 C 0.0275806 0.62097 -0.197472
C14 C 0.4694 0.666308 -0.0670198
C15 C 0.493339 0.72948 -0.416777
N1 N 0.165634 0.595733 0.0550683
O1 O 0.231585 0.491146 0.451466
O2 O 0.39451 0.537884 0.179793
H1 H -0.223126 0.625844 0.179577
H2 H -0.514704 0.597603 0.483173
H3 H -0.467281 0.53519 0.713003
H4 H -0.116772 0.50331 0.631719
H5 H 0.196204 0.709166 -0.552668
H6 H -0.0710433 0.646581 -0.431441
H7 H -0.084447 0.59241 -0.148098
H8 H 0.561478 0.6986 -0.113195
H9 H 0.578145 0.636477 -0.105246
H10 H 0.388106 0.666527 0.101851
H11 H 0.649371 0.714633 -0.475497
H12 H 0.483021 0.755438 -0.296832
H13 H 0.476385 0.748859 -0.544069
H14 H 0.303712 0.582713 0.044572
H15 H 0.369452 0.477949 0.402638
C16 C 0.971773 0.441071 0.1409
C17 C 0.9994 0.406609 0.276659
C18 C 1.19969 0.388301 0.224584
C19 C 1.3637 0.40419 0.0517506
C20 C 1.33774 0.438944 -0.0782909
C21 C 1.14247 0.456694 -0.032606
C22 C 0.767907 0.460566 0.180226
C23 C 0.83339 0.359848 0.602419
C24 C 0.679455 0.324713 0.671246
C25 C 0.668785 0.295061 0.836172
C26 C 0.812177 0.300593 0.926028
C27 C 0.963218 0.335503 0.857322
C28 C 0.972938 0.365481 0.697053
C29 C 0.53066 0.320238 0.567112
C30 C 0.50658 0.257117 0.917038
N2 N 0.834786 0.39073 0.444593
O3 O 0.76855 0.4952 0.0478229
O4 O 0.605841 0.448605 0.320069
H16 H 1.22358 0.360639 0.319993
H17 H 1.51514 0.388946 0.0165406
H18 H 1.46765 0.451396 -0.213096
H19 H 1.11707 0.48323 -0.131827
H20 H 0.803987 0.277368 1.05263
H21 H 1.07157 0.339873 0.931017
H22 H 1.08511 0.394009 0.647535
H23 H 0.438696 0.287926 0.613166
H24 H 0.421816 0.350054 0.605597
H25 H 0.611826 0.320068 0.398227
H26 H 0.350634 0.272014 0.975806
H27 H 0.516654 0.231146 0.797217
H28 H 0.52352 0.237744 1.04435
H29 H 0.696685 0.403749 0.455164
H30 H 0.630688 0.508403 0.0966941
loop_
_geom_bond_atom_site_label_1
_geom_bond_atom_site_label_2
_geom_bond_site_symmetry_1
_geom_bond_site_symmetry_2
C1 C2 1_555 1_555
C1 C6 1_555 1_555
C1 C7 1_555 1_555
C2 C3 1_555 1_555
C2 N1 1_555 1_555
C3 C4 1_555 1_555
C3 H1 1_555 1_555
C4 C5 1_555 1_555
C4 H2 1_555 1_555
C5 C6 1_555 1_555
C5 H3 1_555 1_555
C6 H4 1_555 1_555
C7 O1 1_555 1_555
C7 O2 1_555 1_555
C8 C9 1_555 1_555
C8 C13 1_555 1_555
C8 N1 1_555 1_555
C9 C10 1_555 1_555
C9 C14 1_555 1_555
C10 C11 1_555 1_555
C10 C15 1_555 1_555
C11 C12 1_555 1_555
C11 H5 1_555 1_555
C12 C13 1_555 1_555
C12 H6 1_555 1_555
C13 H7 1_555 1_555
C14 H8 1_555 1_555
C14 H9 1_555 1_555
C14 H10 1_555 1_555
C15 H11 1_555 1_555
C15 H12 1_555 1_555
C15 H13 1_555 1_555
N1 H14 1_555 1_555
O1 H15 1_555 1_555
C16 C17 1_555 1_555
C16 C21 1_555 1_555
C16 C22 1_555 1_555
C17 C18 1_555 1_555
C17 N2 1_555 1_555
C18 C19 1_555 1_555
C18 H16 1_555 1_555
C19 C20 1_555 1_555
C19 H17 1_555 1_555
C20 C21 1_555 1_555
C20 H18 1_555 1_555
C21 H19 1_555 1_555
C22 O3 1_555 1_555
C22 O4 1_555 1_555
C23 C24 1_555 1_555
C23 C28 1_555 1_555
C23 N2 1_555 1_555
C24 C25 1_555 1_555
C24 C29 1_555 1_555
C25 C26 1_555 1_555
C25 C30 1_555 1_555
C26 C27 1_555 1_555
C26 H20 1_555 1_555
C27 C28 1_555 1_555
C27 H21 1_555 1_555
C28 H22 1_555 1_555
C29 H23 1_555 1_555
C29 H24 1_555 1_555
C29 H25 1_555 1_555
C30 H26 1_555 1_555
C30 H27 1_555 1_555
C30 H28 1_555 1_555
N2 H29 1_555 1_555
O3 H30 1_555 1_555

#END

#######################################################################
#
#                 Cambridge Crystallographic Data Centre
#                                CCDC 
#
#######################################################################
#
# If this CIF has been generated from an entry in the Cambridge 
# Structural Database, then it will include bibliographic, chemical, 
# crystal, experimental, refinement or atomic coordinate data resulting 
# from the CCDC's data processing and validation procedures.
#
#######################################################################

data_MFA16_PsiMol
_symmetry_cell_setting           monoclinic
_symmetry_space_group_name_H-M   'P 21/c'
_symmetry_Int_Tables_number      14
_space_group_name_Hall           '-P 2ybc'
loop_
_symmetry_equiv_pos_site_id
_symmetry_equiv_pos_as_xyz
1 x,y,z
2 -x,1/2+y,1/2-z
3 -x,-y,-z
4 x,1/2-y,1/2+z
_cell_length_a                   6.1206
_cell_length_b                   15.3939
_cell_length_c                   15.3336
_cell_angle_alpha                90.0000
_cell_angle_beta                 112.7197
_cell_angle_gamma                90.0000
_cell_volume                     1332.63
loop_
_atom_site_label
_atom_site_type_symbol
_atom_site_fract_x
_atom_site_fract_y
_atom_site_fract_z
C1 C 0.662512 0.980561 0.261667
C2 C 0.448866 1.029 0.215523
C3 C 0.316329 1.00937 0.119476
C4 C 0.397961 0.95076 0.0705784
C5 C 0.613972 0.907642 0.114356
C6 C 0.741144 0.922152 0.20958
C7 C 0.80027 0.988791 0.363412
C8 C 0.171072 1.13731 0.243294
C9 C 0.10798 1.16475 0.318671
C10 C -0.0879856 1.21988 0.299691
C11 C -0.214929 1.24862 0.207305
C12 C -0.144728 1.22517 0.134621
C13 C 0.0487475 1.17078 0.152306
C14 C 0.252039 1.13404 0.417514
C15 C -0.167539 1.24884 0.376656
N1 N 0.375572 1.08639 0.267022
O1 O 0.988579 0.935262 0.396637
O2 O 0.755895 1.03758 0.417681
H1 H 0.143349 1.038 0.0837117
H2 H 0.288924 0.937841 -0.00324961
H3 H 0.678035 0.862454 0.0752613
H4 H 0.90547 0.887523 0.246492
H5 H -0.367511 1.29075 0.192988
H6 H -0.238652 1.25031 0.0636197
H7 H 0.110518 1.15837 0.0961854
H8 H 0.173738 1.15401 0.467306
H9 H 0.433091 1.16019 0.444154
H10 H 0.268374 1.06301 0.421357
H11 H -0.0450908 1.29639 0.424073
H12 H -0.184404 1.19474 0.420025
H13 H -0.34091 1.28039 0.345704
H14 H 0.479182 1.08375 0.337245
H15 H 1.07128 0.946822 0.46366
loop_
_geom_bond_atom_site_label_1
_geom_bond_atom_site_label_2
_geom_bond_site_symmetry_1
_geom_bond_site_symmetry_2
C1 C2 1_555 1_555
C1 C6 1_555 1_555
C1 C7 1_555 1_555
C2 C3 1_555 1_555
C2 N1 1_555 1_555
C3 C4 1_555 1_555
C3 H1 1_555 1_555
C4 C5 1_555 1_555
C4 H2 1_555 1_555
C5 C6 1_555 1_555
C5 H3 1_555 1_555
C6 H4 1_555 1_555
C7 O1 1_555 1_555
C7 O2 1_555 1_555
C8 C9 1_555 1_555
C8 C13 1_555 1_555
C8 N1 1_555 1_555
C9 C10 1_555 1_555
C9 C14 1_555 1_555
C10 C11 1_555 1_555
C10 C15 1_555 1_555
C11 C12 1_555 1_555
C11 H5 1_555 1_555
C12 C13 1_555 1_555
C12 H6 1_555 1_555
C13 H7 1_555 1_555
C14 H8 1_555 1_555
C14 H9 1_555 1_555
C14 H10 1_555 1_555
C15 H11 1_555 1_555
C15 H12 1_555 1_555
C15 H13 1_555 1_555
N1 H14 1_555 1_555
O1 H15 1_555 1_555

#END

#######################################################################
#
#                 Cambridge Crystallographic Data Centre
#                                CCDC 
#
#######################################################################
#
# If this CIF has been generated from an entry in the Cambridge 
# Structural Database, then it will include bibliographic, chemical, 
# crystal, experimental, refinement or atomic coordinate data resulting 
# from the CCDC's data processing and validation procedures.
#
#######################################################################

data_TFA01_PsiMol
_symmetry_cell_setting           monoclinic
_symmetry_space_group_name_H-M   'P 21'
_symmetry_Int_Tables_number      4
_space_group_name_Hall           'P 2ybc'
loop_
_symmetry_equiv_pos_site_id
_symmetry_equiv_pos_as_xyz
1 x,y,z
2 -x,1/2+y,1/2-z
_cell_length_a                   8.6773
_cell_length_b                   31.7057
_cell_length_c                   4.8635
_cell_angle_alpha                90.0000
_cell_angle_beta                 69.2362
_cell_angle_gamma                90.0000
_cell_volume                     1251.14
loop_
_atom_site_label
_atom_site_type_symbol
_atom_site_fract_x
_atom_site_fract_y
_atom_site_fract_z
C1 C 0.981953 0.53222 0.874156
C2 C 0.91383 0.565482 0.756005
C3 C 1.01671 0.585084 0.494991
C4 C 1.1791 0.572773 0.360414
C5 C 1.24688 0.540457 0.477965
C6 C 1.14751 0.520499 0.731568
C7 C 0.879837 0.509489 1.13757
C8 C 0.676035 0.611659 0.801736
C9 C 0.721399 0.653869 0.824532
C10 C 0.636076 0.684954 0.7312
C11 C 0.508272 0.675721 0.631064
C12 C 0.463069 0.633872 0.619523
C13 C 0.547676 0.601988 0.702055
C14 C 0.852644 0.665073 0.945562
N1 N 0.754149 0.578055 0.891979
Cl1 Cl 0.688761 0.737855 0.743278
O1 O 0.960649 0.478899 1.22327
O2 O 0.73359 0.51615 1.27653
H1 H 0.96588 0.609849 0.398355
H2 H 1.25449 0.588519 0.158932
H3 H 1.37456 0.531021 0.371193
H4 H 1.19628 0.495057 0.825774
H5 H 0.445655 0.701145 0.563803
H6 H 0.36324 0.626193 0.542447
H7 H 0.516368 0.569063 0.688445
H8 H 0.880202 0.638311 1.06173
H9 H 0.967341 0.674506 0.770498
H10 H 0.813661 0.691697 1.09781
H11 H 0.685646 0.559596 1.06282
H12 H 0.885282 0.466573 1.40349
C15 C 0.518298 0.424947 0.12497
C16 C 0.58637 0.391687 0.243227
C17 C 0.483432 0.372087 0.504198
C18 C 0.321018 0.384395 0.638613
C19 C 0.253285 0.416706 0.520942
C20 C 0.352727 0.436666 0.267401
C21 C 0.620489 0.447688 -0.138352
C22 C 0.824164 0.345503 0.19756
C23 C 0.778611 0.3033 0.175149
C24 C 0.863928 0.272209 0.268449
C25 C 0.991889 0.281428 0.368204
C26 C 1.03728 0.323269 0.379353
C27 C 0.952689 0.355159 0.29685
C28 C 0.647263 0.292092 0.0543742
N2 N 0.746072 0.37912 0.10741
Cl2 Cl 0.811023 0.219318 0.256771
O3 O 0.539747 0.478296 -0.224024
O4 O 0.766738 0.44102 -0.27723
H13 H 0.534219 0.347326 0.600932
H14 H 0.245587 0.368649 0.840063
H15 H 0.125598 0.42614 0.627585
H16 H 0.303997 0.462107 0.173121
H17 H 1.05448 0.255998 0.435462
H18 H 1.13723 0.330939 0.456121
H19 H 0.984136 0.38808 0.310197
H20 H 0.619398 0.318873 -0.0612592
H21 H 0.532722 0.282579 0.229508
H22 H 0.686325 0.265517 -0.0982926
H23 H 0.8146 0.397577 -0.0634206
H24 H 0.615136 0.490625 -0.40421
loop_
_geom_bond_atom_site_label_1
_geom_bond_atom_site_label_2
_geom_bond_site_symmetry_1
_geom_bond_site_symmetry_2
C1 C2 1_555 1_555
C1 C6 1_555 1_555
C1 C7 1_555 1_555
C2 C3 1_555 1_555
C2 N1 1_555 1_555
C3 C4 1_555 1_555
C3 H1 1_555 1_555
C4 C5 1_555 1_555
C4 H2 1_555 1_555
C5 C6 1_555 1_555
C5 H3 1_555 1_555
C6 H4 1_555 1_555
C7 O1 1_555 1_555
C7 O2 1_555 1_555
C8 C9 1_555 1_555
C8 C13 1_555 1_555
C8 N1 1_555 1_555
C9 C10 1_555 1_555
C9 C14 1_555 1_555
C10 C11 1_555 1_555
C10 Cl1 1_555 1_555
C11 C12 1_555 1_555
C11 H5 1_555 1_555
C12 C13 1_555 1_555
C12 H6 1_555 1_555
C13 H7 1_555 1_555
C14 H8 1_555 1_555
C14 H9 1_555 1_555
C14 H10 1_555 1_555
N1 H11 1_555 1_555
O1 H12 1_555 1_555
C15 C16 1_555 1_555
C15 C20 1_555 1_555
C15 C21 1_555 1_555
C16 C17 1_555 1_555
C16 N2 1_555 1_555
C17 C18 1_555 1_555
C17 H13 1_555 1_555
C18 C19 1_555 1_555
C18 H14 1_555 1_555
C19 C20 1_555 1_555
C19 H15 1_555 1_555
C20 H16 1_555 1_555
C21 O3 1_555 1_555
C21 O4 1_555 1_555
C22 C23 1_555 1_555
C22 C27 1_555 1_555
C22 N2 1_555 1_555
C23 C24 1_555 1_555
C23 C28 1_555 1_555
C24 C25 1_555 1_555
C24 Cl2 1_555 1_555
C25 C26 1_555 1_555
C25 H17 1_555 1_555
C26 C27 1_555 1_555
C26 H18 1_555 1_555
C27 H19 1_555 1_555
C28 H20 1_555 1_555
C28 H21 1_555 1_555
C28 H22 1_555 1_555
N2 H23 1_555 1_555
O3 H24 1_555 1_555

#END

#######################################################################
#
#                 Cambridge Crystallographic Data Centre
#                                CCDC 
#
#######################################################################
#
# If this CIF has been generated from an entry in the Cambridge 
# Structural Database, then it will include bibliographic, chemical, 
# crystal, experimental, refinement or atomic coordinate data resulting 
# from the CCDC's data processing and validation procedures.
#
#######################################################################

data_TFA02_PsiMol
_symmetry_cell_setting           monoclinic
_symmetry_space_group_name_H-M   'P 21/c'
_symmetry_Int_Tables_number      14
_space_group_name_Hall           '-P 2ybc'
loop_
_symmetry_equiv_pos_site_id
_symmetry_equiv_pos_as_xyz
1 x,y,z
2 -x,1/2+y,1/2-z
3 -x,-y,-z
4 x,1/2-y,1/2+z
_cell_length_a                   3.8589
_cell_length_b                   22.1052
_cell_length_c                   15.4988
_cell_angle_alpha                90.0000
_cell_angle_beta                 110.2831
_cell_angle_gamma                90.0000
_cell_volume                     1240.09
loop_
_atom_site_label
_atom_site_type_symbol
_atom_site_fract_x
_atom_site_fract_y
_atom_site_fract_z
C1 C 0.627458 0.96834 0.215455
C2 C 0.797467 0.910352 0.237051
C3 C 1.05531 0.901618 0.32641
C4 C 1.13087 0.947043 0.391745
C5 C 0.955477 1.00333 0.371427
C6 C 0.70873 1.01339 0.28357
C7 C 0.369189 0.981806 0.122884
C8 C 0.777691 0.803777 0.18077
C9 C 0.806705 0.771502 0.104693
C10 C 0.8325 0.708512 0.11237
C11 C 0.836013 0.677494 0.190858
C12 C 0.805181 0.710396 0.264224
C13 C 0.771921 0.772978 0.259171
C14 C 0.81167 0.804926 0.0208494
N1 N 0.72607 0.866421 0.170665
Cl1 Cl 0.862209 0.665215 0.0209284
O1 O 0.203134 1.03604 0.115645
O2 O 0.298664 0.948556 0.0556749
H1 H 1.20444 0.859162 0.343052
H2 H 1.33378 0.938662 0.459606
H3 H 1.01517 1.03871 0.423123
H4 H 0.573301 1.05694 0.265432
H5 H 0.858628 0.628557 0.193389
H6 H 0.799998 0.686916 0.325368
H7 H 0.729812 0.797869 0.31504
H8 H 0.966299 0.847293 0.0401413
H9 H 0.937514 0.777832 -0.0192914
H10 H 0.531279 0.816665 -0.024803
H11 H 0.570646 0.881199 0.106719
H12 H 0.0347665 1.04033 0.0527192
loop_
_geom_bond_atom_site_label_1
_geom_bond_atom_site_label_2
_geom_bond_site_symmetry_1
_geom_bond_site_symmetry_2
C1 C2 1_555 1_555
C1 C6 1_555 1_555
C1 C7 1_555 1_555
C2 C3 1_555 1_555
C2 N1 1_555 1_555
C3 C4 1_555 1_555
C3 H1 1_555 1_555
C4 C5 1_555 1_555
C4 H2 1_555 1_555
C5 C6 1_555 1_555
C5 H3 1_555 1_555
C6 H4 1_555 1_555
C7 O1 1_555 1_555
C7 O2 1_555 1_555
C8 C9 1_555 1_555
C8 C13 1_555 1_555
C8 N1 1_555 1_555
C9 C10 1_555 1_555
C9 C14 1_555 1_555
C10 C11 1_555 1_555
C10 Cl1 1_555 1_555
C11 C12 1_555 1_555
C11 H5 1_555 1_555
C12 C13 1_555 1_555
C12 H6 1_555 1_555
C13 H7 1_555 1_555
C14 H8 1_555 1_555
C14 H9 1_555 1_555
C14 H10 1_555 1_555
N1 H11 1_555 1_555
O1 H12 1_555 1_555

#END

#######################################################################
#
#                 Cambridge Crystallographic Data Centre
#                                CCDC 
#
#######################################################################
#
# If this CIF has been generated from an entry in the Cambridge 
# Structural Database, then it will include bibliographic, chemical, 
# crystal, experimental, refinement or atomic coordinate data resulting 
# from the CCDC's data processing and validation procedures.
#
#######################################################################

data_TFA03_PsiMol
_symmetry_cell_setting           monoclinic
_symmetry_space_group_name_H-M   'C 2/c'
_symmetry_Int_Tables_number      15
_space_group_name_Hall           '-C 2yn'
loop_
_symmetry_equiv_pos_site_id
_symmetry_equiv_pos_as_xyz
1 x,y,z
2 -x,y,1/2-z
3 1/2+x,1/2+y,z
4 1/2-x,1/2+y,1/2-z
5 -x,-y,-z
6 x,-y,1/2+z
7 1/2-x,1/2-y,-z
8 1/2+x,1/2-y,1/2+z
_cell_length_a                   7.8089
_cell_length_b                   11.6129
_cell_length_c                   27.6412
_cell_angle_alpha                90.0000
_cell_angle_beta                 86.9421
_cell_angle_gamma                90.0000
_cell_volume                     2503.04
loop_
_atom_site_label
_atom_site_type_symbol
_atom_site_fract_x
_atom_site_fract_y
_atom_site_fract_z
C1 C 0.1988 0.817602 0.553683
C2 C 0.244703 0.735921 0.589315
C3 C 0.114993 0.661872 0.60861
C4 C -0.0496129 0.666397 0.592561
C5 C -0.0936985 0.744456 0.556691
C6 C 0.0305391 0.819258 0.537968
C7 C 0.32464 0.900273 0.533365
C8 C 0.478959 0.655861 0.637246
C9 C 0.57945 0.70098 0.673791
C10 C 0.65593 0.621382 0.703931
C11 C 0.633068 0.50297 0.699546
C12 C 0.53297 0.461306 0.663313
C13 C 0.457583 0.537133 0.631911
C14 C 0.599946 0.828934 0.678381
N1 N 0.407795 0.733864 0.605105
Cl1 Cl 0.785061 0.668563 0.749652
O1 O 0.265505 0.967038 0.498087
O2 O 0.472766 0.91093 0.545368
H1 H 0.144562 0.602092 0.637129
H2 H -0.146104 0.608323 0.608569
H3 H -0.223018 0.747037 0.544133
H4 H -0.00036427 0.881706 0.510575
H5 H 0.694454 0.444954 0.724058
H6 H 0.516234 0.369033 0.659061
H7 H 0.384569 0.504797 0.602443
H8 H 0.47477 0.871629 0.678635
H9 H 0.66116 0.85189 0.711613
H10 H 0.678861 0.864876 0.647968
H11 H 0.484597 0.798492 0.591685
H12 H 0.361266 1.0117 0.484321
loop_
_geom_bond_atom_site_label_1
_geom_bond_atom_site_label_2
_geom_bond_site_symmetry_1
_geom_bond_site_symmetry_2
C1 C2 1_555 1_555
C1 C6 1_555 1_555
C1 C7 1_555 1_555
C2 C3 1_555 1_555
C2 N1 1_555 1_555
C3 C4 1_555 1_555
C3 H1 1_555 1_555
C4 C5 1_555 1_555
C4 H2 1_555 1_555
C5 C6 1_555 1_555
C5 H3 1_555 1_555
C6 H4 1_555 1_555
C7 O1 1_555 1_555
C7 O2 1_555 1_555
C8 C9 1_555 1_555
C8 C13 1_555 1_555
C8 N1 1_555 1_555
C9 C10 1_555 1_555
C9 C14 1_555 1_555
C10 C11 1_555 1_555
C10 Cl1 1_555 1_555
C11 C12 1_555 1_555
C11 H5 1_555 1_555
C12 C13 1_555 1_555
C12 H6 1_555 1_555
C13 H7 1_555 1_555
C14 H8 1_555 1_555
C14 H9 1_555 1_555
C14 H10 1_555 1_555
N1 H11 1_555 1_555
O1 H12 1_555 1_555

#END

#######################################################################
#
#                 Cambridge Crystallographic Data Centre
#                                CCDC 
#
#######################################################################
#
# If this CIF has been generated from an entry in the Cambridge 
# Structural Database, then it will include bibliographic, chemical, 
# crystal, experimental, refinement or atomic coordinate data resulting 
# from the CCDC's data processing and validation procedures.
#
#######################################################################

data_TFA04_PsiMol
_symmetry_cell_setting           triclinic
_symmetry_space_group_name_H-M   'P -1'
_symmetry_Int_Tables_number      2
_space_group_name_Hall           '-P 1'
loop_
_symmetry_equiv_pos_site_id
_symmetry_equiv_pos_as_xyz
1 x,y,z
2 -x,-y,-z
_cell_length_a                   9.4992
_cell_length_b                   10.7726
_cell_length_c                   7.6351
_cell_angle_alpha                122.1251
_cell_angle_beta                 92.8826
_cell_angle_gamma                72.9217
_cell_volume                     627.071
loop_
_atom_site_label
_atom_site_type_symbol
_atom_site_fract_x
_atom_site_fract_y
_atom_site_fract_z
C1 C 0.363646 0.191591 0.754587
C2 C 0.23445 0.196939 0.651988
C3 C 0.183395 0.0675055 0.559238
C4 C 0.25727 -0.060841 0.566239
C5 C 0.384749 -0.0667773 0.665793
C6 C 0.435955 0.0592031 0.758704
C7 C 0.421412 0.322444 0.854608
C8 C 0.0288782 0.341103 0.554227
C9 C 0.0355998 0.275217 0.337255
C10 C -0.0998965 0.29974 0.260011
C11 C -0.235382 0.387126 0.388206
C12 C -0.238182 0.452578 0.60209
C13 C -0.106356 0.428918 0.684504
C14 C 0.180122 0.182169 0.195842
N1 N 0.160849 0.32385 0.646148
Cl1 Cl -0.101151 0.218924 -0.0075342
O1 O 0.542014 0.3025 0.948846
O2 O 0.37004 0.441975 0.856917
H1 H 0.084013 0.0704307 0.482856
H2 H 0.214708 -0.158422 0.492968
H3 H 0.442123 -0.168064 0.670424
H4 H 0.534166 0.0580219 0.837507
H5 H -0.336923 0.403054 0.31999
H6 H -0.343305 0.52121 0.703769
H7 H -0.106105 0.477745 0.850887
H8 H 0.273761 0.195871 0.285714
H9 H 0.1906 0.0589495 0.101042
H10 H 0.187944 0.217674 0.087295
H11 H 0.206035 0.411291 0.715021
H12 H 0.575807 0.391804 1.00462
loop_
_geom_bond_atom_site_label_1
_geom_bond_atom_site_label_2
_geom_bond_site_symmetry_1
_geom_bond_site_symmetry_2
C1 C2 1_555 1_555
C1 C6 1_555 1_555
C1 C7 1_555 1_555
C2 C3 1_555 1_555
C2 N1 1_555 1_555
C3 C4 1_555 1_555
C3 H1 1_555 1_555
C4 C5 1_555 1_555
C4 H2 1_555 1_555
C5 C6 1_555 1_555
C5 H3 1_555 1_555
C6 H4 1_555 1_555
C7 O1 1_555 1_555
C7 O2 1_555 1_555
C8 C9 1_555 1_555
C8 C13 1_555 1_555
C8 N1 1_555 1_555
C9 C10 1_555 1_555
C9 C14 1_555 1_555
C10 C11 1_555 1_555
C10 Cl1 1_555 1_555
C11 C12 1_555 1_555
C11 H5 1_555 1_555
C12 C13 1_555 1_555
C12 H6 1_555 1_555
C13 H7 1_555 1_555
C14 H8 1_555 1_555
C14 H9 1_555 1_555
C14 H10 1_555 1_555
N1 H11 1_555 1_555
O1 H12 1_555 1_555

#END

#######################################################################
#
#                 Cambridge Crystallographic Data Centre
#                                CCDC 
#
#######################################################################
#
# If this CIF has been generated from an entry in the Cambridge 
# Structural Database, then it will include bibliographic, chemical, 
# crystal, experimental, refinement or atomic coordinate data resulting 
# from the CCDC's data processing and validation procedures.
#
#######################################################################

data_TFA05_PsiMol
_symmetry_cell_setting           triclinic
_symmetry_space_group_name_H-M   'P -1'
_symmetry_Int_Tables_number      2
_space_group_name_Hall           '-P 1'
loop_
_symmetry_equiv_pos_site_id
_symmetry_equiv_pos_as_xyz
1 x,y,z
2 -x,-y,-z
_cell_length_a                   9.0115
_cell_length_b                   10.7124
_cell_length_c                   6.7949
_cell_angle_alpha                76.7200
_cell_angle_beta                 85.1108
_cell_angle_gamma                86.4815
_cell_volume                     635.49
loop_
_atom_site_label
_atom_site_type_symbol
_atom_site_fract_x
_atom_site_fract_y
_atom_site_fract_z
C1 C 0.133354 0.801093 0.949889
C2 C 0.242428 0.823828 1.07647
C3 C 0.291473 0.950034 1.04478
C4 C 0.233083 1.04865 0.899163
C5 C 0.123656 1.02705 0.777786
C6 C 0.0755011 0.903851 0.804531
C7 C 0.0798743 0.672089 0.971097
C8 C 0.415403 0.732801 1.34317
C9 C 0.549716 0.660009 1.32725
C10 C 0.656453 0.666688 1.46259
C11 C 0.635565 0.742728 1.60402
C12 C 0.502401 0.814687 1.61447
C13 C 0.392379 0.808644 1.48621
C14 C 0.578998 0.580226 1.17216
N1 N 0.300006 0.72523 1.21893
Cl1 Cl 0.824243 0.577107 1.45403
O1 O -0.0317693 0.667299 0.853808
O2 O 0.127898 0.573713 1.08255
H1 H 0.377415 0.969095 1.13518
H2 H 0.274152 1.14448 0.879012
H3 H 0.0781298 1.10514 0.664237
H4 H -0.00826042 0.883893 0.711622
H5 H 0.722361 0.744599 1.70454
H6 H 0.483852 0.873721 1.7254
H7 H 0.286139 0.861275 1.4968
H8 H 0.490908 0.59595 1.06723
H9 H 0.685442 0.60328 1.08454
H10 H 0.586652 0.477561 1.24428
H11 H 0.264373 0.637086 1.21775
H12 H -0.0568328 0.578294 0.872483
loop_
_geom_bond_atom_site_label_1
_geom_bond_atom_site_label_2
_geom_bond_site_symmetry_1
_geom_bond_site_symmetry_2
C1 C2 1_555 1_555
C1 C6 1_555 1_555
C1 C7 1_555 1_555
C2 C3 1_555 1_555
C2 N1 1_555 1_555
C3 C4 1_555 1_555
C3 H1 1_555 1_555
C4 C5 1_555 1_555
C4 H2 1_555 1_555
C5 C6 1_555 1_555
C5 H3 1_555 1_555
C6 H4 1_555 1_555
C7 O1 1_555 1_555
C7 O2 1_555 1_555
C8 C9 1_555 1_555
C8 C13 1_555 1_555
C8 N1 1_555 1_555
C9 C10 1_555 1_555
C9 C14 1_555 1_555
C10 C11 1_555 1_555
C10 Cl1 1_555 1_555
C11 C12 1_555 1_555
C11 H5 1_555 1_555
C12 C13 1_555 1_555
C12 H6 1_555 1_555
C13 H7 1_555 1_555
C14 H8 1_555 1_555
C14 H9 1_555 1_555
C14 H10 1_555 1_555
N1 H11 1_555 1_555
O1 H12 1_555 1_555

#END

#######################################################################
#
#                 Cambridge Crystallographic Data Centre
#                                CCDC 
#
#######################################################################
#
# If this CIF has been generated from an entry in the Cambridge 
# Structural Database, then it will include bibliographic, chemical, 
# crystal, experimental, refinement or atomic coordinate data resulting 
# from the CCDC's data processing and validation procedures.
#
#######################################################################

data_TFA06_PsiMol
_symmetry_cell_setting           triclinic
_symmetry_space_group_name_H-M   'P -1'
_symmetry_Int_Tables_number      2
_space_group_name_Hall           '-P 1'
loop_
_symmetry_equiv_pos_site_id
_symmetry_equiv_pos_as_xyz
1 x,y,z
2 -x,-y,-z
_cell_length_a                   7.1153
_cell_length_b                   7.0461
_cell_length_c                   13.9685
_cell_angle_alpha                102.5391
_cell_angle_beta                 80.9020
_cell_angle_gamma                112.9891
_cell_volume                     627.217
loop_
_atom_site_label
_atom_site_type_symbol
_atom_site_fract_x
_atom_site_fract_y
_atom_site_fract_z
C1 C 0.593086 0.513155 0.607262
C2 C 0.447616 0.568924 0.678398
C3 C 0.493736 0.783416 0.716307
C4 C 0.671113 0.934338 0.683613
C5 C 0.811362 0.880166 0.611933
C6 C 0.771119 0.670766 0.575182
C7 C 0.559573 0.293468 0.567147
C8 C 0.108006 0.441251 0.773728
C9 C 0.0272054 0.315808 0.847832
C10 C -0.145427 0.334636 0.906411
C11 C -0.233726 0.47262 0.895144
C12 C -0.15022 0.594395 0.821735
C13 C 0.0184913 0.577506 0.760479
C14 C 0.126833 0.170811 0.859778
N1 N 0.274781 0.416929 0.710988
Cl1 Cl -0.25887 0.183168 0.998755
O1 O 0.702796 0.266015 0.496037
O2 O 0.415818 0.141615 0.591872
H1 H 0.39007 0.829716 0.773437
H2 H 0.701591 1.09782 0.715156
H3 H 0.949764 0.999716 0.586345
H4 H 0.878191 0.623849 0.52045
H5 H -0.366856 0.482075 0.942932
H6 H -0.21955 0.700361 0.811205
H7 H 0.0792806 0.666519 0.700697
H8 H 0.293235 0.252458 0.859503
H9 H 0.0703667 0.109554 0.928448
H10 H 0.0975135 0.0361304 0.799554
H11 H 0.268643 0.268317 0.68437
H12 H 0.658581 0.117922 0.468636
loop_
_geom_bond_atom_site_label_1
_geom_bond_atom_site_label_2
_geom_bond_site_symmetry_1
_geom_bond_site_symmetry_2
C1 C2 1_555 1_555
C1 C6 1_555 1_555
C1 C7 1_555 1_555
C2 C3 1_555 1_555
C2 N1 1_555 1_555
C3 C4 1_555 1_555
C3 H1 1_555 1_555
C4 C5 1_555 1_555
C4 H2 1_555 1_555
C5 C6 1_555 1_555
C5 H3 1_555 1_555
C6 H4 1_555 1_555
C7 O1 1_555 1_555
C7 O2 1_555 1_555
C8 C9 1_555 1_555
C8 C13 1_555 1_555
C8 N1 1_555 1_555
C9 C10 1_555 1_555
C9 C14 1_555 1_555
C10 C11 1_555 1_555
C10 Cl1 1_555 1_555
C11 C12 1_555 1_555
C11 H5 1_555 1_555
C12 C13 1_555 1_555
C12 H6 1_555 1_555
C13 H7 1_555 1_555
C14 H8 1_555 1_555
C14 H9 1_555 1_555
C14 H10 1_555 1_555
N1 H11 1_555 1_555
O1 H12 1_555 1_555

#END

#######################################################################
#
#                 Cambridge Crystallographic Data Centre
#                                CCDC 
#
#######################################################################
#
# If this CIF has been generated from an entry in the Cambridge 
# Structural Database, then it will include bibliographic, chemical, 
# crystal, experimental, refinement or atomic coordinate data resulting 
# from the CCDC's data processing and validation procedures.
#
#######################################################################

data_TFA07_PsiMol
_symmetry_cell_setting           monoclinic
_symmetry_space_group_name_H-M   'P 21'
_symmetry_Int_Tables_number      4
_space_group_name_Hall           'P 2ybc'
loop_
_symmetry_equiv_pos_site_id
_symmetry_equiv_pos_as_xyz
1 x,y,z
2 -x,1/2+y,1/2-z
_cell_length_a                   6.2651
_cell_length_b                   30.0709
_cell_length_c                   7.1278
_cell_angle_alpha                90.0000
_cell_angle_beta                 70.9895
_cell_angle_gamma                90.0000
_cell_volume                     1269.62
loop_
_atom_site_label
_atom_site_type_symbol
_atom_site_fract_x
_atom_site_fract_y
_atom_site_fract_z
C1 C 0.33991 0.539436 0.0526237
C2 C 0.201007 0.57557 0.0328646
C3 C 0.251251 0.595449 -0.155953
C4 C 0.423858 0.579464 -0.317323
C5 C 0.555367 0.543107 -0.299476
C6 C 0.512807 0.523835 -0.114852
C7 C 0.30648 0.518558 0.24575
C8 C -0.125765 0.624686 0.205473
C9 C -0.176193 0.654531 0.367245
C10 C -0.344945 0.686076 0.381529
C11 C -0.457837 0.689241 0.243004
C12 C -0.404679 0.659366 0.0857389
C13 C -0.24165 0.626877 0.0679627
C14 C -0.0501478 0.651306 0.513269
N1 N 0.033039 0.591137 0.195447
Cl1 Cl -0.421738 0.723843 0.578371
O1 O 0.444645 0.483888 0.239148
O2 O 0.167196 0.529809 0.403757
H1 H 0.156105 0.624352 -0.173567
H2 H 0.457772 0.595908 -0.459975
H3 H 0.689641 0.5306 -0.42715
H4 H 0.61436 0.496082 -0.0956466
H5 H -0.586518 0.714504 0.260436
H6 H -0.494225 0.660922 -0.0215199
H7 H -0.207552 0.602292 -0.0496473
H8 H 0.130834 0.646909 0.435891
H9 H -0.0735377 0.681065 0.605346
H10 H -0.10696 0.622797 0.613517
H11 H 0.0302485 0.576711 0.325475
H12 H 0.398856 0.47005 0.369264
C15 C 0.161273 0.43245 0.947027
C16 C 0.300099 0.396301 0.966732
C17 C 0.249732 0.376374 1.15546
C18 C 0.0770072 0.392327 1.31683
C19 C -0.0544664 0.428695 1.29904
C20 C -0.0117713 0.448011 1.11449
C21 C 0.194625 0.453321 0.753898
C22 C 0.626879 0.34718 0.794247
C23 C 0.67659 0.317254 0.632819
C24 C 0.845136 0.28566 0.618527
C25 C 0.958364 0.282507 0.756796
C26 C 0.905774 0.31244 0.913831
C27 C 0.74305 0.344988 0.931546
C28 C 0.550119 0.320413 0.487101
N2 N 0.468554 0.38083 0.804275
Cl2 Cl 0.921164 0.247822 0.421949
O3 O 0.0561153 0.487933 0.760451
O4 O 0.334061 0.442103 0.595919
H13 H 0.344952 0.347476 1.17301
H14 H 0.0429871 0.375852 1.45942
H15 H -0.188831 0.441176 1.42671
H16 H -0.113329 0.475769 1.09533
H17 H 1.08685 0.257202 0.739365
H18 H 0.995551 0.310885 1.02092
H19 H 0.709361 0.36962 1.04894
H20 H 0.369561 0.325355 0.564589
H21 H 0.571185 0.290405 0.396815
H22 H 0.60862 0.34858 0.38511
H23 H 0.471101 0.39515 0.674114
H24 H 0.102165 0.5018 0.630391
loop_
_geom_bond_atom_site_label_1
_geom_bond_atom_site_label_2
_geom_bond_site_symmetry_1
_geom_bond_site_symmetry_2
C1 C2 1_555 1_555
C1 C6 1_555 1_555
C1 C7 1_555 1_555
C2 C3 1_555 1_555
C2 N1 1_555 1_555
C3 C4 1_555 1_555
C3 H1 1_555 1_555
C4 C5 1_555 1_555
C4 H2 1_555 1_555
C5 C6 1_555 1_555
C5 H3 1_555 1_555
C6 H4 1_555 1_555
C7 O1 1_555 1_555
C7 O2 1_555 1_555
C8 C9 1_555 1_555
C8 C13 1_555 1_555
C8 N1 1_555 1_555
C9 C10 1_555 1_555
C9 C14 1_555 1_555
C10 C11 1_555 1_555
C10 Cl1 1_555 1_555
C11 C12 1_555 1_555
C11 H5 1_555 1_555
C12 C13 1_555 1_555
C12 H6 1_555 1_555
C13 H7 1_555 1_555
C14 H8 1_555 1_555
C14 H9 1_555 1_555
C14 H10 1_555 1_555
N1 H11 1_555 1_555
O1 H12 1_555 1_555
C15 C16 1_555 1_555
C15 C20 1_555 1_555
C15 C21 1_555 1_555
C16 C17 1_555 1_555
C16 N2 1_555 1_555
C17 C18 1_555 1_555
C17 H13 1_555 1_555
C18 C19 1_555 1_555
C18 H14 1_555 1_555
C19 C20 1_555 1_555
C19 H15 1_555 1_555
C20 H16 1_555 1_555
C21 O3 1_555 1_555
C21 O4 1_555 1_555
C22 C23 1_555 1_555
C22 C27 1_555 1_555
C22 N2 1_555 1_555
C23 C24 1_555 1_555
C23 C28 1_555 1_555
C24 C25 1_555 1_555
C24 Cl2 1_555 1_555
C25 C26 1_555 1_555
C25 H17 1_555 1_555
C26 C27 1_555 1_555
C26 H18 1_555 1_555
C27 H19 1_555 1_555
C28 H20 1_555 1_555
C28 H21 1_555 1_555
C28 H22 1_555 1_555
N2 H23 1_555 1_555
O3 H24 1_555 1_555

#END

#######################################################################
#
#                 Cambridge Crystallographic Data Centre
#                                CCDC 
#
#######################################################################
#
# If this CIF has been generated from an entry in the Cambridge 
# Structural Database, then it will include bibliographic, chemical, 
# crystal, experimental, refinement or atomic coordinate data resulting 
# from the CCDC's data processing and validation procedures.
#
#######################################################################

data_TFA08_PsiMol
_symmetry_cell_setting           triclinic
_symmetry_space_group_name_H-M   'P -1'
_symmetry_Int_Tables_number      2
_space_group_name_Hall           '-P 1'
loop_
_symmetry_equiv_pos_site_id
_symmetry_equiv_pos_as_xyz
1 x,y,z
2 -x,-y,-z
_cell_length_a                   4.8319
_cell_length_b                   24.4696
_cell_length_c                   20.7093
_cell_angle_alpha                107.0012
_cell_angle_beta                 127.6396
_cell_angle_gamma                122.3124
_cell_volume                     623.968
loop_
_atom_site_label
_atom_site_type_symbol
_atom_site_fract_x
_atom_site_fract_y
_atom_site_fract_z
C1 C 0.915799 0.301347 0.910729
C2 C 0.807278 0.279423 0.955955
C3 C 1.39671 0.407195 1.12344
C4 C 2.07436 0.550783 1.2428
C5 C 2.19671 0.574093 1.2013
C6 C 1.61279 0.448968 1.03543
C7 C 0.28983 0.169783 0.7325
C8 C -0.00745077 0.104132 0.872019
C9 C 0.796043 0.205221 1.06007
C10 C 0.564671 0.160762 1.07711
C11 C -0.412478 0.0205395 0.915673
C12 C -1.19855 -0.0800813 0.729073
C13 C -0.993224 -0.0373684 0.708436
C14 C 1.83649 0.350425 1.23083
N1 N 0.145707 0.138229 0.839171
Cl1 Cl 1.52778 0.283218 1.30826
O1 O 0.485733 0.209063 0.710949
O2 O -0.364278 0.0338647 0.608764
H1 H 1.30046 0.390246 1.15589
H2 H 2.5128 0.646251 1.37015
H3 H 2.73196 0.687345 1.29603
H4 H 1.68163 0.462626 0.99786
H5 H -0.549023 -0.00858547 0.937054
H6 H -1.96644 -0.190277 0.601341
H7 H -1.59173 -0.112205 0.565905
H8 H 1.78941 0.338637 1.16764
H9 H 2.42075 0.473175 1.36722
H10 H 2.12007 0.35391 1.29289
H11 H -0.326101 0.0454454 0.707673
H12 H 0.0666872 0.118028 0.59487
loop_
_geom_bond_atom_site_label_1
_geom_bond_atom_site_label_2
_geom_bond_site_symmetry_1
_geom_bond_site_symmetry_2
C1 C2 1_555 1_555
C1 C6 1_555 1_555
C1 C7 1_555 1_555
C2 C3 1_555 1_555
C2 N1 1_555 1_555
C3 C4 1_555 1_555
C3 H1 1_555 1_555
C4 C5 1_555 1_555
C4 H2 1_555 1_555
C5 C6 1_555 1_555
C5 H3 1_555 1_555
C6 H4 1_555 1_555
C7 O1 1_555 1_555
C7 O2 1_555 1_555
C8 C9 1_555 1_555
C8 C13 1_555 1_555
C8 N1 1_555 1_555
C9 C10 1_555 1_555
C9 C14 1_555 1_555
C10 C11 1_555 1_555
C10 Cl1 1_555 1_555
C11 C12 1_555 1_555
C11 H5 1_555 1_555
C12 C13 1_555 1_555
C12 H6 1_555 1_555
C13 H7 1_555 1_555
C14 H8 1_555 1_555
C14 H9 1_555 1_555
C14 H10 1_555 1_555
N1 H11 1_555 1_555
O1 H12 1_555 1_555

#END

#######################################################################
#
#                 Cambridge Crystallographic Data Centre
#                                CCDC 
#
#######################################################################
#
# If this CIF has been generated from an entry in the Cambridge 
# Structural Database, then it will include bibliographic, chemical, 
# crystal, experimental, refinement or atomic coordinate data resulting 
# from the CCDC's data processing and validation procedures.
#
#######################################################################

data_TFA09_PsiMol
_symmetry_cell_setting           monoclinic
_symmetry_space_group_name_H-M   'P 21/c'
_symmetry_Int_Tables_number      14
_space_group_name_Hall           '-P 2ybc'
loop_
_symmetry_equiv_pos_site_id
_symmetry_equiv_pos_as_xyz
1 x,y,z
2 -x,1/2+y,1/2-z
3 -x,-y,-z
4 x,1/2-y,1/2+z
_cell_length_a                   10.4476
_cell_length_b                   8.0610
_cell_length_c                   14.9176
_cell_angle_alpha                90.0000
_cell_angle_beta                 101.3826
_cell_angle_gamma                90.0000
_cell_volume                     1231.62
loop_
_atom_site_label
_atom_site_type_symbol
_atom_site_fract_x
_atom_site_fract_y
_atom_site_fract_z
C1 C 0.119024 0.267754 0.176884
C2 C 0.189805 0.211281 0.263267
C3 C 0.230075 0.33154 0.331864
C4 C 0.198095 0.497036 0.316816
C5 C 0.125207 0.551745 0.233064
C6 C 0.0873943 0.436776 0.164221
C7 C 0.078291 0.151507 0.101252
C8 C 0.291579 -0.0290752 0.355782
C9 C 0.394447 -0.138914 0.349191
C10 C 0.453989 -0.220631 0.42954
C11 C 0.417295 -0.196002 0.513187
C12 C 0.315595 -0.0868235 0.517563
C13 C 0.252133 -0.00555017 0.439276
C14 C 0.441639 -0.164949 0.261527
N1 N 0.223008 0.0476142 0.275849
Cl1 Cl 0.581279 -0.358922 0.425814
O1 O 0.00965773 0.222215 0.02506
O2 O 0.100492 0.00193776 0.103283
H1 H 0.289047 0.293591 0.396792
H2 H 0.231396 0.585695 0.371391
H3 H 0.0999434 0.68179 0.222022
H4 H 0.03237 0.475709 0.0981474
H5 H 0.467257 -0.262311 0.573305
H6 H 0.284215 -0.0677767 0.582042
H7 H 0.169227 0.0744402 0.441625
H8 H 0.390616 -0.0849062 0.207013
H9 H 0.546464 -0.13931 0.271135
H10 H 0.427708 -0.293976 0.238346
H11 H 0.191783 -0.0244163 0.219703
H12 H -0.0218407 0.136731 -0.0196406
loop_
_geom_bond_atom_site_label_1
_geom_bond_atom_site_label_2
_geom_bond_site_symmetry_1
_geom_bond_site_symmetry_2
C1 C2 1_555 1_555
C1 C6 1_555 1_555
C1 C7 1_555 1_555
C2 C3 1_555 1_555
C2 N1 1_555 1_555
C3 C4 1_555 1_555
C3 H1 1_555 1_555
C4 C5 1_555 1_555
C4 H2 1_555 1_555
C5 C6 1_555 1_555
C5 H3 1_555 1_555
C6 H4 1_555 1_555
C7 O1 1_555 1_555
C7 O2 1_555 1_555
C8 C9 1_555 1_555
C8 C13 1_555 1_555
C8 N1 1_555 1_555
C9 C10 1_555 1_555
C9 C14 1_555 1_555
C10 C11 1_555 1_555
C10 Cl1 1_555 1_555
C11 C12 1_555 1_555
C11 H5 1_555 1_555
C12 C13 1_555 1_555
C12 H6 1_555 1_555
C13 H7 1_555 1_555
C14 H8 1_555 1_555
C14 H9 1_555 1_555
C14 H10 1_555 1_555
N1 H11 1_555 1_555
O1 H12 1_555 1_555

#END

#######################################################################
#
#                 Cambridge Crystallographic Data Centre
#                                CCDC 
#
#######################################################################
#
# If this CIF has been generated from an entry in the Cambridge 
# Structural Database, then it will include bibliographic, chemical, 
# crystal, experimental, refinement or atomic coordinate data resulting 
# from the CCDC's data processing and validation procedures.
#
#######################################################################

data_TFA10_PsiMol
_symmetry_cell_setting           monoclinic
_symmetry_space_group_name_H-M   'P 21/c'
_symmetry_Int_Tables_number      14
_space_group_name_Hall           '-P 2ybc'
loop_
_symmetry_equiv_pos_site_id
_symmetry_equiv_pos_as_xyz
1 x,y,z
2 -x,1/2+y,1/2-z
3 -x,-y,-z
4 x,1/2-y,1/2+z
_cell_length_a                   7.1236
_cell_length_b                   7.5392
_cell_length_c                   22.9858
_cell_angle_alpha                90.0000
_cell_angle_beta                 81.9906
_cell_angle_gamma                90.0000
_cell_volume                     1222.44
loop_
_atom_site_label
_atom_site_type_symbol
_atom_site_fract_x
_atom_site_fract_y
_atom_site_fract_z
C1 C 0.911688 0.78572 0.525032
C2 C 0.942766 0.742298 0.583356
C3 C 1.11358 0.655325 0.590384
C4 C 1.24854 0.61863 0.542596
C5 C 1.22063 0.665971 0.485556
C6 C 1.05229 0.747326 0.477495
C7 C 0.733388 0.866807 0.51376
C8 C 0.818295 0.769275 0.690152
C9 C 0.654576 0.714915 0.727929
C10 C 0.665284 0.715411 0.788224
C11 C 0.828655 0.764039 0.811236
C12 C 0.986829 0.817811 0.773
C13 C 0.981658 0.822465 0.712828
C14 C 0.480486 0.661426 0.702275
N1 N 0.805867 0.77749 0.629923
Cl1 Cl 0.469592 0.652348 0.838394
O1 O 0.727946 0.905735 0.456862
O2 O 0.596865 0.90019 0.550817
H1 H 1.13698 0.612763 0.633853
H2 H 1.37766 0.550263 0.549885
H3 H 1.32766 0.637505 0.448307
H4 H 1.02518 0.782673 0.433679
H5 H 0.829833 0.761101 0.858375
H6 H 1.11414 0.859352 0.79037
H7 H 1.10269 0.871622 0.683315
H8 H 0.515979 0.563545 0.667207
H9 H 0.373604 0.603741 0.735488
H10 H 0.414786 0.775089 0.683059
H11 H 0.681772 0.822066 0.618014
H12 H 0.610388 0.968743 0.454471
loop_
_geom_bond_atom_site_label_1
_geom_bond_atom_site_label_2
_geom_bond_site_symmetry_1
_geom_bond_site_symmetry_2
C1 C2 1_555 1_555
C1 C6 1_555 1_555
C1 C7 1_555 1_555
C2 C3 1_555 1_555
C2 N1 1_555 1_555
C3 C4 1_555 1_555
C3 H1 1_555 1_555
C4 C5 1_555 1_555
C4 H2 1_555 1_555
C5 C6 1_555 1_555
C5 H3 1_555 1_555
C6 H4 1_555 1_555
C7 O1 1_555 1_555
C7 O2 1_555 1_555
C8 C9 1_555 1_555
C8 C13 1_555 1_555
C8 N1 1_555 1_555
C9 C10 1_555 1_555
C9 C14 1_555 1_555
C10 C11 1_555 1_555
C10 Cl1 1_555 1_555
C11 C12 1_555 1_555
C11 H5 1_555 1_555
C12 C13 1_555 1_555
C12 H6 1_555 1_555
C13 H7 1_555 1_555
C14 H8 1_555 1_555
C14 H9 1_555 1_555
C14 H10 1_555 1_555
N1 H11 1_555 1_555
O1 H12 1_555 1_555

#END

#######################################################################
#
#                 Cambridge Crystallographic Data Centre
#                                CCDC 
#
[truncated: 272,386 more chars]
