# Supplementary material for: One Size Fits All? Development of the CPOSS209 Data Set of Experimental and Hypothetical Polymorphs for Testing Computational Modeling Methods
Source: Cryst Growth Des. 2025 Apr 28;25(9):3186–209. doi: 10.1021/acs.cgd.5c00255 (PMC12063060; doi:10.1021/acs.cgd.5c00255)
Supplement: Supplementary file 4 — cg5c00255_si_004.zip [file cg5c00255_si_004.zip › Additional_Psi_Mol.cif]

#######################################################################
#
#                 Cambridge Crystallographic Data Centre
#                                CCDC 
#
#######################################################################
#
# If this CIF has been generated from an entry in the Cambridge 
# Structural Database, then it will include bibliographic, chemical, 
# crystal, experimental, refinement or atomic coordinate data resulting 
# from the CCDC's data processing and validation procedures.
#
#######################################################################

data_TFA17_PsiMol
_symmetry_cell_setting           triclinic
_symmetry_space_group_name_H-M   'P -1'
_symmetry_Int_Tables_number      2
_space_group_name_Hall           '-P 1'
loop_
_symmetry_equiv_pos_site_id
_symmetry_equiv_pos_as_xyz
1 x,y,z
2 -x,-y,-z
_cell_length_a                   7.8068
_cell_length_b                   13.9485
_cell_length_c                   18.1136
_cell_angle_alpha                103.3180
_cell_angle_beta                 101.6188
_cell_angle_gamma                87.2829
_cell_volume                     1880.07
loop_
_atom_site_label
_atom_site_type_symbol
_atom_site_fract_x
_atom_site_fract_y
_atom_site_fract_z
C1 C 0.767247 0.107328 0.1402
C2 C 0.846488 0.177812 0.207472
C3 C 0.744342 0.215583 0.263735
C4 C 0.575026 0.183353 0.254849
C5 C 0.498705 0.112289 0.189845
C6 C 0.595268 0.0756924 0.133338
C7 C 0.86272 0.0674292 0.078012
C8 C 1.11611 0.273091 0.277931
C9 C 1.21105 0.347767 0.262832
C10 C 1.31951 0.406893 0.326383
C11 C 1.33268 0.395581 0.401739
C12 C 1.23712 0.321606 0.414713
C13 C 1.13066 0.259818 0.35311
C14 C 1.19255 0.359697 0.181359
N1 N 1.01324 0.209819 0.214551
Cl1 Cl 1.44471 0.500037 0.313485
O1 O 0.775389 -0.00307651 0.0208832
O2 O 1.00995 0.091734 0.0754263
H1 H 0.798766 0.272207 0.313919
H2 H 0.500336 0.214759 0.299306
H3 H 0.365997 0.0870502 0.183514
H4 H 0.538886 0.0214365 0.0818652
H5 H 1.41798 0.443801 0.449053
H6 H 1.24826 0.311075 0.473097
H7 H 1.06095 0.199616 0.362643
H8 H 1.0542 0.360032 0.153676
H9 H 1.25181 0.42818 0.179533
H10 H 1.25558 0.299097 0.145956
H11 H 1.06691 0.183584 0.167003
H12 H 0.854511 -0.0309389 -0.0135577
C15 C 0.434087 0.107076 0.47346
C16 C 0.513147 0.177618 0.54073
C17 C 0.410796 0.215439 0.596901
C18 C 0.241459 0.183194 0.587935
C19 C 0.165321 0.112065 0.522937
C20 C 0.262079 0.0754318 0.466512
C21 C 0.529681 0.067233 0.411306
C22 C 0.782578 0.272946 0.611323
C23 C 0.877551 0.347628 0.596253
C24 C 0.985771 0.406839 0.65984
C25 C 0.998676 0.39561 0.735201
C26 C 0.903073 0.321629 0.748146
C27 C 0.796865 0.259753 0.686512
C28 C 0.859336 0.359506 0.514781
N2 N 0.680024 0.209539 0.547931
Cl2 Cl 1.11102 0.499978 0.646967
O3 O 0.442419 -0.00322871 0.354114
O4 O 0.676897 0.0916099 0.408761
H13 H 0.465082 0.272105 0.64708
H14 H 0.166607 0.21464 0.632322
H15 H 0.0325963 0.0868145 0.516545
H16 H 0.205826 0.021146 0.415033
H17 H 1.0838 0.443891 0.782542
H18 H 0.914007 0.311158 0.806535
H19 H 0.727153 0.199538 0.696027
H20 H 0.721068 0.359364 0.486895
H21 H 0.917951 0.428194 0.512994
H22 H 0.923183 0.299128 0.479542
H23 H 0.73357 0.183473 0.500327
H24 H 0.521509 -0.0308292 0.319591
C29 C 0.0997583 0.10709 0.806858
C30 C 0.178531 0.177961 0.873968
C31 C 0.0762262 0.215726 0.930167
C32 C -0.0928405 0.183161 0.921363
C33 C -0.168721 0.111753 0.856505
C34 C -0.0719904 0.0751439 0.800064
C35 C 0.195414 0.0671988 0.74473
C36 C 0.448168 0.27326 0.944481
C37 C 0.543614 0.347858 0.92956
C38 C 0.652377 0.406642 0.993198
C39 C 0.665354 0.395105 1.06848
C40 C 0.569246 0.321236 1.08129
C41 C 0.462465 0.259774 1.01959
C42 C 0.525355 0.360058 0.84817
N3 N 0.345014 0.210319 0.880983
Cl3 Cl 0.778248 0.499623 0.980491
O5 O 0.108432 -0.003547 0.687703
O6 O 0.342441 0.0917613 0.742086
H25 H 0.130325 0.272614 0.980224
H26 H -0.167689 0.214574 0.965757
H27 H -0.301241 0.0862598 0.850231
H28 H -0.128054 0.0206268 0.748701
H29 H 0.750911 0.443067 1.11587
H30 H 0.580206 0.310527 1.13961
H31 H 0.392301 0.19966 1.029
H32 H 0.387067 0.360178 0.820362
H33 H 0.584289 0.42872 0.846529
H34 H 0.588873 0.299689 0.812769
H35 H 0.398991 0.184085 0.833528
H36 H 0.187475 -0.0311754 0.653167
loop_
_geom_bond_atom_site_label_1
_geom_bond_atom_site_label_2
_geom_bond_site_symmetry_1
_geom_bond_site_symmetry_2
C1 C2 1_555 1_555
C1 C6 1_555 1_555
C1 C7 1_555 1_555
C2 C3 1_555 1_555
C2 N1 1_555 1_555
C3 C4 1_555 1_555
C3 H1 1_555 1_555
C4 C5 1_555 1_555
C4 H2 1_555 1_555
C5 C6 1_555 1_555
C5 H3 1_555 1_555
C6 H4 1_555 1_555
C7 O1 1_555 1_555
C7 O2 1_555 1_555
C8 C9 1_555 1_555
C8 C13 1_555 1_555
C8 N1 1_555 1_555
C9 C10 1_555 1_555
C9 C14 1_555 1_555
C10 C11 1_555 1_555
C10 Cl1 1_555 1_555
C11 C12 1_555 1_555
C11 H5 1_555 1_555
C12 C13 1_555 1_555
C12 H6 1_555 1_555
C13 H7 1_555 1_555
C14 H8 1_555 1_555
C14 H9 1_555 1_555
C14 H10 1_555 1_555
N1 H11 1_555 1_555
O1 H12 1_555 1_555
C15 C16 1_555 1_555
C15 C20 1_555 1_555
C15 C21 1_555 1_555
C16 C17 1_555 1_555
C16 N2 1_555 1_555
C17 C18 1_555 1_555
C17 H13 1_555 1_555
C18 C19 1_555 1_555
C18 H14 1_555 1_555
C19 C20 1_555 1_555
C19 H15 1_555 1_555
C20 H16 1_555 1_555
C21 O3 1_555 1_555
C21 O4 1_555 1_555
C22 C23 1_555 1_555
C22 C27 1_555 1_555
C22 N2 1_555 1_555
C23 C24 1_555 1_555
C23 C28 1_555 1_555
C24 C25 1_555 1_555
C24 Cl2 1_555 1_555
C25 C26 1_555 1_555
C25 H17 1_555 1_555
C26 C27 1_555 1_555
C26 H18 1_555 1_555
C27 H19 1_555 1_555
C28 H20 1_555 1_555
C28 H21 1_555 1_555
C28 H22 1_555 1_555
N2 H23 1_555 1_555
O3 H24 1_555 1_555
C29 C30 1_555 1_555
C29 C34 1_555 1_555
C29 C35 1_555 1_555
C30 C31 1_555 1_555
C30 N3 1_555 1_555
C31 C32 1_555 1_555
C31 H25 1_555 1_555
C32 C33 1_555 1_555
C32 H26 1_555 1_555
C33 C34 1_555 1_555
C33 H27 1_555 1_555
C34 H28 1_555 1_555
C35 O5 1_555 1_555
C35 O6 1_555 1_555
C36 C37 1_555 1_555
C36 C41 1_555 1_555
C36 N3 1_555 1_555
C37 C38 1_555 1_555
C37 C42 1_555 1_555
C38 C39 1_555 1_555
C38 Cl3 1_555 1_555
C39 C40 1_555 1_555
C39 H29 1_555 1_555
C40 C41 1_555 1_555
C40 H30 1_555 1_555
C41 H31 1_555 1_555
C42 H32 1_555 1_555
C42 H33 1_555 1_555
C42 H34 1_555 1_555
N3 H35 1_555 1_555
O5 H36 1_555 1_555

#END

#######################################################################
#
#                 Cambridge Crystallographic Data Centre
#                                CCDC 
#
#######################################################################
#
# If this CIF has been generated from an entry in the Cambridge 
# Structural Database, then it will include bibliographic, chemical, 
# crystal, experimental, refinement or atomic coordinate data resulting 
# from the CCDC's data processing and validation procedures.
#
#######################################################################

data_FFA16_PsiMol
_symmetry_cell_setting           triclinic
_symmetry_space_group_name_H-M   'P -1'
_symmetry_Int_Tables_number      2
_space_group_name_Hall           '-P 1'
loop_
_symmetry_equiv_pos_site_id
_symmetry_equiv_pos_as_xyz
1 x,y,z
2 -x,-y,-z
_cell_length_a                   8.8254
_cell_length_b                   11.3424
_cell_length_c                   20.0417
_cell_angle_alpha                80.6608
_cell_angle_beta                 80.9937
_cell_angle_gamma                76.5701
_cell_volume                     1910.65
loop_
_atom_site_label
_atom_site_type_symbol
_atom_site_fract_x
_atom_site_fract_y
_atom_site_fract_z
C1 C 0.876445 0.0662498 0.0986792
C2 C 0.745437 0.0358506 0.147942
C3 C 0.595239 0.0568462 0.127428
C4 C 0.469048 0.0269115 0.171714
C5 C 0.49352 -0.0270784 0.238139
C6 C 0.639771 -0.0485087 0.260002
C7 C 0.769366 -0.0165965 0.216065
C8 C 0.95336 -0.0694875 0.303572
C9 C 0.863018 -0.0134864 0.358342
C10 C 0.908375 -0.0457085 0.42343
C11 C 1.04537 -0.131809 0.434957
C12 C 1.13724 -0.185472 0.380073
C13 C 1.09192 -0.15561 0.315001
C14 C 1.28726 -0.275949 0.392499
F1 F 1.3971 -0.220942 0.406168
F2 F 1.35059 -0.335946 0.338789
F3 F 1.26538 -0.36088 0.446488
N1 N 0.915267 -0.0374205 0.236913
O1 O 0.83374 0.12437 0.0383082
O2 O 1.0142 0.0440641 0.108898
H1 H 0.9255 0.147153 0.0104951
H2 H 0.580293 0.0972363 0.0753364
H3 H 0.353847 0.0437838 0.154966
H4 H 0.396835 -0.0539513 0.273404
H5 H 0.656195 -0.0930561 0.31128
H6 H 1.00258 -0.0267587 0.198116
H7 H 0.758453 0.0566279 0.349599
H8 H 0.836863 -0.0016877 0.465461
H9 H 1.08097 -0.156682 0.485717
H10 H 1.16272 -0.199444 0.272822
C15 C 0.670018 0.426104 0.0594151
C16 C 0.802492 0.380092 0.0992543
C17 C 0.95626 0.376193 0.066667
C18 C 1.08535 0.32982 0.101444
C19 C 1.06065 0.284041 0.170471
C20 C 0.910707 0.287258 0.204209
C21 C 0.777268 0.337125 0.170198
C22 C 0.577753 0.310012 0.271228
C23 C 0.642811 0.341203 0.323638
C24 C 0.584811 0.311107 0.391451
C25 C 0.460076 0.251809 0.408427
C26 C 0.39302 0.223183 0.356131
C27 C 0.451185 0.250973 0.288294
C28 C 0.258358 0.158961 0.374687
F4 F 0.302208 0.0466588 0.409351
F5 F 0.140235 0.220784 0.415279
F6 F 0.197598 0.144243 0.31991
N2 N 0.627216 0.340844 0.202253
O3 O 0.712102 0.468936 -0.00571535
O4 O 0.531757 0.427284 0.0807434
H11 H 0.619822 0.499725 -0.0291857
H12 H 0.971842 0.410168 0.0127847
H13 H 1.20331 0.327565 0.0754041
H14 H 1.16041 0.243999 0.198471
H15 H 0.895796 0.247802 0.257197
H16 H 0.544826 0.362624 0.169315
H17 H 0.735773 0.392115 0.311329
H18 H 0.636447 0.336207 0.431473
H19 H 0.414368 0.229076 0.461331
H20 H 0.399343 0.226795 0.248091
C29 C 0.211291 0.177964 0.961775
C30 C 0.333988 0.22605 0.91459
C31 C 0.487959 0.199255 0.931595
C32 C 0.606943 0.244631 0.889513
C33 C 0.571085 0.32078 0.829304
C34 C 0.420707 0.34882 0.811023
C35 C 0.298655 0.300876 0.852286
C36 C 0.093153 0.377268 0.773285
C37 C -0.0625729 0.443699 0.7741
C38 C -0.126784 0.489066 0.713778
C39 C -0.0374617 0.470841 0.651018
C40 C 0.116346 0.40412 0.650212
C41 C 0.181688 0.356366 0.710451
C42 C 0.217293 0.380851 0.584037
F7 F 0.340803 0.435942 0.57431
F8 F 0.278105 0.260611 0.582047
F9 F 0.138373 0.421797 0.529805
N3 N 0.148058 0.329652 0.835891
O5 O 0.263979 0.106003 1.0172
O6 O 0.0716334 0.199545 0.954659
H21 H 0.174998 0.0828535 1.04711
H22 H 0.511782 0.141766 0.979194
H23 H 0.725273 0.222747 0.903444
H24 H 0.6618 0.360099 0.796265
H25 H 0.395369 0.41135 0.765199
H26 H 0.06808 0.299121 0.873061
H27 H -0.132204 0.459721 0.822835
H28 H -0.247485 0.540247 0.715569
H29 H -0.0867681 0.507263 0.603746
H30 H 0.299622 0.300253 0.708294
loop_
_geom_bond_atom_site_label_1
_geom_bond_atom_site_label_2
_geom_bond_site_symmetry_1
_geom_bond_site_symmetry_2
C1 C2 1_555 1_555
C1 O1 1_555 1_555
C1 O2 1_555 1_555
C2 C3 1_555 1_555
C2 C7 1_555 1_555
C3 C4 1_555 1_555
C3 H2 1_555 1_555
C4 C5 1_555 1_555
C4 H3 1_555 1_555
C5 C6 1_555 1_555
C5 H4 1_555 1_555
C6 C7 1_555 1_555
C6 H5 1_555 1_555
C7 N1 1_555 1_555
C8 C9 1_555 1_555
C8 C13 1_555 1_555
C8 N1 1_555 1_555
C9 C10 1_555 1_555
C9 H7 1_555 1_555
C10 C11 1_555 1_555
C10 H8 1_555 1_555
C11 C12 1_555 1_555
C11 H9 1_555 1_555
C12 C13 1_555 1_555
C12 C14 1_555 1_555
C13 H10 1_555 1_555
C14 F1 1_555 1_555
C14 F2 1_555 1_555
C14 F3 1_555 1_555
N1 H6 1_555 1_555
O1 H1 1_555 1_555
C15 C16 1_555 1_555
C15 O3 1_555 1_555
C15 O4 1_555 1_555
C16 C17 1_555 1_555
C16 C21 1_555 1_555
C17 C18 1_555 1_555
C17 H12 1_555 1_555
C18 C19 1_555 1_555
C18 H13 1_555 1_555
C19 C20 1_555 1_555
C19 H14 1_555 1_555
C20 C21 1_555 1_555
C20 H15 1_555 1_555
C21 N2 1_555 1_555
C22 C23 1_555 1_555
C22 C27 1_555 1_555
C22 N2 1_555 1_555
C23 C24 1_555 1_555
C23 H17 1_555 1_555
C24 C25 1_555 1_555
C24 H18 1_555 1_555
C25 C26 1_555 1_555
C25 H19 1_555 1_555
C26 C27 1_555 1_555
C26 C28 1_555 1_555
C27 H20 1_555 1_555
C28 F4 1_555 1_555
C28 F5 1_555 1_555
C28 F6 1_555 1_555
N2 H16 1_555 1_555
O3 H11 1_555 1_555
C29 C30 1_555 1_555
C29 O5 1_555 1_555
C29 O6 1_555 1_555
C30 C31 1_555 1_555
C30 C35 1_555 1_555
C31 C32 1_555 1_555
C31 H22 1_555 1_555
C32 C33 1_555 1_555
C32 H23 1_555 1_555
C33 C34 1_555 1_555
C33 H24 1_555 1_555
C34 C35 1_555 1_555
C34 H25 1_555 1_555
C35 N3 1_555 1_555
C36 C37 1_555 1_555
C36 C41 1_555 1_555
C36 N3 1_555 1_555
C37 C38 1_555 1_555
C37 H27 1_555 1_555
C38 C39 1_555 1_555
C38 H28 1_555 1_555
C39 C40 1_555 1_555
C39 H29 1_555 1_555
C40 C41 1_555 1_555
C40 C42 1_555 1_555
C41 H30 1_555 1_555
C42 F7 1_555 1_555
C42 F8 1_555 1_555
C42 F9 1_555 1_555
N3 H26 1_555 1_555
O5 H21 1_555 1_555

#END

#######################################################################
#
#                 Cambridge Crystallographic Data Centre
#                                CCDC 
#
#######################################################################
#
# If this CIF has been generated from an entry in the Cambridge 
# Structural Database, then it will include bibliographic, chemical, 
# crystal, experimental, refinement or atomic coordinate data resulting 
# from the CCDC's data processing and validation procedures.
#
#######################################################################

data_FFA17_PsiMol
_symmetry_cell_setting           monoclinic
_symmetry_space_group_name_H-M   'P 21/c'
_symmetry_Int_Tables_number      14
_space_group_name_Hall           '-P 2ybc'
loop_
_symmetry_equiv_pos_site_id
_symmetry_equiv_pos_as_xyz
1 x,y,z
2 -x,1/2+y,1/2-z
3 -x,-y,-z
4 x,1/2-y,1/2+z
_cell_length_a                   26.9377
_cell_length_b                   8.2728
_cell_length_c                   22.7564
_cell_angle_alpha                90.0000
_cell_angle_beta                 94.2401
_cell_angle_gamma                90.0000
_cell_volume                     5057.39
loop_
_atom_site_label
_atom_site_type_symbol
_atom_site_fract_x
_atom_site_fract_y
_atom_site_fract_z
C1 C 0.0158386 0.902316 0.0922423
C2 C 0.00097095 0.772981 0.131394
C3 C 0.0253467 0.622902 0.131036
C4 C 0.0142953 0.500019 0.169158
C5 C -0.0213643 0.528517 0.209601
C6 C -0.0461364 0.674898 0.210954
C7 C -0.0363404 0.800296 0.171527
C8 C -0.103468 0.984087 0.200251
C9 C -0.143493 0.876503 0.203313
C10 C -0.185642 0.922658 0.230739
C11 C -0.189497 1.07671 0.254803
C12 C -0.150222 1.18443 0.250671
C13 C -0.107431 1.13903 0.224041
C14 C -0.152389 1.35203 0.275775
F1 F -0.195615 1.38196 0.299678
F2 F -0.115603 1.37762 0.318321
F3 F -0.147071 1.46607 0.234312
N1 N -0.0610142 0.945825 0.17153
O1 O 0.0491878 0.855671 0.05452
O2 O 0.00144649 1.04273 0.0930166
H1 H 0.0606015 0.949783 0.0339131
H2 H 0.053594 0.605523 0.100036
H3 H 0.0334853 0.384756 0.168226
H4 H -0.0296668 0.435323 0.241117
H5 H -0.0726822 0.695061 0.243776
H6 H -0.0434511 1.03506 0.150222
H7 H -0.14189 0.758109 0.182971
H8 H -0.216324 0.837987 0.232632
H9 H -0.222547 1.11266 0.275957
H10 H -0.0767456 1.22366 0.221863
C15 C 0.921425 0.753835 0.998449
C16 C 0.899172 0.623612 1.03155
C17 C 0.922109 0.471104 1.03512
C18 C 0.902556 0.345395 1.06618
C19 C 0.859088 0.372424 1.09477
C20 C 0.835496 0.521147 1.09178
C21 C 0.8545 0.650164 1.05984
C22 C 0.78178 0.835292 1.06301
C23 C 0.742931 0.726462 1.04803
C24 C 0.693768 0.772357 1.05277
C25 C 0.681912 0.927047 1.07151
C26 C 0.720468 1.03559 1.08563
C27 C 0.769932 0.990657 1.08186
C28 C 0.70975 1.20526 1.10454
F4 F 0.661733 1.22681 1.11503
F5 F 0.737317 1.24695 1.15412
F6 F 0.720334 1.31423 1.06309
N2 N 0.831809 0.799061 1.05736
O3 O 0.957304 0.703038 0.96483
O4 O 0.909631 0.896677 0.999511
H11 H 0.971319 0.79528 0.945538
H12 H 0.956006 0.453911 1.01293
H13 H 0.920889 0.228468 1.06868
H14 H 0.843645 0.276282 1.12043
H15 H 0.802588 0.540698 1.11563
H16 H 0.853246 0.888883 1.04206
H17 H 0.751265 0.607135 1.03152
H18 H 0.664137 0.686685 1.04084
H19 H 0.643486 0.962646 1.07495
H20 H 0.799701 1.07583 1.09386
C29 C 0.583736 0.247111 0.989724
C30 C 0.605444 0.11236 0.958407
C31 C 0.580414 -0.0365942 0.954193
C32 C 0.599255 -0.166463 0.924689
C33 C 0.644114 -0.14713 0.898213
C34 C 0.669825 -0.00219303 0.901918
C35 C 0.651654 0.130814 0.93253
C36 C 0.726055 0.309608 0.928196
C37 C 0.764581 0.198169 0.941128
C38 C 0.813708 0.24126 0.934357
C39 C 0.825849 0.395523 0.915532
C40 C 0.78763 0.506819 0.903515
C41 C 0.73822 0.464818 0.909355
C42 C 0.799138 0.676584 0.885401
F7 F 0.766461 0.731018 0.842191
F8 F 0.797187 0.781159 0.930754
F9 F 0.844864 0.6899 0.865805
N3 N 0.67611 0.276531 0.935612
O5 O 0.545165 0.203699 1.02044
O6 O 0.598223 0.387443 0.989846
H21 H 0.532791 0.297258 1.04053
H22 H 0.545434 -0.0476473 0.974616
H23 H 0.579311 -0.280547 0.921697
H24 H 0.659048 -0.246414 0.873638
H25 H 0.703725 0.0111863 0.879453
H26 H 0.655615 0.36935 0.950505
H27 H 0.75616 0.0791764 0.957835
H28 H 0.843086 0.153501 0.944677
H29 H 0.864236 0.428778 0.910384
H30 H 0.708691 0.551993 0.89892
C43 C 0.474637 0.397303 0.920189
C44 C 0.487387 0.26106 0.882897
C45 C 0.461442 0.114537 0.886632
C46 C 0.470128 -0.0148075 0.850303
C47 C 0.504854 0.00368187 0.808065
C48 C 0.53121 0.146168 0.803408
C49 C 0.524125 0.277767 0.841248
C50 C 0.589495 0.456138 0.80396
C51 C 0.627776 0.346382 0.794643
C52 C 0.666887 0.391372 0.761474
C53 C 0.669286 0.54586 0.737699
C54 C 0.631721 0.65607 0.747992
C55 C 0.592102 0.612263 0.78043
C56 C 0.634843 0.825626 0.724896
F10 F 0.590109 0.898607 0.71885
F11 F 0.664405 0.919525 0.761249
F12 F 0.654016 0.830114 0.671906
N4 N 0.549924 0.420461 0.837947
O7 O 0.439784 0.362111 0.957477
O8 O 0.491873 0.534171 0.918247
H31 H 0.430222 0.459356 0.97762
H32 H 0.433807 0.105239 0.918799
H33 H 0.449774 -0.127199 0.853898
H34 H 0.511195 -0.0944499 0.777718
H35 H 0.556734 0.158236 0.769023
H36 H 0.534418 0.511838 0.860461
H37 H 0.627743 0.227494 0.81478
H38 H 0.696254 0.304751 0.75472
H39 H 0.699843 0.58043 0.711816
H40 H 0.562632 0.698377 0.78724
loop_
_geom_bond_atom_site_label_1
_geom_bond_atom_site_label_2
_geom_bond_site_symmetry_1
_geom_bond_site_symmetry_2
C1 C2 1_555 1_555
C1 O1 1_555 1_555
C1 O2 1_555 1_555
C2 C3 1_555 1_555
C2 C7 1_555 1_555
C3 C4 1_555 1_555
C3 H2 1_555 1_555
C4 C5 1_555 1_555
C4 H3 1_555 1_555
C5 C6 1_555 1_555
C5 H4 1_555 1_555
C6 C7 1_555 1_555
C6 H5 1_555 1_555
C7 N1 1_555 1_555
C8 C9 1_555 1_555
C8 C13 1_555 1_555
C8 N1 1_555 1_555
C9 C10 1_555 1_555
C9 H7 1_555 1_555
C10 C11 1_555 1_555
C10 H8 1_555 1_555
C11 C12 1_555 1_555
C11 H9 1_555 1_555
C12 C13 1_555 1_555
C12 C14 1_555 1_555
C13 H10 1_555 1_555
C14 F1 1_555 1_555
C14 F2 1_555 1_555
C14 F3 1_555 1_555
N1 H6 1_555 1_555
O1 H1 1_555 1_555
C15 C16 1_555 1_555
C15 O3 1_555 1_555
C15 O4 1_555 1_555
C16 C17 1_555 1_555
C16 C21 1_555 1_555
C17 C18 1_555 1_555
C17 H12 1_555 1_555
C18 C19 1_555 1_555
C18 H13 1_555 1_555
C19 C20 1_555 1_555
C19 H14 1_555 1_555
C20 C21 1_555 1_555
C20 H15 1_555 1_555
C21 N2 1_555 1_555
C22 C23 1_555 1_555
C22 C27 1_555 1_555
C22 N2 1_555 1_555
C23 C24 1_555 1_555
C23 H17 1_555 1_555
C24 C25 1_555 1_555
C24 H18 1_555 1_555
C25 C26 1_555 1_555
C25 H19 1_555 1_555
C26 C27 1_555 1_555
C26 C28 1_555 1_555
C27 H20 1_555 1_555
C28 F4 1_555 1_555
C28 F5 1_555 1_555
C28 F6 1_555 1_555
N2 H16 1_555 1_555
O3 H11 1_555 1_555
C29 C30 1_555 1_555
C29 O5 1_555 1_555
C29 O6 1_555 1_555
C30 C31 1_555 1_555
C30 C35 1_555 1_555
C31 C32 1_555 1_555
C31 H22 1_555 1_555
C32 C33 1_555 1_555
C32 H23 1_555 1_555
C33 C34 1_555 1_555
C33 H24 1_555 1_555
C34 C35 1_555 1_555
C34 H25 1_555 1_555
C35 N3 1_555 1_555
C36 C37 1_555 1_555
C36 C41 1_555 1_555
C36 N3 1_555 1_555
C37 C38 1_555 1_555
C37 H27 1_555 1_555
C38 C39 1_555 1_555
C38 H28 1_555 1_555
C39 C40 1_555 1_555
C39 H29 1_555 1_555
C40 C41 1_555 1_555
C40 C42 1_555 1_555
C41 H30 1_555 1_555
C42 F7 1_555 1_555
C42 F8 1_555 1_555
C42 F9 1_555 1_555
N3 H26 1_555 1_555
O5 H21 1_555 1_555
C43 C44 1_555 1_555
C43 O7 1_555 1_555
C43 O8 1_555 1_555
C44 C45 1_555 1_555
C44 C49 1_555 1_555
C45 C46 1_555 1_555
C45 H32 1_555 1_555
C46 C47 1_555 1_555
C46 H33 1_555 1_555
C47 C48 1_555 1_555
C47 H34 1_555 1_555
C48 C49 1_555 1_555
C48 H35 1_555 1_555
C49 N4 1_555 1_555
C50 C51 1_555 1_555
C50 C55 1_555 1_555
C50 N4 1_555 1_555
C51 C52 1_555 1_555
C51 H37 1_555 1_555
C52 C53 1_555 1_555
C52 H38 1_555 1_555
C53 C54 1_555 1_555
C53 H39 1_555 1_555
C54 C55 1_555 1_555
C54 C56 1_555 1_555
C55 H40 1_555 1_555
C56 F10 1_555 1_555
C56 F11 1_555 1_555
C56 F12 1_555 1_555
N4 H36 1_555 1_555
O7 H31 1_555 1_555

#END

#######################################################################
#
#                 Cambridge Crystallographic Data Centre
#                                CCDC 
#
#######################################################################
#
# If this CIF has been generated from an entry in the Cambridge 
# Structural Database, then it will include bibliographic, chemical, 
# crystal, experimental, refinement or atomic coordinate data resulting 
# from the CCDC's data processing and validation procedures.
#
#######################################################################

data_FFA18_PsiMol
_symmetry_cell_setting           triclinic
_symmetry_space_group_name_H-M   'P -1'
_symmetry_Int_Tables_number      2
_space_group_name_Hall           '-P 1'
loop_
_symmetry_equiv_pos_site_id
_symmetry_equiv_pos_as_xyz
1 x,y,z
2 -x,-y,-z
_cell_length_a                   8.8576
_cell_length_b                   11.3882
_cell_length_c                   39.3825
_cell_angle_alpha                86.2265
_cell_angle_beta                 84.9120
_cell_angle_gamma                75.3173
_cell_volume                     3823.85
loop_
_atom_site_label
_atom_site_type_symbol
_atom_site_fract_x
_atom_site_fract_y
_atom_site_fract_z
C1 C 0.0419272 0.356358 0.20047
C2 C 0.164392 0.379733 0.175336
C3 C 0.318691 0.359234 0.184717
C4 C 0.437332 0.381664 0.161957
C5 C 0.401108 0.427161 0.128986
C6 C 0.250521 0.447929 0.118931
C7 C 0.128364 0.423864 0.141571
C8 C -0.0705544 0.461665 0.0987644
C9 C 0.0131091 0.393207 0.0717774
C10 C -0.043437 0.409739 0.0395157
C11 C -0.185011 0.492399 0.0336239
C12 C -0.269869 0.558592 0.0606747
C13 C -0.213308 0.544476 0.0929255
C14 C -0.420153 0.650981 0.0542722
F1 F -0.503063 0.612798 0.0321287
F2 F -0.513509 0.677737 0.0830164
F3 F -0.39376 0.756718 0.0407124
N1 N -0.0216673 0.445279 0.13196
O1 O 0.0959569 0.303466 0.230048
O2 O -0.0981384 0.379615 0.196218
H1 H 0.00857903 0.286118 0.244396
H2 H 0.343045 0.32523 0.210559
H3 H 0.555826 0.365368 0.169667
H4 H 0.491872 0.447877 0.110884
H5 H 0.224701 0.485953 0.0934882
H6 H -0.103163 0.439324 0.151502
H7 H 0.121225 0.325658 0.0763025
H8 H 0.0226056 0.35582 0.0188494
H9 H -0.229684 0.504415 0.00850128
H10 H -0.279223 0.597524 0.113745
C15 C 0.255446 0.00693637 0.217151
C16 C 0.118191 0.0462735 0.197088
C17 C -0.0319288 0.0553462 0.213286
C18 C -0.165247 0.0965821 0.195766
C19 C -0.148755 0.132004 0.16123
C20 C -0.00260075 0.12359 0.144467
C21 C 0.135016 0.0787889 0.161616
C22 C 0.322288 0.0878486 0.110916
C23 C 0.254077 0.0452551 0.0850304
C24 C 0.30366 0.062726 0.0509635
C25 C 0.423211 0.120438 0.0420045
C26 C 0.493423 0.160493 0.0678365
C27 C 0.443454 0.145368 0.101926
C28 C 0.621042 0.224411 0.0581439
F4 F 0.696812 0.239104 0.0850447
F5 F 0.56423 0.336159 0.0437651
F6 F 0.729199 0.163243 0.0350926
N2 N 0.281354 0.069209 0.145552
O3 O 0.2211 -0.0248455 0.249821
O4 O 0.39109 0.00207212 0.206506
H11 H 0.316182 -0.0537804 0.26158
H12 H -0.0412265 0.0295562 0.240254
H13 H -0.280257 0.102856 0.208709
H14 H -0.252043 0.167877 0.14714
H15 H 0.0061307 0.15477 0.117926
H16 H 0.367756 0.0539287 0.161955
H17 H 0.165124 -0.00440006 0.091626
H18 H 0.249793 0.0288551 0.031201
H19 H 0.462596 0.133142 0.0154303
H20 H 0.497813 0.178159 0.121784
C29 C 0.141225 0.596651 0.234117
C30 C 0.254792 0.639532 0.210316
C31 C 0.411728 0.614859 0.21819
C32 C 0.522408 0.656244 0.197092
C33 C 0.474839 0.726442 0.167637
C34 C 0.321237 0.752302 0.159116
C35 C 0.207553 0.707963 0.179741
C36 C -0.0135724 0.779248 0.141752
C37 C -0.171209 0.844831 0.143915
C38 C -0.247743 0.887803 0.114641
C39 C -0.169336 0.867821 0.0824336
C40 C -0.0136987 0.801793 0.0802707
C41 C 0.0640584 0.756467 0.109459
C42 C 0.0751981 0.774896 0.0462173
F7 F 0.12099 0.65441 0.0413894
F8 F -0.00928657 0.826504 0.0200023
F9 F 0.20693 0.815128 0.0432761
N3 N 0.0541119 0.734169 0.172172
O5 O 0.203898 0.533279 0.261693
O6 O 0.00048309 0.615853 0.230951
H21 H 0.119417 0.51454 0.27675
H22 H 0.444623 0.562314 0.241559
H23 H 0.643221 0.635975 0.203552
H24 H 0.55883 0.762794 0.15113
H25 H 0.287005 0.810369 0.136735
H26 H -0.0190686 0.707273 0.19078
H27 H -0.232488 0.862284 0.168953
H28 H -0.369609 0.938543 0.116908
H29 H -0.228266 0.902534 0.0595057
H30 H 0.18332 0.700892 0.106919
C43 C 0.728061 0.261763 0.268715
C44 C 0.612143 0.220456 0.292212
C45 C 0.456362 0.244492 0.283569
C46 C 0.343418 0.205346 0.304525
C47 C 0.387384 0.138356 0.334681
C48 C 0.539746 0.113335 0.343972
C49 C 0.655711 0.155292 0.323452
C50 C 0.871473 0.0909854 0.363002
C51 C 1.02993 0.0276297 0.362387
C52 C 1.10245 -0.00857956 0.392481
C53 C 1.01919 0.0161231 0.424028
C54 C 0.862767 0.0800067 0.424647
C55 C 0.7889 0.118571 0.3946
C56 C 0.768028 0.110247 0.457909
F10 F 0.649539 0.0544412 0.462332
F11 F 0.701433 0.230429 0.459541
F12 F 0.853857 0.0770136 0.485008
N4 N 0.808217 0.129217 0.331737
O7 O 0.667646 0.326106 0.241075
O8 O 0.868544 0.241287 0.272334
H31 H 0.752492 0.346258 0.226451
H32 H 0.426202 0.294734 0.259728
H33 H 0.223574 0.224955 0.297447
H34 H 0.301568 0.103829 0.35112
H35 H 0.571373 0.0575549 0.366883
H36 H 0.883083 0.154095 0.313138
H37 H 1.0951 0.00661238 0.337892
H38 H 1.22507 -0.0575868 0.391398
H39 H 1.07508 -0.0131537 0.447613
H40 H 0.66889 0.172955 0.395923
C57 C 0.822103 0.509879 0.302455
C58 C 0.696639 0.487048 0.326828
C59 C 0.545152 0.504102 0.316092
C60 C 0.424158 0.480438 0.337907
C61 C 0.45541 0.436841 0.37126
C62 C 0.603082 0.419671 0.382673
C63 C 0.727337 0.445563 0.361066
C64 C 0.919896 0.406529 0.405306
C65 C 0.831233 0.467528 0.433013
C66 C 0.88422 0.444821 0.465612
C67 C 1.02694 0.3634 0.471151
C68 C 1.11685 0.304677 0.443403
C69 C 1.06419 0.324957 0.410814
C70 C 1.27087 0.216889 0.449652
F13 F 1.34822 0.169229 0.42084
F14 F 1.25213 0.123027 0.470973
F15 F 1.36663 0.270331 0.464366
N5 N 0.874656 0.429076 0.371915
O9 O 0.773051 0.558315 0.272069
O10 O 0.960741 0.489176 0.307887
H41 H 0.862363 0.574793 0.258247
H42 H 0.524985 0.53618 0.289931
H43 H 0.307862 0.494103 0.329161
H44 H 0.363034 0.4148 0.388627
H45 H 0.624784 0.383015 0.408405
H46 H 0.958101 0.432713 0.352602
H47 H 0.722209 0.53449 0.428872
H48 H 0.814082 0.492904 0.486848
H49 H 1.06868 0.346327 0.496558
H50 H 1.13402 0.27749 0.389481
C71 C 0.61025 0.875019 0.276729
C72 C 0.748183 0.834552 0.296549
C73 C 0.897547 0.82859 0.280308
C74 C 1.03161 0.787224 0.297572
C75 C 1.01665 0.748546 0.331874
C76 C 0.871245 0.753885 0.348683
C77 C 0.732771 0.798888 0.331835
C78 C 0.545646 0.784313 0.382309
C79 C 0.616082 0.822207 0.408656
C80 C 0.565588 0.802771 0.442573
C81 C 0.443339 0.74751 0.450959
C82 C 0.371058 0.712053 0.424673
C83 C 0.421614 0.729269 0.390742
C84 C 0.239928 0.651303 0.433779
F16 F 0.291123 0.541128 0.449527
F17 F 0.128618 0.716773 0.45547
F18 F 0.169047 0.634234 0.406375
N6 N 0.587185 0.804044 0.347784
O11 O 0.643253 0.910336 0.244299
O12 O 0.47508 0.877896 0.287353
H51 H 0.547564 0.938238 0.2327
H52 H 0.905652 0.856912 0.253509
H53 H 1.14603 0.783326 0.284598
H54 H 1.12059 0.712394 0.345736
H55 H 0.863944 0.719709 0.374964
H56 H 0.500478 0.822375 0.331387
H57 H 0.707165 0.870152 0.402632
H58 H 0.621227 0.833098 0.462684
H59 H 0.403511 0.733113 0.477419
H60 H 0.365709 0.699884 0.370538
loop_
_geom_bond_atom_site_label_1
_geom_bond_atom_site_label_2
_geom_bond_site_symmetry_1
_geom_bond_site_symmetry_2
C1 C2 1_555 1_555
C1 O1 1_555 1_555
C1 O2 1_555 1_555
C2 C3 1_555 1_555
C2 C7 1_555 1_555
C3 C4 1_555 1_555
C3 H2 1_555 1_555
C4 C5 1_555 1_555
C4 H3 1_555 1_555
C5 C6 1_555 1_555
C5 H4 1_555 1_555
C6 C7 1_555 1_555
C6 H5 1_555 1_555
C7 N1 1_555 1_555
C8 C9 1_555 1_555
C8 C13 1_555 1_555
C8 N1 1_555 1_555
C9 C10 1_555 1_555
C9 H7 1_555 1_555
C10 C11 1_555 1_555
C10 H8 1_555 1_555
C11 C12 1_555 1_555
C11 H9 1_555 1_555
C12 C13 1_555 1_555
C12 C14 1_555 1_555
C13 H10 1_555 1_555
C14 F1 1_555 1_555
C14 F2 1_555 1_555
C14 F3 1_555 1_555
N1 H6 1_555 1_555
O1 H1 1_555 1_555
C15 C16 1_555 1_555
C15 O3 1_555 1_555
C15 O4 1_555 1_555
C16 C17 1_555 1_555
C16 C21 1_555 1_555
C17 C18 1_555 1_555
C17 H12 1_555 1_555
C18 C19 1_555 1_555
C18 H13 1_555 1_555
C19 C20 1_555 1_555
C19 H14 1_555 1_555
C20 C21 1_555 1_555
C20 H15 1_555 1_555
C21 N2 1_555 1_555
C22 C23 1_555 1_555
C22 C27 1_555 1_555
C22 N2 1_555 1_555
C23 C24 1_555 1_555
C23 H17 1_555 1_555
C24 C25 1_555 1_555
C24 H18 1_555 1_555
C25 C26 1_555 1_555
C25 H19 1_555 1_555
C26 C27 1_555 1_555
C26 C28 1_555 1_555
C27 H20 1_555 1_555
C28 F4 1_555 1_555
C28 F5 1_555 1_555
C28 F6 1_555 1_555
N2 H16 1_555 1_555
O3 H11 1_555 1_555
C29 C30 1_555 1_555
C29 O5 1_555 1_555
C29 O6 1_555 1_555
C30 C31 1_555 1_555
C30 C35 1_555 1_555
C31 C32 1_555 1_555
C31 H22 1_555 1_555
C32 C33 1_555 1_555
C32 H23 1_555 1_555
C33 C34 1_555 1_555
C33 H24 1_555 1_555
C34 C35 1_555 1_555
C34 H25 1_555 1_555
C35 N3 1_555 1_555
C36 C37 1_555 1_555
C36 C41 1_555 1_555
C36 N3 1_555 1_555
C37 C38 1_555 1_555
C37 H27 1_555 1_555
C38 C39 1_555 1_555
C38 H28 1_555 1_555
C39 C40 1_555 1_555
C39 H29 1_555 1_555
C40 C41 1_555 1_555
C40 C42 1_555 1_555
C41 H30 1_555 1_555
C42 F7 1_555 1_555
C42 F8 1_555 1_555
C42 F9 1_555 1_555
N3 H26 1_555 1_555
O5 H21 1_555 1_555
C43 C44 1_555 1_555
C43 O7 1_555 1_555
C43 O8 1_555 1_555
C44 C45 1_555 1_555
C44 C49 1_555 1_555
C45 C46 1_555 1_555
C45 H32 1_555 1_555
C46 C47 1_555 1_555
C46 H33 1_555 1_555
C47 C48 1_555 1_555
C47 H34 1_555 1_555
C48 C49 1_555 1_555
C48 H35 1_555 1_555
C49 N4 1_555 1_555
C50 C51 1_555 1_555
C50 C55 1_555 1_555
C50 N4 1_555 1_555
C51 C52 1_555 1_555
C51 H37 1_555 1_555
C52 C53 1_555 1_555
C52 H38 1_555 1_555
C53 C54 1_555 1_555
C53 H39 1_555 1_555
C54 C55 1_555 1_555
C54 C56 1_555 1_555
C55 H40 1_555 1_555
C56 F10 1_555 1_555
C56 F11 1_555 1_555
C56 F12 1_555 1_555
N4 H36 1_555 1_555
O7 H31 1_555 1_555
C57 C58 1_555 1_555
C57 O9 1_555 1_555
C57 O10 1_555 1_555
C58 C59 1_555 1_555
C58 C63 1_555 1_555
C59 C60 1_555 1_555
C59 H42 1_555 1_555
C60 C61 1_555 1_555
C60 H43 1_555 1_555
C61 C62 1_555 1_555
C61 H44 1_555 1_555
C62 C63 1_555 1_555
C62 H45 1_555 1_555
C63 N5 1_555 1_555
C64 C65 1_555 1_555
C64 C69 1_555 1_555
C64 N5 1_555 1_555
C65 C66 1_555 1_555
C65 H47 1_555 1_555
C66 C67 1_555 1_555
C66 H48 1_555 1_555
C67 C68 1_555 1_555
C67 H49 1_555 1_555
C68 C69 1_555 1_555
C68 C70 1_555 1_555
C69 H50 1_555 1_555
C70 F13 1_555 1_555
C70 F14 1_555 1_555
C70 F15 1_555 1_555
N5 H46 1_555 1_555
O9 H41 1_555 1_555
C71 C72 1_555 1_555
C71 O11 1_555 1_555
C71 O12 1_555 1_555
C72 C73 1_555 1_555
C72 C77 1_555 1_555
C73 C74 1_555 1_555
C73 H52 1_555 1_555
C74 C75 1_555 1_555
C74 H53 1_555 1_555
C75 C76 1_555 1_555
C75 H54 1_555 1_555
C76 C77 1_555 1_555
C76 H55 1_555 1_555
C77 N6 1_555 1_555
C78 C79 1_555 1_555
C78 C83 1_555 1_555
C78 N6 1_555 1_555
C79 C80 1_555 1_555
C79 H57 1_555 1_555
C80 C81 1_555 1_555
C80 H58 1_555 1_555
C81 C82 1_555 1_555
C81 H59 1_555 1_555
C82 C83 1_555 1_555
C82 C84 1_555 1_555
C83 H60 1_555 1_555
C84 F16 1_555 1_555
C84 F17 1_555 1_555
C84 F18 1_555 1_555
N6 H56 1_555 1_555
O11 H51 1_555 1_555

#END
